# Supplementary material for: Whole genome sequencing and molecular detection of potato virus X in Bangladesh
Source: PLoS One. 2025 May 8;20(5):e0322935. doi: 10.1371/journal.pone.0322935 (PMC12061425; doi:10.1371/journal.pone.0322935)
Supplement: S1 Table — (XLSX) [file pone.0322935.s001.xlsx]

## Sheet: Sheet1
Sl No.	Sample ID	Potato Variety	Origins	Source Location	Sample Collection Date	Reason for Selection
1	Sadaguti	Sadaguti	South America	TCRC, BARI, Gazipur	2024-03-05	Rugose mosaic (rough, raised patterns on leaves).
2	Borjam Alu	Borjam Alu	South America	TCRC, BARI, Gazipur	2024-03-05	Leaf curling and crinkling.
3	Ausha	Ausha	South America	TCRC, BARI, Gazipur	2024-03-05	General chlorosis and reduced plant vigor.
4	Indurkani	Indurkani	South America	TCRC, BARI, Gazipur	2024-03-05	Aggressive leaf rolling, chlorosis, stunted plants, and vein necrosis.
5	Lalpakri	Lalpakri	South America	TCRC, BARI, Gazipur	2024-03-05	Leaf rolling, chlorosis, vein necrosis, and stunted growth.
6	Asterix	BARI Alu-25 (Asterix)	Netherland	TCRC, BARI, Gazipur	2024-03-05	Upper leaves roll inward, light mosaic, stunted growth.
7	BARI Alu-7	BARI Alu-7	Netherland	TCRC, BARI, Gazipur	2024-03-05	Severe mosaic, yellowing, and deformation of leaves.
8	Ausha (2)	Ausha	South America	TCRC, BARI, Gazipur	2024-03-05	Severe leaf rolling, crinkling, and chlorosis, less vigor.
9	BARI Alu-25	BARI Alu-25 (Asterix)	Netherland	TCRC, BARI, Gazipur	2024-03-05	Mild mosaic intensifying with leaf chlorosis and reduced plant vigor.
10	BARI Alu-36	BARI Alu-36	Bangladesh	TCRC, BARI, Gazipur	2024-03-05	Pale green to yellow discoloration of leaves, less vigor.
11	BARI Alu-53	BARI Alu-53	CIP, Peru	TCRC, BARI, Gazipur	2024-03-05	Slight chlorotic spots, light mosaic, stunted growth
12	Dohazari	Dohazari	South America	TCRC, BARI, Gazipur	2024-03-05	Slight leaf rolling, light mosaic, stunted growth.
13	Patnai	Patnai	South America	TCRC, BARI, Gazipur	2024-03-05	Severe mosaic patterns, leaf crinkling, necrotic spots.
14	Challisha	Challisha	South America	TCRC, BARI, Gazipur	2024-03-05	Leaf distortion, mosaic patterns, chlorosis, and stunted growth.
