# Supplementary material for: Whole genome sequencing and molecular detection of potato virus X in Bangladesh
Source: PLoS One. 2025 May 8;20(5):e0322935. doi: 10.1371/journal.pone.0322935 (PMC12061425; doi:10.1371/journal.pone.0322935)
Supplement: S3 Table — (XLSX) [file pone.0322935.s003.xlsx]

## Sheet: sequences (8)
Accession	Organism_Name	GenBank_RefSeq	Assembly	Submitters	Organization	Org_location	Release_Date	Isolate	Species	Length	Nuc_Completeness	Publications	Geo_Location	Country	USA	Host	Tissue_Specimen_Source	Collection_Date	BioSample	GenBank_Title
NC_011620.1	Potato virus X	RefSeq	GCF_000866465.1	Huisman,M.J., Linthorst,H.J., Bol,J.F., Cornelissen,J.C.	National Center for Biotechnology Information, NIH	USA	2008-12-02		Potato virus X	6435	complete	1								Potato virus X, complete genome
PQ527059.1	Potato virus X	GenBank		Islam,M.S., Akhter,F., Ahammed,M.A., Rahman,M., Molla,M.M.H.	Bangladesh Agricultural Research Institute, Tuber Crops Research Centre	Bangladesh	2024-11-25	Patnai	Potato virus X	6435	complete		Bangladesh	Bangladesh				2024-03-05		Potato virus X isolate Patnai, complete genome
PQ072295.1	Potato virus X	GenBank		Knierim,D., Margaria,P., Menzel,W., Winter,S.	Leibniz Institute DSMZ-German Collection of Microorganisms and Cell Cultures, Plant Virus Department	Germany	2024-08-07	DSMZ PV-1446	Potato virus X	6436	complete		Germany	Germany		Calibrachoa				Potato virus X isolate DSMZ PV-1446, complete genome
OR991833.1	Potato virus X	GenBank		Ciuffo,M., Accotto,G.P., Mussano,P., Marra,M., Forgia,M.	National Research Council of Italy, Institute for Sustainable Plant Protection (CNR-IPSP)		2024-02-11	PLAVIT-IFA80	Potato virus X	6473	complete		Italy: Torino	Italy		Nicotiana benthamiana	plant leaf	1986-09-11	SAMN38918126	MAG: Potato virus X isolate PLAVIT-IFA80, complete genome
MZ296929.1	Potato virus X	GenBank		Garcia,A., Higuita,M., Gallo,Y., Marin,M., Gutierrez,P.	Universidad Nacional de Colombia sede Medellin, Biociencias	Colombia	2022-09-23	BSP14	Potato virus X	6416	complete		Colombia	Colombia		Solanum phureja		1928-02	SAMN19313571	Potato virus X isolate BSP14, complete genome
MW582803.1	Potato virus X	GenBank		Knierim,D., Margaria,P., Menzel,W., Winter,S.	Leibniz Institute DSMZ - German Collection of Microorganisms and Cell Cultures, Plant Virus Department	Germany	2021-06-01	DSMZ PV-1101	Potato virus X	6435	complete		New Zealand: Auckland	New Zealand		Solanum muricatum				Potato virus X isolate DSMZ PV-1101, complete genome
MT708134.1	Potato virus X	GenBank		Fuentes,S., Gibbs,A.J., Hajizadeh,M., Perez,A., Adams,I.P., Fribourg,C.E., Kreuze,J., Fox,A., Boonham,N., Jones,R.A.C., Jones,R.	Fera Science Limited, Plant Protection		2021-04-20	HB	Potato virus X	6454	complete		Bolivia	Bolivia		Solanum tuberosum		1975		Potato virus X isolate HB, complete genome
MT708138.1	Potato virus X	GenBank		Fuentes,S., Gibbs,A.J., Hajizadeh,M., Perez,A., Adams,I.P., Fribourg,C.E., Kreuze,J., Fox,A., Boonham,N., Jones,R.A.C., Jones,R.	Fera Science Limited, Plant Protection		2021-04-20	EX	Potato virus X	6449	complete		United Kingdom: England	United Kingdom		Solanum tuberosum		1984		Potato virus X isolate EX, complete genome
MT708140.1	Potato virus X	GenBank		Fuentes,S., Gibbs,A.J., Hajizadeh,M., Perez,A., Adams,I.P., Fribourg,C.E., Kreuze,J., Fox,A., Boonham,N., Jones,R.A.C., Jones,R.	Fera Science Limited, Plant Protection		2021-04-20	B	Potato virus X	6472	complete		United Kingdom: Scotland	United Kingdom		Solanum tuberosum		1940		Potato virus X isolate B, complete genome
MT520804.1	Potato virus X	GenBank		Fuentes,S., Gibbs,A.J., Hajizadeh,M., Perez,A., Adams,I.P., Fribourg,C.E., Kreuze,J., Fox,A., Boonham,N., Jones,R.A.C., Kreuze,J.F.	CIP, Crop and system sciences	Peru	2021-04-19	JEO11-25	Potato virus X	6438	complete		Burundi: Bujumbura rural, Mugongomanga, Ijenda, Ijenda	Burundi		Solanum tuberosum		2016-07-15		Potato virus X isolate JEO11-25, complete genome
MT752612.1	Potato virus X	GenBank		Fuentes,S., Gibbs,A.J., Hajizadeh,M., Perez,A., Adams,I.P., Fribourg,C.E., Kreuze,J., Fox,A., Boonham,N., Jones,R.A.C., Fuentes,S.S.	International Potato Center, Virology	Peru	2021-04-14	Apu010A	Potato virus X	6436	complete		Peru: Apurimac, Abancay, San Pedro de Cachora, Sayhuite alta	Peru		Solanum tuberosum		2018-04-04		Potato virus X isolate Apu010A, complete genome
MT752621.1	Potato virus X	GenBank		Fuentes,S., Gibbs,A.J., Hajizadeh,M., Perez,A., Adams,I.P., Fribourg,C.E., Kreuze,J., Fox,A., Boonham,N., Jones,R.A.C., Fuentes,S.S.	International Potato Center, Virology	Peru	2021-04-14	Cca010B	Potato virus X	6436	complete		Peru: Cajamarca, Chota, Huambos, Chenten community	Peru		Solanum tuberosum		2016-05-16		Potato virus X isolate Cca010B, complete genome
MT752634.1	Potato virus X	GenBank		Fuentes,S., Gibbs,A.J., Hajizadeh,M., Perez,A., Adams,I.P., Fribourg,C.E., Kreuze,J., Fox,A., Boonham,N., Jones,R.A.C., Fuentes,S.S.	International Potato Center, Virology	Peru	2021-04-14	Cca048	Potato virus X	6436	complete		Peru: Cajamarca, Cutervo, Cutervo, Chugur (La Quinta)	Peru		Solanum tuberosum		2016-05-17		Potato virus X isolate Cca048, complete genome
MT752689.1	Potato virus X	GenBank		Fuentes,S., Gibbs,A.J., Hajizadeh,M., Perez,A., Adams,I.P., Fribourg,C.E., Kreuze,J., Fox,A., Boonham,N., Jones,R.A.C., Fuentes,S.S.	International Potato Center, Virology	Peru	2021-04-14	Cus089-2	Potato virus X	6436	complete		Peru: Cusco, Paucartambo, Challabamba, Chuza	Peru		Solanum tuberosum		2016-11-30		Potato virus X isolate Cus089-2, complete genome
MT613318.1	Potato virus X	GenBank		Knierim,D., Margaria,P., Menzel,W., Winter,S.	Leibniz Institute DSMZ - German Collection of Microorganisms and Cell Cultures, Plant Virus Department	Germany	2021-03-23	DSMZ PV-0017	Potato virus X	6435	complete		Germany	Germany		Solanum tuberosum				Potato virus X isolate DSMZ PV-0017, complete genome
MN950785.1	Potato virus X	GenBank		Yan,S., Singh,M., Qulity,P., Xu,H., Hammill,D.	Canadian Food Inspection Agency Charlottetown Laboratory, Technical Development	Canada	2020-11-22	O	Potato virus X	6436	complete		Canada: Agricultural Certification Services, New Brunswick	Canada		Solanum tuberosum		2018-07		Potato virus X isolate O, complete genome
MT799816.1	Potato virus X	GenBank		Uranga,M., Aragones,V., Selma,S., Vazquez-Vilar,M., Orzaez,D., Daros,J.-A.	Consejo Superior de Investigaciones Cientificas - Universitat Politecnica de Valencia, Instituto de Biologia Molecular y Celular de Plantas	Spain	2020-09-20	PVX.a	Potato virus X	6435	complete		Spain	Spain		Nicotiana benthamiana		2020		Potato virus X isolate PVX.a, complete genome
MN689496.1	Potato virus X	GenBank		Read,D.A., Muoma,J., Onamu,R., Alinda,A., Mosoti,R.D., Thompson,G.D.	Agricultural Research Council, Biotechnology Platform	South Africa	2020-09-15	18-1164	Potato virus X	6435	complete		Kenya	Kenya		Solanum tuberosum		2018-05		Potato virus X isolate 18-1164, complete genome
MN125073.1	Potato virus X	GenBank		Gallo,Y.M., Marin,M.A.	Universidad Nacional de Colombia sede Medellin, Biociencias	Colombia	2020-07-01	PVX_quitoense_M6	Potato virus X	6377	complete		Colombia: Antioquia(Marinilla-La Union)	Colombia		Solanum quitoense	plant leaf	2018		Potato virus X isolate PVX_quitoense_M6, complete genome
MT264741.1	Potato virus X	GenBank	set:MT264741	Della Bartola,M., Byrne,S., Mullins,E.	Teagasc - Irish Agriculture and Food Development Authority, Crop Science Department	Ireland	2020-05-03	P059	Potato virus X	6435	complete		Ireland: Co. Carlow	Ireland		Solanum tuberosum		2017-08-17		Potato virus X isolate P059, complete genome
MF682526.1	Potato virus X	GenBank	set:MF682526	Ben Hafsa,A., Nabi,N., M'Rabet,B., Zellama,M.S., Theil,S., Faure,C., Berard,A., Brunel,D., Le Paslier,M.-C., Marais,A., Candresse,T., Chaouachi,M.	Institut Superieur de Biotechnologie de Monastir, Laboratoire de Recherche Biolival	Tunisia	2017-12-26	PVX_Tn145	Potato virus X	6383	complete		Tunisia	Tunisia		Solanum tuberosum		2013-04-05		Potato virus X isolate PVX_Tn145, complete genome
EU571480.1	Potato virus X	GenBank	set:EU571480	Yu,X., Li,X.	Shandong Agricultural University, Department of Plant Pathology	China	2011-09-11		Potato virus X	6435	complete		China	China				1985		Potato virus X, complete genome
JF430080.1	Potato virus X	GenBank	set:JF430080	Mandal,B., Kumar,A., Rani,P., Jain,R.K.	Indian Agricultural Research Institute, Plant Pathology	India	2011-07-26		Potato virus X	6435	complete		India: New Delhi	India		Solanum tuberosum		2009-01		Potato virus X strain ptDel-9, complete genome
HQ450387.1	Potato virus X	GenBank	set:HQ450387	Jaubert,M., Bhattacharjee,S., Mello,A.F., Perry,K.L., Moffett,P.	Boyce Thompson Institute for Plant Research	USA	2010-12-20	PVX2.7	Potato virus X	6436	complete	1	USA	USA		Arabidopsis thaliana		2006-05		Potato virus X isolate PVX2.7, complete genome
AB195999.1	Potato virus X	GenBank	set:AB195999	Komatsu,K., Kagiwada,S., Takahashi,S., Mori,T., Yamaji,Y., Hirata,H., Ozeki,J., Yoshida,A., Suzuki,M., Ugaki,M., Namba,S., Oshima,K.	Graduate School of Agricultural and Life Sciences, Department of Agricultural and Environmental Biology, Laboratory of Plant Pathology; 1-1-1 Yayoi, Bunkyo-ku, Tokyo 113-8657	Japan	2010-07-24		Potato virus X	6435	complete	1	Japan:Hokkaido	Japan						Potato virus X genomic RNA, complete genome, strain: BH
FJ461343.1	Potato virus X	GenBank	set:FJ461343	Esfandiari,N., Kohi-Habibi,M., Hohn,T., Pooggin,M.M.	University of Basel, Institute of Botany	Switzerland	2008-12-08	Iran	Potato virus X	6435	complete	1	Iran	Iran		Pisum sativum		2004-06		Potato virus X from Iran, complete genome
EU021215.1	Potato virus X	GenBank	set:EU021215	Mardanova,E.S., Kotliarov,R.Y., Kolganova,T.V., Kuznetsov,B.B., Ravin,N.V., Atabekov,J.G., Skryabin,K.G.	Centre ''Bioingeneering'' Ras, Lab of Molecular Cloning	Russia	2007-08-13		Potato virus X	6435	complete		Russia	Russia						Potato virus X strain Tula, complete genome
