# Supplementary material for: Whole genome sequencing and molecular detection of potato virus X in Bangladesh
Source: PLoS One. 2025 May 8;20(5):e0322935. doi: 10.1371/journal.pone.0322935 (PMC12061425; doi:10.1371/journal.pone.0322935)
Supplement: S1 File — (VCF) [file pone.0322935.s004.vcf]

##fileformat=VCFv4.2
##FILTER=<ID=PASS,Description="All filters passed">
##bcftoolsVersion=1.19+htslib-1.19
##bcftoolsCommand=mpileup -f pvx_reference.fasta pvx_sample_sorted.bam
##reference=file://pvx_reference.fasta
##contig=<ID=NC_011620.1,length=6435>
##ALT=<ID=*,Description="Represents allele(s) other than observed.">
##INFO=<ID=INDEL,Number=0,Type=Flag,Description="Indicates that the variant is an INDEL.">
##INFO=<ID=IDV,Number=1,Type=Integer,Description="Maximum number of raw reads supporting an indel">
##INFO=<ID=IMF,Number=1,Type=Float,Description="Maximum fraction of raw reads supporting an indel">
##INFO=<ID=DP,Number=1,Type=Integer,Description="Raw read depth">
##INFO=<ID=VDB,Number=1,Type=Float,Description="Variant Distance Bias for filtering splice-site artefacts in RNA-seq data (bigger is better)",Version="3">
##INFO=<ID=RPBZ,Number=1,Type=Float,Description="Mann-Whitney U-z test of Read Position Bias (closer to 0 is better)">
##INFO=<ID=MQBZ,Number=1,Type=Float,Description="Mann-Whitney U-z test of Mapping Quality Bias (closer to 0 is better)">
##INFO=<ID=BQBZ,Number=1,Type=Float,Description="Mann-Whitney U-z test of Base Quality Bias (closer to 0 is better)">
##INFO=<ID=MQSBZ,Number=1,Type=Float,Description="Mann-Whitney U-z test of Mapping Quality vs Strand Bias (closer to 0 is better)">
##INFO=<ID=SCBZ,Number=1,Type=Float,Description="Mann-Whitney U-z test of Soft-Clip Length Bias (closer to 0 is better)">
##INFO=<ID=SGB,Number=1,Type=Float,Description="Segregation based metric, http://samtools.github.io/bcftools/rd-SegBias.pdf">
##INFO=<ID=MQ0F,Number=1,Type=Float,Description="Fraction of MQ0 reads (smaller is better)">
##FORMAT=<ID=PL,Number=G,Type=Integer,Description="List of Phred-scaled genotype likelihoods">
##FORMAT=<ID=GT,Number=1,Type=String,Description="Genotype">
##INFO=<ID=AC,Number=A,Type=Integer,Description="Allele count in genotypes for each ALT allele, in the same order as listed">
##INFO=<ID=AN,Number=1,Type=Integer,Description="Total number of alleles in called genotypes">
##INFO=<ID=DP4,Number=4,Type=Integer,Description="Number of high-quality ref-forward , ref-reverse, alt-forward and alt-reverse bases">
##INFO=<ID=MQ,Number=1,Type=Integer,Description="Average mapping quality">
##bcftools_callVersion=1.19+htslib-1.19
##bcftools_callCommand=call -mv -Ov -o variants.vcf; Date=Tue Oct  8 14:40:50 2024
#CHROM	POS	ID	REF	ALT	QUAL	FILTER	INFO	FORMAT	pvx_sample_sorted.bam
NC_011620.1	171	.	C	T	30.4183	.	DP=1;SGB=-0.379885;MQ0F=0;AC=2;AN=2;DP4=0,0,1,0;MQ=60	GT:PL	1/1:60,3,0
NC_011620.1	177	.	C	T	30.4183	.	DP=1;SGB=-0.379885;MQ0F=0;AC=2;AN=2;DP4=0,0,1,0;MQ=60	GT:PL	1/1:60,3,0
NC_011620.1	204	.	T	G	30.4183	.	DP=1;SGB=-0.379885;MQ0F=0;AC=2;AN=2;DP4=0,0,1,0;MQ=60	GT:PL	1/1:60,3,0
NC_011620.1	222	.	A	G	30.4183	.	DP=1;SGB=-0.379885;MQ0F=0;AC=2;AN=2;DP4=0,0,1,0;MQ=60	GT:PL	1/1:60,3,0
NC_011620.1	258	.	C	T	30.4183	.	DP=1;SGB=-0.379885;MQ0F=0;AC=2;AN=2;DP4=0,0,1,0;MQ=60	GT:PL	1/1:60,3,0
NC_011620.1	312	.	T	C	30.4183	.	DP=1;SGB=-0.379885;MQ0F=0;AC=2;AN=2;DP4=0,0,1,0;MQ=60	GT:PL	1/1:60,3,0
NC_011620.1	402	.	A	G	30.4183	.	DP=1;SGB=-0.379885;MQ0F=0;AC=2;AN=2;DP4=0,0,1,0;MQ=60	GT:PL	1/1:60,3,0
NC_011620.1	444	.	A	G	30.4183	.	DP=1;SGB=-0.379885;MQ0F=0;AC=2;AN=2;DP4=0,0,1,0;MQ=60	GT:PL	1/1:60,3,0
NC_011620.1	510	.	A	C	30.4183	.	DP=1;SGB=-0.379885;MQ0F=0;AC=2;AN=2;DP4=0,0,1,0;MQ=60	GT:PL	1/1:60,3,0
NC_011620.1	528	.	T	C	30.4183	.	DP=1;SGB=-0.379885;MQ0F=0;AC=2;AN=2;DP4=0,0,1,0;MQ=60	GT:PL	1/1:60,3,0
NC_011620.1	546	.	T	C	30.4183	.	DP=1;SGB=-0.379885;MQ0F=0;AC=2;AN=2;DP4=0,0,1,0;MQ=60	GT:PL	1/1:60,3,0
NC_011620.1	586	.	C	T	30.4183	.	DP=1;SGB=-0.379885;MQ0F=0;AC=2;AN=2;DP4=0,0,1,0;MQ=60	GT:PL	1/1:60,3,0
NC_011620.1	654	.	G	A	30.4183	.	DP=1;SGB=-0.379885;MQ0F=0;AC=2;AN=2;DP4=0,0,1,0;MQ=60	GT:PL	1/1:60,3,0
NC_011620.1	693	.	G	A	30.4183	.	DP=1;SGB=-0.379885;MQ0F=0;AC=2;AN=2;DP4=0,0,1,0;MQ=60	GT:PL	1/1:60,3,0
NC_011620.1	717	.	T	C	30.4183	.	DP=1;SGB=-0.379885;MQ0F=0;AC=2;AN=2;DP4=0,0,1,0;MQ=60	GT:PL	1/1:60,3,0
NC_011620.1	738	.	C	T	30.4183	.	DP=1;SGB=-0.379885;MQ0F=0;AC=2;AN=2;DP4=0,0,1,0;MQ=60	GT:PL	1/1:60,3,0
NC_011620.1	739	.	G	T	30.4183	.	DP=1;SGB=-0.379885;MQ0F=0;AC=2;AN=2;DP4=0,0,1,0;MQ=60	GT:PL	1/1:60,3,0
NC_011620.1	789	.	G	A	30.4183	.	DP=1;SGB=-0.379885;MQ0F=0;AC=2;AN=2;DP4=0,0,1,0;MQ=60	GT:PL	1/1:60,3,0
NC_011620.1	856	.	T	C	30.4183	.	DP=1;SGB=-0.379885;MQ0F=0;AC=2;AN=2;DP4=0,0,1,0;MQ=60	GT:PL	1/1:60,3,0
NC_011620.1	870	.	T	C	30.4183	.	DP=1;SGB=-0.379885;MQ0F=0;AC=2;AN=2;DP4=0,0,1,0;MQ=60	GT:PL	1/1:60,3,0
NC_011620.1	894	.	T	C	30.4183	.	DP=1;SGB=-0.379885;MQ0F=0;AC=2;AN=2;DP4=0,0,1,0;MQ=60	GT:PL	1/1:60,3,0
NC_011620.1	909	.	G	A	30.4183	.	DP=1;SGB=-0.379885;MQ0F=0;AC=2;AN=2;DP4=0,0,1,0;MQ=60	GT:PL	1/1:60,3,0
NC_011620.1	927	.	T	C	30.4183	.	DP=1;SGB=-0.379885;MQ0F=0;AC=2;AN=2;DP4=0,0,1,0;MQ=60	GT:PL	1/1:60,3,0
NC_011620.1	969	.	C	T	30.4183	.	DP=1;SGB=-0.379885;MQ0F=0;AC=2;AN=2;DP4=0,0,1,0;MQ=60	GT:PL	1/1:60,3,0
NC_011620.1	972	.	T	C	30.4183	.	DP=1;SGB=-0.379885;MQ0F=0;AC=2;AN=2;DP4=0,0,1,0;MQ=60	GT:PL	1/1:60,3,0
NC_011620.1	978	.	A	G	30.4183	.	DP=1;SGB=-0.379885;MQ0F=0;AC=2;AN=2;DP4=0,0,1,0;MQ=60	GT:PL	1/1:60,3,0
NC_011620.1	982	.	G	A	30.4183	.	DP=1;SGB=-0.379885;MQ0F=0;AC=2;AN=2;DP4=0,0,1,0;MQ=60	GT:PL	1/1:60,3,0
NC_011620.1	990	.	C	T	30.4183	.	DP=1;SGB=-0.379885;MQ0F=0;AC=2;AN=2;DP4=0,0,1,0;MQ=60	GT:PL	1/1:60,3,0
NC_011620.1	1074	.	C	T	30.4183	.	DP=1;SGB=-0.379885;MQ0F=0;AC=2;AN=2;DP4=0,0,1,0;MQ=60	GT:PL	1/1:60,3,0
NC_011620.1	1113	.	A	G	30.4183	.	DP=1;SGB=-0.379885;MQ0F=0;AC=2;AN=2;DP4=0,0,1,0;MQ=60	GT:PL	1/1:60,3,0
NC_011620.1	1173	.	T	C	30.4183	.	DP=1;SGB=-0.379885;MQ0F=0;AC=2;AN=2;DP4=0,0,1,0;MQ=60	GT:PL	1/1:60,3,0
NC_011620.1	1182	.	T	C	30.4183	.	DP=1;SGB=-0.379885;MQ0F=0;AC=2;AN=2;DP4=0,0,1,0;MQ=60	GT:PL	1/1:60,3,0
NC_011620.1	1206	.	C	T	30.4183	.	DP=1;SGB=-0.379885;MQ0F=0;AC=2;AN=2;DP4=0,0,1,0;MQ=60	GT:PL	1/1:60,3,0
NC_011620.1	1260	.	A	G	30.4183	.	DP=1;SGB=-0.379885;MQ0F=0;AC=2;AN=2;DP4=0,0,1,0;MQ=60	GT:PL	1/1:60,3,0
NC_011620.1	1263	.	G	A	30.4183	.	DP=1;SGB=-0.379885;MQ0F=0;AC=2;AN=2;DP4=0,0,1,0;MQ=60	GT:PL	1/1:60,3,0
NC_011620.1	1266	.	G	A	30.4183	.	DP=1;SGB=-0.379885;MQ0F=0;AC=2;AN=2;DP4=0,0,1,0;MQ=60	GT:PL	1/1:60,3,0
NC_011620.1	1272	.	G	A	30.4183	.	DP=1;SGB=-0.379885;MQ0F=0;AC=2;AN=2;DP4=0,0,1,0;MQ=60	GT:PL	1/1:60,3,0
NC_011620.1	1275	.	G	A	30.4183	.	DP=1;SGB=-0.379885;MQ0F=0;AC=2;AN=2;DP4=0,0,1,0;MQ=60	GT:PL	1/1:60,3,0
NC_011620.1	1326	.	G	A	30.4183	.	DP=1;SGB=-0.379885;MQ0F=0;AC=2;AN=2;DP4=0,0,1,0;MQ=60	GT:PL	1/1:60,3,0
NC_011620.1	1341	.	C	T	30.4183	.	DP=1;SGB=-0.379885;MQ0F=0;AC=2;AN=2;DP4=0,0,1,0;MQ=60	GT:PL	1/1:60,3,0
NC_011620.1	1344	.	A	G	30.4183	.	DP=1;SGB=-0.379885;MQ0F=0;AC=2;AN=2;DP4=0,0,1,0;MQ=60	GT:PL	1/1:60,3,0
NC_011620.1	1371	.	C	T	30.4183	.	DP=1;SGB=-0.379885;MQ0F=0;AC=2;AN=2;DP4=0,0,1,0;MQ=60	GT:PL	1/1:60,3,0
NC_011620.1	1396	.	C	A	30.4183	.	DP=1;SGB=-0.379885;MQ0F=0;AC=2;AN=2;DP4=0,0,1,0;MQ=60	GT:PL	1/1:60,3,0
NC_011620.1	1401	.	A	G	30.4183	.	DP=1;SGB=-0.379885;MQ0F=0;AC=2;AN=2;DP4=0,0,1,0;MQ=60	GT:PL	1/1:60,3,0
NC_011620.1	1440	.	C	T	30.4183	.	DP=1;SGB=-0.379885;MQ0F=0;AC=2;AN=2;DP4=0,0,1,0;MQ=60	GT:PL	1/1:60,3,0
NC_011620.1	1458	.	T	C	30.4183	.	DP=1;SGB=-0.379885;MQ0F=0;AC=2;AN=2;DP4=0,0,1,0;MQ=60	GT:PL	1/1:60,3,0
NC_011620.1	1497	.	A	G	30.4183	.	DP=1;SGB=-0.379885;MQ0F=0;AC=2;AN=2;DP4=0,0,1,0;MQ=60	GT:PL	1/1:60,3,0
NC_011620.1	1513	.	A	G	30.4183	.	DP=1;SGB=-0.379885;MQ0F=0;AC=2;AN=2;DP4=0,0,1,0;MQ=60	GT:PL	1/1:60,3,0
NC_011620.1	1530	.	C	G	30.4183	.	DP=1;SGB=-0.379885;MQ0F=0;AC=2;AN=2;DP4=0,0,1,0;MQ=60	GT:PL	1/1:60,3,0
NC_011620.1	1560	.	G	A	30.4183	.	DP=1;SGB=-0.379885;MQ0F=0;AC=2;AN=2;DP4=0,0,1,0;MQ=60	GT:PL	1/1:60,3,0
NC_011620.1	1596	.	A	G	30.4183	.	DP=1;SGB=-0.379885;MQ0F=0;AC=2;AN=2;DP4=0,0,1,0;MQ=60	GT:PL	1/1:60,3,0
NC_011620.1	1647	.	C	T	30.4183	.	DP=1;SGB=-0.379885;MQ0F=0;AC=2;AN=2;DP4=0,0,1,0;MQ=60	GT:PL	1/1:60,3,0
NC_011620.1	1677	.	T	C	30.4183	.	DP=1;SGB=-0.379885;MQ0F=0;AC=2;AN=2;DP4=0,0,1,0;MQ=60	GT:PL	1/1:60,3,0
NC_011620.1	1685	.	A	G	30.4183	.	DP=1;SGB=-0.379885;MQ0F=0;AC=2;AN=2;DP4=0,0,1,0;MQ=60	GT:PL	1/1:60,3,0
NC_011620.1	1716	.	A	G	30.4183	.	DP=1;SGB=-0.379885;MQ0F=0;AC=2;AN=2;DP4=0,0,1,0;MQ=60	GT:PL	1/1:60,3,0
NC_011620.1	1717	.	C	T	30.4183	.	DP=1;SGB=-0.379885;MQ0F=0;AC=2;AN=2;DP4=0,0,1,0;MQ=60	GT:PL	1/1:60,3,0
NC_011620.1	1721	.	A	G	30.4183	.	DP=1;SGB=-0.379885;MQ0F=0;AC=2;AN=2;DP4=0,0,1,0;MQ=60	GT:PL	1/1:60,3,0
NC_011620.1	1725	.	G	A	30.4183	.	DP=1;SGB=-0.379885;MQ0F=0;AC=2;AN=2;DP4=0,0,1,0;MQ=60	GT:PL	1/1:60,3,0
NC_011620.1	1727	.	C	T	30.4183	.	DP=1;SGB=-0.379885;MQ0F=0;AC=2;AN=2;DP4=0,0,1,0;MQ=60	GT:PL	1/1:60,3,0
NC_011620.1	1752	.	C	T	30.4183	.	DP=1;SGB=-0.379885;MQ0F=0;AC=2;AN=2;DP4=0,0,1,0;MQ=60	GT:PL	1/1:60,3,0
NC_011620.1	1781	.	A	G	30.4183	.	DP=1;SGB=-0.379885;MQ0F=0;AC=2;AN=2;DP4=0,0,1,0;MQ=60	GT:PL	1/1:60,3,0
NC_011620.1	1796	.	T	C	30.4183	.	DP=1;SGB=-0.379885;MQ0F=0;AC=2;AN=2;DP4=0,0,1,0;MQ=60	GT:PL	1/1:60,3,0
NC_011620.1	1808	.	C	T	30.4183	.	DP=1;SGB=-0.379885;MQ0F=0;AC=2;AN=2;DP4=0,0,1,0;MQ=60	GT:PL	1/1:60,3,0
NC_011620.1	1825	.	G	A	30.4183	.	DP=1;SGB=-0.379885;MQ0F=0;AC=2;AN=2;DP4=0,0,1,0;MQ=60	GT:PL	1/1:60,3,0
NC_011620.1	1827	.	A	C	30.4183	.	DP=1;SGB=-0.379885;MQ0F=0;AC=2;AN=2;DP4=0,0,1,0;MQ=60	GT:PL	1/1:60,3,0
NC_011620.1	1878	.	A	G	30.4183	.	DP=1;SGB=-0.379885;MQ0F=0;AC=2;AN=2;DP4=0,0,1,0;MQ=60	GT:PL	1/1:60,3,0
NC_011620.1	1880	.	G	A	30.4183	.	DP=1;SGB=-0.379885;MQ0F=0;AC=2;AN=2;DP4=0,0,1,0;MQ=60	GT:PL	1/1:60,3,0
NC_011620.1	1886	.	T	C	30.4183	.	DP=1;SGB=-0.379885;MQ0F=0;AC=2;AN=2;DP4=0,0,1,0;MQ=60	GT:PL	1/1:60,3,0
NC_011620.1	1891	.	G	A	30.4183	.	DP=1;SGB=-0.379885;MQ0F=0;AC=2;AN=2;DP4=0,0,1,0;MQ=60	GT:PL	1/1:60,3,0
NC_011620.1	1899	.	A	C	30.4183	.	DP=1;SGB=-0.379885;MQ0F=0;AC=2;AN=2;DP4=0,0,1,0;MQ=60	GT:PL	1/1:60,3,0
NC_011620.1	1905	.	A	G	30.4183	.	DP=1;SGB=-0.379885;MQ0F=0;AC=2;AN=2;DP4=0,0,1,0;MQ=60	GT:PL	1/1:60,3,0
NC_011620.1	1917	.	G	A	30.4183	.	DP=1;SGB=-0.379885;MQ0F=0;AC=2;AN=2;DP4=0,0,1,0;MQ=60	GT:PL	1/1:60,3,0
NC_011620.1	1923	.	C	T	30.4183	.	DP=1;SGB=-0.379885;MQ0F=0;AC=2;AN=2;DP4=0,0,1,0;MQ=60	GT:PL	1/1:60,3,0
NC_011620.1	1928	.	A	G	30.4183	.	DP=1;SGB=-0.379885;MQ0F=0;AC=2;AN=2;DP4=0,0,1,0;MQ=60	GT:PL	1/1:60,3,0
NC_011620.1	1953	.	T	C	30.4183	.	DP=1;SGB=-0.379885;MQ0F=0;AC=2;AN=2;DP4=0,0,1,0;MQ=60	GT:PL	1/1:60,3,0
NC_011620.1	1987	.	T	G	30.4183	.	DP=1;SGB=-0.379885;MQ0F=0;AC=2;AN=2;DP4=0,0,1,0;MQ=60	GT:PL	1/1:60,3,0
NC_011620.1	1988	.	T	A	30.4183	.	DP=1;SGB=-0.379885;MQ0F=0;AC=2;AN=2;DP4=0,0,1,0;MQ=60	GT:PL	1/1:60,3,0
NC_011620.1	1989	.	A	G	30.4183	.	DP=1;SGB=-0.379885;MQ0F=0;AC=2;AN=2;DP4=0,0,1,0;MQ=60	GT:PL	1/1:60,3,0
NC_011620.1	1992	.	C	T	30.4183	.	DP=1;SGB=-0.379885;MQ0F=0;AC=2;AN=2;DP4=0,0,1,0;MQ=60	GT:PL	1/1:60,3,0
NC_011620.1	1995	.	G	A	30.4183	.	DP=1;SGB=-0.379885;MQ0F=0;AC=2;AN=2;DP4=0,0,1,0;MQ=60	GT:PL	1/1:60,3,0
NC_011620.1	2002	.	A	C	30.4183	.	DP=1;SGB=-0.379885;MQ0F=0;AC=2;AN=2;DP4=0,0,1,0;MQ=60	GT:PL	1/1:60,3,0
NC_011620.1	2007	.	T	C	30.4183	.	DP=1;SGB=-0.379885;MQ0F=0;AC=2;AN=2;DP4=0,0,1,0;MQ=60	GT:PL	1/1:60,3,0
NC_011620.1	2013	.	G	A	30.4183	.	DP=1;SGB=-0.379885;MQ0F=0;AC=2;AN=2;DP4=0,0,1,0;MQ=60	GT:PL	1/1:60,3,0
NC_011620.1	2040	.	C	T	30.4183	.	DP=1;SGB=-0.379885;MQ0F=0;AC=2;AN=2;DP4=0,0,1,0;MQ=60	GT:PL	1/1:60,3,0
NC_011620.1	2041	.	T	C	30.4183	.	DP=1;SGB=-0.379885;MQ0F=0;AC=2;AN=2;DP4=0,0,1,0;MQ=60	GT:PL	1/1:60,3,0
NC_011620.1	2067	.	G	A	30.4183	.	DP=1;SGB=-0.379885;MQ0F=0;AC=2;AN=2;DP4=0,0,1,0;MQ=60	GT:PL	1/1:60,3,0
NC_011620.1	2100	.	A	G	30.4183	.	DP=1;SGB=-0.379885;MQ0F=0;AC=2;AN=2;DP4=0,0,1,0;MQ=60	GT:PL	1/1:60,3,0
NC_011620.1	2105	.	T	C	30.4183	.	DP=1;SGB=-0.379885;MQ0F=0;AC=2;AN=2;DP4=0,0,1,0;MQ=60	GT:PL	1/1:60,3,0
NC_011620.1	2127	.	C	T	30.4183	.	DP=1;SGB=-0.379885;MQ0F=0;AC=2;AN=2;DP4=0,0,1,0;MQ=60	GT:PL	1/1:60,3,0
NC_011620.1	2172	.	A	G	30.4183	.	DP=1;SGB=-0.379885;MQ0F=0;AC=2;AN=2;DP4=0,0,1,0;MQ=60	GT:PL	1/1:60,3,0
NC_011620.1	2208	.	G	A	30.4183	.	DP=1;SGB=-0.379885;MQ0F=0;AC=2;AN=2;DP4=0,0,1,0;MQ=60	GT:PL	1/1:60,3,0
NC_011620.1	2214	.	G	A	30.4183	.	DP=1;SGB=-0.379885;MQ0F=0;AC=2;AN=2;DP4=0,0,1,0;MQ=60	GT:PL	1/1:60,3,0
NC_011620.1	2230	.	T	C	30.4183	.	DP=1;SGB=-0.379885;MQ0F=0;AC=2;AN=2;DP4=0,0,1,0;MQ=60	GT:PL	1/1:60,3,0
NC_011620.1	2272	.	A	G	30.4183	.	DP=1;SGB=-0.379885;MQ0F=0;AC=2;AN=2;DP4=0,0,1,0;MQ=60	GT:PL	1/1:60,3,0
NC_011620.1	2274	.	T	C	30.4183	.	DP=1;SGB=-0.379885;MQ0F=0;AC=2;AN=2;DP4=0,0,1,0;MQ=60	GT:PL	1/1:60,3,0
NC_011620.1	2277	.	T	C	30.4183	.	DP=1;SGB=-0.379885;MQ0F=0;AC=2;AN=2;DP4=0,0,1,0;MQ=60	GT:PL	1/1:60,3,0
NC_011620.1	2304	.	G	A	30.4183	.	DP=1;SGB=-0.379885;MQ0F=0;AC=2;AN=2;DP4=0,0,1,0;MQ=60	GT:PL	1/1:60,3,0
NC_011620.1	2316	.	C	T	30.4183	.	DP=1;SGB=-0.379885;MQ0F=0;AC=2;AN=2;DP4=0,0,1,0;MQ=60	GT:PL	1/1:60,3,0
NC_011620.1	2319	.	C	T	30.4183	.	DP=1;SGB=-0.379885;MQ0F=0;AC=2;AN=2;DP4=0,0,1,0;MQ=60	GT:PL	1/1:60,3,0
NC_011620.1	2329	.	C	T	30.4183	.	DP=1;SGB=-0.379885;MQ0F=0;AC=2;AN=2;DP4=0,0,1,0;MQ=60	GT:PL	1/1:60,3,0
NC_011620.1	2352	.	G	A	30.4183	.	DP=1;SGB=-0.379885;MQ0F=0;AC=2;AN=2;DP4=0,0,1,0;MQ=60	GT:PL	1/1:60,3,0
NC_011620.1	2388	.	G	A	30.4183	.	DP=1;SGB=-0.379885;MQ0F=0;AC=2;AN=2;DP4=0,0,1,0;MQ=60	GT:PL	1/1:60,3,0
NC_011620.1	2406	.	G	A	30.4183	.	DP=1;SGB=-0.379885;MQ0F=0;AC=2;AN=2;DP4=0,0,1,0;MQ=60	GT:PL	1/1:60,3,0
NC_011620.1	2412	.	T	C	30.4183	.	DP=1;SGB=-0.379885;MQ0F=0;AC=2;AN=2;DP4=0,0,1,0;MQ=60	GT:PL	1/1:60,3,0
NC_011620.1	2418	.	T	C	30.4183	.	DP=1;SGB=-0.379885;MQ0F=0;AC=2;AN=2;DP4=0,0,1,0;MQ=60	GT:PL	1/1:60,3,0
NC_011620.1	2424	.	C	A	30.4183	.	DP=1;SGB=-0.379885;MQ0F=0;AC=2;AN=2;DP4=0,0,1,0;MQ=60	GT:PL	1/1:60,3,0
NC_011620.1	2442	.	C	T	30.4183	.	DP=1;SGB=-0.379885;MQ0F=0;AC=2;AN=2;DP4=0,0,1,0;MQ=60	GT:PL	1/1:60,3,0
NC_011620.1	2466	.	A	G	30.4183	.	DP=1;SGB=-0.379885;MQ0F=0;AC=2;AN=2;DP4=0,0,1,0;MQ=60	GT:PL	1/1:60,3,0
NC_011620.1	2472	.	C	T	30.4183	.	DP=1;SGB=-0.379885;MQ0F=0;AC=2;AN=2;DP4=0,0,1,0;MQ=60	GT:PL	1/1:60,3,0
NC_011620.1	2526	.	A	G	30.4183	.	DP=1;SGB=-0.379885;MQ0F=0;AC=2;AN=2;DP4=0,0,1,0;MQ=60	GT:PL	1/1:60,3,0
NC_011620.1	2527	.	G	A	30.4183	.	DP=1;SGB=-0.379885;MQ0F=0;AC=2;AN=2;DP4=0,0,1,0;MQ=60	GT:PL	1/1:60,3,0
NC_011620.1	2541	.	C	T	30.4183	.	DP=1;SGB=-0.379885;MQ0F=0;AC=2;AN=2;DP4=0,0,1,0;MQ=60	GT:PL	1/1:60,3,0
NC_011620.1	2554	.	A	G	30.4183	.	DP=1;SGB=-0.379885;MQ0F=0;AC=2;AN=2;DP4=0,0,1,0;MQ=60	GT:PL	1/1:60,3,0
NC_011620.1	2619	.	G	A	30.4183	.	DP=1;SGB=-0.379885;MQ0F=0;AC=2;AN=2;DP4=0,0,1,0;MQ=60	GT:PL	1/1:60,3,0
NC_011620.1	2628	.	G	A	30.4183	.	DP=1;SGB=-0.379885;MQ0F=0;AC=2;AN=2;DP4=0,0,1,0;MQ=60	GT:PL	1/1:60,3,0
NC_011620.1	2676	.	T	C	30.4183	.	DP=1;SGB=-0.379885;MQ0F=0;AC=2;AN=2;DP4=0,0,1,0;MQ=60	GT:PL	1/1:60,3,0
NC_011620.1	2703	.	G	A	30.4183	.	DP=1;SGB=-0.379885;MQ0F=0;AC=2;AN=2;DP4=0,0,1,0;MQ=60	GT:PL	1/1:60,3,0
NC_011620.1	2742	.	T	C	30.4183	.	DP=1;SGB=-0.379885;MQ0F=0;AC=2;AN=2;DP4=0,0,1,0;MQ=60	GT:PL	1/1:60,3,0
NC_011620.1	2766	.	T	C	30.4183	.	DP=1;SGB=-0.379885;MQ0F=0;AC=2;AN=2;DP4=0,0,1,0;MQ=60	GT:PL	1/1:60,3,0
NC_011620.1	2793	.	C	T	30.4183	.	DP=1;SGB=-0.379885;MQ0F=0;AC=2;AN=2;DP4=0,0,1,0;MQ=60	GT:PL	1/1:60,3,0
NC_011620.1	2810	.	A	G	30.4183	.	DP=1;SGB=-0.379885;MQ0F=0;AC=2;AN=2;DP4=0,0,1,0;MQ=60	GT:PL	1/1:60,3,0
NC_011620.1	2826	.	C	T	30.4183	.	DP=1;SGB=-0.379885;MQ0F=0;AC=2;AN=2;DP4=0,0,1,0;MQ=60	GT:PL	1/1:60,3,0
NC_011620.1	2841	.	A	G	30.4183	.	DP=1;SGB=-0.379885;MQ0F=0;AC=2;AN=2;DP4=0,0,1,0;MQ=60	GT:PL	1/1:60,3,0
NC_011620.1	2859	.	C	T	30.4183	.	DP=1;SGB=-0.379885;MQ0F=0;AC=2;AN=2;DP4=0,0,1,0;MQ=60	GT:PL	1/1:60,3,0
NC_011620.1	2865	.	G	C	30.4183	.	DP=1;SGB=-0.379885;MQ0F=0;AC=2;AN=2;DP4=0,0,1,0;MQ=60	GT:PL	1/1:60,3,0
NC_011620.1	2880	.	A	G	30.4183	.	DP=1;SGB=-0.379885;MQ0F=0;AC=2;AN=2;DP4=0,0,1,0;MQ=60	GT:PL	1/1:60,3,0
NC_011620.1	2919	.	T	C	30.4183	.	DP=1;SGB=-0.379885;MQ0F=0;AC=2;AN=2;DP4=0,0,1,0;MQ=60	GT:PL	1/1:60,3,0
NC_011620.1	2955	.	C	A	30.4183	.	DP=1;SGB=-0.379885;MQ0F=0;AC=2;AN=2;DP4=0,0,1,0;MQ=60	GT:PL	1/1:60,3,0
NC_011620.1	2958	.	T	C	30.4183	.	DP=1;SGB=-0.379885;MQ0F=0;AC=2;AN=2;DP4=0,0,1,0;MQ=60	GT:PL	1/1:60,3,0
NC_011620.1	2991	.	C	T	30.4183	.	DP=1;SGB=-0.379885;MQ0F=0;AC=2;AN=2;DP4=0,0,1,0;MQ=60	GT:PL	1/1:60,3,0
NC_011620.1	2992	.	T	C	30.4183	.	DP=1;SGB=-0.379885;MQ0F=0;AC=2;AN=2;DP4=0,0,1,0;MQ=60	GT:PL	1/1:60,3,0
NC_011620.1	3012	.	G	A	30.4183	.	DP=1;SGB=-0.379885;MQ0F=0;AC=2;AN=2;DP4=0,0,1,0;MQ=60	GT:PL	1/1:60,3,0
NC_011620.1	3027	.	C	T	30.4183	.	DP=1;SGB=-0.379885;MQ0F=0;AC=2;AN=2;DP4=0,0,1,0;MQ=60	GT:PL	1/1:60,3,0
NC_011620.1	3063	.	A	G	30.4183	.	DP=1;SGB=-0.379885;MQ0F=0;AC=2;AN=2;DP4=0,0,1,0;MQ=60	GT:PL	1/1:60,3,0
NC_011620.1	3075	.	T	C	30.4183	.	DP=1;SGB=-0.379885;MQ0F=0;AC=2;AN=2;DP4=0,0,1,0;MQ=60	GT:PL	1/1:60,3,0
NC_011620.1	3101	.	A	G	30.4183	.	DP=1;SGB=-0.379885;MQ0F=0;AC=2;AN=2;DP4=0,0,1,0;MQ=60	GT:PL	1/1:60,3,0
NC_011620.1	3180	.	A	G	30.4183	.	DP=1;SGB=-0.379885;MQ0F=0;AC=2;AN=2;DP4=0,0,1,0;MQ=60	GT:PL	1/1:60,3,0
NC_011620.1	3186	.	T	C	30.4183	.	DP=1;SGB=-0.379885;MQ0F=0;AC=2;AN=2;DP4=0,0,1,0;MQ=60	GT:PL	1/1:60,3,0
NC_011620.1	3198	.	A	C	30.4183	.	DP=1;SGB=-0.379885;MQ0F=0;AC=2;AN=2;DP4=0,0,1,0;MQ=60	GT:PL	1/1:60,3,0
NC_011620.1	3204	.	T	C	30.4183	.	DP=1;SGB=-0.379885;MQ0F=0;AC=2;AN=2;DP4=0,0,1,0;MQ=60	GT:PL	1/1:60,3,0
NC_011620.1	3219	.	T	C	30.4183	.	DP=1;SGB=-0.379885;MQ0F=0;AC=2;AN=2;DP4=0,0,1,0;MQ=60	GT:PL	1/1:60,3,0
NC_011620.1	3234	.	A	G	30.4183	.	DP=1;SGB=-0.379885;MQ0F=0;AC=2;AN=2;DP4=0,0,1,0;MQ=60	GT:PL	1/1:60,3,0
NC_011620.1	3276	.	A	G	30.4183	.	DP=1;SGB=-0.379885;MQ0F=0;AC=2;AN=2;DP4=0,0,1,0;MQ=60	GT:PL	1/1:60,3,0
NC_011620.1	3291	.	C	T	30.4183	.	DP=1;SGB=-0.379885;MQ0F=0;AC=2;AN=2;DP4=0,0,1,0;MQ=60	GT:PL	1/1:60,3,0
NC_011620.1	3300	.	G	A	30.4183	.	DP=1;SGB=-0.379885;MQ0F=0;AC=2;AN=2;DP4=0,0,1,0;MQ=60	GT:PL	1/1:60,3,0
NC_011620.1	3303	.	C	T	30.4183	.	DP=1;SGB=-0.379885;MQ0F=0;AC=2;AN=2;DP4=0,0,1,0;MQ=60	GT:PL	1/1:60,3,0
NC_011620.1	3337	.	G	A	30.4183	.	DP=1;SGB=-0.379885;MQ0F=0;AC=2;AN=2;DP4=0,0,1,0;MQ=60	GT:PL	1/1:60,3,0
NC_011620.1	3355	.	C	T	30.4183	.	DP=1;SGB=-0.379885;MQ0F=0;AC=2;AN=2;DP4=0,0,1,0;MQ=60	GT:PL	1/1:60,3,0
NC_011620.1	3390	.	A	G	30.4183	.	DP=1;SGB=-0.379885;MQ0F=0;AC=2;AN=2;DP4=0,0,1,0;MQ=60	GT:PL	1/1:60,3,0
NC_011620.1	3412	.	T	C	30.4183	.	DP=1;SGB=-0.379885;MQ0F=0;AC=2;AN=2;DP4=0,0,1,0;MQ=60	GT:PL	1/1:60,3,0
NC_011620.1	3438	.	C	A	30.4183	.	DP=1;SGB=-0.379885;MQ0F=0;AC=2;AN=2;DP4=0,0,1,0;MQ=60	GT:PL	1/1:60,3,0
NC_011620.1	3453	.	A	G	30.4183	.	DP=1;SGB=-0.379885;MQ0F=0;AC=2;AN=2;DP4=0,0,1,0;MQ=60	GT:PL	1/1:60,3,0
NC_011620.1	3456	.	T	C	30.4183	.	DP=1;SGB=-0.379885;MQ0F=0;AC=2;AN=2;DP4=0,0,1,0;MQ=60	GT:PL	1/1:60,3,0
NC_011620.1	3489	.	T	C	30.4183	.	DP=1;SGB=-0.379885;MQ0F=0;AC=2;AN=2;DP4=0,0,1,0;MQ=60	GT:PL	1/1:60,3,0
NC_011620.1	3540	.	C	T	30.4183	.	DP=1;SGB=-0.379885;MQ0F=0;AC=2;AN=2;DP4=0,0,1,0;MQ=60	GT:PL	1/1:60,3,0
NC_011620.1	3552	.	G	A	30.4183	.	DP=1;SGB=-0.379885;MQ0F=0;AC=2;AN=2;DP4=0,0,1,0;MQ=60	GT:PL	1/1:60,3,0
NC_011620.1	3597	.	A	G	30.4183	.	DP=1;SGB=-0.379885;MQ0F=0;AC=2;AN=2;DP4=0,0,1,0;MQ=60	GT:PL	1/1:60,3,0
NC_011620.1	3630	.	C	T	30.4183	.	DP=1;SGB=-0.379885;MQ0F=0;AC=2;AN=2;DP4=0,0,1,0;MQ=60	GT:PL	1/1:60,3,0
NC_011620.1	3639	.	C	T	30.4183	.	DP=1;SGB=-0.379885;MQ0F=0;AC=2;AN=2;DP4=0,0,1,0;MQ=60	GT:PL	1/1:60,3,0
NC_011620.1	3645	.	C	T	30.4183	.	DP=1;SGB=-0.379885;MQ0F=0;AC=2;AN=2;DP4=0,0,1,0;MQ=60	GT:PL	1/1:60,3,0
NC_011620.1	3648	.	G	A	30.4183	.	DP=1;SGB=-0.379885;MQ0F=0;AC=2;AN=2;DP4=0,0,1,0;MQ=60	GT:PL	1/1:60,3,0
NC_011620.1	3654	.	T	C	30.4183	.	DP=1;SGB=-0.379885;MQ0F=0;AC=2;AN=2;DP4=0,0,1,0;MQ=60	GT:PL	1/1:60,3,0
NC_011620.1	3678	.	T	C	30.4183	.	DP=1;SGB=-0.379885;MQ0F=0;AC=2;AN=2;DP4=0,0,1,0;MQ=60	GT:PL	1/1:60,3,0
NC_011620.1	3761	.	T	C	30.4183	.	DP=1;SGB=-0.379885;MQ0F=0;AC=2;AN=2;DP4=0,0,1,0;MQ=60	GT:PL	1/1:60,3,0
NC_011620.1	3783	.	T	C	30.4183	.	DP=1;SGB=-0.379885;MQ0F=0;AC=2;AN=2;DP4=0,0,1,0;MQ=60	GT:PL	1/1:60,3,0
NC_011620.1	3787	.	A	G	30.4183	.	DP=1;SGB=-0.379885;MQ0F=0;AC=2;AN=2;DP4=0,0,1,0;MQ=60	GT:PL	1/1:60,3,0
NC_011620.1	3792	.	A	G	30.4183	.	DP=1;SGB=-0.379885;MQ0F=0;AC=2;AN=2;DP4=0,0,1,0;MQ=60	GT:PL	1/1:60,3,0
NC_011620.1	3801	.	A	G	30.4183	.	DP=1;SGB=-0.379885;MQ0F=0;AC=2;AN=2;DP4=0,0,1,0;MQ=60	GT:PL	1/1:60,3,0
NC_011620.1	3813	.	C	T	30.4183	.	DP=1;SGB=-0.379885;MQ0F=0;AC=2;AN=2;DP4=0,0,1,0;MQ=60	GT:PL	1/1:60,3,0
NC_011620.1	3834	.	G	A	30.4183	.	DP=1;SGB=-0.379885;MQ0F=0;AC=2;AN=2;DP4=0,0,1,0;MQ=60	GT:PL	1/1:60,3,0
NC_011620.1	3849	.	G	A	30.4183	.	DP=1;SGB=-0.379885;MQ0F=0;AC=2;AN=2;DP4=0,0,1,0;MQ=60	GT:PL	1/1:60,3,0
NC_011620.1	3855	.	T	C	30.4183	.	DP=1;SGB=-0.379885;MQ0F=0;AC=2;AN=2;DP4=0,0,1,0;MQ=60	GT:PL	1/1:60,3,0
NC_011620.1	3873	.	G	A	30.4183	.	DP=1;SGB=-0.379885;MQ0F=0;AC=2;AN=2;DP4=0,0,1,0;MQ=60	GT:PL	1/1:60,3,0
NC_011620.1	3918	.	T	C	30.4183	.	DP=1;SGB=-0.379885;MQ0F=0;AC=2;AN=2;DP4=0,0,1,0;MQ=60	GT:PL	1/1:60,3,0
NC_011620.1	3936	.	T	C	30.4183	.	DP=1;SGB=-0.379885;MQ0F=0;AC=2;AN=2;DP4=0,0,1,0;MQ=60	GT:PL	1/1:60,3,0
NC_011620.1	3945	.	C	T	30.4183	.	DP=1;SGB=-0.379885;MQ0F=0;AC=2;AN=2;DP4=0,0,1,0;MQ=60	GT:PL	1/1:60,3,0
NC_011620.1	3948	.	A	G	30.4183	.	DP=1;SGB=-0.379885;MQ0F=0;AC=2;AN=2;DP4=0,0,1,0;MQ=60	GT:PL	1/1:60,3,0
NC_011620.1	3951	.	A	G	30.4183	.	DP=1;SGB=-0.379885;MQ0F=0;AC=2;AN=2;DP4=0,0,1,0;MQ=60	GT:PL	1/1:60,3,0
NC_011620.1	3954	.	G	A	30.4183	.	DP=1;SGB=-0.379885;MQ0F=0;AC=2;AN=2;DP4=0,0,1,0;MQ=60	GT:PL	1/1:60,3,0
NC_011620.1	3957	.	T	C	30.4183	.	DP=1;SGB=-0.379885;MQ0F=0;AC=2;AN=2;DP4=0,0,1,0;MQ=60	GT:PL	1/1:60,3,0
NC_011620.1	3987	.	T	C	30.4183	.	DP=1;SGB=-0.379885;MQ0F=0;AC=2;AN=2;DP4=0,0,1,0;MQ=60	GT:PL	1/1:60,3,0
NC_011620.1	4059	.	T	G	30.4183	.	DP=1;SGB=-0.379885;MQ0F=0;AC=2;AN=2;DP4=0,0,1,0;MQ=60	GT:PL	1/1:60,3,0
NC_011620.1	4077	.	C	A	30.4183	.	DP=1;SGB=-0.379885;MQ0F=0;AC=2;AN=2;DP4=0,0,1,0;MQ=60	GT:PL	1/1:60,3,0
NC_011620.1	4152	.	T	C	30.4183	.	DP=1;SGB=-0.379885;MQ0F=0;AC=2;AN=2;DP4=0,0,1,0;MQ=60	GT:PL	1/1:60,3,0
NC_011620.1	4161	.	G	A	30.4183	.	DP=1;SGB=-0.379885;MQ0F=0;AC=2;AN=2;DP4=0,0,1,0;MQ=60	GT:PL	1/1:60,3,0
NC_011620.1	4206	.	C	T	30.4183	.	DP=1;SGB=-0.379885;MQ0F=0;AC=2;AN=2;DP4=0,0,1,0;MQ=60	GT:PL	1/1:60,3,0
NC_011620.1	4239	.	G	A	30.4183	.	DP=1;SGB=-0.379885;MQ0F=0;AC=2;AN=2;DP4=0,0,1,0;MQ=60	GT:PL	1/1:60,3,0
NC_011620.1	4312	.	C	T	30.4183	.	DP=1;SGB=-0.379885;MQ0F=0;AC=2;AN=2;DP4=0,0,1,0;MQ=60	GT:PL	1/1:60,3,0
NC_011620.1	4323	.	C	T	30.4183	.	DP=1;SGB=-0.379885;MQ0F=0;AC=2;AN=2;DP4=0,0,1,0;MQ=60	GT:PL	1/1:60,3,0
NC_011620.1	4362	.	G	A	30.4183	.	DP=1;SGB=-0.379885;MQ0F=0;AC=2;AN=2;DP4=0,0,1,0;MQ=60	GT:PL	1/1:60,3,0
NC_011620.1	4380	.	T	C	30.4183	.	DP=1;SGB=-0.379885;MQ0F=0;AC=2;AN=2;DP4=0,0,1,0;MQ=60	GT:PL	1/1:60,3,0
NC_011620.1	4398	.	A	T	30.4183	.	DP=1;SGB=-0.379885;MQ0F=0;AC=2;AN=2;DP4=0,0,1,0;MQ=60	GT:PL	1/1:60,3,0
NC_011620.1	4441	.	A	C	30.4183	.	DP=1;SGB=-0.379885;MQ0F=0;AC=2;AN=2;DP4=0,0,1,0;MQ=60	GT:PL	1/1:60,3,0
NC_011620.1	4443	.	A	G	30.4183	.	DP=1;SGB=-0.379885;MQ0F=0;AC=2;AN=2;DP4=0,0,1,0;MQ=60	GT:PL	1/1:60,3,0
NC_011620.1	4463	.	T	G	30.4183	.	DP=1;SGB=-0.379885;MQ0F=0;AC=2;AN=2;DP4=0,0,1,0;MQ=60	GT:PL	1/1:60,3,0
NC_011620.1	4472	.	T	G	30.4183	.	DP=1;SGB=-0.379885;MQ0F=0;AC=2;AN=2;DP4=0,0,1,0;MQ=60	GT:PL	1/1:60,3,0
NC_011620.1	4502	.	G	T	30.4183	.	DP=1;SGB=-0.379885;MQ0F=0;AC=2;AN=2;DP4=0,0,1,0;MQ=60	GT:PL	1/1:60,3,0
NC_011620.1	4534	.	T	C	30.4183	.	DP=1;SGB=-0.379885;MQ0F=0;AC=2;AN=2;DP4=0,0,1,0;MQ=60	GT:PL	1/1:60,3,0
NC_011620.1	4535	.	C	A	30.4183	.	DP=1;SGB=-0.379885;MQ0F=0;AC=2;AN=2;DP4=0,0,1,0;MQ=60	GT:PL	1/1:60,3,0
NC_011620.1	4584	.	A	C	30.4183	.	DP=1;SGB=-0.379885;MQ0F=0;AC=2;AN=2;DP4=0,0,1,0;MQ=60	GT:PL	1/1:60,3,0
NC_011620.1	4635	.	C	T	30.4183	.	DP=1;SGB=-0.379885;MQ0F=0;AC=2;AN=2;DP4=0,0,1,0;MQ=60	GT:PL	1/1:60,3,0
NC_011620.1	4701	.	T	C	30.4183	.	DP=1;SGB=-0.379885;MQ0F=0;AC=2;AN=2;DP4=0,0,1,0;MQ=60	GT:PL	1/1:60,3,0
NC_011620.1	4707	.	T	C	30.4183	.	DP=1;SGB=-0.379885;MQ0F=0;AC=2;AN=2;DP4=0,0,1,0;MQ=60	GT:PL	1/1:60,3,0
NC_011620.1	4716	.	T	C	30.4183	.	DP=1;SGB=-0.379885;MQ0F=0;AC=2;AN=2;DP4=0,0,1,0;MQ=60	GT:PL	1/1:60,3,0
NC_011620.1	4728	.	C	A	30.4183	.	DP=1;SGB=-0.379885;MQ0F=0;AC=2;AN=2;DP4=0,0,1,0;MQ=60	GT:PL	1/1:60,3,0
NC_011620.1	4750	.	A	C	30.4183	.	DP=1;SGB=-0.379885;MQ0F=0;AC=2;AN=2;DP4=0,0,1,0;MQ=60	GT:PL	1/1:60,3,0
NC_011620.1	4758	.	G	A	30.4183	.	DP=1;SGB=-0.379885;MQ0F=0;AC=2;AN=2;DP4=0,0,1,0;MQ=60	GT:PL	1/1:60,3,0
NC_011620.1	4836	.	A	C	30.4183	.	DP=1;SGB=-0.379885;MQ0F=0;AC=2;AN=2;DP4=0,0,1,0;MQ=60	GT:PL	1/1:60,3,0
NC_011620.1	4875	.	T	A	30.4183	.	DP=1;SGB=-0.379885;MQ0F=0;AC=2;AN=2;DP4=0,0,1,0;MQ=60	GT:PL	1/1:60,3,0
NC_011620.1	4878	.	C	T	30.4183	.	DP=1;SGB=-0.379885;MQ0F=0;AC=2;AN=2;DP4=0,0,1,0;MQ=60	GT:PL	1/1:60,3,0
NC_011620.1	4899	.	T	C	30.4183	.	DP=1;SGB=-0.379885;MQ0F=0;AC=2;AN=2;DP4=0,0,1,0;MQ=60	GT:PL	1/1:60,3,0
NC_011620.1	4920	.	T	C	30.4183	.	DP=1;SGB=-0.379885;MQ0F=0;AC=2;AN=2;DP4=0,0,1,0;MQ=60	GT:PL	1/1:60,3,0
NC_011620.1	4935	.	C	T	30.4183	.	DP=1;SGB=-0.379885;MQ0F=0;AC=2;AN=2;DP4=0,0,1,0;MQ=60	GT:PL	1/1:60,3,0
NC_011620.1	4959	.	A	G	30.4183	.	DP=1;SGB=-0.379885;MQ0F=0;AC=2;AN=2;DP4=0,0,1,0;MQ=60	GT:PL	1/1:60,3,0
NC_011620.1	4977	.	T	C	30.4183	.	DP=1;SGB=-0.379885;MQ0F=0;AC=2;AN=2;DP4=0,0,1,0;MQ=60	GT:PL	1/1:60,3,0
NC_011620.1	4980	.	G	A	30.4183	.	DP=1;SGB=-0.379885;MQ0F=0;AC=2;AN=2;DP4=0,0,1,0;MQ=60	GT:PL	1/1:60,3,0
NC_011620.1	4989	.	G	A	30.4183	.	DP=1;SGB=-0.379885;MQ0F=0;AC=2;AN=2;DP4=0,0,1,0;MQ=60	GT:PL	1/1:60,3,0
NC_011620.1	4992	.	A	G	30.4183	.	DP=1;SGB=-0.379885;MQ0F=0;AC=2;AN=2;DP4=0,0,1,0;MQ=60	GT:PL	1/1:60,3,0
NC_011620.1	5001	.	C	T	30.4183	.	DP=1;SGB=-0.379885;MQ0F=0;AC=2;AN=2;DP4=0,0,1,0;MQ=60	GT:PL	1/1:60,3,0
NC_011620.1	5052	.	G	C	30.4183	.	DP=1;SGB=-0.379885;MQ0F=0;AC=2;AN=2;DP4=0,0,1,0;MQ=60	GT:PL	1/1:60,3,0
NC_011620.1	5112	.	C	T	30.4183	.	DP=1;SGB=-0.379885;MQ0F=0;AC=2;AN=2;DP4=0,0,1,0;MQ=60	GT:PL	1/1:60,3,0
NC_011620.1	5121	.	T	C	30.4183	.	DP=1;SGB=-0.379885;MQ0F=0;AC=2;AN=2;DP4=0,0,1,0;MQ=60	GT:PL	1/1:60,3,0
NC_011620.1	5140	.	T	C	30.4183	.	DP=1;SGB=-0.379885;MQ0F=0;AC=2;AN=2;DP4=0,0,1,0;MQ=60	GT:PL	1/1:60,3,0
NC_011620.1	5239	.	T	C	30.4183	.	DP=1;SGB=-0.379885;MQ0F=0;AC=2;AN=2;DP4=0,0,1,0;MQ=60	GT:PL	1/1:60,3,0
NC_011620.1	5242	.	C	T	30.4183	.	DP=1;SGB=-0.379885;MQ0F=0;AC=2;AN=2;DP4=0,0,1,0;MQ=60	GT:PL	1/1:60,3,0
NC_011620.1	5263	.	G	A	30.4183	.	DP=1;SGB=-0.379885;MQ0F=0;AC=2;AN=2;DP4=0,0,1,0;MQ=60	GT:PL	1/1:60,3,0
NC_011620.1	5278	.	C	T	30.4183	.	DP=1;SGB=-0.379885;MQ0F=0;AC=2;AN=2;DP4=0,0,1,0;MQ=60	GT:PL	1/1:60,3,0
NC_011620.1	5281	.	C	T	30.4183	.	DP=1;SGB=-0.379885;MQ0F=0;AC=2;AN=2;DP4=0,0,1,0;MQ=60	GT:PL	1/1:60,3,0
NC_011620.1	5290	.	C	T	30.4183	.	DP=1;SGB=-0.379885;MQ0F=0;AC=2;AN=2;DP4=0,0,1,0;MQ=60	GT:PL	1/1:60,3,0
NC_011620.1	5293	.	G	A	30.4183	.	DP=1;SGB=-0.379885;MQ0F=0;AC=2;AN=2;DP4=0,0,1,0;MQ=60	GT:PL	1/1:60,3,0
NC_011620.1	5419	.	G	A	30.4183	.	DP=1;SGB=-0.379885;MQ0F=0;AC=2;AN=2;DP4=0,0,1,0;MQ=60	GT:PL	1/1:60,3,0
NC_011620.1	5434	.	T	C	30.4183	.	DP=1;SGB=-0.379885;MQ0F=0;AC=2;AN=2;DP4=0,0,1,0;MQ=60	GT:PL	1/1:60,3,0
NC_011620.1	5534	.	T	C	30.4183	.	DP=1;SGB=-0.379885;MQ0F=0;AC=2;AN=2;DP4=0,0,1,0;MQ=60	GT:PL	1/1:60,3,0
NC_011620.1	5540	.	G	A	30.4183	.	DP=1;SGB=-0.379885;MQ0F=0;AC=2;AN=2;DP4=0,0,1,0;MQ=60	GT:PL	1/1:60,3,0
NC_011620.1	5582	.	T	C	30.4183	.	DP=1;SGB=-0.379885;MQ0F=0;AC=2;AN=2;DP4=0,0,1,0;MQ=60	GT:PL	1/1:60,3,0
NC_011620.1	5585	.	A	C	30.4183	.	DP=1;SGB=-0.379885;MQ0F=0;AC=2;AN=2;DP4=0,0,1,0;MQ=60	GT:PL	1/1:60,3,0
NC_011620.1	5587	.	A	G	30.4183	.	DP=1;SGB=-0.379885;MQ0F=0;AC=2;AN=2;DP4=0,0,1,0;MQ=60	GT:PL	1/1:60,3,0
NC_011620.1	5643	.	T	C	30.4183	.	DP=1;SGB=-0.379885;MQ0F=0;AC=2;AN=2;DP4=0,0,1,0;MQ=60	GT:PL	1/1:60,3,0
NC_011620.1	5688	.	A	G	30.4183	.	DP=1;SGB=-0.379885;MQ0F=0;AC=2;AN=2;DP4=0,0,1,0;MQ=60	GT:PL	1/1:60,3,0
NC_011620.1	5700	.	T	C	30.4183	.	DP=1;SGB=-0.379885;MQ0F=0;AC=2;AN=2;DP4=0,0,1,0;MQ=60	GT:PL	1/1:60,3,0
NC_011620.1	5706	.	G	A	30.4183	.	DP=1;SGB=-0.379885;MQ0F=0;AC=2;AN=2;DP4=0,0,1,0;MQ=60	GT:PL	1/1:60,3,0
NC_011620.1	5710	.	A	C	30.4183	.	DP=1;SGB=-0.379885;MQ0F=0;AC=2;AN=2;DP4=0,0,1,0;MQ=60	GT:PL	1/1:60,3,0
NC_011620.1	5742	.	C	A	30.4183	.	DP=1;SGB=-0.379885;MQ0F=0;AC=2;AN=2;DP4=0,0,1,0;MQ=60	GT:PL	1/1:60,3,0
NC_011620.1	5781	.	T	C	30.4183	.	DP=1;SGB=-0.379885;MQ0F=0;AC=2;AN=2;DP4=0,0,1,0;MQ=60	GT:PL	1/1:60,3,0
NC_011620.1	5787	.	C	T	30.4183	.	DP=1;SGB=-0.379885;MQ0F=0;AC=2;AN=2;DP4=0,0,1,0;MQ=60	GT:PL	1/1:60,3,0
NC_011620.1	5805	.	T	A	30.4183	.	DP=1;SGB=-0.379885;MQ0F=0;AC=2;AN=2;DP4=0,0,1,0;MQ=60	GT:PL	1/1:60,3,0
NC_011620.1	5808	.	C	T	30.4183	.	DP=1;SGB=-0.379885;MQ0F=0;AC=2;AN=2;DP4=0,0,1,0;MQ=60	GT:PL	1/1:60,3,0
NC_011620.1	5844	.	T	C	30.4183	.	DP=1;SGB=-0.379885;MQ0F=0;AC=2;AN=2;DP4=0,0,1,0;MQ=60	GT:PL	1/1:60,3,0
NC_011620.1	5910	.	T	C	30.4183	.	DP=1;SGB=-0.379885;MQ0F=0;AC=2;AN=2;DP4=0,0,1,0;MQ=60	GT:PL	1/1:60,3,0
NC_011620.1	5922	.	A	C	30.4183	.	DP=1;SGB=-0.379885;MQ0F=0;AC=2;AN=2;DP4=0,0,1,0;MQ=60	GT:PL	1/1:60,3,0
NC_011620.1	5928	.	T	C	30.4183	.	DP=1;SGB=-0.379885;MQ0F=0;AC=2;AN=2;DP4=0,0,1,0;MQ=60	GT:PL	1/1:60,3,0
NC_011620.1	5958	.	T	C	30.4183	.	DP=1;SGB=-0.379885;MQ0F=0;AC=2;AN=2;DP4=0,0,1,0;MQ=60	GT:PL	1/1:60,3,0
NC_011620.1	5982	.	T	C	30.4183	.	DP=1;SGB=-0.379885;MQ0F=0;AC=2;AN=2;DP4=0,0,1,0;MQ=60	GT:PL	1/1:60,3,0
NC_011620.1	5997	.	A	G	30.4183	.	DP=1;SGB=-0.379885;MQ0F=0;AC=2;AN=2;DP4=0,0,1,0;MQ=60	GT:PL	1/1:60,3,0
NC_011620.1	6000	.	C	T	30.4183	.	DP=1;SGB=-0.379885;MQ0F=0;AC=2;AN=2;DP4=0,0,1,0;MQ=60	GT:PL	1/1:60,3,0
NC_011620.1	6042	.	T	C	30.4183	.	DP=1;SGB=-0.379885;MQ0F=0;AC=2;AN=2;DP4=0,0,1,0;MQ=60	GT:PL	1/1:60,3,0
NC_011620.1	6064	.	T	C	30.4183	.	DP=1;SGB=-0.379885;MQ0F=0;AC=2;AN=2;DP4=0,0,1,0;MQ=60	GT:PL	1/1:60,3,0
NC_011620.1	6066	.	A	G	30.4183	.	DP=1;SGB=-0.379885;MQ0F=0;AC=2;AN=2;DP4=0,0,1,0;MQ=60	GT:PL	1/1:60,3,0
NC_011620.1	6186	.	G	A	30.4183	.	DP=1;SGB=-0.379885;MQ0F=0;AC=2;AN=2;DP4=0,0,1,0;MQ=60	GT:PL	1/1:60,3,0
NC_011620.1	6237	.	T	C	30.4183	.	DP=1;SGB=-0.379885;MQ0F=0;AC=2;AN=2;DP4=0,0,1,0;MQ=60	GT:PL	1/1:60,3,0
NC_011620.1	6252	.	A	G	30.4183	.	DP=1;SGB=-0.379885;MQ0F=0;AC=2;AN=2;DP4=0,0,1,0;MQ=60	GT:PL	1/1:60,3,0
NC_011620.1	6349	.	C	T	30.4183	.	DP=1;SGB=-0.379885;MQ0F=0;AC=2;AN=2;DP4=0,0,1,0;MQ=60	GT:PL	1/1:60,3,0
NC_011620.1	6351	.	A	C	30.4183	.	DP=1;SGB=-0.379885;MQ0F=0;AC=2;AN=2;DP4=0,0,1,0;MQ=60	GT:PL	1/1:60,3,0
NC_011620.1	6354	.	A	C	30.4183	.	DP=1;SGB=-0.379885;MQ0F=0;AC=2;AN=2;DP4=0,0,1,0;MQ=60	GT:PL	1/1:60,3,0
NC_011620.1	6357	.	A	C	30.4183	.	DP=1;SGB=-0.379885;MQ0F=0;AC=2;AN=2;DP4=0,0,1,0;MQ=60	GT:PL	1/1:60,3,0
