# Supplementary material for: Whole genome sequencing and molecular detection of potato virus X in Bangladesh
Source: PLoS One. 2025 May 8;20(5):e0322935. doi: 10.1371/journal.pone.0322935 (PMC12061425; doi:10.1371/journal.pone.0322935)
Supplement: S2 File — (GFF) [file pone.0322935.s005.gff]

##gff-version 3
#!gff-spec-version 1.21
#!processor NCBI annotwriter
#!genome-build ViralProj15503
#!genome-build-accession NCBI_Assembly:GCF_000866465.1
##sequence-region NC_011620.1 1 6435
##species https://www.ncbi.nlm.nih.gov/Taxonomy/Browser/wwwtax.cgi?id=12183
NC_011620.1	RefSeq	region	1	6435	.	+	.	ID=NC_011620.1:1..6435;Dbxref=taxon:12183;gbkey=Src;genome=genomic;mol_type=genomic RNA;note=5'end of genomic RNA~clone pX[25%2C51%2C633]~isolated from Nicotina tabacum cv;strain=X3
NC_011620.1	RefSeq	gene	85	4455	.	+	.	ID=gene-PVX_gp1;Dbxref=GeneID:7065759;Name=PVX_gp1;gbkey=Gene;gene_biotype=protein_coding;locus_tag=PVX_gp1
NC_011620.1	RefSeq	CDS	85	4455	.	+	0	ID=cds-YP_002332929.1;Parent=gene-PVX_gp1;Dbxref=GenBank:YP_002332929.1,GeneID:7065759;Name=YP_002332929.1;gbkey=CDS;locus_tag=PVX_gp1;product=replicase;protein_id=YP_002332929.1
NC_011620.1	RefSeq	gene	4486	5166	.	+	.	ID=gene-PVX_gp2;Dbxref=GeneID:7065755;Name=PVX_gp2;gbkey=Gene;gene_biotype=protein_coding;locus_tag=PVX_gp2
NC_011620.1	RefSeq	CDS	4486	5166	.	+	0	ID=cds-YP_002332930.1;Parent=gene-PVX_gp2;Dbxref=GenBank:YP_002332930.1,GeneID:7065755;Name=YP_002332930.1;gbkey=CDS;locus_tag=PVX_gp2;product=25K protein;protein_id=YP_002332930.1
NC_011620.1	RefSeq	gene	5147	5494	.	+	.	ID=gene-PVX_gp3;Dbxref=GeneID:7065756;Name=PVX_gp3;gbkey=Gene;gene_biotype=protein_coding;locus_tag=PVX_gp3
NC_011620.1	RefSeq	CDS	5147	5494	.	+	0	ID=cds-YP_002332931.1;Parent=gene-PVX_gp3;Dbxref=GenBank:YP_002332931.1,GeneID:7065756;Name=YP_002332931.1;gbkey=CDS;locus_tag=PVX_gp3;product=12K protein;protein_id=YP_002332931.1
NC_011620.1	RefSeq	gene	5427	5639	.	+	.	ID=gene-PVX_gp4;Dbxref=GeneID:7065757;Name=PVX_gp4;gbkey=Gene;gene_biotype=protein_coding;locus_tag=PVX_gp4
NC_011620.1	RefSeq	CDS	5427	5639	.	+	0	ID=cds-YP_002332932.1;Parent=gene-PVX_gp4;Dbxref=GenBank:YP_002332932.1,GeneID:7065757;Name=YP_002332932.1;gbkey=CDS;locus_tag=PVX_gp4;product=8K protein;protein_id=YP_002332932.1
NC_011620.1	RefSeq	gene	5650	6363	.	+	.	ID=gene-PVX_gp5;Dbxref=GeneID:7065758;Name=PVX_gp5;gbkey=Gene;gene_biotype=protein_coding;locus_tag=PVX_gp5
NC_011620.1	RefSeq	CDS	5650	6363	.	+	0	ID=cds-YP_002332933.1;Parent=gene-PVX_gp5;Dbxref=GenBank:YP_002332933.1,GeneID:7065758;Name=YP_002332933.1;gbkey=CDS;locus_tag=PVX_gp5;product=coat protein;protein_id=YP_002332933.1
###
