# Supplementary material for: Whole genome sequencing and molecular detection of potato virus X in Bangladesh
Source: PLoS One. 2025 May 8;20(5):e0322935. doi: 10.1371/journal.pone.0322935 (PMC12061425; doi:10.1371/journal.pone.0322935)
Supplement: S3 File — (TXT) [file pone.0322935.s006.txt]

RID: J10THU4D013	
Job Title:lcl|ORF1 CDS 85-4455#4371 | 1456				
Program: BLASTX 
Database: nr All non-redundant GenBank CDS translations+PDB+SwissProt+PIR+PRF excluding environmental samples from WGS projects
Query #1: lcl|ORF1 CDS 85-4455 Query ID: lcl|Query_5248727 Length: 4371

Sequences producing significant alignments:
                                                                  Scientific      Common                     Max    Total Query   E   Per.   Acc.                        
Description                                                       Name            Name            Taxid      Score  Score cover Value Ident  Len        Accession        
RNA-dependent RNA polymerase [Potato virus X]                     Potato virus X  NA              12183      2866   2866  99%   0.0   98.90  1456       QTU67830.1       
RNA-dependent RNA polymerase [Potato virus X]                     Potato virus X  NA              12183      2864   2864  99%   0.0   98.83  1456       QTU67825.1       
RNA-dependent RNA polymerase [Potato virus X]                     Potato virus X  NA              12183      2863   2863  99%   0.0   98.83  1456       QTU67835.1       
RNA-dependent RNA polymerase [Potato virus X]                     Potato virus X  NA              12183      2863   2863  99%   0.0   98.76  1456       QTU67955.1       
RNA-dependent RNA polymerase [Potato virus X]                     Potato virus X  NA              12183      2863   2863  99%   0.0   98.83  1456       QTU68440.1       
RNA-dependent RNA polymerase [Potato virus X]                     Potato virus X  NA              12183      2863   2863  99%   0.0   98.63  1456       QTU68830.1       
RNA-dependent RNA polymerase [Potato virus X]                     Potato virus X  NA              12183      2863   2863  99%   0.0   98.70  1456       QTU68345.1       
RNA-dependent RNA polymerase [Potato virus X]                     Potato virus X  NA              12183      2862   2862  99%   0.0   98.70  1456       QTU68910.1       
RNA-dependent RNA polymerase [Potato virus X]                     Potato virus X  NA              12183      2862   2862  99%   0.0   98.70  1456       QTU68945.1       
RNA-dependent RNA polymerase [Potato virus X]                     Potato virus X  NA              12183      2862   2862  99%   0.0   98.76  1456       QTU68930.1       
RNA-dependent RNA polymerase [Potato virus X]                     Potato virus X  NA              12183      2862   2862  99%   0.0   98.83  1456       QTU69130.1       
RNA-dependent RNA polymerase [Potato virus X]                     Potato virus X  NA              12183      2862   2862  99%   0.0   98.76  1456       QTU68150.1       
RNA-dependent RNA polymerase [Potato virus X]                     Potato virus X  NA              12183      2862   2862  99%   0.0   98.70  1456       QTU68900.1       
RNA-dependent RNA polymerase [Potato virus X]                     Potato virus X  NA              12183      2861   2861  99%   0.0   98.49  1456       QTU68770.1       
RNA-dependent RNA polymerase [Potato virus X]                     Potato virus X  NA              12183      2861   2861  99%   0.0   98.76  1456       QTU68845.1       
RNA-dependent RNA polymerase [Potato virus X]                     Potato virus X  NA              12183      2861   2861  99%   0.0   98.76  1456       QTU68870.1       
RNA-dependent RNA polymerase [Potato virus X]                     Potato virus X  NA              12183      2861   2861  99%   0.0   98.49  1456       QTU68980.1       
RNA-dependent RNA polymerase [Potato virus X]                     Potato virus X  NA              12183      2861   2861  99%   0.0   98.70  1456       QTU68520.1       
RNA-dependent RNA polymerase [Potato virus X]                     Potato virus X  NA              12183      2860   2860  99%   0.0   98.70  1456       QTU68250.1       
RNA-dependent RNA polymerase [Potato virus X]                     Potato virus X  NA              12183      2860   2860  99%   0.0   98.70  1456       QTU68620.1       
RNA-dependent RNA polymerase [Potato virus X]                     Potato virus X  NA              12183      2860   2860  99%   0.0   98.63  1456       QTU69240.1       
RNA-dependent RNA polymerase [Potato virus X]                     Potato virus X  NA              12183      2860   2860  99%   0.0   98.70  1456       QTU68220.1       
RNA-dependent RNA polymerase [Potato virus X]                     Potato virus X  NA              12183      2860   2860  99%   0.0   98.70  1456       QTU68285.1       
RNA-dependent RNA polymerase [Potato virus X]                     Potato virus X  NA              12183      2860   2860  99%   0.0   98.49  1456       QTU68915.1       
RNA-dependent RNA polymerase [Potato virus X]                     Potato virus X  NA              12183      2860   2860  99%   0.0   98.63  1456       QTU68425.1       
RNA-dependent RNA polymerase [Potato virus X]                     Potato virus X  NA              12183      2860   2860  99%   0.0   98.56  1456       QTU67795.1       
RNA-dependent RNA polymerase [Potato virus X]                     Potato virus X  NA              12183      2860   2860  99%   0.0   98.70  1456       QTU69210.1       
RNA-dependent RNA polymerase [Potato virus X]                     Potato virus X  NA              12183      2859   2859  99%   0.0   98.70  1456       QTU67895.1       
RNA-dependent RNA polymerase [Potato virus X]                     Potato virus X  NA              12183      2859   2859  99%   0.0   98.35  1456       QTU69285.1       
RNA-dependent RNA polymerase [Potato virus X]                     Potato virus X  NA              12183      2859   2859  99%   0.0   98.35  1456       QTU68170.1       
RNA-dependent RNA polymerase [Potato virus X]                     Potato virus X  NA              12183      2859   2859  99%   0.0   98.56  1456       QTU67915.1       
RNA-dependent RNA polymerase [Potato virus X]                     Potato virus X  NA              12183      2858   2858  99%   0.0   98.56  1456       QTU67930.1       
RNA-dependent RNA polymerase [Potato virus X]                     Potato virus X  NA              12183      2858   2858  99%   0.0   98.49  1456       QTU68370.1       
RNA-dependent RNA polymerase [Potato virus X]                     Potato virus X  NA              12183      2858   2858  99%   0.0   98.63  1456       QTU67890.1       
RNA-dependent RNA polymerase [Potato virus X]                     Potato virus X  NA              12183      2858   2858  99%   0.0   98.56  1456       QTU68360.1       
RNA-dependent RNA polymerase [Potato virus X]                     Potato virus X  NA              12183      2858   2858  99%   0.0   98.70  1456       QTU68985.1       
RNA-dependent RNA polymerase [Potato virus X]                     Potato virus X  NA              12183      2858   2858  99%   0.0   98.70  1456       QTU67885.1       
RNA-dependent RNA polymerase [Potato virus X]                     Potato virus X  NA              12183      2858   2858  99%   0.0   98.63  1456       QTU68180.1       
RNA-dependent RNA polymerase [Potato virus X]                     Potato virus X  NA              12183      2858   2858  99%   0.0   98.42  1456       QTU69310.1       
RNA-dependent RNA polymerase [Potato virus X]                     Potato virus X  NA              12183      2858   2858  99%   0.0   98.49  1456       QTU67725.1       
RNA-dependent RNA polymerase [Potato virus X]                     Potato virus X  NA              12183      2858   2858  99%   0.0   98.56  1456       QTU68650.1       
RNA-dependent RNA polymerase [Potato virus X]                     Potato virus X  NA              12183      2858   2858  99%   0.0   98.63  1456       QTU67925.1       
RNA-dependent RNA polymerase [Potato virus X]                     Potato virus X  NA              12183      2858   2858  99%   0.0   98.42  1456       QTU68575.1       
RNA-dependent RNA polymerase [Potato virus X]                     Potato virus X  NA              12183      2857   2857  99%   0.0   98.63  1456       QTU68705.1       
RNA-dependent RNA polymerase [Potato virus X]                     Potato virus X  NA              12183      2857   2857  99%   0.0   98.56  1456       QTU68925.1       
RNA-dependent RNA polymerase [Potato virus X]                     Potato virus X  NA              12183      2857   2857  99%   0.0   98.35  1456       QTU68085.1       
RNA-dependent RNA polymerase [Potato virus X]                     Potato virus X  NA              12183      2857   2857  99%   0.0   98.42  1456       QTU69045.1       
RNA-dependent RNA polymerase [Potato virus X]                     Potato virus X  NA              12183      2857   2857  99%   0.0   98.42  1456       QTU68785.1       
RNA-dependent RNA polymerase [Potato virus X]                     Potato virus X  NA              12183      2857   2857  99%   0.0   98.42  1456       QTU68015.1       
RNA-dependent RNA polymerase [Potato virus X]                     Potato virus X  NA              12183      2857   2857  99%   0.0   98.35  1456       QTU68350.1       
RNA-dependent RNA polymerase [Potato virus X]                     Potato virus X  NA              12183      2857   2857  99%   0.0   98.42  1456       QTU67875.1       
RNA-dependent RNA polymerase [Potato virus X]                     Potato virus X  NA              12183      2856   2856  99%   0.0   98.49  1456       QTU68275.1       
RNA-dependent RNA polymerase [Potato virus X]                     Potato virus X  NA              12183      2856   2856  99%   0.0   98.42  1456       QTU68920.1       
RNA-dependent RNA polymerase [Potato virus X]                     Potato virus X  NA              12183      2856   2856  99%   0.0   98.63  1456       QTU68885.1       
RNA-dependent RNA polymerase [Potato virus X]                     Potato virus X  NA              12183      2856   2856  99%   0.0   98.35  1456       QTU68420.1       
RNA-dependent RNA polymerase [Potato virus X]                     Potato virus X  NA              12183      2856   2856  99%   0.0   98.35  1456       QTU67760.1       
RNA-dependent RNA polymerase [Potato virus X]                     Potato virus X  NA              12183      2856   2856  99%   0.0   98.42  1456       QTU67750.1       
RNA-dependent RNA polymerase [Potato virus X]                     Potato virus X  NA              12183      2856   2856  99%   0.0   98.42  1456       QTU68740.1       
RNA-dependent RNA polymerase [Potato virus X]                     Potato virus X  NA              12183      2856   2856  99%   0.0   98.42  1456       QTU68320.1       
RNA-dependent RNA polymerase [Potato virus X]                     Potato virus X  NA              12183      2856   2856  99%   0.0   98.42  1456       QTU67845.1       
RNA-dependent RNA polymerase [Potato virus X]                     Potato virus X  NA              12183      2856   2856  99%   0.0   98.35  1456       QTU68560.1       
RNA-dependent RNA polymerase [Potato virus X]                     Potato virus X  NA              12183      2856   2856  99%   0.0   98.63  1456       QTU68850.1       
RNA-dependent RNA polymerase [Potato virus X]                     Potato virus X  NA              12183      2856   2856  99%   0.0   98.56  1456       QTU68325.1       
RNA-dependent RNA polymerase [Potato virus X]                     Potato virus X  NA              12183      2855   2855  99%   0.0   98.35  1456       QTU68245.1       
RNA-dependent RNA polymerase [Potato virus X]                     Potato virus X  NA              12183      2855   2855  99%   0.0   98.42  1456       QTU68340.1       
RNA-dependent RNA polymerase [Potato virus X]                     Potato virus X  NA              12183      2855   2855  99%   0.0   98.42  1456       QTU67855.1       
RNA-dependent RNA polymerase [Potato virus X]                     Potato virus X  NA              12183      2855   2855  99%   0.0   98.56  1456       QTU68880.1       
RNA-dependent RNA polymerase [Potato virus X]                     Potato virus X  NA              12183      2855   2855  99%   0.0   98.42  1456       QTU68820.1       
RNA-dependent RNA polymerase [Potato virus X]                     Potato virus X  NA              12183      2855   2855  99%   0.0   98.49  1456       QTU68430.1       
RNA-dependent RNA polymerase [Potato virus X]                     Potato virus X  NA              12183      2855   2855  99%   0.0   98.35  1456       QTU67945.1       
RNA-dependent RNA polymerase [Potato virus X]                     Potato virus X  NA              12183      2855   2855  99%   0.0   98.35  1456       QTU69260.1       
RNA-dependent RNA polymerase [Potato virus X]                     Potato virus X  NA              12183      2855   2855  99%   0.0   98.28  1456       QTU69265.1       
RNA-dependent RNA polymerase [Potato virus X]                     Potato virus X  NA              12183      2855   2855  99%   0.0   98.42  1456       QNQ79644.1       
RNA-dependent RNA polymerase [Potato virus X]                     Potato virus X  NA              12183      2855   2855  99%   0.0   98.28  1456       QTU69275.1       
RNA-dependent RNA polymerase [Potato virus X]                     Potato virus X  NA              12183      2855   2855  99%   0.0   98.49  1456       QTU69155.1       
RNA-dependent RNA polymerase [Potato virus X]                     Potato virus X  NA              12183      2855   2855  99%   0.0   98.49  1456       QTU67920.1       
RNA-dependent RNA polymerase [Potato virus X]                     Potato virus X  NA              12183      2855   2855  99%   0.0   98.63  1456       QTU69250.1       
RNA-dependent RNA polymerase [Potato virus X]                     Potato virus X  NA              12183      2855   2855  99%   0.0   98.56  1456       QTU68410.1       
RNA-dependent RNA polymerase [Potato virus X]                     Potato virus X  NA              12183      2855   2855  99%   0.0   98.35  1456       QJF11920.1       
RNA-dependent RNA polymerase [Potato virus X]                     Potato virus X  NA              12183      2855   2855  99%   0.0   98.28  1456       QTU68305.1       
RNA-dependent RNA polymerase [Potato virus X]                     Potato virus X  NA              12183      2855   2855  99%   0.0   98.35  1456       QTU67935.1       
RNA-dependent RNA polymerase [Potato virus X]                     Potato virus X  NA              12183      2855   2855  99%   0.0   98.42  1456       QTU68025.1       
RNA-dependent RNA polymerase [Potato virus X]                     Potato virus X  NA              12183      2855   2855  99%   0.0   98.42  1456       QTU68950.1       
RNA-dependent RNA polymerase [Potato virus X]                     Potato virus X  NA              12183      2855   2855  99%   0.0   98.42  1456       QTU68800.1       
RNA-dependent RNA polymerase [Potato virus X]                     Potato virus X  NA              12183      2855   2855  99%   0.0   98.49  1456       QTU68600.1       
RNA-dependent RNA polymerase [Potato virus X]                     Potato virus X  NA              12183      2854   2854  99%   0.0   98.35  1456       QTU68290.1       
RNA-dependent RNA polymerase [Potato virus X]                     Potato virus X  NA              12183      2854   2854  99%   0.0   98.49  1456       QTU68815.1       
RNA-dependent RNA polymerase [Potato virus X]                     Potato virus X  NA              12183      2854   2854  99%   0.0   98.28  1456       QTU68795.1       
RdRp [Potato virus X]                                             Potato virus X  NA              12183      2854   2854  99%   0.0   98.35  1456       AIL49074.1       
RNA-dependent RNA polymerase [Potato virus X]                     Potato virus X  NA              12183      2854   2854  99%   0.0   98.35  1456       QTU67755.1       
RNA-dependent RNA polymerase [Potato virus X]                     Potato virus X  NA              12183      2854   2854  99%   0.0   98.21  1456       QTU69270.1       
RNA-dependent RNA polymerase [Potato virus X]                     Potato virus X  NA              12183      2854   2854  99%   0.0   98.42  1456       QTU68005.1       
RNA-dependent RNA polymerase [Potato virus X]                     Potato virus X  NA              12183      2854   2854  99%   0.0   98.49  1456       QTU68265.1       
RNA-dependent RNA polymerase [Potato virus X]                     Potato virus X  NA              12183      2854   2854  99%   0.0   98.28  1456       QTU68940.1       
RNA-dependent RNA polymerase [Potato virus X]                     Potato virus X  NA              12183      2854   2854  99%   0.0   98.42  1456       QTU69180.1       
RNA-dependent RNA polymerase [Potato virus X]                     Potato virus X  NA              12183      2854   2854  99%   0.0   98.49  1456       QTU68595.1       
RNA-dependent RNA polymerase [Potato virus X]                     Potato virus X  NA              12183      2853   2853  99%   0.0   98.35  1456       QTU68890.1       
RNA-dependent RNA polymerase [Potato virus X]                     Potato virus X  NA              12183      2853   2853  99%   0.0   98.21  1456       QTU67880.1       
RNA-dependent RNA polymerase [Potato virus X]                     Potato virus X  NA              12183      2853   2853  99%   0.0   98.28  1456       QTU68735.1       
RNA-dependent RNA polymerase [Potato virus X]                     Potato virus X  NA              12183      2853   2853  99%   0.0   98.42  1456       QTU69160.1       


Alignments:

>RNA-dependent RNA polymerase [Potato virus X]
Sequence ID: QTU67830.1 Length: 1456
>RNA-dependent RNA polymerase [Potato virus X]
Sequence ID: QTU68460.1 Length: 1456 
Range 1: 1 to 1456

Score:2866 bits(7429), Expect:0.0, 
Method:Compositional matrix adjust., 
Identities:1440/1456(99%), Positives:1443/1456(99%), Gaps:0/1456(0%)

Query  1     MAKVREVYQSFTDSTTKTLIQDEAYRNIRPIMEKHKLANPYAQTVEAANDLEGFGIATNP  180
             MAKVREVYQSFTDSTTKTLIQDEAYRNIRPIMEKHKLANPYAQTVEAANDLEGFGIATNP
Sbjct  1     MAKVREVYQSFTDSTTKTLIQDEAYRNIRPIMEKHKLANPYAQTVEAANDLEGFGIATNP  60

Query  181   YSIELHTHAAAKTIENKLLEVLGSILPQEPVTFMFLKPRKLNYMRRNPRIKDIFHNVAIE  360
             YSIELHTHAAAKTIENKLLEVLGSILPQEPVTFMFLKPRKLNYMRRNPRIKDIFHNVAIE
Sbjct  61    YSIELHTHAAAKTIENKLLEVLGSILPQEPVTFMFLKPRKLNYMRRNPRIKDIFHNVAIE  120

Query  361   PRDVARYPKETIIDKLTEITTDTAYISDTLHFLDPSYIVETFQNCPKLQTLYATLVLPVE  540
             PRDVARYPKETIIDKLTEITTDTAYISDTLHFLDPSYIVETFQNCPKLQTLYATLVLPVE
Sbjct  121   PRDVARYPKETIIDKLTEITTDTAYISDTLHFLDPSYIVETFQNCPKLQTLYATLVLPVE  180

Query  541   AAFKMESTHPNIYSLKYFGDGFQYIPGNHGGGAYHHEFSHLQWLKVGKIKWRDPKDSFLG  720
             AAFKMESTHPNIYSLKYFGDGFQYIPGNHGGGAYHHEFSHLQWLKVGKIKWRDPKDSFLG
Sbjct  181   AAFKMESTHPNIYSLKYFGDGFQYIPGNHGGGAYHHEFSHLQWLKVGKIKWRDPKDSFLG  240

Query  721   HLNYTTEQVEMHTVTVQLQESFAANHLYCIRRGDLLTPEVRTFGQPDRYVIPPQIFLPKI  900
             HLNYTTEQVEMHTVTVQLQESFAANHLYCIRRGDLLTPEVRTFGQPDRYVIPPQIFLPK+
Sbjct  241   HLNYTTEQVEMHTVTVQLQESFAANHLYCIRRGDLLTPEVRTFGQPDRYVIPPQIFLPKV  300

Query  901   HNCKKPILKKTMMQLFLYVRTVKVAKNCDIFAKVRQLIKSSDLDKYSAVELVYLVSYMEF  1080
             HNCKKPILKKTMMQLFLYVRTVKVAKNCDIFAKVRQLIKSSDLDKYSAVELVYLVSYMEF
Sbjct  301   HNCKKPILKKTMMQLFLYVRTVKVAKNCDIFAKVRQLIKSSDLDKYSAVELVYLVSYMEF  360

Query  1081  LADLQATTCFSDTLSGGLLTKTLAPVRAWIQEKKMQLFGLEDYAKLVKAVDFHPVDFSFK  1260
             LADLQATTCFSDTLSGGLLTKTLAPVRAWIQEKKMQLFGLEDYAKLVKAVDFHPVDFSFK
Sbjct  361   LADLQATTCFSDTLSGGLLTKTLAPVRAWIQEKKMQLFGLEDYAKLVKAVDFHPVDFSFK  420

Query  1261  VETWDFRFHPLQAWKAFRPREVSDVEEMESLFSDGDLLDCFTRMPAYAVNAEEDLAAIRK  1440
             VETWDFRFHPLQAWKAFRPREVSDVEEMESLFSDGDLLDCFTRMPAYAVNAEEDLAAIRK
Sbjct  421   VETWDFRFHPLQAWKAFRPREVSDVEEMESLFSDGDLLDCFTRMPAYAVNAEEDLAAIRK  480

Query  1441  TPEMDVGQEVKEPAGDRNQYSNPAETFLNKLHRKHSREVKHQAVKKAKRLAEIresmrae  1620
             TPEMDVGQEVKEPAGDRNQYSNPAETFLNKLHRKHSREVKHQAVKKAKRLAEI+ESMRAE
Sbjct  481   TPEMDVGQEVKEPAGDRNQYSNPAETFLNKLHRKHSREVKHQAVKKAKRLAEIQESMRAE  540

Query  1621  geaessemsggmgaIPSNAELPGTSGARQEPTLPITKPVPTRWEDASFTDSSVEEEQVKL  1800
             GEAESSEMSGGMGAIPSNAELP TSGARQE TLPITKPVP RWEDASFTDSSVEEEQVKL
Sbjct  541   GEAESSEMSGGMGAIPSNAELPSTSGARQELTLPITKPVPARWEDASFTDSSVEEEQVKL  600

Query  1801  PGKEAVRQRRKQVIGGLPWKHWIPQLNAVGFKALEIQRDRSGTMIMPITEMVPGLEKEDF  1980
             PGKEAV    +QVI GLPWKHWIPQLNAVGFKALEIQRDRSGTMIMPITEMV GLEKEDF
Sbjct  601   PGKEAVETATQQVIEGLPWKHWIPQLNAVGFKALEIQRDRSGTMIMPITEMVSGLEKEDF  660

Query  1981  PEGTPKELARELLAMNRSPATIPLDLLRARDYGSDVKNKRIGAITKTQATSWGEYLTGKI  2160
             PEGTPKELARELLAMNRSPATIPLDLLRARDYGSDVKNKRIGAITKTQATSWGEYLTGKI
Sbjct  661   PEGTPKELARELLAMNRSPATIPLDLLRARDYGSDVKNKRIGAITKTQATSWGEYLTGKI  720

Query  2161  ESLTERKVAACVIHGAGGSGKSHAIQKALREIGKGSDITVVLPTNELRLDWSKKVPNTEP  2340
             ESLTERKVA CVIHGAGGSGKSHAIQKALREIGKGSDITVVLPTNELRLDWSKKVPNTEP
Sbjct  721   ESLTERKVATCVIHGAGGSGKSHAIQKALREIGKGSDITVVLPTNELRLDWSKKVPNTEP  780

Query  2341  YMFKTYEKALIGGTGSIVIFDDYSKLPPGYIEALICFYSKIKLVILTGDSRQSVYHETAE  2520
             YMFKTYEKALIGGTGSIVIFDDYSKLPPGYIEALICFYSKIKLVILTGDSRQSVYHETAE
Sbjct  781   YMFKTYEKALIGGTGSIVIFDDYSKLPPGYIEALICFYSKIKLVILTGDSRQSVYHETAE  840

Query  2521  DASIRHLGPATEYFSKYCRYYLNATHRNKKDLANMLGVYSERTGVTEISMSAEFLEGIPT  2700
             DASIRHLGPATEYFSKYCRYYLNATHRNKKDLANMLGVYSERTGVTEISMSAEFLEGIPT
Sbjct  841   DASIRHLGPATEYFSKYCRYYLNATHRNKKDLANMLGVYSERTGVTEISMSAEFLEGIPT  900

Query  2701  LVPSDEKRRLYMGTGRNDTFTYAGCQGLTKPKVQIVLDHNTQVCSANVMYTALSRATDRI  2880
             LVPSDEKRRLYMGTGRNDTFTYAGCQGLTKPKVQIVLDHNTQVCSANVMYTALSRATDRI
Sbjct  901   LVPSDEKRRLYMGTGRNDTFTYAGCQGLTKPKVQIVLDHNTQVCSANVMYTALSRATDRI  960

Query  2881  HFVNTSANSPVLWEKLDSTPYLKTFLSVVREQALreyepaeaepirepepQTHMCVenee  3060
             HFVNTSANS   WEKLDSTPYLKTFLSVVREQALREYEPAEAEPIREPEPQTHMCVENEE
Sbjct  961   HFVNTSANSSAFWEKLDSTPYLKTFLSVVREQALREYEPAEAEPIREPEPQTHMCVENEE  1020

Query  3061  svleeykeelleKFDREIHSESHGHSNCVQTEDTTIQLFSHQQAKDETLLWATIDARLKT  3240
             SVLEEYKEELLEKFDREIHSESHGHSNCVQTEDTTIQLFSHQQAKDETLLWATIDARLKT
Sbjct  1021  SVLEEYKEELLEKFDREIHSESHGHSNCVQTEDTTIQLFSHQQAKDETLLWATIDARLKT  1080

Query  3241  SNQETNFREFLSKKDIGDVLFLNYQKAMGLPKERIPFSQEVWEACAHEVQSKYLSKSKCN  3420
             SNQETNFREFLSKKDIGDVLFLNYQKAMGLPKERIPFSQEVWEACAHEVQSKYLSKSKCN
Sbjct  1081  SNQETNFREFLSKKDIGDVLFLNYQKAMGLPKERIPFSQEVWEACAHEVQSKYLSKSKCN  1140

Query  3421  LINGTVRQSPDFDENKIMVFLKSQWVTKVEKLGLPKIKPGQTIAAFYQQTVMLFGTMARY  3600
             LINGTVRQSPDFDENKIMVFLKSQWVTKVEKLGLPKIKPGQTIAAFYQQTVMLFGTMARY
Sbjct  1141  LINGTVRQSPDFDENKIMVFLKSQWVTKVEKLGLPKIKPGQTIAAFYQQTVMLFGTMARY  1200

Query  3601  MRWFRQAFQPKEVFINCETTPEDMSAWALNNWNFGRPSLANDYTAFDQSQDGAMLQFEVL  3780
             MRWFRQAFQPKEVFINCETTPEDMSAWALNNWNFGRPSLANDYTAFDQSQDGAMLQFEVL
Sbjct  1201  MRWFRQAFQPKEVFINCETTPEDMSAWALNNWNFGRPSLANDYTAFDQSQDGAMLQFEVL  1260

Query  3781  KAKHHCIPEEIIQAYIDIKTNAQIFLGTLSIMRLTGEGPTFDANTECNIAYTHTKFDIPA  3960
             KAKHHCIPEEIIQAYIDIKTNAQIFLGTLSIMRLTGEGPTFDANTECNIAYTHTKFDIPA
Sbjct  1261  KAKHHCIPEEIIQAYIDIKTNAQIFLGTLSIMRLTGEGPTFDANTECNIAYTHTKFDIPA  1320

Query  3961  GTAQVYAGDDSALDCVPEVKHSFHRLEDKLLLKSKPVITQQKKGSWPEFCGWLITPKGVM  4140
             GTAQVYAGDDSALDCVPEVKHSFHRLEDKLLLKSKPVITQQKKGSWPEFCGWLITPKGVM
Sbjct  1321  GTAQVYAGDDSALDCVPEVKHSFHRLEDKLLLKSKPVITQQKKGSWPEFCGWLITPKGVM  1380

Query  4141  KDPIKLHVSlklaeakgelkkCQDSYEIDLSYAYDHKDSLHDLFDEKQCQAHTLTCRTLI  4320
             KDPIKLHVSLKLAEAKGELKKCQDSYEIDLSYAYDHKDSLHDLFDEKQCQAHTLTCRTLI
Sbjct  1381  KDPIKLHVSLKLAEAKGELKKCQDSYEIDLSYAYDHKDSLHDLFDEKQCQAHTLTCRTLI  1440

Query  4321  KSGRGTVSLPRLRNFL  4368
             KSGRGTVSLPRLRNFL
Sbjct  1441  KSGRGTVSLPRLRNFL  1456


>RNA-dependent RNA polymerase [Potato virus X]
Sequence ID: QTU67825.1 Length: 1456
Range 1: 1 to 1456

Score:2864 bits(7425), Expect:0.0, 
Method:Compositional matrix adjust., 
Identities:1439/1456(99%), Positives:1442/1456(99%), Gaps:0/1456(0%)

Query  1     MAKVREVYQSFTDSTTKTLIQDEAYRNIRPIMEKHKLANPYAQTVEAANDLEGFGIATNP  180
             MAKVREVYQSFTDSTTKTLIQDEAYRNIRPIMEKHKLANPYAQTVEAANDLEGFGIATNP
Sbjct  1     MAKVREVYQSFTDSTTKTLIQDEAYRNIRPIMEKHKLANPYAQTVEAANDLEGFGIATNP  60

Query  181   YSIELHTHAAAKTIENKLLEVLGSILPQEPVTFMFLKPRKLNYMRRNPRIKDIFHNVAIE  360
             YSIELHTHAAAKTIENKLLEVLGSILPQEPVTFMFLKPRKLNYMRRNPRIKDIFHNVAIE
Sbjct  61    YSIELHTHAAAKTIENKLLEVLGSILPQEPVTFMFLKPRKLNYMRRNPRIKDIFHNVAIE  120

Query  361   PRDVARYPKETIIDKLTEITTDTAYISDTLHFLDPSYIVETFQNCPKLQTLYATLVLPVE  540
             PRDVARYPKETIIDKLTEITTDTAYISDTLHFLDPSYIVETFQNCPKLQTLYATLVLPVE
Sbjct  121   PRDVARYPKETIIDKLTEITTDTAYISDTLHFLDPSYIVETFQNCPKLQTLYATLVLPVE  180

Query  541   AAFKMESTHPNIYSLKYFGDGFQYIPGNHGGGAYHHEFSHLQWLKVGKIKWRDPKDSFLG  720
             AAFKMESTHPNIYSLKYFGDGFQYIPGNHGGGAYHHEFSHLQWLKVGKIKWRDPKDSFLG
Sbjct  181   AAFKMESTHPNIYSLKYFGDGFQYIPGNHGGGAYHHEFSHLQWLKVGKIKWRDPKDSFLG  240

Query  721   HLNYTTEQVEMHTVTVQLQESFAANHLYCIRRGDLLTPEVRTFGQPDRYVIPPQIFLPKI  900
             HLNYTTEQVEMHTVTVQLQESFAANHLYCIRRGDLLTPEVRTFGQPDRYVIPPQIFLPK+
Sbjct  241   HLNYTTEQVEMHTVTVQLQESFAANHLYCIRRGDLLTPEVRTFGQPDRYVIPPQIFLPKV  300

Query  901   HNCKKPILKKTMMQLFLYVRTVKVAKNCDIFAKVRQLIKSSDLDKYSAVELVYLVSYMEF  1080
             HNCKKPILKKTMMQLFLYVRTVKVAKNCDIFAKVRQLIKSSDLDKYSAVELVYLVSYMEF
Sbjct  301   HNCKKPILKKTMMQLFLYVRTVKVAKNCDIFAKVRQLIKSSDLDKYSAVELVYLVSYMEF  360

Query  1081  LADLQATTCFSDTLSGGLLTKTLAPVRAWIQEKKMQLFGLEDYAKLVKAVDFHPVDFSFK  1260
             LADLQATTCFSDTLSGGLLTKTLAPVRAWIQEKKMQLFGLEDYAKLVKAVDFHPVDFSFK
Sbjct  361   LADLQATTCFSDTLSGGLLTKTLAPVRAWIQEKKMQLFGLEDYAKLVKAVDFHPVDFSFK  420

Query  1261  VETWDFRFHPLQAWKAFRPREVSDVEEMESLFSDGDLLDCFTRMPAYAVNAEEDLAAIRK  1440
             VETWDFRFHPLQAWKAFRPREVSDVEEMESLFSDGDLLDCFTRMPAYAVNAEEDLAAIRK
Sbjct  421   VETWDFRFHPLQAWKAFRPREVSDVEEMESLFSDGDLLDCFTRMPAYAVNAEEDLAAIRK  480

Query  1441  TPEMDVGQEVKEPAGDRNQYSNPAETFLNKLHRKHSREVKHQAVKKAKRLAEIresmrae  1620
             TPEMDVGQEVKEPAGDRNQYSNPAETFLNKLHRKHSREVKHQAVKKAKRLAEI+ESM AE
Sbjct  481   TPEMDVGQEVKEPAGDRNQYSNPAETFLNKLHRKHSREVKHQAVKKAKRLAEIQESMIAE  540

Query  1621  geaessemsggmgaIPSNAELPGTSGARQEPTLPITKPVPTRWEDASFTDSSVEEEQVKL  1800
             GEAESSEMSGGMGAIPSNAELP TSGARQE TLPITKPVP RWEDASFTDSSVEEEQVKL
Sbjct  541   GEAESSEMSGGMGAIPSNAELPSTSGARQELTLPITKPVPARWEDASFTDSSVEEEQVKL  600

Query  1801  PGKEAVRQRRKQVIGGLPWKHWIPQLNAVGFKALEIQRDRSGTMIMPITEMVPGLEKEDF  1980
             PGKEAV    +QVI GLPWKHWIPQLNAVGFKALEIQRDRSGTMIMPITEMV GLEKEDF
Sbjct  601   PGKEAVETATQQVIEGLPWKHWIPQLNAVGFKALEIQRDRSGTMIMPITEMVSGLEKEDF  660

Query  1981  PEGTPKELARELLAMNRSPATIPLDLLRARDYGSDVKNKRIGAITKTQATSWGEYLTGKI  2160
             PEGTPKELARELLAMNRSPATIPLDLLRARDYGSDVKNKRIGAITKTQATSWGEYLTGKI
Sbjct  661   PEGTPKELARELLAMNRSPATIPLDLLRARDYGSDVKNKRIGAITKTQATSWGEYLTGKI  720

Query  2161  ESLTERKVAACVIHGAGGSGKSHAIQKALREIGKGSDITVVLPTNELRLDWSKKVPNTEP  2340
             ESLTERKVA CVIHGAGGSGKSHAIQKALREIGKGSDITVVLPTNELRLDWSKKVPNTEP
Sbjct  721   ESLTERKVATCVIHGAGGSGKSHAIQKALREIGKGSDITVVLPTNELRLDWSKKVPNTEP  780

Query  2341  YMFKTYEKALIGGTGSIVIFDDYSKLPPGYIEALICFYSKIKLVILTGDSRQSVYHETAE  2520
             YMFKTYEKALIGGTGSIVIFDDYSKLPPGYIEALICFYSKIKLVILTGDSRQSVYHETAE
Sbjct  781   YMFKTYEKALIGGTGSIVIFDDYSKLPPGYIEALICFYSKIKLVILTGDSRQSVYHETAE  840

Query  2521  DASIRHLGPATEYFSKYCRYYLNATHRNKKDLANMLGVYSERTGVTEISMSAEFLEGIPT  2700
             DASIRHLGPATEYFSKYCRYYLNATHRNKKDLANMLGVYSERTGVTEISMSAEFLEGIPT
Sbjct  841   DASIRHLGPATEYFSKYCRYYLNATHRNKKDLANMLGVYSERTGVTEISMSAEFLEGIPT  900

Query  2701  LVPSDEKRRLYMGTGRNDTFTYAGCQGLTKPKVQIVLDHNTQVCSANVMYTALSRATDRI  2880
             LVPSDEKRRLYMGTGRNDTFTYAGCQGLTKPKVQIVLDHNTQVCSANVMYTALSRATDRI
Sbjct  901   LVPSDEKRRLYMGTGRNDTFTYAGCQGLTKPKVQIVLDHNTQVCSANVMYTALSRATDRI  960

Query  2881  HFVNTSANSPVLWEKLDSTPYLKTFLSVVREQALreyepaeaepirepepQTHMCVenee  3060
             HFVNTSANS   WEKLDSTPYLKTFLSVVREQALREYEPAEAEPIREPEPQTHMCVENEE
Sbjct  961   HFVNTSANSSAFWEKLDSTPYLKTFLSVVREQALREYEPAEAEPIREPEPQTHMCVENEE  1020

Query  3061  svleeykeelleKFDREIHSESHGHSNCVQTEDTTIQLFSHQQAKDETLLWATIDARLKT  3240
             SVLEEYKEELLEKFDREIHSESHGHSNCVQTEDTTIQLFSHQQAKDETLLWATIDARLKT
Sbjct  1021  SVLEEYKEELLEKFDREIHSESHGHSNCVQTEDTTIQLFSHQQAKDETLLWATIDARLKT  1080

Query  3241  SNQETNFREFLSKKDIGDVLFLNYQKAMGLPKERIPFSQEVWEACAHEVQSKYLSKSKCN  3420
             SNQETNFREFLSKKDIGDVLFLNYQKAMGLPKERIPFSQEVWEACAHEVQSKYLSKSKCN
Sbjct  1081  SNQETNFREFLSKKDIGDVLFLNYQKAMGLPKERIPFSQEVWEACAHEVQSKYLSKSKCN  1140

Query  3421  LINGTVRQSPDFDENKIMVFLKSQWVTKVEKLGLPKIKPGQTIAAFYQQTVMLFGTMARY  3600
             LINGTVRQSPDFDENKIMVFLKSQWVTKVEKLGLPKIKPGQTIAAFYQQTVMLFGTMARY
Sbjct  1141  LINGTVRQSPDFDENKIMVFLKSQWVTKVEKLGLPKIKPGQTIAAFYQQTVMLFGTMARY  1200

Query  3601  MRWFRQAFQPKEVFINCETTPEDMSAWALNNWNFGRPSLANDYTAFDQSQDGAMLQFEVL  3780
             MRWFRQAFQPKEVFINCETTPEDMSAWALNNWNFGRPSLANDYTAFDQSQDGAMLQFEVL
Sbjct  1201  MRWFRQAFQPKEVFINCETTPEDMSAWALNNWNFGRPSLANDYTAFDQSQDGAMLQFEVL  1260

Query  3781  KAKHHCIPEEIIQAYIDIKTNAQIFLGTLSIMRLTGEGPTFDANTECNIAYTHTKFDIPA  3960
             KAKHHCIPEEIIQAYIDIKTNAQIFLGTLSIMRLTGEGPTFDANTECNIAYTHTKFDIPA
Sbjct  1261  KAKHHCIPEEIIQAYIDIKTNAQIFLGTLSIMRLTGEGPTFDANTECNIAYTHTKFDIPA  1320

Query  3961  GTAQVYAGDDSALDCVPEVKHSFHRLEDKLLLKSKPVITQQKKGSWPEFCGWLITPKGVM  4140
             GTAQVYAGDDSALDCVPEVKHSFHRLEDKLLLKSKPVITQQKKGSWPEFCGWLITPKGVM
Sbjct  1321  GTAQVYAGDDSALDCVPEVKHSFHRLEDKLLLKSKPVITQQKKGSWPEFCGWLITPKGVM  1380

Query  4141  KDPIKLHVSlklaeakgelkkCQDSYEIDLSYAYDHKDSLHDLFDEKQCQAHTLTCRTLI  4320
             KDPIKLHVSLKLAEAKGELKKCQDSYEIDLSYAYDHKDSLHDLFDEKQCQAHTLTCRTLI
Sbjct  1381  KDPIKLHVSLKLAEAKGELKKCQDSYEIDLSYAYDHKDSLHDLFDEKQCQAHTLTCRTLI  1440

Query  4321  KSGRGTVSLPRLRNFL  4368
             KSGRGTVSLPRLRNFL
Sbjct  1441  KSGRGTVSLPRLRNFL  1456


>RNA-dependent RNA polymerase [Potato virus X]
Sequence ID: QTU67835.1 Length: 1456
Range 1: 1 to 1456

Score:2863 bits(7423), Expect:0.0, 
Method:Compositional matrix adjust., 
Identities:1439/1456(99%), Positives:1443/1456(99%), Gaps:0/1456(0%)

Query  1     MAKVREVYQSFTDSTTKTLIQDEAYRNIRPIMEKHKLANPYAQTVEAANDLEGFGIATNP  180
             MAKVREVYQSFTDSTTKTLIQDEAYRNIRPIMEKHKLANPYAQTVEAANDLEGFGIATNP
Sbjct  1     MAKVREVYQSFTDSTTKTLIQDEAYRNIRPIMEKHKLANPYAQTVEAANDLEGFGIATNP  60

Query  181   YSIELHTHAAAKTIENKLLEVLGSILPQEPVTFMFLKPRKLNYMRRNPRIKDIFHNVAIE  360
             YSIELHTHAAAKTIENKLLEVLGSILPQEPVTFMFLKPRKLNYMRRNPRIKDIFHNVAIE
Sbjct  61    YSIELHTHAAAKTIENKLLEVLGSILPQEPVTFMFLKPRKLNYMRRNPRIKDIFHNVAIE  120

Query  361   PRDVARYPKETIIDKLTEITTDTAYISDTLHFLDPSYIVETFQNCPKLQTLYATLVLPVE  540
             PRDVARYPKETIIDKLTEITT+TAYISDTLHFLDPSYIVETFQNCPKLQTLYATLVLPVE
Sbjct  121   PRDVARYPKETIIDKLTEITTNTAYISDTLHFLDPSYIVETFQNCPKLQTLYATLVLPVE  180

Query  541   AAFKMESTHPNIYSLKYFGDGFQYIPGNHGGGAYHHEFSHLQWLKVGKIKWRDPKDSFLG  720
             AAFKMESTHPNIYSLKYFGDGFQYIPGNHGGGAYHHEFSHLQWLKVGKIKWRDPKDSFLG
Sbjct  181   AAFKMESTHPNIYSLKYFGDGFQYIPGNHGGGAYHHEFSHLQWLKVGKIKWRDPKDSFLG  240

Query  721   HLNYTTEQVEMHTVTVQLQESFAANHLYCIRRGDLLTPEVRTFGQPDRYVIPPQIFLPKI  900
             HLNYTTEQVEMHTVTVQLQESFAANHLYCIRRGDLLTPEVRTFGQPDRYVIPPQIFLPK+
Sbjct  241   HLNYTTEQVEMHTVTVQLQESFAANHLYCIRRGDLLTPEVRTFGQPDRYVIPPQIFLPKV  300

Query  901   HNCKKPILKKTMMQLFLYVRTVKVAKNCDIFAKVRQLIKSSDLDKYSAVELVYLVSYMEF  1080
             HNCKKPILKKTMMQLFLYVRTVKVAKNCDIFAKVRQLIKSSDLDKYSAVELVYLVSYMEF
Sbjct  301   HNCKKPILKKTMMQLFLYVRTVKVAKNCDIFAKVRQLIKSSDLDKYSAVELVYLVSYMEF  360

Query  1081  LADLQATTCFSDTLSGGLLTKTLAPVRAWIQEKKMQLFGLEDYAKLVKAVDFHPVDFSFK  1260
             LADLQATTCFSDTLSGGLLTKTLAPVRAWIQEKKMQLFGLEDYAKLVKAVDFHPVDFSFK
Sbjct  361   LADLQATTCFSDTLSGGLLTKTLAPVRAWIQEKKMQLFGLEDYAKLVKAVDFHPVDFSFK  420

Query  1261  VETWDFRFHPLQAWKAFRPREVSDVEEMESLFSDGDLLDCFTRMPAYAVNAEEDLAAIRK  1440
             VETWDFRFHPLQAWKAFRPREVSDVEEMESLFSDGDLLDCFTRMPAYAVNAEEDLAAIRK
Sbjct  421   VETWDFRFHPLQAWKAFRPREVSDVEEMESLFSDGDLLDCFTRMPAYAVNAEEDLAAIRK  480

Query  1441  TPEMDVGQEVKEPAGDRNQYSNPAETFLNKLHRKHSREVKHQAVKKAKRLAEIresmrae  1620
             TPEMDVGQEVKEPAGDRNQYSNPAETFLNKLHRKHSREVKHQAVKKAKRLAEI+ESMRAE
Sbjct  481   TPEMDVGQEVKEPAGDRNQYSNPAETFLNKLHRKHSREVKHQAVKKAKRLAEIQESMRAE  540

Query  1621  geaessemsggmgaIPSNAELPGTSGARQEPTLPITKPVPTRWEDASFTDSSVEEEQVKL  1800
             GEAESSEMSGGMGAIPSNAELP TSGARQE TLPITKPVP RWEDASFTDSSVEEEQVKL
Sbjct  541   GEAESSEMSGGMGAIPSNAELPSTSGARQELTLPITKPVPARWEDASFTDSSVEEEQVKL  600

Query  1801  PGKEAVRQRRKQVIGGLPWKHWIPQLNAVGFKALEIQRDRSGTMIMPITEMVPGLEKEDF  1980
             PGKEAV    +QVI GLPWKHWIPQLNAVGFKALEIQRDRSGTMIMPITEMV GLEKEDF
Sbjct  601   PGKEAVETATQQVIEGLPWKHWIPQLNAVGFKALEIQRDRSGTMIMPITEMVSGLEKEDF  660

Query  1981  PEGTPKELARELLAMNRSPATIPLDLLRARDYGSDVKNKRIGAITKTQATSWGEYLTGKI  2160
             PEGTPKELARELLAMNRSPATIPLDLLRARDYGSDVKNKRIGAITKTQATSWGEYLTGKI
Sbjct  661   PEGTPKELARELLAMNRSPATIPLDLLRARDYGSDVKNKRIGAITKTQATSWGEYLTGKI  720

Query  2161  ESLTERKVAACVIHGAGGSGKSHAIQKALREIGKGSDITVVLPTNELRLDWSKKVPNTEP  2340
             ESLTERKVA CVIHGAGGSGKSHAIQKALREIGKGSDITVVLPTNELRLDWSKKVPNTEP
Sbjct  721   ESLTERKVATCVIHGAGGSGKSHAIQKALREIGKGSDITVVLPTNELRLDWSKKVPNTEP  780

Query  2341  YMFKTYEKALIGGTGSIVIFDDYSKLPPGYIEALICFYSKIKLVILTGDSRQSVYHETAE  2520
             YMFKTYEKALIGGTGSIVIFDDYSKLPPGYIEALICFYSKIKLVILTGDSRQSVYHETAE
Sbjct  781   YMFKTYEKALIGGTGSIVIFDDYSKLPPGYIEALICFYSKIKLVILTGDSRQSVYHETAE  840

Query  2521  DASIRHLGPATEYFSKYCRYYLNATHRNKKDLANMLGVYSERTGVTEISMSAEFLEGIPT  2700
             DASIRHLGPATEYFSKYCRYYLNATHRNKKDLANMLGVYSERTGVTEISMSAEFLEGIPT
Sbjct  841   DASIRHLGPATEYFSKYCRYYLNATHRNKKDLANMLGVYSERTGVTEISMSAEFLEGIPT  900

Query  2701  LVPSDEKRRLYMGTGRNDTFTYAGCQGLTKPKVQIVLDHNTQVCSANVMYTALSRATDRI  2880
             LVPSDEKRRLYMGTGRNDTFTYAGCQGLTKPKVQIVLDHNTQVCSANVMYTALSRATDRI
Sbjct  901   LVPSDEKRRLYMGTGRNDTFTYAGCQGLTKPKVQIVLDHNTQVCSANVMYTALSRATDRI  960

Query  2881  HFVNTSANSPVLWEKLDSTPYLKTFLSVVREQALreyepaeaepirepepQTHMCVenee  3060
             HFVNTSANS   WEKLDSTPYLKTFLSVVREQALREYEPAEAEPIREPEPQTHMCVENEE
Sbjct  961   HFVNTSANSSAFWEKLDSTPYLKTFLSVVREQALREYEPAEAEPIREPEPQTHMCVENEE  1020

Query  3061  svleeykeelleKFDREIHSESHGHSNCVQTEDTTIQLFSHQQAKDETLLWATIDARLKT  3240
             SVLEEYKEELLEKFDREIHSESHGHSNCVQTEDTTIQLFSHQQAKDETLLWATIDARLKT
Sbjct  1021  SVLEEYKEELLEKFDREIHSESHGHSNCVQTEDTTIQLFSHQQAKDETLLWATIDARLKT  1080

Query  3241  SNQETNFREFLSKKDIGDVLFLNYQKAMGLPKERIPFSQEVWEACAHEVQSKYLSKSKCN  3420
             SNQETNFREFLSKKDIGDVLFLNYQKAMGLPKERIPFSQEVWEACAHEVQSKYLSKSKCN
Sbjct  1081  SNQETNFREFLSKKDIGDVLFLNYQKAMGLPKERIPFSQEVWEACAHEVQSKYLSKSKCN  1140

Query  3421  LINGTVRQSPDFDENKIMVFLKSQWVTKVEKLGLPKIKPGQTIAAFYQQTVMLFGTMARY  3600
             LINGTVRQSPDFDENKIMVFLKSQWVTKVEKLGLPKIKPGQTIAAFYQQTVMLFGTMARY
Sbjct  1141  LINGTVRQSPDFDENKIMVFLKSQWVTKVEKLGLPKIKPGQTIAAFYQQTVMLFGTMARY  1200

Query  3601  MRWFRQAFQPKEVFINCETTPEDMSAWALNNWNFGRPSLANDYTAFDQSQDGAMLQFEVL  3780
             MRWFRQAFQPKEVFINCETTPEDMSAWALNNWNFGRPSLANDYTAFDQSQDGAMLQFEVL
Sbjct  1201  MRWFRQAFQPKEVFINCETTPEDMSAWALNNWNFGRPSLANDYTAFDQSQDGAMLQFEVL  1260

Query  3781  KAKHHCIPEEIIQAYIDIKTNAQIFLGTLSIMRLTGEGPTFDANTECNIAYTHTKFDIPA  3960
             KAKHHCIPEEIIQAYIDIKTNAQIFLGTLSIMRLTGEGPTFDANTECNIAYTHTKFDIPA
Sbjct  1261  KAKHHCIPEEIIQAYIDIKTNAQIFLGTLSIMRLTGEGPTFDANTECNIAYTHTKFDIPA  1320

Query  3961  GTAQVYAGDDSALDCVPEVKHSFHRLEDKLLLKSKPVITQQKKGSWPEFCGWLITPKGVM  4140
             GTAQVYAGDDSALDCVPEVKHSFHRLEDKLLLKSKPVITQQKKGSWPEFCGWLITPKGVM
Sbjct  1321  GTAQVYAGDDSALDCVPEVKHSFHRLEDKLLLKSKPVITQQKKGSWPEFCGWLITPKGVM  1380

Query  4141  KDPIKLHVSlklaeakgelkkCQDSYEIDLSYAYDHKDSLHDLFDEKQCQAHTLTCRTLI  4320
             KDPIKLHVSLKLAEAKGELKKCQDSYEIDLSYAYDHKDSLHDLFDEKQCQAHTLTCRTLI
Sbjct  1381  KDPIKLHVSLKLAEAKGELKKCQDSYEIDLSYAYDHKDSLHDLFDEKQCQAHTLTCRTLI  1440

Query  4321  KSGRGTVSLPRLRNFL  4368
             KSGRGTVSLPRLRNFL
Sbjct  1441  KSGRGTVSLPRLRNFL  1456


>RNA-dependent RNA polymerase [Potato virus X]
Sequence ID: QTU67955.1 Length: 1456
Range 1: 1 to 1456

Score:2863 bits(7422), Expect:0.0, 
Method:Compositional matrix adjust., 
Identities:1438/1456(99%), Positives:1442/1456(99%), Gaps:0/1456(0%)

Query  1     MAKVREVYQSFTDSTTKTLIQDEAYRNIRPIMEKHKLANPYAQTVEAANDLEGFGIATNP  180
             MAKVREVYQSFTDSTTKTLIQDEAYRNIRPIMEKHKLANPYAQTVEAANDLEGFGIATNP
Sbjct  1     MAKVREVYQSFTDSTTKTLIQDEAYRNIRPIMEKHKLANPYAQTVEAANDLEGFGIATNP  60

Query  181   YSIELHTHAAAKTIENKLLEVLGSILPQEPVTFMFLKPRKLNYMRRNPRIKDIFHNVAIE  360
             YSIELHTHAAAKTIENKLLEVLGSILPQEPVTFMFLKPRKLNYMRRNPRIKDIFHNVAIE
Sbjct  61    YSIELHTHAAAKTIENKLLEVLGSILPQEPVTFMFLKPRKLNYMRRNPRIKDIFHNVAIE  120

Query  361   PRDVARYPKETIIDKLTEITTDTAYISDTLHFLDPSYIVETFQNCPKLQTLYATLVLPVE  540
             PRDVARYPKETIIDKLTEITTDTAYISDTLHFLDPSYIVETFQNCPKLQTLYATLVLPVE
Sbjct  121   PRDVARYPKETIIDKLTEITTDTAYISDTLHFLDPSYIVETFQNCPKLQTLYATLVLPVE  180

Query  541   AAFKMESTHPNIYSLKYFGDGFQYIPGNHGGGAYHHEFSHLQWLKVGKIKWRDPKDSFLG  720
             AAFKMESTHPNIYSLKYFGDGFQYIPGNHGGGAYHHEFSHLQWLKVGKIKWRDPKDSFLG
Sbjct  181   AAFKMESTHPNIYSLKYFGDGFQYIPGNHGGGAYHHEFSHLQWLKVGKIKWRDPKDSFLG  240

Query  721   HLNYTTEQVEMHTVTVQLQESFAANHLYCIRRGDLLTPEVRTFGQPDRYVIPPQIFLPKI  900
             HLNYTTEQVEMHTVTVQLQESFAANHLYCIRRGDLLTPEVRTFGQPDRYVIPPQIFLPK+
Sbjct  241   HLNYTTEQVEMHTVTVQLQESFAANHLYCIRRGDLLTPEVRTFGQPDRYVIPPQIFLPKV  300

Query  901   HNCKKPILKKTMMQLFLYVRTVKVAKNCDIFAKVRQLIKSSDLDKYSAVELVYLVSYMEF  1080
             HNCKKPILKKTMMQLFLYVRTVKVAKNCDIFAKVRQLIKSSDLDKYSAVELVYLVSYMEF
Sbjct  301   HNCKKPILKKTMMQLFLYVRTVKVAKNCDIFAKVRQLIKSSDLDKYSAVELVYLVSYMEF  360

Query  1081  LADLQATTCFSDTLSGGLLTKTLAPVRAWIQEKKMQLFGLEDYAKLVKAVDFHPVDFSFK  1260
             LADLQATTCFSDTLSGGLLTKTLAPVRAWIQEKKMQLFGLEDYAKLVKAVDFHPVDFSFK
Sbjct  361   LADLQATTCFSDTLSGGLLTKTLAPVRAWIQEKKMQLFGLEDYAKLVKAVDFHPVDFSFK  420

Query  1261  VETWDFRFHPLQAWKAFRPREVSDVEEMESLFSDGDLLDCFTRMPAYAVNAEEDLAAIRK  1440
             VETWDFRFHPLQAWKAFRPREVSDVEEMESLFSDGDLLDCFTRMPAYAVNAEEDLAAIRK
Sbjct  421   VETWDFRFHPLQAWKAFRPREVSDVEEMESLFSDGDLLDCFTRMPAYAVNAEEDLAAIRK  480

Query  1441  TPEMDVGQEVKEPAGDRNQYSNPAETFLNKLHRKHSREVKHQAVKKAKRLAEIresmrae  1620
             TPEMDVGQEVKEPAGDRNQYSNPAETFLNKLHRKHSREVKHQAVKKAKRLAEI+ESMRAE
Sbjct  481   TPEMDVGQEVKEPAGDRNQYSNPAETFLNKLHRKHSREVKHQAVKKAKRLAEIQESMRAE  540

Query  1621  geaessemsggmgaIPSNAELPGTSGARQEPTLPITKPVPTRWEDASFTDSSVEEEQVKL  1800
             GEAESSEMSGGMGAIPSNAELP TSGARQE TLP TKPVP RWEDASFTDSSVEEEQVKL
Sbjct  541   GEAESSEMSGGMGAIPSNAELPSTSGARQELTLPTTKPVPARWEDASFTDSSVEEEQVKL  600

Query  1801  PGKEAVRQRRKQVIGGLPWKHWIPQLNAVGFKALEIQRDRSGTMIMPITEMVPGLEKEDF  1980
             PGKEAV    +QVI GLPWKHWIPQLNAVGFKALEIQRDRSGTMIMPITEMV GLEKEDF
Sbjct  601   PGKEAVETATQQVIEGLPWKHWIPQLNAVGFKALEIQRDRSGTMIMPITEMVSGLEKEDF  660

Query  1981  PEGTPKELARELLAMNRSPATIPLDLLRARDYGSDVKNKRIGAITKTQATSWGEYLTGKI  2160
             PEGTPKELARELLAMNRSPATIPLDLLRARDYGSDVKNKRIGAITKTQATSWGEYLTGKI
Sbjct  661   PEGTPKELARELLAMNRSPATIPLDLLRARDYGSDVKNKRIGAITKTQATSWGEYLTGKI  720

Query  2161  ESLTERKVAACVIHGAGGSGKSHAIQKALREIGKGSDITVVLPTNELRLDWSKKVPNTEP  2340
             ESLTERKVA CVIHGAGGSGKSHAIQKALREIGKGSDITVVLPTNELRLDWSKKVPNTEP
Sbjct  721   ESLTERKVATCVIHGAGGSGKSHAIQKALREIGKGSDITVVLPTNELRLDWSKKVPNTEP  780

Query  2341  YMFKTYEKALIGGTGSIVIFDDYSKLPPGYIEALICFYSKIKLVILTGDSRQSVYHETAE  2520
             YMFKTYEKALIGGTGSIVIFDDYSKLPPGYIEALICFYSKIKLVILTGDSRQSVYHETAE
Sbjct  781   YMFKTYEKALIGGTGSIVIFDDYSKLPPGYIEALICFYSKIKLVILTGDSRQSVYHETAE  840

Query  2521  DASIRHLGPATEYFSKYCRYYLNATHRNKKDLANMLGVYSERTGVTEISMSAEFLEGIPT  2700
             DASIRHLGPATEYFSKYCRYYLNATHRNKKDLANMLGVYSERTGVTEISMSAEFLEGIPT
Sbjct  841   DASIRHLGPATEYFSKYCRYYLNATHRNKKDLANMLGVYSERTGVTEISMSAEFLEGIPT  900

Query  2701  LVPSDEKRRLYMGTGRNDTFTYAGCQGLTKPKVQIVLDHNTQVCSANVMYTALSRATDRI  2880
             LVPSDEKRRLYMGTGRNDTFTYAGCQGLTKPKVQIVLDHNTQVCSANVMYTALSRATDRI
Sbjct  901   LVPSDEKRRLYMGTGRNDTFTYAGCQGLTKPKVQIVLDHNTQVCSANVMYTALSRATDRI  960

Query  2881  HFVNTSANSPVLWEKLDSTPYLKTFLSVVREQALreyepaeaepirepepQTHMCVenee  3060
             HFVNTSANS   WEKLDSTPYLKTFLSVVREQALREYEPAEAEPIREPEPQTHMCVENEE
Sbjct  961   HFVNTSANSSAFWEKLDSTPYLKTFLSVVREQALREYEPAEAEPIREPEPQTHMCVENEE  1020

Query  3061  svleeykeelleKFDREIHSESHGHSNCVQTEDTTIQLFSHQQAKDETLLWATIDARLKT  3240
             SVLEEYKEELLEKFDREIHSESHGHSNCVQTEDTTIQLFSHQQAKDETLLWATIDARLKT
Sbjct  1021  SVLEEYKEELLEKFDREIHSESHGHSNCVQTEDTTIQLFSHQQAKDETLLWATIDARLKT  1080

Query  3241  SNQETNFREFLSKKDIGDVLFLNYQKAMGLPKERIPFSQEVWEACAHEVQSKYLSKSKCN  3420
             SNQETNFREFLSKKDIGDVLFLNYQKAMGLPKERIPFSQEVWEACAHEVQSKYLSKSKCN
Sbjct  1081  SNQETNFREFLSKKDIGDVLFLNYQKAMGLPKERIPFSQEVWEACAHEVQSKYLSKSKCN  1140

Query  3421  LINGTVRQSPDFDENKIMVFLKSQWVTKVEKLGLPKIKPGQTIAAFYQQTVMLFGTMARY  3600
             LINGTVRQSPDFDENKIMVFLKSQWVTKVEKLGLPKIKPGQTIAAFYQQTVMLFGTMARY
Sbjct  1141  LINGTVRQSPDFDENKIMVFLKSQWVTKVEKLGLPKIKPGQTIAAFYQQTVMLFGTMARY  1200

Query  3601  MRWFRQAFQPKEVFINCETTPEDMSAWALNNWNFGRPSLANDYTAFDQSQDGAMLQFEVL  3780
             MRWFRQAFQPKEVFINCETTPEDMSAWALNNWNFGRPSLANDYTAFDQSQDGAMLQFEVL
Sbjct  1201  MRWFRQAFQPKEVFINCETTPEDMSAWALNNWNFGRPSLANDYTAFDQSQDGAMLQFEVL  1260

Query  3781  KAKHHCIPEEIIQAYIDIKTNAQIFLGTLSIMRLTGEGPTFDANTECNIAYTHTKFDIPA  3960
             KAKHHCIPEEIIQAYIDIKTNAQIFLGTLSIMRLTGEGPTFDANTECNIAYTHTKFDIPA
Sbjct  1261  KAKHHCIPEEIIQAYIDIKTNAQIFLGTLSIMRLTGEGPTFDANTECNIAYTHTKFDIPA  1320

Query  3961  GTAQVYAGDDSALDCVPEVKHSFHRLEDKLLLKSKPVITQQKKGSWPEFCGWLITPKGVM  4140
             GTAQVYAGDDSALDCVPEVKHSFHRLEDKLLLKSKPVITQQKKGSWPEFCGWLITPKGVM
Sbjct  1321  GTAQVYAGDDSALDCVPEVKHSFHRLEDKLLLKSKPVITQQKKGSWPEFCGWLITPKGVM  1380

Query  4141  KDPIKLHVSlklaeakgelkkCQDSYEIDLSYAYDHKDSLHDLFDEKQCQAHTLTCRTLI  4320
             KDP+KLHVSLKLAEAKGELKKCQDSYEIDLSYAYDHKDSLHDLFDEKQCQAHTLTCRTLI
Sbjct  1381  KDPVKLHVSLKLAEAKGELKKCQDSYEIDLSYAYDHKDSLHDLFDEKQCQAHTLTCRTLI  1440

Query  4321  KSGRGTVSLPRLRNFL  4368
             KSGRGTVSLPRLRNFL
Sbjct  1441  KSGRGTVSLPRLRNFL  1456


>RNA-dependent RNA polymerase [Potato virus X]
Sequence ID: QTU68440.1 Length: 1456
Range 1: 1 to 1456

Score:2863 bits(7422), Expect:0.0, 
Method:Compositional matrix adjust., 
Identities:1439/1456(99%), Positives:1442/1456(99%), Gaps:0/1456(0%)

Query  1     MAKVREVYQSFTDSTTKTLIQDEAYRNIRPIMEKHKLANPYAQTVEAANDLEGFGIATNP  180
             MAKVREVYQSFTDSTTKTLIQDEAYRNIRPIMEKHKLANPYAQTVEAANDLEGFGIATNP
Sbjct  1     MAKVREVYQSFTDSTTKTLIQDEAYRNIRPIMEKHKLANPYAQTVEAANDLEGFGIATNP  60

Query  181   YSIELHTHAAAKTIENKLLEVLGSILPQEPVTFMFLKPRKLNYMRRNPRIKDIFHNVAIE  360
             YSIELHTHAAAKTIENKLLEVLGSILPQEPVTFMFLKPRKLNYMRRNPRIKDIFHNVAIE
Sbjct  61    YSIELHTHAAAKTIENKLLEVLGSILPQEPVTFMFLKPRKLNYMRRNPRIKDIFHNVAIE  120

Query  361   PRDVARYPKETIIDKLTEITTDTAYISDTLHFLDPSYIVETFQNCPKLQTLYATLVLPVE  540
             PRDVARYPKETIIDKLTEITTDTAYISDTLHFLDPSYIVETFQNCPKLQTLYATLVLPVE
Sbjct  121   PRDVARYPKETIIDKLTEITTDTAYISDTLHFLDPSYIVETFQNCPKLQTLYATLVLPVE  180

Query  541   AAFKMESTHPNIYSLKYFGDGFQYIPGNHGGGAYHHEFSHLQWLKVGKIKWRDPKDSFLG  720
             AAFKMESTHPNIYSLKYFGDGFQYIPGNHGGGAYHHEFSHLQWLKVGKIKWRDPKDSFLG
Sbjct  181   AAFKMESTHPNIYSLKYFGDGFQYIPGNHGGGAYHHEFSHLQWLKVGKIKWRDPKDSFLG  240

Query  721   HLNYTTEQVEMHTVTVQLQESFAANHLYCIRRGDLLTPEVRTFGQPDRYVIPPQIFLPKI  900
             HLNYTTEQVEMHTVTVQLQESFAANHLYCIRRGDLLTPEVRTFGQPDRYVIPPQIFLPK+
Sbjct  241   HLNYTTEQVEMHTVTVQLQESFAANHLYCIRRGDLLTPEVRTFGQPDRYVIPPQIFLPKV  300

Query  901   HNCKKPILKKTMMQLFLYVRTVKVAKNCDIFAKVRQLIKSSDLDKYSAVELVYLVSYMEF  1080
             HNCKKPILKKTMMQLFLYVRTVKVAKNCDIFAKVRQLIKSSDLDKYSAVELVYLVSYMEF
Sbjct  301   HNCKKPILKKTMMQLFLYVRTVKVAKNCDIFAKVRQLIKSSDLDKYSAVELVYLVSYMEF  360

Query  1081  LADLQATTCFSDTLSGGLLTKTLAPVRAWIQEKKMQLFGLEDYAKLVKAVDFHPVDFSFK  1260
             LADLQATTCFSDTLSGGLLTKTLAPVRAWIQEKKMQLFGLEDYAKLVKAVDFHPVDFSFK
Sbjct  361   LADLQATTCFSDTLSGGLLTKTLAPVRAWIQEKKMQLFGLEDYAKLVKAVDFHPVDFSFK  420

Query  1261  VETWDFRFHPLQAWKAFRPREVSDVEEMESLFSDGDLLDCFTRMPAYAVNAEEDLAAIRK  1440
             VETWDFRFHPLQAWKAFRPREVSDVEEMESLFSDGDLLDCFTRMPAYAVNAEEDLAAIRK
Sbjct  421   VETWDFRFHPLQAWKAFRPREVSDVEEMESLFSDGDLLDCFTRMPAYAVNAEEDLAAIRK  480

Query  1441  TPEMDVGQEVKEPAGDRNQYSNPAETFLNKLHRKHSREVKHQAVKKAKRLAEIresmrae  1620
             TPEMDVGQEVKEPAGDRNQYSNPAETFLNKLHRKHSREVKHQAVKKAKRLAEI+ESMRAE
Sbjct  481   TPEMDVGQEVKEPAGDRNQYSNPAETFLNKLHRKHSREVKHQAVKKAKRLAEIQESMRAE  540

Query  1621  geaessemsggmgaIPSNAELPGTSGARQEPTLPITKPVPTRWEDASFTDSSVEEEQVKL  1800
             GEAESSEMSGGMGAIPSNAELP TSGARQE TLP TKPVP RWEDASFTDSSVEEEQVKL
Sbjct  541   GEAESSEMSGGMGAIPSNAELPSTSGARQELTLPTTKPVPARWEDASFTDSSVEEEQVKL  600

Query  1801  PGKEAVRQRRKQVIGGLPWKHWIPQLNAVGFKALEIQRDRSGTMIMPITEMVPGLEKEDF  1980
             PGKEAV    +QVI GLPWKHWIPQLNAVGFKALEIQRDRSGTMIMPITEMVPGLEKEDF
Sbjct  601   PGKEAVETATQQVIEGLPWKHWIPQLNAVGFKALEIQRDRSGTMIMPITEMVPGLEKEDF  660

Query  1981  PEGTPKELARELLAMNRSPATIPLDLLRARDYGSDVKNKRIGAITKTQATSWGEYLTGKI  2160
             PEGTPKELARELLAMNRSPATIPLDLLRARDYGSDVKNKRIGAITKTQATSWGEYLTGKI
Sbjct  661   PEGTPKELARELLAMNRSPATIPLDLLRARDYGSDVKNKRIGAITKTQATSWGEYLTGKI  720

Query  2161  ESLTERKVAACVIHGAGGSGKSHAIQKALREIGKGSDITVVLPTNELRLDWSKKVPNTEP  2340
             ESLTERKVA CVIHGAGGSGKSHAIQKALREIGKGSDITVVLPTNELRLDWSKKVPNTEP
Sbjct  721   ESLTERKVATCVIHGAGGSGKSHAIQKALREIGKGSDITVVLPTNELRLDWSKKVPNTEP  780

Query  2341  YMFKTYEKALIGGTGSIVIFDDYSKLPPGYIEALICFYSKIKLVILTGDSRQSVYHETAE  2520
             YMFKTYEKALIGGTGSIVIFDDYSKLPPGYIEALICFYSKIKLVILTGDSRQSVYHETAE
Sbjct  781   YMFKTYEKALIGGTGSIVIFDDYSKLPPGYIEALICFYSKIKLVILTGDSRQSVYHETAE  840

Query  2521  DASIRHLGPATEYFSKYCRYYLNATHRNKKDLANMLGVYSERTGVTEISMSAEFLEGIPT  2700
             DASIRHLGPATEYFSKYCRYYLNATHRNKKDLANMLGVYSERTGVTEISMSAEFLEGIPT
Sbjct  841   DASIRHLGPATEYFSKYCRYYLNATHRNKKDLANMLGVYSERTGVTEISMSAEFLEGIPT  900

Query  2701  LVPSDEKRRLYMGTGRNDTFTYAGCQGLTKPKVQIVLDHNTQVCSANVMYTALSRATDRI  2880
             LVPSDEKRRLYMGTGRNDTFTYAGCQGLTKPKVQIVLDHNTQVCSANVMYTALSRATDRI
Sbjct  901   LVPSDEKRRLYMGTGRNDTFTYAGCQGLTKPKVQIVLDHNTQVCSANVMYTALSRATDRI  960

Query  2881  HFVNTSANSPVLWEKLDSTPYLKTFLSVVREQALreyepaeaepirepepQTHMCVenee  3060
             HFVNTSANS   WEKLDSTPYLKTFLSVVREQALREYEPAEAEPIREPEPQTHMCVENEE
Sbjct  961   HFVNTSANSSAFWEKLDSTPYLKTFLSVVREQALREYEPAEAEPIREPEPQTHMCVENEE  1020

Query  3061  svleeykeelleKFDREIHSESHGHSNCVQTEDTTIQLFSHQQAKDETLLWATIDARLKT  3240
             SVLEEYKEELLEKFDREIHSESHGHSNCVQTEDTTIQLFSHQQAKDETLLWATIDARLKT
Sbjct  1021  SVLEEYKEELLEKFDREIHSESHGHSNCVQTEDTTIQLFSHQQAKDETLLWATIDARLKT  1080

Query  3241  SNQETNFREFLSKKDIGDVLFLNYQKAMGLPKERIPFSQEVWEACAHEVQSKYLSKSKCN  3420
             SNQETNFREFLSKKDIGDVLFLNYQKAMGLPKERIPFSQEVWEACAHEVQSKYLSKSKCN
Sbjct  1081  SNQETNFREFLSKKDIGDVLFLNYQKAMGLPKERIPFSQEVWEACAHEVQSKYLSKSKCN  1140

Query  3421  LINGTVRQSPDFDENKIMVFLKSQWVTKVEKLGLPKIKPGQTIAAFYQQTVMLFGTMARY  3600
             LINGTVRQSPDFDENKIMVFLKSQWVTKVEKLGLPKIKPGQTIAAFYQQTVMLFGTMARY
Sbjct  1141  LINGTVRQSPDFDENKIMVFLKSQWVTKVEKLGLPKIKPGQTIAAFYQQTVMLFGTMARY  1200

Query  3601  MRWFRQAFQPKEVFINCETTPEDMSAWALNNWNFGRPSLANDYTAFDQSQDGAMLQFEVL  3780
             MRWFRQAFQPKEVFINCETTPEDMSAWALNNWNF RPSLANDYTAFDQSQDGAMLQFEVL
Sbjct  1201  MRWFRQAFQPKEVFINCETTPEDMSAWALNNWNFDRPSLANDYTAFDQSQDGAMLQFEVL  1260

Query  3781  KAKHHCIPEEIIQAYIDIKTNAQIFLGTLSIMRLTGEGPTFDANTECNIAYTHTKFDIPA  3960
             KAKHHCIPEEIIQAYIDIKTNAQIFLGTLSIMRLTGEGPTFDANTECNIAYTHTKFDIPA
Sbjct  1261  KAKHHCIPEEIIQAYIDIKTNAQIFLGTLSIMRLTGEGPTFDANTECNIAYTHTKFDIPA  1320

Query  3961  GTAQVYAGDDSALDCVPEVKHSFHRLEDKLLLKSKPVITQQKKGSWPEFCGWLITPKGVM  4140
             GTAQVYAGDDSALDCVPEVKHSFHRLEDKLLLKSKPVITQQKKGSWPEFCGWLITPKGVM
Sbjct  1321  GTAQVYAGDDSALDCVPEVKHSFHRLEDKLLLKSKPVITQQKKGSWPEFCGWLITPKGVM  1380

Query  4141  KDPIKLHVSlklaeakgelkkCQDSYEIDLSYAYDHKDSLHDLFDEKQCQAHTLTCRTLI  4320
             KDPIKLHVSLKLAEAKGELKKCQDSYEIDLSYAYDHKDSLHDLFDEKQCQAHTLTCRTLI
Sbjct  1381  KDPIKLHVSLKLAEAKGELKKCQDSYEIDLSYAYDHKDSLHDLFDEKQCQAHTLTCRTLI  1440

Query  4321  KSGRGTVSLPRLRNFL  4368
             KSGRGTVSLPRLRNFL
Sbjct  1441  KSGRGTVSLPRLRNFL  1456


>RNA-dependent RNA polymerase [Potato virus X]
Sequence ID: QTU68830.1 Length: 1456
Range 1: 1 to 1456

Score:2863 bits(7421), Expect:0.0, 
Method:Compositional matrix adjust., 
Identities:1436/1456(99%), Positives:1442/1456(99%), Gaps:0/1456(0%)

Query  1     MAKVREVYQSFTDSTTKTLIQDEAYRNIRPIMEKHKLANPYAQTVEAANDLEGFGIATNP  180
             MAKVREVYQSFTDSTTKTLIQDEAYRNIRPIMEKHKLANPYAQTVEAANDLEGFGIATNP
Sbjct  1     MAKVREVYQSFTDSTTKTLIQDEAYRNIRPIMEKHKLANPYAQTVEAANDLEGFGIATNP  60

Query  181   YSIELHTHAAAKTIENKLLEVLGSILPQEPVTFMFLKPRKLNYMRRNPRIKDIFHNVAIE  360
             YSIELHTHAAAKTIENKLLEVLGSILPQEPVTFMFLKPRKLNYMRRNPRIKDIFHNVAIE
Sbjct  61    YSIELHTHAAAKTIENKLLEVLGSILPQEPVTFMFLKPRKLNYMRRNPRIKDIFHNVAIE  120

Query  361   PRDVARYPKETIIDKLTEITTDTAYISDTLHFLDPSYIVETFQNCPKLQTLYATLVLPVE  540
             PRDVARYPKETIIDKLTEITTDTAYISDTLHFLDPSYIVETFQNCPKLQTLYATLVLPVE
Sbjct  121   PRDVARYPKETIIDKLTEITTDTAYISDTLHFLDPSYIVETFQNCPKLQTLYATLVLPVE  180

Query  541   AAFKMESTHPNIYSLKYFGDGFQYIPGNHGGGAYHHEFSHLQWLKVGKIKWRDPKDSFLG  720
             AAFKMESTHPNIYSLKYFGDGFQYIPGNHGGGAYHHEFSHLQWLKVGKIKWRDPKDSFLG
Sbjct  181   AAFKMESTHPNIYSLKYFGDGFQYIPGNHGGGAYHHEFSHLQWLKVGKIKWRDPKDSFLG  240

Query  721   HLNYTTEQVEMHTVTVQLQESFAANHLYCIRRGDLLTPEVRTFGQPDRYVIPPQIFLPKI  900
             HLNYTTEQVEMHTVTVQLQESFAANHLYCIRRGDLLTPEVRTFGQPDRYVIPPQIFLPK+
Sbjct  241   HLNYTTEQVEMHTVTVQLQESFAANHLYCIRRGDLLTPEVRTFGQPDRYVIPPQIFLPKV  300

Query  901   HNCKKPILKKTMMQLFLYVRTVKVAKNCDIFAKVRQLIKSSDLDKYSAVELVYLVSYMEF  1080
             HNCKKPILKKTMMQLFLYVRTVKVAKNCDIFAKVRQLIKSSDLDKYSAVELVYLVSYMEF
Sbjct  301   HNCKKPILKKTMMQLFLYVRTVKVAKNCDIFAKVRQLIKSSDLDKYSAVELVYLVSYMEF  360

Query  1081  LADLQATTCFSDTLSGGLLTKTLAPVRAWIQEKKMQLFGLEDYAKLVKAVDFHPVDFSFK  1260
             LADLQATTCFSDTLSGGLLTKTLAPVRAWIQEKKMQLFGLEDYAKLVKAVDFHPVDFSFK
Sbjct  361   LADLQATTCFSDTLSGGLLTKTLAPVRAWIQEKKMQLFGLEDYAKLVKAVDFHPVDFSFK  420

Query  1261  VETWDFRFHPLQAWKAFRPREVSDVEEMESLFSDGDLLDCFTRMPAYAVNAEEDLAAIRK  1440
             VETWDFRFHPLQAWKAFRPREVSDVEEMESLFSDGDLLDCFTRMPAYAVNAEEDLAAIRK
Sbjct  421   VETWDFRFHPLQAWKAFRPREVSDVEEMESLFSDGDLLDCFTRMPAYAVNAEEDLAAIRK  480

Query  1441  TPEMDVGQEVKEPAGDRNQYSNPAETFLNKLHRKHSREVKHQAVKKAKRLAEIresmrae  1620
             TPEMDVGQEV+EPAGDRNQYSNPAETFLNKLHRKHSREVKHQAVKKAKRLAEI+ESMRAE
Sbjct  481   TPEMDVGQEVQEPAGDRNQYSNPAETFLNKLHRKHSREVKHQAVKKAKRLAEIQESMRAE  540

Query  1621  geaessemsggmgaIPSNAELPGTSGARQEPTLPITKPVPTRWEDASFTDSSVEEEQVKL  1800
             GEAESSEMSGGMGAIPSNAELP TSGARQE TLP TKPVP RWEDASFTDSSVEEEQVKL
Sbjct  541   GEAESSEMSGGMGAIPSNAELPSTSGARQELTLPTTKPVPARWEDASFTDSSVEEEQVKL  600

Query  1801  PGKEAVRQRRKQVIGGLPWKHWIPQLNAVGFKALEIQRDRSGTMIMPITEMVPGLEKEDF  1980
             PGKEAV    +QVI GLPWKHWIPQLNAVGFKALEIQRDRSGTMIMPITEMV GLEKEDF
Sbjct  601   PGKEAVETATQQVIEGLPWKHWIPQLNAVGFKALEIQRDRSGTMIMPITEMVSGLEKEDF  660

Query  1981  PEGTPKELARELLAMNRSPATIPLDLLRARDYGSDVKNKRIGAITKTQATSWGEYLTGKI  2160
             PEGTPKELARELLAMNRSPATIPLDLLRARDYGSDVKNKRIGAITKTQATSWGEYLTGKI
Sbjct  661   PEGTPKELARELLAMNRSPATIPLDLLRARDYGSDVKNKRIGAITKTQATSWGEYLTGKI  720

Query  2161  ESLTERKVAACVIHGAGGSGKSHAIQKALREIGKGSDITVVLPTNELRLDWSKKVPNTEP  2340
             ESLTERKVA CVIHGAGGSGKSHAIQKALREIGKGSDITVVLPTNELRLDWSKKVPNTEP
Sbjct  721   ESLTERKVATCVIHGAGGSGKSHAIQKALREIGKGSDITVVLPTNELRLDWSKKVPNTEP  780

Query  2341  YMFKTYEKALIGGTGSIVIFDDYSKLPPGYIEALICFYSKIKLVILTGDSRQSVYHETAE  2520
             YMFKTYEKALIGGTGSIVIFDDYSKLPPGYIEALICFYSKIKLVILTGDSRQSVYHETAE
Sbjct  781   YMFKTYEKALIGGTGSIVIFDDYSKLPPGYIEALICFYSKIKLVILTGDSRQSVYHETAE  840

Query  2521  DASIRHLGPATEYFSKYCRYYLNATHRNKKDLANMLGVYSERTGVTEISMSAEFLEGIPT  2700
             DASIRHLGPATEYFSKYCRYYLNATHRNKKDLANMLGVYSERTGVTEISMSAEFLEGIPT
Sbjct  841   DASIRHLGPATEYFSKYCRYYLNATHRNKKDLANMLGVYSERTGVTEISMSAEFLEGIPT  900

Query  2701  LVPSDEKRRLYMGTGRNDTFTYAGCQGLTKPKVQIVLDHNTQVCSANVMYTALSRATDRI  2880
             LVPSDEKRRLYMGTGRNDTFTYAGCQGLTKPKVQIVLDHNTQVCSANVMYTALSRATDRI
Sbjct  901   LVPSDEKRRLYMGTGRNDTFTYAGCQGLTKPKVQIVLDHNTQVCSANVMYTALSRATDRI  960

Query  2881  HFVNTSANSPVLWEKLDSTPYLKTFLSVVREQALreyepaeaepirepepQTHMCVenee  3060
             HFVNTSANS   WEKLDSTPYLKTFLSVVREQALREYEPAEA+PI+EPEPQTHMCVENEE
Sbjct  961   HFVNTSANSSAFWEKLDSTPYLKTFLSVVREQALREYEPAEAKPIQEPEPQTHMCVENEE  1020

Query  3061  svleeykeelleKFDREIHSESHGHSNCVQTEDTTIQLFSHQQAKDETLLWATIDARLKT  3240
             SVLEEYKEELLEKFDREIHSESHGHSNCVQTEDTTIQLFSHQQAKDETLLWATIDARLKT
Sbjct  1021  SVLEEYKEELLEKFDREIHSESHGHSNCVQTEDTTIQLFSHQQAKDETLLWATIDARLKT  1080

Query  3241  SNQETNFREFLSKKDIGDVLFLNYQKAMGLPKERIPFSQEVWEACAHEVQSKYLSKSKCN  3420
             SNQETNFREFLSKKDIGDVLFLNYQKAMGLPKERIPFSQEVWEACAHEVQSKYLSKSKCN
Sbjct  1081  SNQETNFREFLSKKDIGDVLFLNYQKAMGLPKERIPFSQEVWEACAHEVQSKYLSKSKCN  1140

Query  3421  LINGTVRQSPDFDENKIMVFLKSQWVTKVEKLGLPKIKPGQTIAAFYQQTVMLFGTMARY  3600
             LINGTVRQSPDFDENKIMVFLKSQWVTKVEKLGLPKIKPGQTIAAFYQQTVMLFGTMARY
Sbjct  1141  LINGTVRQSPDFDENKIMVFLKSQWVTKVEKLGLPKIKPGQTIAAFYQQTVMLFGTMARY  1200

Query  3601  MRWFRQAFQPKEVFINCETTPEDMSAWALNNWNFGRPSLANDYTAFDQSQDGAMLQFEVL  3780
             MRWFRQAFQPKEVFINCETTPEDMSAWALNNWNFGRPSLANDYTAFDQSQDGAMLQFEVL
Sbjct  1201  MRWFRQAFQPKEVFINCETTPEDMSAWALNNWNFGRPSLANDYTAFDQSQDGAMLQFEVL  1260

Query  3781  KAKHHCIPEEIIQAYIDIKTNAQIFLGTLSIMRLTGEGPTFDANTECNIAYTHTKFDIPA  3960
             KAKHHCIPEEIIQAYIDIKTNAQIFLGTLSIMRLTGEGPTFDANTECNIAYTHTKFDIPA
Sbjct  1261  KAKHHCIPEEIIQAYIDIKTNAQIFLGTLSIMRLTGEGPTFDANTECNIAYTHTKFDIPA  1320

Query  3961  GTAQVYAGDDSALDCVPEVKHSFHRLEDKLLLKSKPVITQQKKGSWPEFCGWLITPKGVM  4140
             GTAQVYAGDDSALDCVPEVKHSFHRLEDKLLLKSKPVITQQKKGSWPEFCGWLITPKGVM
Sbjct  1321  GTAQVYAGDDSALDCVPEVKHSFHRLEDKLLLKSKPVITQQKKGSWPEFCGWLITPKGVM  1380

Query  4141  KDPIKLHVSlklaeakgelkkCQDSYEIDLSYAYDHKDSLHDLFDEKQCQAHTLTCRTLI  4320
             KDPIKLHVSLKLAEAKGELKKCQDSYEIDLSYAYDHKDSLHDLFDEKQCQAHTLTCRTLI
Sbjct  1381  KDPIKLHVSLKLAEAKGELKKCQDSYEIDLSYAYDHKDSLHDLFDEKQCQAHTLTCRTLI  1440

Query  4321  KSGRGTVSLPRLRNFL  4368
             KSGRGTVSLPRLRNFL
Sbjct  1441  KSGRGTVSLPRLRNFL  1456


>RNA-dependent RNA polymerase [Potato virus X]
Sequence ID: QTU68345.1 Length: 1456
Range 1: 1 to 1456

Score:2863 bits(7421), Expect:0.0, 
Method:Compositional matrix adjust., 
Identities:1437/1456(99%), Positives:1442/1456(99%), Gaps:0/1456(0%)

Query  1     MAKVREVYQSFTDSTTKTLIQDEAYRNIRPIMEKHKLANPYAQTVEAANDLEGFGIATNP  180
             MAKVREVYQSFTDSTTKTLIQDEAYRNIRPIMEKHKLANPYAQTVEAANDLEGFGIATNP
Sbjct  1     MAKVREVYQSFTDSTTKTLIQDEAYRNIRPIMEKHKLANPYAQTVEAANDLEGFGIATNP  60

Query  181   YSIELHTHAAAKTIENKLLEVLGSILPQEPVTFMFLKPRKLNYMRRNPRIKDIFHNVAIE  360
             YSIELHTHAAAKTIENKLLEVLGSILPQEPVTFMFLKPRKLNYMRRNPRIKDIFHNVAIE
Sbjct  61    YSIELHTHAAAKTIENKLLEVLGSILPQEPVTFMFLKPRKLNYMRRNPRIKDIFHNVAIE  120

Query  361   PRDVARYPKETIIDKLTEITTDTAYISDTLHFLDPSYIVETFQNCPKLQTLYATLVLPVE  540
             PRDVARYPKETIIDKLTEITTDTAYISDTLHFLDPSYIVETFQNCPKLQTLYATLVLPVE
Sbjct  121   PRDVARYPKETIIDKLTEITTDTAYISDTLHFLDPSYIVETFQNCPKLQTLYATLVLPVE  180

Query  541   AAFKMESTHPNIYSLKYFGDGFQYIPGNHGGGAYHHEFSHLQWLKVGKIKWRDPKDSFLG  720
             AAFKMESTHPNIYSLKYFGDGFQYIPGNHGGGAYHHEFSHLQWLKVGKIKWRDPKDSFLG
Sbjct  181   AAFKMESTHPNIYSLKYFGDGFQYIPGNHGGGAYHHEFSHLQWLKVGKIKWRDPKDSFLG  240

Query  721   HLNYTTEQVEMHTVTVQLQESFAANHLYCIRRGDLLTPEVRTFGQPDRYVIPPQIFLPKI  900
             HLNYTTEQVEMHTVTVQLQESFAANHLYCIRRGDLLTPEVRTFGQPDRYVIPPQIFLPK+
Sbjct  241   HLNYTTEQVEMHTVTVQLQESFAANHLYCIRRGDLLTPEVRTFGQPDRYVIPPQIFLPKV  300

Query  901   HNCKKPILKKTMMQLFLYVRTVKVAKNCDIFAKVRQLIKSSDLDKYSAVELVYLVSYMEF  1080
             HNCKKPILKKTMMQLFLYVRTVKVAKNCDIFAKVRQLIKSSDLDKYSAVELVYLVSYMEF
Sbjct  301   HNCKKPILKKTMMQLFLYVRTVKVAKNCDIFAKVRQLIKSSDLDKYSAVELVYLVSYMEF  360

Query  1081  LADLQATTCFSDTLSGGLLTKTLAPVRAWIQEKKMQLFGLEDYAKLVKAVDFHPVDFSFK  1260
             LADLQATTCFSDTLSGGLLTKTLAPVRAWIQEKKMQLFGLEDYAKLVKAVDFHPVDFSFK
Sbjct  361   LADLQATTCFSDTLSGGLLTKTLAPVRAWIQEKKMQLFGLEDYAKLVKAVDFHPVDFSFK  420

Query  1261  VETWDFRFHPLQAWKAFRPREVSDVEEMESLFSDGDLLDCFTRMPAYAVNAEEDLAAIRK  1440
             VETWDFRFHPLQAWKAFRPREVSDVEEMESLFSDGDLLDCFTRMPAYAVNAEEDLAAIRK
Sbjct  421   VETWDFRFHPLQAWKAFRPREVSDVEEMESLFSDGDLLDCFTRMPAYAVNAEEDLAAIRK  480

Query  1441  TPEMDVGQEVKEPAGDRNQYSNPAETFLNKLHRKHSREVKHQAVKKAKRLAEIresmrae  1620
             TPEMDVGQEVKEPAGDRNQYSNPAETFLNKLHRKHSREVKHQAVKKAKRLAEI+ESMRAE
Sbjct  481   TPEMDVGQEVKEPAGDRNQYSNPAETFLNKLHRKHSREVKHQAVKKAKRLAEIQESMRAE  540

Query  1621  geaessemsggmgaIPSNAELPGTSGARQEPTLPITKPVPTRWEDASFTDSSVEEEQVKL  1800
             GEAESSEMSGGMGAIPSNAELP TSGARQE TLP TKP+P RWEDASFTDSSVEEEQVKL
Sbjct  541   GEAESSEMSGGMGAIPSNAELPSTSGARQELTLPTTKPIPARWEDASFTDSSVEEEQVKL  600

Query  1801  PGKEAVRQRRKQVIGGLPWKHWIPQLNAVGFKALEIQRDRSGTMIMPITEMVPGLEKEDF  1980
             PGKEAV    +QVI GLPWKHWIPQLNAVGFKALEIQRDRSGTMIMPITEMV GLEKEDF
Sbjct  601   PGKEAVETATQQVIEGLPWKHWIPQLNAVGFKALEIQRDRSGTMIMPITEMVSGLEKEDF  660

Query  1981  PEGTPKELARELLAMNRSPATIPLDLLRARDYGSDVKNKRIGAITKTQATSWGEYLTGKI  2160
             PEGTPKELARELLAMNRSPATIPLDLLRARDYGSDVKNKRIGAITKTQATSWGEYLTGKI
Sbjct  661   PEGTPKELARELLAMNRSPATIPLDLLRARDYGSDVKNKRIGAITKTQATSWGEYLTGKI  720

Query  2161  ESLTERKVAACVIHGAGGSGKSHAIQKALREIGKGSDITVVLPTNELRLDWSKKVPNTEP  2340
             ESLTERKVA CVIHGAGGSGKSHA+QKALREIGKGSDITVVLPTNELRLDWSKKVPNTEP
Sbjct  721   ESLTERKVATCVIHGAGGSGKSHAVQKALREIGKGSDITVVLPTNELRLDWSKKVPNTEP  780

Query  2341  YMFKTYEKALIGGTGSIVIFDDYSKLPPGYIEALICFYSKIKLVILTGDSRQSVYHETAE  2520
             YMFKTYEKALIGGTGSIVIFDDYSKLPPGYIEALICFYSKIKLVILTGDSRQSVYHETAE
Sbjct  781   YMFKTYEKALIGGTGSIVIFDDYSKLPPGYIEALICFYSKIKLVILTGDSRQSVYHETAE  840

Query  2521  DASIRHLGPATEYFSKYCRYYLNATHRNKKDLANMLGVYSERTGVTEISMSAEFLEGIPT  2700
             DASIRHLGPATEYFSKYCRYYLNATHRNKKDLANMLGVYSERTGVTEISMSAEFLEGIPT
Sbjct  841   DASIRHLGPATEYFSKYCRYYLNATHRNKKDLANMLGVYSERTGVTEISMSAEFLEGIPT  900

Query  2701  LVPSDEKRRLYMGTGRNDTFTYAGCQGLTKPKVQIVLDHNTQVCSANVMYTALSRATDRI  2880
             LVPSDEKRRLYMGTGRNDTFTYAGCQGLTKPKVQIVLDHNTQVCSANVMYTALSRATDRI
Sbjct  901   LVPSDEKRRLYMGTGRNDTFTYAGCQGLTKPKVQIVLDHNTQVCSANVMYTALSRATDRI  960

Query  2881  HFVNTSANSPVLWEKLDSTPYLKTFLSVVREQALreyepaeaepirepepQTHMCVenee  3060
             HFVNTSANS   WEKLDSTPYLKTFLSVVREQALREYEPAEAEPIREPEPQTHMCVENEE
Sbjct  961   HFVNTSANSSAFWEKLDSTPYLKTFLSVVREQALREYEPAEAEPIREPEPQTHMCVENEE  1020

Query  3061  svleeykeelleKFDREIHSESHGHSNCVQTEDTTIQLFSHQQAKDETLLWATIDARLKT  3240
             SVLEEYKEELLEKFDREIHSESHGHSNCVQTEDTTIQLFSHQQAKDETLLWATIDARLKT
Sbjct  1021  SVLEEYKEELLEKFDREIHSESHGHSNCVQTEDTTIQLFSHQQAKDETLLWATIDARLKT  1080

Query  3241  SNQETNFREFLSKKDIGDVLFLNYQKAMGLPKERIPFSQEVWEACAHEVQSKYLSKSKCN  3420
             SNQETNFREFLSKKDIGDVLFLNYQKAMGLPKERIPFSQEVWEACAHEVQSKYLSKSKCN
Sbjct  1081  SNQETNFREFLSKKDIGDVLFLNYQKAMGLPKERIPFSQEVWEACAHEVQSKYLSKSKCN  1140

Query  3421  LINGTVRQSPDFDENKIMVFLKSQWVTKVEKLGLPKIKPGQTIAAFYQQTVMLFGTMARY  3600
             LINGTVRQSPDFDENKIMVFLKSQWVTKVEKLGLPKIKPGQTIAAFYQQTVMLFGTMARY
Sbjct  1141  LINGTVRQSPDFDENKIMVFLKSQWVTKVEKLGLPKIKPGQTIAAFYQQTVMLFGTMARY  1200

Query  3601  MRWFRQAFQPKEVFINCETTPEDMSAWALNNWNFGRPSLANDYTAFDQSQDGAMLQFEVL  3780
             MRWFRQAFQPKEVFINCETTPEDMSAWALNNWNFGRPSLANDYTAFDQSQDGAMLQFEVL
Sbjct  1201  MRWFRQAFQPKEVFINCETTPEDMSAWALNNWNFGRPSLANDYTAFDQSQDGAMLQFEVL  1260

Query  3781  KAKHHCIPEEIIQAYIDIKTNAQIFLGTLSIMRLTGEGPTFDANTECNIAYTHTKFDIPA  3960
             KAKHHCIPEEIIQAYIDIKTNAQIFLGTLSIMRLTGEGPTFDANTECNIAYTHTKFDIPA
Sbjct  1261  KAKHHCIPEEIIQAYIDIKTNAQIFLGTLSIMRLTGEGPTFDANTECNIAYTHTKFDIPA  1320

Query  3961  GTAQVYAGDDSALDCVPEVKHSFHRLEDKLLLKSKPVITQQKKGSWPEFCGWLITPKGVM  4140
             GTAQVYAGDDSALDCVPEVKHSFHRLEDKLLLKSKPVITQQKKGSWPEFCGWLITPKGVM
Sbjct  1321  GTAQVYAGDDSALDCVPEVKHSFHRLEDKLLLKSKPVITQQKKGSWPEFCGWLITPKGVM  1380

Query  4141  KDPIKLHVSlklaeakgelkkCQDSYEIDLSYAYDHKDSLHDLFDEKQCQAHTLTCRTLI  4320
             KDPIKLHVSLKLAEAKGELKKCQDSYEIDLSYAYDHKDSLHDLFDEKQCQAHTLTCRTLI
Sbjct  1381  KDPIKLHVSLKLAEAKGELKKCQDSYEIDLSYAYDHKDSLHDLFDEKQCQAHTLTCRTLI  1440

Query  4321  KSGRGTVSLPRLRNFL  4368
             KSGRGTVSLPRLRNFL
Sbjct  1441  KSGRGTVSLPRLRNFL  1456


>RNA-dependent RNA polymerase [Potato virus X]
Sequence ID: QTU68910.1 Length: 1456
Range 1: 1 to 1456

Score:2862 bits(7420), Expect:0.0, 
Method:Compositional matrix adjust., 
Identities:1437/1456(99%), Positives:1442/1456(99%), Gaps:0/1456(0%)

Query  1     MAKVREVYQSFTDSTTKTLIQDEAYRNIRPIMEKHKLANPYAQTVEAANDLEGFGIATNP  180
             MAKVREVYQSFTDSTTKTLIQDEAYRNIRPIMEKHKLANPYAQTVEAANDLEGFGIATNP
Sbjct  1     MAKVREVYQSFTDSTTKTLIQDEAYRNIRPIMEKHKLANPYAQTVEAANDLEGFGIATNP  60

Query  181   YSIELHTHAAAKTIENKLLEVLGSILPQEPVTFMFLKPRKLNYMRRNPRIKDIFHNVAIE  360
             YSIELHTHAAAKTIENKLLEVLGSILPQEPVTFMFLKPRKLNYMRRNPRIKDIFHNVAIE
Sbjct  61    YSIELHTHAAAKTIENKLLEVLGSILPQEPVTFMFLKPRKLNYMRRNPRIKDIFHNVAIE  120

Query  361   PRDVARYPKETIIDKLTEITTDTAYISDTLHFLDPSYIVETFQNCPKLQTLYATLVLPVE  540
             PRDVARYPKETIIDKLTEITTDTAYISDTLHFLDPSYIVETFQNCPKLQTLYATLVLPVE
Sbjct  121   PRDVARYPKETIIDKLTEITTDTAYISDTLHFLDPSYIVETFQNCPKLQTLYATLVLPVE  180

Query  541   AAFKMESTHPNIYSLKYFGDGFQYIPGNHGGGAYHHEFSHLQWLKVGKIKWRDPKDSFLG  720
             AAFKMESTHPNIYSLKYFGDGFQYIPGNHGGGAYHHEFSHLQWLKVGKIKWRDPKDSFLG
Sbjct  181   AAFKMESTHPNIYSLKYFGDGFQYIPGNHGGGAYHHEFSHLQWLKVGKIKWRDPKDSFLG  240

Query  721   HLNYTTEQVEMHTVTVQLQESFAANHLYCIRRGDLLTPEVRTFGQPDRYVIPPQIFLPKI  900
             HLNYTTEQVEMHTVTVQLQESFAANHLYCIRRGDLLTPEVRTFGQPDRYVIPPQIFLPK+
Sbjct  241   HLNYTTEQVEMHTVTVQLQESFAANHLYCIRRGDLLTPEVRTFGQPDRYVIPPQIFLPKV  300

Query  901   HNCKKPILKKTMMQLFLYVRTVKVAKNCDIFAKVRQLIKSSDLDKYSAVELVYLVSYMEF  1080
             HNCKKPILKKTMMQLFLYVRTVKVAKNCDIFAKVRQLIKSSDLDKYSAVELVYLVSYMEF
Sbjct  301   HNCKKPILKKTMMQLFLYVRTVKVAKNCDIFAKVRQLIKSSDLDKYSAVELVYLVSYMEF  360

Query  1081  LADLQATTCFSDTLSGGLLTKTLAPVRAWIQEKKMQLFGLEDYAKLVKAVDFHPVDFSFK  1260
             LADLQATTCFSDTLSGGLLTKTLAPVRAWIQEKKMQLFGLEDYAKLVKAVDFHPVDFSFK
Sbjct  361   LADLQATTCFSDTLSGGLLTKTLAPVRAWIQEKKMQLFGLEDYAKLVKAVDFHPVDFSFK  420

Query  1261  VETWDFRFHPLQAWKAFRPREVSDVEEMESLFSDGDLLDCFTRMPAYAVNAEEDLAAIRK  1440
             VETWDFRFHPLQAWKAFRPREVSDVEEMESLFSDGDLLDCFTRMPAYAVNAEEDLAAIRK
Sbjct  421   VETWDFRFHPLQAWKAFRPREVSDVEEMESLFSDGDLLDCFTRMPAYAVNAEEDLAAIRK  480

Query  1441  TPEMDVGQEVKEPAGDRNQYSNPAETFLNKLHRKHSREVKHQAVKKAKRLAEIresmrae  1620
             TPEMDVGQEVKEPAGD+NQYSNPAETFLNKLHRKHSREVKHQAVKKAKRLAEI+ESMRAE
Sbjct  481   TPEMDVGQEVKEPAGDKNQYSNPAETFLNKLHRKHSREVKHQAVKKAKRLAEIQESMRAE  540

Query  1621  geaessemsggmgaIPSNAELPGTSGARQEPTLPITKPVPTRWEDASFTDSSVEEEQVKL  1800
             GEAESSEMSGGMGAIPSNAELP TSGARQE TLP TKPVP RWEDASFTDSSVEEEQVKL
Sbjct  541   GEAESSEMSGGMGAIPSNAELPSTSGARQELTLPTTKPVPARWEDASFTDSSVEEEQVKL  600

Query  1801  PGKEAVRQRRKQVIGGLPWKHWIPQLNAVGFKALEIQRDRSGTMIMPITEMVPGLEKEDF  1980
             PGKEAV    +QVI GLPWKHWIPQLNAVGFKALEIQRDRSGTMIMPITEMV GLEKEDF
Sbjct  601   PGKEAVETATQQVIEGLPWKHWIPQLNAVGFKALEIQRDRSGTMIMPITEMVSGLEKEDF  660

Query  1981  PEGTPKELARELLAMNRSPATIPLDLLRARDYGSDVKNKRIGAITKTQATSWGEYLTGKI  2160
             PEGTPKELARELLAMNRSPATIPLDLLRARDYGSDVKNKRIGAITKTQATSWGEYLTGKI
Sbjct  661   PEGTPKELARELLAMNRSPATIPLDLLRARDYGSDVKNKRIGAITKTQATSWGEYLTGKI  720

Query  2161  ESLTERKVAACVIHGAGGSGKSHAIQKALREIGKGSDITVVLPTNELRLDWSKKVPNTEP  2340
             ESLTERKVA CVIHGAGGSGKSHAIQKALREIGKGSDITVVLPTNELRLDWSKKVPNTEP
Sbjct  721   ESLTERKVATCVIHGAGGSGKSHAIQKALREIGKGSDITVVLPTNELRLDWSKKVPNTEP  780

Query  2341  YMFKTYEKALIGGTGSIVIFDDYSKLPPGYIEALICFYSKIKLVILTGDSRQSVYHETAE  2520
             YMFKTYEKALIGGTGSIVIFDDYSKLPPGYIEALICFYSKIKLVILTGDSRQSVYHETAE
Sbjct  781   YMFKTYEKALIGGTGSIVIFDDYSKLPPGYIEALICFYSKIKLVILTGDSRQSVYHETAE  840

Query  2521  DASIRHLGPATEYFSKYCRYYLNATHRNKKDLANMLGVYSERTGVTEISMSAEFLEGIPT  2700
             DASIRHLGPATEYFSKYCRYYLNATHRNKKDLANMLGVYSERTGVTEISMSAEFLEGIPT
Sbjct  841   DASIRHLGPATEYFSKYCRYYLNATHRNKKDLANMLGVYSERTGVTEISMSAEFLEGIPT  900

Query  2701  LVPSDEKRRLYMGTGRNDTFTYAGCQGLTKPKVQIVLDHNTQVCSANVMYTALSRATDRI  2880
             LVPSDEKRRLYMGTGRNDTFTYAGCQGLTKPKVQIVLDHNTQVCSANVMYTALSRATDRI
Sbjct  901   LVPSDEKRRLYMGTGRNDTFTYAGCQGLTKPKVQIVLDHNTQVCSANVMYTALSRATDRI  960

Query  2881  HFVNTSANSPVLWEKLDSTPYLKTFLSVVREQALreyepaeaepirepepQTHMCVenee  3060
             HFVNTSANS   WEKLDSTPYLKTFLSVVREQAL+EYEPAEAEPIREPEPQTHMCVENEE
Sbjct  961   HFVNTSANSSAFWEKLDSTPYLKTFLSVVREQALKEYEPAEAEPIREPEPQTHMCVENEE  1020

Query  3061  svleeykeelleKFDREIHSESHGHSNCVQTEDTTIQLFSHQQAKDETLLWATIDARLKT  3240
             SVLEEYKEELLEKFDREIHSESHGHSNCVQTEDTTIQLFSHQQAKDETLLWATIDARLKT
Sbjct  1021  SVLEEYKEELLEKFDREIHSESHGHSNCVQTEDTTIQLFSHQQAKDETLLWATIDARLKT  1080

Query  3241  SNQETNFREFLSKKDIGDVLFLNYQKAMGLPKERIPFSQEVWEACAHEVQSKYLSKSKCN  3420
             SNQETNFREFLSKKDIGDVLFLNYQKAMGLPKERIPFSQEVWEACAHEVQSKYLSKSKCN
Sbjct  1081  SNQETNFREFLSKKDIGDVLFLNYQKAMGLPKERIPFSQEVWEACAHEVQSKYLSKSKCN  1140

Query  3421  LINGTVRQSPDFDENKIMVFLKSQWVTKVEKLGLPKIKPGQTIAAFYQQTVMLFGTMARY  3600
             LINGTVRQSPDFDENKIMVFLKSQWVTKVEKLGLPKIKPGQTIAAFYQQTVMLFGTMARY
Sbjct  1141  LINGTVRQSPDFDENKIMVFLKSQWVTKVEKLGLPKIKPGQTIAAFYQQTVMLFGTMARY  1200

Query  3601  MRWFRQAFQPKEVFINCETTPEDMSAWALNNWNFGRPSLANDYTAFDQSQDGAMLQFEVL  3780
             MRWFRQAFQPKEVFINCETTPEDMSAWALNNWNFGRPSLANDYTAFDQSQDGAMLQFEVL
Sbjct  1201  MRWFRQAFQPKEVFINCETTPEDMSAWALNNWNFGRPSLANDYTAFDQSQDGAMLQFEVL  1260

Query  3781  KAKHHCIPEEIIQAYIDIKTNAQIFLGTLSIMRLTGEGPTFDANTECNIAYTHTKFDIPA  3960
             KAKHHCIPEEIIQAYIDIKTNAQIFLGTLSIMRLTGEGPTFDANTECNIAYTHTKFDIPA
Sbjct  1261  KAKHHCIPEEIIQAYIDIKTNAQIFLGTLSIMRLTGEGPTFDANTECNIAYTHTKFDIPA  1320

Query  3961  GTAQVYAGDDSALDCVPEVKHSFHRLEDKLLLKSKPVITQQKKGSWPEFCGWLITPKGVM  4140
             GTAQVYAGDDSALDCVPEVKHSFHRLEDKLLLKSKPVITQQKKGSWPEFCGWLITPKGVM
Sbjct  1321  GTAQVYAGDDSALDCVPEVKHSFHRLEDKLLLKSKPVITQQKKGSWPEFCGWLITPKGVM  1380

Query  4141  KDPIKLHVSlklaeakgelkkCQDSYEIDLSYAYDHKDSLHDLFDEKQCQAHTLTCRTLI  4320
             KDPIKLHVSLKLAEAKGELKKCQDSYEIDLSYAYDHKDSLHDLFDEKQCQAHTLTCRTLI
Sbjct  1381  KDPIKLHVSLKLAEAKGELKKCQDSYEIDLSYAYDHKDSLHDLFDEKQCQAHTLTCRTLI  1440

Query  4321  KSGRGTVSLPRLRNFL  4368
             KSGRGTVSLPRLRNFL
Sbjct  1441  KSGRGTVSLPRLRNFL  1456


>RNA-dependent RNA polymerase [Potato virus X]
Sequence ID: QTU68945.1 Length: 1456
Range 1: 1 to 1456

Score:2862 bits(7419), Expect:0.0, 
Method:Compositional matrix adjust., 
Identities:1437/1456(99%), Positives:1441/1456(98%), Gaps:0/1456(0%)

Query  1     MAKVREVYQSFTDSTTKTLIQDEAYRNIRPIMEKHKLANPYAQTVEAANDLEGFGIATNP  180
             MAKVREVYQSFTDSTTKTLIQDEAYRNIRPIMEKHKLANPYAQTVEAANDLEGFGIATNP
Sbjct  1     MAKVREVYQSFTDSTTKTLIQDEAYRNIRPIMEKHKLANPYAQTVEAANDLEGFGIATNP  60

Query  181   YSIELHTHAAAKTIENKLLEVLGSILPQEPVTFMFLKPRKLNYMRRNPRIKDIFHNVAIE  360
             YSIELHTHAAAKTIENKLLEVLGSILPQEPVTFMFLKPRKLNYMRRNPRIKDIFHNVAIE
Sbjct  61    YSIELHTHAAAKTIENKLLEVLGSILPQEPVTFMFLKPRKLNYMRRNPRIKDIFHNVAIE  120

Query  361   PRDVARYPKETIIDKLTEITTDTAYISDTLHFLDPSYIVETFQNCPKLQTLYATLVLPVE  540
             PRDVARYPKETIIDKLTEITTDTAYISDTLHFLDPSYIVETFQNCPKLQTLYATLVLPVE
Sbjct  121   PRDVARYPKETIIDKLTEITTDTAYISDTLHFLDPSYIVETFQNCPKLQTLYATLVLPVE  180

Query  541   AAFKMESTHPNIYSLKYFGDGFQYIPGNHGGGAYHHEFSHLQWLKVGKIKWRDPKDSFLG  720
             AAFKMESTHPNIYSLKYFGDGFQYIPGNHGGGAYHHEFSHLQWLKVGKIKWRDPKDSFLG
Sbjct  181   AAFKMESTHPNIYSLKYFGDGFQYIPGNHGGGAYHHEFSHLQWLKVGKIKWRDPKDSFLG  240

Query  721   HLNYTTEQVEMHTVTVQLQESFAANHLYCIRRGDLLTPEVRTFGQPDRYVIPPQIFLPKI  900
             HLNYTTEQVEMHTVTVQLQESFAANHLYCIRRGDLLTPEVRTFGQPDRYVIPPQIFLPK+
Sbjct  241   HLNYTTEQVEMHTVTVQLQESFAANHLYCIRRGDLLTPEVRTFGQPDRYVIPPQIFLPKV  300

Query  901   HNCKKPILKKTMMQLFLYVRTVKVAKNCDIFAKVRQLIKSSDLDKYSAVELVYLVSYMEF  1080
             HNCKKPILKKTMMQLFLYVRTVKVAKNCDIFAKVRQLIKSSDLDKYSAVELVYLVSYMEF
Sbjct  301   HNCKKPILKKTMMQLFLYVRTVKVAKNCDIFAKVRQLIKSSDLDKYSAVELVYLVSYMEF  360

Query  1081  LADLQATTCFSDTLSGGLLTKTLAPVRAWIQEKKMQLFGLEDYAKLVKAVDFHPVDFSFK  1260
             LADLQATTCFSDTLSGGLLTKTLAPVRAWIQEKKMQLFGLEDYAKLVKAVDFHPVDFSFK
Sbjct  361   LADLQATTCFSDTLSGGLLTKTLAPVRAWIQEKKMQLFGLEDYAKLVKAVDFHPVDFSFK  420

Query  1261  VETWDFRFHPLQAWKAFRPREVSDVEEMESLFSDGDLLDCFTRMPAYAVNAEEDLAAIRK  1440
             VETWDFRFHPLQAWKAFRPREVSDVEEMESLFSDGDLLDCFTRMPAYAVNAEEDLAAIRK
Sbjct  421   VETWDFRFHPLQAWKAFRPREVSDVEEMESLFSDGDLLDCFTRMPAYAVNAEEDLAAIRK  480

Query  1441  TPEMDVGQEVKEPAGDRNQYSNPAETFLNKLHRKHSREVKHQAVKKAKRLAEIresmrae  1620
             TPEMDV QEVKEPAGDRNQYSNPAETFLNKLHRKHSREVKHQAVKKAKRLAEI+ESMRAE
Sbjct  481   TPEMDVSQEVKEPAGDRNQYSNPAETFLNKLHRKHSREVKHQAVKKAKRLAEIQESMRAE  540

Query  1621  geaessemsggmgaIPSNAELPGTSGARQEPTLPITKPVPTRWEDASFTDSSVEEEQVKL  1800
             GEAESSEM GGMGA+PSNAELP TSGARQE TLP TKPVP RWEDASFTDSSVEEEQVKL
Sbjct  541   GEAESSEMIGGMGAVPSNAELPSTSGARQELTLPTTKPVPARWEDASFTDSSVEEEQVKL  600

Query  1801  PGKEAVRQRRKQVIGGLPWKHWIPQLNAVGFKALEIQRDRSGTMIMPITEMVPGLEKEDF  1980
             PGKEAV    +QVI GLPWKHWIPQLNAVGFKALEIQRDRSGTMIMPITEMV GLEKEDF
Sbjct  601   PGKEAVETATQQVIEGLPWKHWIPQLNAVGFKALEIQRDRSGTMIMPITEMVSGLEKEDF  660

Query  1981  PEGTPKELARELLAMNRSPATIPLDLLRARDYGSDVKNKRIGAITKTQATSWGEYLTGKI  2160
             PEGTPKELARELLAMNRSPATIPLDLLRARDYGSDVKNKRIGAITKTQATSWGEYLTGKI
Sbjct  661   PEGTPKELARELLAMNRSPATIPLDLLRARDYGSDVKNKRIGAITKTQATSWGEYLTGKI  720

Query  2161  ESLTERKVAACVIHGAGGSGKSHAIQKALREIGKGSDITVVLPTNELRLDWSKKVPNTEP  2340
             ESLTERKVAACVIHGAGGSGKSHAIQKALREIGKGSDITVVLPTNELRLDWSKKVPNTEP
Sbjct  721   ESLTERKVAACVIHGAGGSGKSHAIQKALREIGKGSDITVVLPTNELRLDWSKKVPNTEP  780

Query  2341  YMFKTYEKALIGGTGSIVIFDDYSKLPPGYIEALICFYSKIKLVILTGDSRQSVYHETAE  2520
             YMFKTYEKALIGGTGSIVIFDDYSKLPPGYIEALICFYSKIKLVILTGDSRQSVYHETAE
Sbjct  781   YMFKTYEKALIGGTGSIVIFDDYSKLPPGYIEALICFYSKIKLVILTGDSRQSVYHETAE  840

Query  2521  DASIRHLGPATEYFSKYCRYYLNATHRNKKDLANMLGVYSERTGVTEISMSAEFLEGIPT  2700
             DASIRHLGPATEYFSKYCRYYLNATHRNKKDLANMLGVYSERTGVTEISMSAEFLEGIPT
Sbjct  841   DASIRHLGPATEYFSKYCRYYLNATHRNKKDLANMLGVYSERTGVTEISMSAEFLEGIPT  900

Query  2701  LVPSDEKRRLYMGTGRNDTFTYAGCQGLTKPKVQIVLDHNTQVCSANVMYTALSRATDRI  2880
             LVPSDEKRRLYMGTGRNDTFTYAGCQGLTKPKVQIVLDHNTQVCSANVMYTALSRATDRI
Sbjct  901   LVPSDEKRRLYMGTGRNDTFTYAGCQGLTKPKVQIVLDHNTQVCSANVMYTALSRATDRI  960

Query  2881  HFVNTSANSPVLWEKLDSTPYLKTFLSVVREQALreyepaeaepirepepQTHMCVenee  3060
             HFVNTSANS   WEKLDSTPYLKTFLSVVREQALREYEPAEAEPIREPEPQTHMCVENEE
Sbjct  961   HFVNTSANSSAFWEKLDSTPYLKTFLSVVREQALREYEPAEAEPIREPEPQTHMCVENEE  1020

Query  3061  svleeykeelleKFDREIHSESHGHSNCVQTEDTTIQLFSHQQAKDETLLWATIDARLKT  3240
             SVLEEYKEELLEKFDREIHSESHGHSNCVQTEDTTIQLFSHQQAKDETLLWATIDARLKT
Sbjct  1021  SVLEEYKEELLEKFDREIHSESHGHSNCVQTEDTTIQLFSHQQAKDETLLWATIDARLKT  1080

Query  3241  SNQETNFREFLSKKDIGDVLFLNYQKAMGLPKERIPFSQEVWEACAHEVQSKYLSKSKCN  3420
             SNQETNFREFLSKKDIGDVLFLNYQKAMGLPKERIPFSQEVWEACAHEVQSKYLSKSKCN
Sbjct  1081  SNQETNFREFLSKKDIGDVLFLNYQKAMGLPKERIPFSQEVWEACAHEVQSKYLSKSKCN  1140

Query  3421  LINGTVRQSPDFDENKIMVFLKSQWVTKVEKLGLPKIKPGQTIAAFYQQTVMLFGTMARY  3600
             LINGTVRQSPDFDENKIMVFLKSQWVTKVEKLGLPKIKPGQTIAAFYQQTVMLFGTMARY
Sbjct  1141  LINGTVRQSPDFDENKIMVFLKSQWVTKVEKLGLPKIKPGQTIAAFYQQTVMLFGTMARY  1200

Query  3601  MRWFRQAFQPKEVFINCETTPEDMSAWALNNWNFGRPSLANDYTAFDQSQDGAMLQFEVL  3780
             MRWFRQAFQPKEVFINCETTPEDMSAWALNNWNFGRPSLANDYTAFDQSQDGAMLQFEVL
Sbjct  1201  MRWFRQAFQPKEVFINCETTPEDMSAWALNNWNFGRPSLANDYTAFDQSQDGAMLQFEVL  1260

Query  3781  KAKHHCIPEEIIQAYIDIKTNAQIFLGTLSIMRLTGEGPTFDANTECNIAYTHTKFDIPA  3960
             KAKHHCIPEEIIQAYIDIKTNAQIFLGTLSIMRLTGEGPTFDANTECNIAYTHTKFDIPA
Sbjct  1261  KAKHHCIPEEIIQAYIDIKTNAQIFLGTLSIMRLTGEGPTFDANTECNIAYTHTKFDIPA  1320

Query  3961  GTAQVYAGDDSALDCVPEVKHSFHRLEDKLLLKSKPVITQQKKGSWPEFCGWLITPKGVM  4140
             GTAQVYAGDDSALDCVPEVKHSFHRLEDKLLLKSKPVITQQKKGSWPEFCGWLITPKGVM
Sbjct  1321  GTAQVYAGDDSALDCVPEVKHSFHRLEDKLLLKSKPVITQQKKGSWPEFCGWLITPKGVM  1380

Query  4141  KDPIKLHVSlklaeakgelkkCQDSYEIDLSYAYDHKDSLHDLFDEKQCQAHTLTCRTLI  4320
             KDPIKLHVSLKLAEAKGELKKCQDSYEIDLSYAYDHKDSLHDLFDEKQCQAHTLTCRTLI
Sbjct  1381  KDPIKLHVSLKLAEAKGELKKCQDSYEIDLSYAYDHKDSLHDLFDEKQCQAHTLTCRTLI  1440

Query  4321  KSGRGTVSLPRLRNFL  4368
             KSGRGTVSLPRLRNFL
Sbjct  1441  KSGRGTVSLPRLRNFL  1456


>RNA-dependent RNA polymerase [Potato virus X]
Sequence ID: QTU68930.1 Length: 1456
Range 1: 1 to 1456

Score:2862 bits(7419), Expect:0.0, 
Method:Compositional matrix adjust., 
Identities:1438/1456(99%), Positives:1442/1456(99%), Gaps:0/1456(0%)

Query  1     MAKVREVYQSFTDSTTKTLIQDEAYRNIRPIMEKHKLANPYAQTVEAANDLEGFGIATNP  180
             MAKVREVYQSFTDSTTKTLIQDEAYRNIRPIMEKHKLANPYAQTVEAANDLEGFGIATNP
Sbjct  1     MAKVREVYQSFTDSTTKTLIQDEAYRNIRPIMEKHKLANPYAQTVEAANDLEGFGIATNP  60

Query  181   YSIELHTHAAAKTIENKLLEVLGSILPQEPVTFMFLKPRKLNYMRRNPRIKDIFHNVAIE  360
             YSIELHTHAAAKTIENKLLEVLGSILPQEPVTFMFLKPRKLNYMRRNPRIKDIFHNVAIE
Sbjct  61    YSIELHTHAAAKTIENKLLEVLGSILPQEPVTFMFLKPRKLNYMRRNPRIKDIFHNVAIE  120

Query  361   PRDVARYPKETIIDKLTEITTDTAYISDTLHFLDPSYIVETFQNCPKLQTLYATLVLPVE  540
             PRDVARYPKETIIDKLTEITTDTAYISDTLHFLDPSYIVETFQNCPKLQTLYATLVLPVE
Sbjct  121   PRDVARYPKETIIDKLTEITTDTAYISDTLHFLDPSYIVETFQNCPKLQTLYATLVLPVE  180

Query  541   AAFKMESTHPNIYSLKYFGDGFQYIPGNHGGGAYHHEFSHLQWLKVGKIKWRDPKDSFLG  720
             AAFKMESTHPNIYSLKYFGDGFQYIPGNHGGGAYHHEFSHLQWLKVGKIKWRDPKDSFLG
Sbjct  181   AAFKMESTHPNIYSLKYFGDGFQYIPGNHGGGAYHHEFSHLQWLKVGKIKWRDPKDSFLG  240

Query  721   HLNYTTEQVEMHTVTVQLQESFAANHLYCIRRGDLLTPEVRTFGQPDRYVIPPQIFLPKI  900
             HLNYTTEQVEMHTVTVQLQESFAANHLYCIRRGDLLTPEVRTFGQPDRYVIPPQIFLPK+
Sbjct  241   HLNYTTEQVEMHTVTVQLQESFAANHLYCIRRGDLLTPEVRTFGQPDRYVIPPQIFLPKV  300

Query  901   HNCKKPILKKTMMQLFLYVRTVKVAKNCDIFAKVRQLIKSSDLDKYSAVELVYLVSYMEF  1080
             HNCKKPILKKTMMQLFLYVRTVKVAKNCDIFAKVRQLIKSSDLDKYSAVELVYLVSYMEF
Sbjct  301   HNCKKPILKKTMMQLFLYVRTVKVAKNCDIFAKVRQLIKSSDLDKYSAVELVYLVSYMEF  360

Query  1081  LADLQATTCFSDTLSGGLLTKTLAPVRAWIQEKKMQLFGLEDYAKLVKAVDFHPVDFSFK  1260
             LADLQATTCFSDTLSGGLLTKTLAPVRAWIQEKKMQLFGLEDYAKLVKAVDFHPVDFSFK
Sbjct  361   LADLQATTCFSDTLSGGLLTKTLAPVRAWIQEKKMQLFGLEDYAKLVKAVDFHPVDFSFK  420

Query  1261  VETWDFRFHPLQAWKAFRPREVSDVEEMESLFSDGDLLDCFTRMPAYAVNAEEDLAAIRK  1440
             VETWDFRFHPLQAWKAFRPREVSDVEEMESLFSDGDLLDCFTRMPAYAVNAEEDLAAIRK
Sbjct  421   VETWDFRFHPLQAWKAFRPREVSDVEEMESLFSDGDLLDCFTRMPAYAVNAEEDLAAIRK  480

Query  1441  TPEMDVGQEVKEPAGDRNQYSNPAETFLNKLHRKHSREVKHQAVKKAKRLAEIresmrae  1620
             TPEMDVGQEVKEPAGDRNQYSNPAETFLNKLHRKHSREVKHQAVKKAKRLAEI+ESMRAE
Sbjct  481   TPEMDVGQEVKEPAGDRNQYSNPAETFLNKLHRKHSREVKHQAVKKAKRLAEIQESMRAE  540

Query  1621  geaessemsggmgaIPSNAELPGTSGARQEPTLPITKPVPTRWEDASFTDSSVEEEQVKL  1800
             GEAESSEMSGGMGAIPSNAELP TSGARQE TLP TKPVP RWEDASFTDSSVEEEQVKL
Sbjct  541   GEAESSEMSGGMGAIPSNAELPSTSGARQELTLPTTKPVPARWEDASFTDSSVEEEQVKL  600

Query  1801  PGKEAVRQRRKQVIGGLPWKHWIPQLNAVGFKALEIQRDRSGTMIMPITEMVPGLEKEDF  1980
             PGKEAV    +QVI GLPWKHWIPQLNAVGFKALEIQRDRSGTMIMPITEMV GLEKEDF
Sbjct  601   PGKEAVETATQQVIEGLPWKHWIPQLNAVGFKALEIQRDRSGTMIMPITEMVSGLEKEDF  660

Query  1981  PEGTPKELARELLAMNRSPATIPLDLLRARDYGSDVKNKRIGAITKTQATSWGEYLTGKI  2160
             PEGTPKELARELLAMNR+PATIPLDLLRARDYGSDVKNKRIGAITKTQATSWGEYLTGKI
Sbjct  661   PEGTPKELARELLAMNRNPATIPLDLLRARDYGSDVKNKRIGAITKTQATSWGEYLTGKI  720

Query  2161  ESLTERKVAACVIHGAGGSGKSHAIQKALREIGKGSDITVVLPTNELRLDWSKKVPNTEP  2340
             ESLTERKVA CVIHGAGGSGKSHAIQKALREIGKGSDITVVLPTNELRLDWSKKVPNTEP
Sbjct  721   ESLTERKVATCVIHGAGGSGKSHAIQKALREIGKGSDITVVLPTNELRLDWSKKVPNTEP  780

Query  2341  YMFKTYEKALIGGTGSIVIFDDYSKLPPGYIEALICFYSKIKLVILTGDSRQSVYHETAE  2520
             YMFKTYEKALIGGTGSIVIFDDYSKLPPGYIEALICFYSKIKLVILTGDSRQSVYHETAE
Sbjct  781   YMFKTYEKALIGGTGSIVIFDDYSKLPPGYIEALICFYSKIKLVILTGDSRQSVYHETAE  840

Query  2521  DASIRHLGPATEYFSKYCRYYLNATHRNKKDLANMLGVYSERTGVTEISMSAEFLEGIPT  2700
             DASIRHLGPATEYFSKYCRYYLNATHRNKKDLANMLGVYSERTGVTEISMSAEFLEGIPT
Sbjct  841   DASIRHLGPATEYFSKYCRYYLNATHRNKKDLANMLGVYSERTGVTEISMSAEFLEGIPT  900

Query  2701  LVPSDEKRRLYMGTGRNDTFTYAGCQGLTKPKVQIVLDHNTQVCSANVMYTALSRATDRI  2880
             LVPSDEKRRLYMGTGRNDTFTYAGCQGLTKPKVQIVLDHNTQVCSANVMYTALSRATDRI
Sbjct  901   LVPSDEKRRLYMGTGRNDTFTYAGCQGLTKPKVQIVLDHNTQVCSANVMYTALSRATDRI  960

Query  2881  HFVNTSANSPVLWEKLDSTPYLKTFLSVVREQALreyepaeaepirepepQTHMCVenee  3060
             HFVNTSANS   WEKLDSTPYLKTFLSVVREQALREYEPAEAEPIREPEPQTHMCVENEE
Sbjct  961   HFVNTSANSSAFWEKLDSTPYLKTFLSVVREQALREYEPAEAEPIREPEPQTHMCVENEE  1020

Query  3061  svleeykeelleKFDREIHSESHGHSNCVQTEDTTIQLFSHQQAKDETLLWATIDARLKT  3240
             SVLEEYKEELLEKFDREIHSESHGHSNCVQTEDTTIQLFSHQQAKDETLLWATIDARLKT
Sbjct  1021  SVLEEYKEELLEKFDREIHSESHGHSNCVQTEDTTIQLFSHQQAKDETLLWATIDARLKT  1080

Query  3241  SNQETNFREFLSKKDIGDVLFLNYQKAMGLPKERIPFSQEVWEACAHEVQSKYLSKSKCN  3420
             SNQETNFREFLSKKDIGDVLFLNYQKAMGLPKERIPFSQEVWEACAHEVQSKYLSKSKCN
Sbjct  1081  SNQETNFREFLSKKDIGDVLFLNYQKAMGLPKERIPFSQEVWEACAHEVQSKYLSKSKCN  1140

Query  3421  LINGTVRQSPDFDENKIMVFLKSQWVTKVEKLGLPKIKPGQTIAAFYQQTVMLFGTMARY  3600
             LINGTVRQSPDFDENKIMVFLKSQWVTKVEKLGLPKIKPGQTIAAFYQQTVMLFGTMARY
Sbjct  1141  LINGTVRQSPDFDENKIMVFLKSQWVTKVEKLGLPKIKPGQTIAAFYQQTVMLFGTMARY  1200

Query  3601  MRWFRQAFQPKEVFINCETTPEDMSAWALNNWNFGRPSLANDYTAFDQSQDGAMLQFEVL  3780
             MRWFRQAFQPKEVFINCETTPEDMSAWALNNWNFGRPSLANDYTAFDQSQDGAMLQFEVL
Sbjct  1201  MRWFRQAFQPKEVFINCETTPEDMSAWALNNWNFGRPSLANDYTAFDQSQDGAMLQFEVL  1260

Query  3781  KAKHHCIPEEIIQAYIDIKTNAQIFLGTLSIMRLTGEGPTFDANTECNIAYTHTKFDIPA  3960
             KAKHHCIPEEIIQAYIDIKTNAQIFLGTLSIMRLTGEGPTFDANTECNIAYTHTKFDIPA
Sbjct  1261  KAKHHCIPEEIIQAYIDIKTNAQIFLGTLSIMRLTGEGPTFDANTECNIAYTHTKFDIPA  1320

Query  3961  GTAQVYAGDDSALDCVPEVKHSFHRLEDKLLLKSKPVITQQKKGSWPEFCGWLITPKGVM  4140
             GTAQVYAGDDSALDCVPEVKHSFHRLEDKLLLKSKPVITQQKKGSWPEFCGWLITPKGVM
Sbjct  1321  GTAQVYAGDDSALDCVPEVKHSFHRLEDKLLLKSKPVITQQKKGSWPEFCGWLITPKGVM  1380

Query  4141  KDPIKLHVSlklaeakgelkkCQDSYEIDLSYAYDHKDSLHDLFDEKQCQAHTLTCRTLI  4320
             KDPIKLHVSLKLAEAKGELKKCQDSYEIDLSYAYDHKDSLHDLFDEKQCQAHTLTCRTLI
Sbjct  1381  KDPIKLHVSLKLAEAKGELKKCQDSYEIDLSYAYDHKDSLHDLFDEKQCQAHTLTCRTLI  1440

Query  4321  KSGRGTVSLPRLRNFL  4368
             KSGRGTVSLPRLRNFL
Sbjct  1441  KSGRGTVSLPRLRNFL  1456


>RNA-dependent RNA polymerase [Potato virus X]
Sequence ID: QTU69130.1 Length: 1456
Range 1: 1 to 1456

Score:2862 bits(7419), Expect:0.0, 
Method:Compositional matrix adjust., 
Identities:1439/1456(99%), Positives:1442/1456(99%), Gaps:0/1456(0%)

Query  1     MAKVREVYQSFTDSTTKTLIQDEAYRNIRPIMEKHKLANPYAQTVEAANDLEGFGIATNP  180
             MAKVREVYQSFTDSTTKTLIQDEAYRNIRPIMEKHKLANPYAQTVEAANDLEGFGIATNP
Sbjct  1     MAKVREVYQSFTDSTTKTLIQDEAYRNIRPIMEKHKLANPYAQTVEAANDLEGFGIATNP  60

Query  181   YSIELHTHAAAKTIENKLLEVLGSILPQEPVTFMFLKPRKLNYMRRNPRIKDIFHNVAIE  360
             YSIELHTHAAAKTIENKLLEVLGSILPQEPVTFMFLKPRKLNYMRRNPRIKDIFHNVAIE
Sbjct  61    YSIELHTHAAAKTIENKLLEVLGSILPQEPVTFMFLKPRKLNYMRRNPRIKDIFHNVAIE  120

Query  361   PRDVARYPKETIIDKLTEITTDTAYISDTLHFLDPSYIVETFQNCPKLQTLYATLVLPVE  540
             PRDVARYPKETIIDKLTEITTDTAYISDTLHFLDPSYIVETFQNCPKLQTLYATLVLPVE
Sbjct  121   PRDVARYPKETIIDKLTEITTDTAYISDTLHFLDPSYIVETFQNCPKLQTLYATLVLPVE  180

Query  541   AAFKMESTHPNIYSLKYFGDGFQYIPGNHGGGAYHHEFSHLQWLKVGKIKWRDPKDSFLG  720
             AAFKMESTHPNIYSLKYFGDGFQYIPGNHGGGAYHHEFSHLQWLKVGKIKWRDPKDSFLG
Sbjct  181   AAFKMESTHPNIYSLKYFGDGFQYIPGNHGGGAYHHEFSHLQWLKVGKIKWRDPKDSFLG  240

Query  721   HLNYTTEQVEMHTVTVQLQESFAANHLYCIRRGDLLTPEVRTFGQPDRYVIPPQIFLPKI  900
             HLNYTTEQVEMHTVTVQLQESFAANHLYCIRRGDLLTPEVRTFGQPDRYVIPPQIFLPK+
Sbjct  241   HLNYTTEQVEMHTVTVQLQESFAANHLYCIRRGDLLTPEVRTFGQPDRYVIPPQIFLPKV  300

Query  901   HNCKKPILKKTMMQLFLYVRTVKVAKNCDIFAKVRQLIKSSDLDKYSAVELVYLVSYMEF  1080
             HNCKKPILKKTMMQLFLYVRTVKVAKNCDIFAKVRQLIKSSDLDKYSAVELVYLVSYMEF
Sbjct  301   HNCKKPILKKTMMQLFLYVRTVKVAKNCDIFAKVRQLIKSSDLDKYSAVELVYLVSYMEF  360

Query  1081  LADLQATTCFSDTLSGGLLTKTLAPVRAWIQEKKMQLFGLEDYAKLVKAVDFHPVDFSFK  1260
             LADLQATTCFSDTLSGGLLTKTLAPVRAWIQEKKMQLFGLEDYAKLVKAVDFHPVDFSFK
Sbjct  361   LADLQATTCFSDTLSGGLLTKTLAPVRAWIQEKKMQLFGLEDYAKLVKAVDFHPVDFSFK  420

Query  1261  VETWDFRFHPLQAWKAFRPREVSDVEEMESLFSDGDLLDCFTRMPAYAVNAEEDLAAIRK  1440
             VETWDFRFHPLQAWKAFRPREVSDVEEMESLFSDGDLLDCFTRMPAYAVNAEEDLAAIRK
Sbjct  421   VETWDFRFHPLQAWKAFRPREVSDVEEMESLFSDGDLLDCFTRMPAYAVNAEEDLAAIRK  480

Query  1441  TPEMDVGQEVKEPAGDRNQYSNPAETFLNKLHRKHSREVKHQAVKKAKRLAEIresmrae  1620
             TPEMDVGQEVKEPAGDRNQYSNPAETFLNKLHRKHSREVKHQAVKKAKRLAEI+ESMRAE
Sbjct  481   TPEMDVGQEVKEPAGDRNQYSNPAETFLNKLHRKHSREVKHQAVKKAKRLAEIQESMRAE  540

Query  1621  geaessemsggmgaIPSNAELPGTSGARQEPTLPITKPVPTRWEDASFTDSSVEEEQVKL  1800
             GEAESSEMSGGMGAIPSNAELP TSGARQE TLP TKPVP RWEDASFTDSSVEEEQVKL
Sbjct  541   GEAESSEMSGGMGAIPSNAELPSTSGARQELTLPTTKPVPARWEDASFTDSSVEEEQVKL  600

Query  1801  PGKEAVRQRRKQVIGGLPWKHWIPQLNAVGFKALEIQRDRSGTMIMPITEMVPGLEKEDF  1980
             PGKEAV    +QVI GLPWKHWIPQLNAVGFKALEIQRDRSGTMIMPITEMV GLEKEDF
Sbjct  601   PGKEAVETATQQVIEGLPWKHWIPQLNAVGFKALEIQRDRSGTMIMPITEMVSGLEKEDF  660

Query  1981  PEGTPKELARELLAMNRSPATIPLDLLRARDYGSDVKNKRIGAITKTQATSWGEYLTGKI  2160
             PEGTPKELARELLAMNRSPATIPLDLLRARDYGSDVKNKRIGAITKTQATSWGEYLTGKI
Sbjct  661   PEGTPKELARELLAMNRSPATIPLDLLRARDYGSDVKNKRIGAITKTQATSWGEYLTGKI  720

Query  2161  ESLTERKVAACVIHGAGGSGKSHAIQKALREIGKGSDITVVLPTNELRLDWSKKVPNTEP  2340
             ESLTERKVAACVIHGAGGSGKSHAIQKALREIGKGSDITVVLPTNELRLDWSKKVPNTEP
Sbjct  721   ESLTERKVAACVIHGAGGSGKSHAIQKALREIGKGSDITVVLPTNELRLDWSKKVPNTEP  780

Query  2341  YMFKTYEKALIGGTGSIVIFDDYSKLPPGYIEALICFYSKIKLVILTGDSRQSVYHETAE  2520
             YMFKTYEKALIGGTGSIVIFDDYSKLPPGYIEALICFYSKIKLVILTGDSRQSVYHETAE
Sbjct  781   YMFKTYEKALIGGTGSIVIFDDYSKLPPGYIEALICFYSKIKLVILTGDSRQSVYHETAE  840

Query  2521  DASIRHLGPATEYFSKYCRYYLNATHRNKKDLANMLGVYSERTGVTEISMSAEFLEGIPT  2700
             DASIRHLGPATEYFSKYCRYYLNATHRNKKDLANMLGVYSERTGVTEISMSAEFLEGIPT
Sbjct  841   DASIRHLGPATEYFSKYCRYYLNATHRNKKDLANMLGVYSERTGVTEISMSAEFLEGIPT  900

Query  2701  LVPSDEKRRLYMGTGRNDTFTYAGCQGLTKPKVQIVLDHNTQVCSANVMYTALSRATDRI  2880
             LVPSDEKRRLYMGTGRNDTFTYAGCQGLTKPKVQIVLDHNTQVCSANVMYTALSRATDRI
Sbjct  901   LVPSDEKRRLYMGTGRNDTFTYAGCQGLTKPKVQIVLDHNTQVCSANVMYTALSRATDRI  960

Query  2881  HFVNTSANSPVLWEKLDSTPYLKTFLSVVREQALreyepaeaepirepepQTHMCVenee  3060
             HFVNTSANS   WEKLDSTPYLKTFLSVVREQALREYEPAEAEPIREPEPQTHMCVENEE
Sbjct  961   HFVNTSANSSAFWEKLDSTPYLKTFLSVVREQALREYEPAEAEPIREPEPQTHMCVENEE  1020

Query  3061  svleeykeelleKFDREIHSESHGHSNCVQTEDTTIQLFSHQQAKDETLLWATIDARLKT  3240
             SVLEEYKEELLEKFDREIHSESHGHSNCVQTEDTTIQLFSHQQAKDETLLWATIDARLKT
Sbjct  1021  SVLEEYKEELLEKFDREIHSESHGHSNCVQTEDTTIQLFSHQQAKDETLLWATIDARLKT  1080

Query  3241  SNQETNFREFLSKKDIGDVLFLNYQKAMGLPKERIPFSQEVWEACAHEVQSKYLSKSKCN  3420
             SNQETNFREFLSKKDIGDVLFLNYQKAMGLPKERIPFSQEVWEACAHEVQSKYLSKSKCN
Sbjct  1081  SNQETNFREFLSKKDIGDVLFLNYQKAMGLPKERIPFSQEVWEACAHEVQSKYLSKSKCN  1140

Query  3421  LINGTVRQSPDFDENKIMVFLKSQWVTKVEKLGLPKIKPGQTIAAFYQQTVMLFGTMARY  3600
             LINGTVRQSPDFDENKIMVFLKSQWVTKVEKLGLPKIKPGQTIAAFYQQTVMLFGTMARY
Sbjct  1141  LINGTVRQSPDFDENKIMVFLKSQWVTKVEKLGLPKIKPGQTIAAFYQQTVMLFGTMARY  1200

Query  3601  MRWFRQAFQPKEVFINCETTPEDMSAWALNNWNFGRPSLANDYTAFDQSQDGAMLQFEVL  3780
             MRWFRQAFQPKEVFINCETTPEDMSAWALNNWNF RPSLANDYTAFDQSQDGAMLQFEVL
Sbjct  1201  MRWFRQAFQPKEVFINCETTPEDMSAWALNNWNFSRPSLANDYTAFDQSQDGAMLQFEVL  1260

Query  3781  KAKHHCIPEEIIQAYIDIKTNAQIFLGTLSIMRLTGEGPTFDANTECNIAYTHTKFDIPA  3960
             KAKHHCIPEEIIQAYIDIKTNAQIFLGTLSIMRLTGEGPTFDANTECNIAYTHTKFDIPA
Sbjct  1261  KAKHHCIPEEIIQAYIDIKTNAQIFLGTLSIMRLTGEGPTFDANTECNIAYTHTKFDIPA  1320

Query  3961  GTAQVYAGDDSALDCVPEVKHSFHRLEDKLLLKSKPVITQQKKGSWPEFCGWLITPKGVM  4140
             GTAQVYAGDDSALDCVPEVKHSFHRLEDKLLLKSKPVITQQKKGSWPEFCGWLITPKGVM
Sbjct  1321  GTAQVYAGDDSALDCVPEVKHSFHRLEDKLLLKSKPVITQQKKGSWPEFCGWLITPKGVM  1380

Query  4141  KDPIKLHVSlklaeakgelkkCQDSYEIDLSYAYDHKDSLHDLFDEKQCQAHTLTCRTLI  4320
             KDPIKLHVSLKLAEAKGELKKCQDSYEIDLSYAYDHKDSLHDLFDEKQCQAHTLTCRTLI
Sbjct  1381  KDPIKLHVSLKLAEAKGELKKCQDSYEIDLSYAYDHKDSLHDLFDEKQCQAHTLTCRTLI  1440

Query  4321  KSGRGTVSLPRLRNFL  4368
             KSGRGTVSLPRLRNFL
Sbjct  1441  KSGRGTVSLPRLRNFL  1456


>RNA-dependent RNA polymerase [Potato virus X]
Sequence ID: QTU68150.1 Length: 1456
Range 1: 1 to 1456

Score:2862 bits(7418), Expect:0.0, 
Method:Compositional matrix adjust., 
Identities:1438/1456(99%), Positives:1442/1456(99%), Gaps:0/1456(0%)

Query  1     MAKVREVYQSFTDSTTKTLIQDEAYRNIRPIMEKHKLANPYAQTVEAANDLEGFGIATNP  180
             MAKVREVYQSFTDSTTKTLIQDEAYRNIRPIMEKHKLANPYAQTVEAANDLEGFGIATNP
Sbjct  1     MAKVREVYQSFTDSTTKTLIQDEAYRNIRPIMEKHKLANPYAQTVEAANDLEGFGIATNP  60

Query  181   YSIELHTHAAAKTIENKLLEVLGSILPQEPVTFMFLKPRKLNYMRRNPRIKDIFHNVAIE  360
             YSIELHTHAAAKTIENKLLEVLGSILPQEPVTFMFLKPRKLNYMRRNPRIKDIFHNVAIE
Sbjct  61    YSIELHTHAAAKTIENKLLEVLGSILPQEPVTFMFLKPRKLNYMRRNPRIKDIFHNVAIE  120

Query  361   PRDVARYPKETIIDKLTEITTDTAYISDTLHFLDPSYIVETFQNCPKLQTLYATLVLPVE  540
             PRDVARYPKETIIDKLTEITTDTAYISDTLHFLDPSYIVETFQNCPKLQTLYATLVLPVE
Sbjct  121   PRDVARYPKETIIDKLTEITTDTAYISDTLHFLDPSYIVETFQNCPKLQTLYATLVLPVE  180

Query  541   AAFKMESTHPNIYSLKYFGDGFQYIPGNHGGGAYHHEFSHLQWLKVGKIKWRDPKDSFLG  720
             AAFKMESTHPNIYSLKYFGDGFQYIPGNHGGGAYHHEFSHLQWLKVGKIKWRDPKDSFLG
Sbjct  181   AAFKMESTHPNIYSLKYFGDGFQYIPGNHGGGAYHHEFSHLQWLKVGKIKWRDPKDSFLG  240

Query  721   HLNYTTEQVEMHTVTVQLQESFAANHLYCIRRGDLLTPEVRTFGQPDRYVIPPQIFLPKI  900
             HLNYTTEQVEMHTVTVQLQESFAANHLYCIRRGDLLTPEVRTFGQPDRYVIPPQIFLPK+
Sbjct  241   HLNYTTEQVEMHTVTVQLQESFAANHLYCIRRGDLLTPEVRTFGQPDRYVIPPQIFLPKV  300

Query  901   HNCKKPILKKTMMQLFLYVRTVKVAKNCDIFAKVRQLIKSSDLDKYSAVELVYLVSYMEF  1080
             HNCKKPILKKTMMQLFLYVRTVKVAKNCDIFAKVRQLIKSSDLDKYSAVELVYLVSYMEF
Sbjct  301   HNCKKPILKKTMMQLFLYVRTVKVAKNCDIFAKVRQLIKSSDLDKYSAVELVYLVSYMEF  360

Query  1081  LADLQATTCFSDTLSGGLLTKTLAPVRAWIQEKKMQLFGLEDYAKLVKAVDFHPVDFSFK  1260
             LADLQATTCFSDTLSGGLLTKTLAPVRAWIQEKKMQLFGLEDYAKLVKAVDFHPVDFSFK
Sbjct  361   LADLQATTCFSDTLSGGLLTKTLAPVRAWIQEKKMQLFGLEDYAKLVKAVDFHPVDFSFK  420

Query  1261  VETWDFRFHPLQAWKAFRPREVSDVEEMESLFSDGDLLDCFTRMPAYAVNAEEDLAAIRK  1440
             VETWDFRFHPLQAWKAFRPREVSDVEEMESLFSDGDLLDCFTRMPAYAVNAEEDLAAIRK
Sbjct  421   VETWDFRFHPLQAWKAFRPREVSDVEEMESLFSDGDLLDCFTRMPAYAVNAEEDLAAIRK  480

Query  1441  TPEMDVGQEVKEPAGDRNQYSNPAETFLNKLHRKHSREVKHQAVKKAKRLAEIresmrae  1620
             TPEMDVGQEVKEPAG+RNQYSNPAETFLNKLHRKHSREVKHQAVKKAKRLAEI+ESMRAE
Sbjct  481   TPEMDVGQEVKEPAGNRNQYSNPAETFLNKLHRKHSREVKHQAVKKAKRLAEIQESMRAE  540

Query  1621  geaessemsggmgaIPSNAELPGTSGARQEPTLPITKPVPTRWEDASFTDSSVEEEQVKL  1800
             GEAESSEMSGGMGAIPSNAELP TSGARQE TLP TKPVP RWEDASFTDSSVEEEQVKL
Sbjct  541   GEAESSEMSGGMGAIPSNAELPSTSGARQELTLPTTKPVPARWEDASFTDSSVEEEQVKL  600

Query  1801  PGKEAVRQRRKQVIGGLPWKHWIPQLNAVGFKALEIQRDRSGTMIMPITEMVPGLEKEDF  1980
             PGKEAV    +QVI GLPWKHWIPQLNAVGFKALEIQRDRSGTMIMPITEMV GLEKEDF
Sbjct  601   PGKEAVETATQQVIEGLPWKHWIPQLNAVGFKALEIQRDRSGTMIMPITEMVSGLEKEDF  660

Query  1981  PEGTPKELARELLAMNRSPATIPLDLLRARDYGSDVKNKRIGAITKTQATSWGEYLTGKI  2160
             PEGTPKELARELLAMNRSPATIPLDLLRARDYGSDVKNKRIGAITKTQATSWGEYLTGKI
Sbjct  661   PEGTPKELARELLAMNRSPATIPLDLLRARDYGSDVKNKRIGAITKTQATSWGEYLTGKI  720

Query  2161  ESLTERKVAACVIHGAGGSGKSHAIQKALREIGKGSDITVVLPTNELRLDWSKKVPNTEP  2340
             ESLTERKVA CVIHGAGGSGKSHAIQKALREIGKGSDITVVLPTNELRLDWSKKVPNTEP
Sbjct  721   ESLTERKVATCVIHGAGGSGKSHAIQKALREIGKGSDITVVLPTNELRLDWSKKVPNTEP  780

Query  2341  YMFKTYEKALIGGTGSIVIFDDYSKLPPGYIEALICFYSKIKLVILTGDSRQSVYHETAE  2520
             YMFKTYEKALIGGTGSIVIFDDYSKLPPGYIEALICFYSKIKLVILTGDSRQSVYHETAE
Sbjct  781   YMFKTYEKALIGGTGSIVIFDDYSKLPPGYIEALICFYSKIKLVILTGDSRQSVYHETAE  840

Query  2521  DASIRHLGPATEYFSKYCRYYLNATHRNKKDLANMLGVYSERTGVTEISMSAEFLEGIPT  2700
             DASIRHLGPATEYFSKYCRYYLNATHRNKKDLANMLGVYSERTGVTEISMSAEFLEGIPT
Sbjct  841   DASIRHLGPATEYFSKYCRYYLNATHRNKKDLANMLGVYSERTGVTEISMSAEFLEGIPT  900

Query  2701  LVPSDEKRRLYMGTGRNDTFTYAGCQGLTKPKVQIVLDHNTQVCSANVMYTALSRATDRI  2880
             LVPSDEKRRLYMGTGRNDTFTYAGCQGLTKPKVQIVLDHNTQVCSANVMYTALSRATDRI
Sbjct  901   LVPSDEKRRLYMGTGRNDTFTYAGCQGLTKPKVQIVLDHNTQVCSANVMYTALSRATDRI  960

Query  2881  HFVNTSANSPVLWEKLDSTPYLKTFLSVVREQALreyepaeaepirepepQTHMCVenee  3060
             HFVNTSANS   WEKLDSTPYLKTFLSVVREQALREYEPAEAEPIREPEPQTHMCVENEE
Sbjct  961   HFVNTSANSSAFWEKLDSTPYLKTFLSVVREQALREYEPAEAEPIREPEPQTHMCVENEE  1020

Query  3061  svleeykeelleKFDREIHSESHGHSNCVQTEDTTIQLFSHQQAKDETLLWATIDARLKT  3240
             SVLEEYKEELLEKFDREIHSESHGHSNCVQTEDTTIQLFSHQQAKDETLLWATIDARLKT
Sbjct  1021  SVLEEYKEELLEKFDREIHSESHGHSNCVQTEDTTIQLFSHQQAKDETLLWATIDARLKT  1080

Query  3241  SNQETNFREFLSKKDIGDVLFLNYQKAMGLPKERIPFSQEVWEACAHEVQSKYLSKSKCN  3420
             SNQETNFREFLSKKDIGDVLFLNYQKAMGLPKERIPFSQEVWEACAHEVQSKYLSKSKCN
Sbjct  1081  SNQETNFREFLSKKDIGDVLFLNYQKAMGLPKERIPFSQEVWEACAHEVQSKYLSKSKCN  1140

Query  3421  LINGTVRQSPDFDENKIMVFLKSQWVTKVEKLGLPKIKPGQTIAAFYQQTVMLFGTMARY  3600
             LINGTVRQSPDFDENKIMVFLKSQWVTKVEKLGLPKIKPGQTIAAFYQQTVMLFGTMARY
Sbjct  1141  LINGTVRQSPDFDENKIMVFLKSQWVTKVEKLGLPKIKPGQTIAAFYQQTVMLFGTMARY  1200

Query  3601  MRWFRQAFQPKEVFINCETTPEDMSAWALNNWNFGRPSLANDYTAFDQSQDGAMLQFEVL  3780
             MRWFRQAFQPKEVFINCETTPEDMSAWALNNWNFGRPSLANDYTAFDQSQDGAMLQFEVL
Sbjct  1201  MRWFRQAFQPKEVFINCETTPEDMSAWALNNWNFGRPSLANDYTAFDQSQDGAMLQFEVL  1260

Query  3781  KAKHHCIPEEIIQAYIDIKTNAQIFLGTLSIMRLTGEGPTFDANTECNIAYTHTKFDIPA  3960
             KAKHHCIPEEIIQAYIDIKTNAQIFLGTLSIMRLTGEGPTFDANTECNIAYTHTKFDIPA
Sbjct  1261  KAKHHCIPEEIIQAYIDIKTNAQIFLGTLSIMRLTGEGPTFDANTECNIAYTHTKFDIPA  1320

Query  3961  GTAQVYAGDDSALDCVPEVKHSFHRLEDKLLLKSKPVITQQKKGSWPEFCGWLITPKGVM  4140
             GTAQVYAGDDSALDCVPEVKHSFHRLEDKLLLKSKPVITQQKKGSWPEFCGWLITPKGVM
Sbjct  1321  GTAQVYAGDDSALDCVPEVKHSFHRLEDKLLLKSKPVITQQKKGSWPEFCGWLITPKGVM  1380

Query  4141  KDPIKLHVSlklaeakgelkkCQDSYEIDLSYAYDHKDSLHDLFDEKQCQAHTLTCRTLI  4320
             KDPIKLHVSLKLAEAKGELKKCQDSYEIDLSYAYDHKDSLHDLFDEKQCQAHTLTCRTLI
Sbjct  1381  KDPIKLHVSLKLAEAKGELKKCQDSYEIDLSYAYDHKDSLHDLFDEKQCQAHTLTCRTLI  1440

Query  4321  KSGRGTVSLPRLRNFL  4368
             KSGRGTVSLPRLRNFL
Sbjct  1441  KSGRGTVSLPRLRNFL  1456


>RNA-dependent RNA polymerase [Potato virus X]
Sequence ID: QTU68900.1 Length: 1456
Range 1: 1 to 1456

Score:2862 bits(7418), Expect:0.0, 
Method:Compositional matrix adjust., 
Identities:1437/1456(99%), Positives:1441/1456(98%), Gaps:0/1456(0%)

Query  1     MAKVREVYQSFTDSTTKTLIQDEAYRNIRPIMEKHKLANPYAQTVEAANDLEGFGIATNP  180
             MAKVREVYQSFTDSTTKTLIQDEAYRNIRPIMEKHKLANPYAQTVEAANDLEGFGIATNP
Sbjct  1     MAKVREVYQSFTDSTTKTLIQDEAYRNIRPIMEKHKLANPYAQTVEAANDLEGFGIATNP  60

Query  181   YSIELHTHAAAKTIENKLLEVLGSILPQEPVTFMFLKPRKLNYMRRNPRIKDIFHNVAIE  360
             YSIELHTHAAAKTIENKLLEVLGSILPQEPVTFMFLKPRKLNYMRRNPRIKDIFHNVAIE
Sbjct  61    YSIELHTHAAAKTIENKLLEVLGSILPQEPVTFMFLKPRKLNYMRRNPRIKDIFHNVAIE  120

Query  361   PRDVARYPKETIIDKLTEITTDTAYISDTLHFLDPSYIVETFQNCPKLQTLYATLVLPVE  540
             PRDVARYPKETIIDKLTEITTDTAYISDTLHFLDPSYIVETFQNCPKLQTLYATLVLPVE
Sbjct  121   PRDVARYPKETIIDKLTEITTDTAYISDTLHFLDPSYIVETFQNCPKLQTLYATLVLPVE  180

Query  541   AAFKMESTHPNIYSLKYFGDGFQYIPGNHGGGAYHHEFSHLQWLKVGKIKWRDPKDSFLG  720
             AAFKMESTHPNIYSLKYFGDGFQYIPGNHGGGAYHHEFSHLQWLKVGKIKWRDPKDSFLG
Sbjct  181   AAFKMESTHPNIYSLKYFGDGFQYIPGNHGGGAYHHEFSHLQWLKVGKIKWRDPKDSFLG  240

Query  721   HLNYTTEQVEMHTVTVQLQESFAANHLYCIRRGDLLTPEVRTFGQPDRYVIPPQIFLPKI  900
             HLNYTTEQVEMHTVTVQLQESFAANHLYCIRRGDLLTPEVRTFGQPDRYVIPPQIFLPK+
Sbjct  241   HLNYTTEQVEMHTVTVQLQESFAANHLYCIRRGDLLTPEVRTFGQPDRYVIPPQIFLPKV  300

Query  901   HNCKKPILKKTMMQLFLYVRTVKVAKNCDIFAKVRQLIKSSDLDKYSAVELVYLVSYMEF  1080
             HNCKKPILKKTMMQLFLYVRTVKVAKNCDIFAKVRQLIKSSDLDKYSAVELVYLVSYMEF
Sbjct  301   HNCKKPILKKTMMQLFLYVRTVKVAKNCDIFAKVRQLIKSSDLDKYSAVELVYLVSYMEF  360

Query  1081  LADLQATTCFSDTLSGGLLTKTLAPVRAWIQEKKMQLFGLEDYAKLVKAVDFHPVDFSFK  1260
             LADLQATTCFSDTLSGGLLTKTLAPVRAWIQEKKMQLFGLEDYAKLVKAVDFHPVDFSFK
Sbjct  361   LADLQATTCFSDTLSGGLLTKTLAPVRAWIQEKKMQLFGLEDYAKLVKAVDFHPVDFSFK  420

Query  1261  VETWDFRFHPLQAWKAFRPREVSDVEEMESLFSDGDLLDCFTRMPAYAVNAEEDLAAIRK  1440
             VETWDFRFHPLQAWKAFRPREVSDVEEMESLFSDGDLLDCFTRMPAYAVNAEEDLAAIRK
Sbjct  421   VETWDFRFHPLQAWKAFRPREVSDVEEMESLFSDGDLLDCFTRMPAYAVNAEEDLAAIRK  480

Query  1441  TPEMDVGQEVKEPAGDRNQYSNPAETFLNKLHRKHSREVKHQAVKKAKRLAEIresmrae  1620
             TPEMDVGQEVKEPAGDRNQYSNPAETFLNKLHRKHSREVKHQAVKKAKRLAEI+ESM+AE
Sbjct  481   TPEMDVGQEVKEPAGDRNQYSNPAETFLNKLHRKHSREVKHQAVKKAKRLAEIQESMKAE  540

Query  1621  geaessemsggmgaIPSNAELPGTSGARQEPTLPITKPVPTRWEDASFTDSSVEEEQVKL  1800
             GEAESSEMSGGMGAIPSNAELP TSGARQE T P TKPVP RWEDASFTDSSVEEEQVKL
Sbjct  541   GEAESSEMSGGMGAIPSNAELPSTSGARQELTFPTTKPVPARWEDASFTDSSVEEEQVKL  600

Query  1801  PGKEAVRQRRKQVIGGLPWKHWIPQLNAVGFKALEIQRDRSGTMIMPITEMVPGLEKEDF  1980
             PGKEAV    +QVI GLPWKHWIPQLNAVGFKALEIQRDRSGTMIMPITEMV GLEKEDF
Sbjct  601   PGKEAVETATQQVIEGLPWKHWIPQLNAVGFKALEIQRDRSGTMIMPITEMVSGLEKEDF  660

Query  1981  PEGTPKELARELLAMNRSPATIPLDLLRARDYGSDVKNKRIGAITKTQATSWGEYLTGKI  2160
             PEGTPKELARELLAMNRSPATIPLDLLRARDYGSDVKNKRIGAITKTQATSWGEYLTGKI
Sbjct  661   PEGTPKELARELLAMNRSPATIPLDLLRARDYGSDVKNKRIGAITKTQATSWGEYLTGKI  720

Query  2161  ESLTERKVAACVIHGAGGSGKSHAIQKALREIGKGSDITVVLPTNELRLDWSKKVPNTEP  2340
             ESLTERKVA CVIHGAGGSGKSHAIQKALREIGKGSDITVVLPTNELRLDWSKKVPNTEP
Sbjct  721   ESLTERKVATCVIHGAGGSGKSHAIQKALREIGKGSDITVVLPTNELRLDWSKKVPNTEP  780

Query  2341  YMFKTYEKALIGGTGSIVIFDDYSKLPPGYIEALICFYSKIKLVILTGDSRQSVYHETAE  2520
             YMFKTYEKALIGGTGSIVIFDDYSKLPPGYIEALICFYSKIKLVILTGDSRQSVYHETAE
Sbjct  781   YMFKTYEKALIGGTGSIVIFDDYSKLPPGYIEALICFYSKIKLVILTGDSRQSVYHETAE  840

Query  2521  DASIRHLGPATEYFSKYCRYYLNATHRNKKDLANMLGVYSERTGVTEISMSAEFLEGIPT  2700
             DASIRHLGPATEYFSKYCRYYLNATHRNKKDLANMLGVYSERTGVTEISMSAEFLEGIPT
Sbjct  841   DASIRHLGPATEYFSKYCRYYLNATHRNKKDLANMLGVYSERTGVTEISMSAEFLEGIPT  900

Query  2701  LVPSDEKRRLYMGTGRNDTFTYAGCQGLTKPKVQIVLDHNTQVCSANVMYTALSRATDRI  2880
             LVPSDEKRRLYMGTGRNDTFTYAGCQGLTKPKVQIVLDHNTQVCSANVMYTALSRATDRI
Sbjct  901   LVPSDEKRRLYMGTGRNDTFTYAGCQGLTKPKVQIVLDHNTQVCSANVMYTALSRATDRI  960

Query  2881  HFVNTSANSPVLWEKLDSTPYLKTFLSVVREQALreyepaeaepirepepQTHMCVenee  3060
             HFVNTSANS   WEKLDSTPYLKTFLSVVREQALREYEPAEAEPIREPEPQTHMCVENEE
Sbjct  961   HFVNTSANSSAFWEKLDSTPYLKTFLSVVREQALREYEPAEAEPIREPEPQTHMCVENEE  1020

Query  3061  svleeykeelleKFDREIHSESHGHSNCVQTEDTTIQLFSHQQAKDETLLWATIDARLKT  3240
             SVLEEYKEELLEKFDREIHSESHGHSNCVQTEDTTIQLFSHQQAKDETLLWATIDARLKT
Sbjct  1021  SVLEEYKEELLEKFDREIHSESHGHSNCVQTEDTTIQLFSHQQAKDETLLWATIDARLKT  1080

Query  3241  SNQETNFREFLSKKDIGDVLFLNYQKAMGLPKERIPFSQEVWEACAHEVQSKYLSKSKCN  3420
             SNQETNFREFLSKKDIGDVLFLNYQKAMGLPKERIPFSQEVWEACAHEVQSKYLSKSKCN
Sbjct  1081  SNQETNFREFLSKKDIGDVLFLNYQKAMGLPKERIPFSQEVWEACAHEVQSKYLSKSKCN  1140

Query  3421  LINGTVRQSPDFDENKIMVFLKSQWVTKVEKLGLPKIKPGQTIAAFYQQTVMLFGTMARY  3600
             LINGTVRQSPDFDENKIMVFLKSQWVTKVEKLGLPKIKPGQTIAAFYQQTVMLFGTMARY
Sbjct  1141  LINGTVRQSPDFDENKIMVFLKSQWVTKVEKLGLPKIKPGQTIAAFYQQTVMLFGTMARY  1200

Query  3601  MRWFRQAFQPKEVFINCETTPEDMSAWALNNWNFGRPSLANDYTAFDQSQDGAMLQFEVL  3780
             MRWFRQAFQPKEVFINCETTPEDMSAWALNNWNFGRPSLANDYTAFDQSQDGAMLQFEVL
Sbjct  1201  MRWFRQAFQPKEVFINCETTPEDMSAWALNNWNFGRPSLANDYTAFDQSQDGAMLQFEVL  1260

Query  3781  KAKHHCIPEEIIQAYIDIKTNAQIFLGTLSIMRLTGEGPTFDANTECNIAYTHTKFDIPA  3960
             KAKHHCIPEEIIQAYIDIKTNAQIFLGTLSIMRLTGEGPTFDANTECNIAYTHTKFDIPA
Sbjct  1261  KAKHHCIPEEIIQAYIDIKTNAQIFLGTLSIMRLTGEGPTFDANTECNIAYTHTKFDIPA  1320

Query  3961  GTAQVYAGDDSALDCVPEVKHSFHRLEDKLLLKSKPVITQQKKGSWPEFCGWLITPKGVM  4140
             GTAQVYAGDDSALDCVPEVKHSFHRLEDKLLLKSKPVITQQKKGSWPEFCGWLITPKGVM
Sbjct  1321  GTAQVYAGDDSALDCVPEVKHSFHRLEDKLLLKSKPVITQQKKGSWPEFCGWLITPKGVM  1380

Query  4141  KDPIKLHVSlklaeakgelkkCQDSYEIDLSYAYDHKDSLHDLFDEKQCQAHTLTCRTLI  4320
             KDPIKLHVSLKLAEAKGELKKCQDSYEIDLSYAYDHKDSLHDLFDEKQCQAHTLTCRTLI
Sbjct  1381  KDPIKLHVSLKLAEAKGELKKCQDSYEIDLSYAYDHKDSLHDLFDEKQCQAHTLTCRTLI  1440

Query  4321  KSGRGTVSLPRLRNFL  4368
             KSGRGTVSLPRLRNFL
Sbjct  1441  KSGRGTVSLPRLRNFL  1456


>RNA-dependent RNA polymerase [Potato virus X]
Sequence ID: QTU68770.1 Length: 1456
Range 1: 1 to 1456

Score:2861 bits(7417), Expect:0.0, 
Method:Compositional matrix adjust., 
Identities:1434/1456(98%), Positives:1440/1456(98%), Gaps:0/1456(0%)

Query  1     MAKVREVYQSFTDSTTKTLIQDEAYRNIRPIMEKHKLANPYAQTVEAANDLEGFGIATNP  180
             MAKVREVYQSFTDSTTKTLIQDEAYRNIRPIMEKHKLANPYAQTVEAANDLEGFGIATNP
Sbjct  1     MAKVREVYQSFTDSTTKTLIQDEAYRNIRPIMEKHKLANPYAQTVEAANDLEGFGIATNP  60

Query  181   YSIELHTHAAAKTIENKLLEVLGSILPQEPVTFMFLKPRKLNYMRRNPRIKDIFHNVAIE  360
             YSIELHTHAAAKTIENKLLEVLGSILPQEPVTFMFLKPRKLNYMRRNPRIKDIFHNVAIE
Sbjct  61    YSIELHTHAAAKTIENKLLEVLGSILPQEPVTFMFLKPRKLNYMRRNPRIKDIFHNVAIE  120

Query  361   PRDVARYPKETIIDKLTEITTDTAYISDTLHFLDPSYIVETFQNCPKLQTLYATLVLPVE  540
             PRDVARYPKETIIDKLTEITTDTAYISDTLHFLDPSYIVETFQNCPKLQTLYATLVLPVE
Sbjct  121   PRDVARYPKETIIDKLTEITTDTAYISDTLHFLDPSYIVETFQNCPKLQTLYATLVLPVE  180

Query  541   AAFKMESTHPNIYSLKYFGDGFQYIPGNHGGGAYHHEFSHLQWLKVGKIKWRDPKDSFLG  720
             AAFKMESTHPNIYSLKYFGDGFQYIPGNHGGGAYHHEFSHLQWLKVGKIKWRDPKDSFLG
Sbjct  181   AAFKMESTHPNIYSLKYFGDGFQYIPGNHGGGAYHHEFSHLQWLKVGKIKWRDPKDSFLG  240

Query  721   HLNYTTEQVEMHTVTVQLQESFAANHLYCIRRGDLLTPEVRTFGQPDRYVIPPQIFLPKI  900
             HLNYTTEQVEMHTVTVQLQESFAANHLYCIRRGDLLTPEVRTFGQPDRYVIPPQIFLPK+
Sbjct  241   HLNYTTEQVEMHTVTVQLQESFAANHLYCIRRGDLLTPEVRTFGQPDRYVIPPQIFLPKV  300

Query  901   HNCKKPILKKTMMQLFLYVRTVKVAKNCDIFAKVRQLIKSSDLDKYSAVELVYLVSYMEF  1080
             HNCKKPILKKTMMQLFLYVRTVKVAKNCDIFAKVRQLIKSSDLDKYSAVELVYLVSYMEF
Sbjct  301   HNCKKPILKKTMMQLFLYVRTVKVAKNCDIFAKVRQLIKSSDLDKYSAVELVYLVSYMEF  360

Query  1081  LADLQATTCFSDTLSGGLLTKTLAPVRAWIQEKKMQLFGLEDYAKLVKAVDFHPVDFSFK  1260
             LADLQATTCFSDTLSGGLLTKTLAPVRAWIQEKKMQLFGLEDYAKLVKAVDFHPVDFSFK
Sbjct  361   LADLQATTCFSDTLSGGLLTKTLAPVRAWIQEKKMQLFGLEDYAKLVKAVDFHPVDFSFK  420

Query  1261  VETWDFRFHPLQAWKAFRPREVSDVEEMESLFSDGDLLDCFTRMPAYAVNAEEDLAAIRK  1440
             VETWDFRFHPLQAWKAFRPREVSDVEEMESLFSDGDLLDCFTRMPAYAVNAEEDLAAIRK
Sbjct  421   VETWDFRFHPLQAWKAFRPREVSDVEEMESLFSDGDLLDCFTRMPAYAVNAEEDLAAIRK  480

Query  1441  TPEMDVGQEVKEPAGDRNQYSNPAETFLNKLHRKHSREVKHQAVKKAKRLAEIresmrae  1620
             TPEMDVGQEVKEPAGDRNQYSNPAETFLNKLHRKHSREVKHQAVKKAKRLAEI+ESMRAE
Sbjct  481   TPEMDVGQEVKEPAGDRNQYSNPAETFLNKLHRKHSREVKHQAVKKAKRLAEIQESMRAE  540

Query  1621  geaessemsggmgaIPSNAELPGTSGARQEPTLPITKPVPTRWEDASFTDSSVEEEQVKL  1800
             GEAESS+MS GMGAIPSNAELP TSGARQE TLPITKPVP RWEDASFTDSSVEEEQVKL
Sbjct  541   GEAESSDMSRGMGAIPSNAELPSTSGARQELTLPITKPVPARWEDASFTDSSVEEEQVKL  600

Query  1801  PGKEAVRQRRKQVIGGLPWKHWIPQLNAVGFKALEIQRDRSGTMIMPITEMVPGLEKEDF  1980
             PGKEAV    +QVI GLPWKHWIPQLNAVGFKALEIQRDRSGTMIMPITEMV GLEKEDF
Sbjct  601   PGKEAVETATQQVIEGLPWKHWIPQLNAVGFKALEIQRDRSGTMIMPITEMVSGLEKEDF  660

Query  1981  PEGTPKELARELLAMNRSPATIPLDLLRARDYGSDVKNKRIGAITKTQATSWGEYLTGKI  2160
             PEGTPKELARELL MNRSPATIPLDLLRARDYGSDVKNKRIGAITKTQATSWGEYLTGKI
Sbjct  661   PEGTPKELARELLVMNRSPATIPLDLLRARDYGSDVKNKRIGAITKTQATSWGEYLTGKI  720

Query  2161  ESLTERKVAACVIHGAGGSGKSHAIQKALREIGKGSDITVVLPTNELRLDWSKKVPNTEP  2340
             ESLTERKVA CVIHGAGGSGKSHAIQKALREIGKGSDITVVLPTNELRLDWSKKVPNTEP
Sbjct  721   ESLTERKVATCVIHGAGGSGKSHAIQKALREIGKGSDITVVLPTNELRLDWSKKVPNTEP  780

Query  2341  YMFKTYEKALIGGTGSIVIFDDYSKLPPGYIEALICFYSKIKLVILTGDSRQSVYHETAE  2520
             YMFKTYEKALI GTGSIVIFDDYSKLPPGYIEALICFYSKIKLVILTGDSRQSVYHETAE
Sbjct  781   YMFKTYEKALISGTGSIVIFDDYSKLPPGYIEALICFYSKIKLVILTGDSRQSVYHETAE  840

Query  2521  DASIRHLGPATEYFSKYCRYYLNATHRNKKDLANMLGVYSERTGVTEISMSAEFLEGIPT  2700
             DASIRHLGPATEYFSKYCRYYLNATHRNKKDLANMLGVYSERTGVTEISMSAEFLEGIPT
Sbjct  841   DASIRHLGPATEYFSKYCRYYLNATHRNKKDLANMLGVYSERTGVTEISMSAEFLEGIPT  900

Query  2701  LVPSDEKRRLYMGTGRNDTFTYAGCQGLTKPKVQIVLDHNTQVCSANVMYTALSRATDRI  2880
             LVPSDEKR+LYMGTGRNDTFTYAGCQGLTKPKVQIVLDHNTQVCSANVMYTALSRATDRI
Sbjct  901   LVPSDEKRKLYMGTGRNDTFTYAGCQGLTKPKVQIVLDHNTQVCSANVMYTALSRATDRI  960

Query  2881  HFVNTSANSPVLWEKLDSTPYLKTFLSVVREQALreyepaeaepirepepQTHMCVenee  3060
             HFVNTSANS   WEKLDSTPYLKTFLSVVREQALREYEPAEAEPI+EPEPQTHMCVENEE
Sbjct  961   HFVNTSANSSAFWEKLDSTPYLKTFLSVVREQALREYEPAEAEPIQEPEPQTHMCVENEE  1020

Query  3061  svleeykeelleKFDREIHSESHGHSNCVQTEDTTIQLFSHQQAKDETLLWATIDARLKT  3240
             SVLEEYKEELLEKFDREIHSESHGHSNCVQTEDTTIQLFSHQQAKDETLLWATIDARLKT
Sbjct  1021  SVLEEYKEELLEKFDREIHSESHGHSNCVQTEDTTIQLFSHQQAKDETLLWATIDARLKT  1080

Query  3241  SNQETNFREFLSKKDIGDVLFLNYQKAMGLPKERIPFSQEVWEACAHEVQSKYLSKSKCN  3420
             SNQETNFREFLSKKDIGDVLFLNYQKAMGLPKERIPFSQEVWEACAHEVQSKYLSKSKCN
Sbjct  1081  SNQETNFREFLSKKDIGDVLFLNYQKAMGLPKERIPFSQEVWEACAHEVQSKYLSKSKCN  1140

Query  3421  LINGTVRQSPDFDENKIMVFLKSQWVTKVEKLGLPKIKPGQTIAAFYQQTVMLFGTMARY  3600
             LINGTVRQSPDFDENKIMVFLKSQWVTKVEKLGLPKIKPGQTIAAFYQQTVMLFGTMARY
Sbjct  1141  LINGTVRQSPDFDENKIMVFLKSQWVTKVEKLGLPKIKPGQTIAAFYQQTVMLFGTMARY  1200

Query  3601  MRWFRQAFQPKEVFINCETTPEDMSAWALNNWNFGRPSLANDYTAFDQSQDGAMLQFEVL  3780
             MRWFRQAFQPKEVFINCETTPEDMSAWALNNWNFGRPSLANDYTAFDQSQDGAMLQFEVL
Sbjct  1201  MRWFRQAFQPKEVFINCETTPEDMSAWALNNWNFGRPSLANDYTAFDQSQDGAMLQFEVL  1260

Query  3781  KAKHHCIPEEIIQAYIDIKTNAQIFLGTLSIMRLTGEGPTFDANTECNIAYTHTKFDIPA  3960
             KAKHHCIPEEIIQAYIDIKTNAQIFLGTLSIMRLTGEGPTFDANTECNIAYTHTKFDIPA
Sbjct  1261  KAKHHCIPEEIIQAYIDIKTNAQIFLGTLSIMRLTGEGPTFDANTECNIAYTHTKFDIPA  1320

Query  3961  GTAQVYAGDDSALDCVPEVKHSFHRLEDKLLLKSKPVITQQKKGSWPEFCGWLITPKGVM  4140
             GTAQVYAGDDSALDCVPEVKHSFHRLEDKLLLKSKPVITQQKKGSWPEFCGWLITPKGVM
Sbjct  1321  GTAQVYAGDDSALDCVPEVKHSFHRLEDKLLLKSKPVITQQKKGSWPEFCGWLITPKGVM  1380

Query  4141  KDPIKLHVSlklaeakgelkkCQDSYEIDLSYAYDHKDSLHDLFDEKQCQAHTLTCRTLI  4320
             KDPIKLHVSLKLAEAKGELKKCQDSYEIDLSYAYDHKDSLHDLFDEKQCQAHTLTCRTLI
Sbjct  1381  KDPIKLHVSLKLAEAKGELKKCQDSYEIDLSYAYDHKDSLHDLFDEKQCQAHTLTCRTLI  1440

Query  4321  KSGRGTVSLPRLRNFL  4368
             KSGRGTVSLPRLRNFL
Sbjct  1441  KSGRGTVSLPRLRNFL  1456


>RNA-dependent RNA polymerase [Potato virus X]
Sequence ID: QTU68845.1 Length: 1456
Range 1: 1 to 1456

Score:2861 bits(7416), Expect:0.0, 
Method:Compositional matrix adjust., 
Identities:1438/1456(99%), Positives:1441/1456(98%), Gaps:0/1456(0%)

Query  1     MAKVREVYQSFTDSTTKTLIQDEAYRNIRPIMEKHKLANPYAQTVEAANDLEGFGIATNP  180
             MAKVREVYQSFTDSTTKTLIQDEAYRNIRPIMEKHKLANPYAQTVEAANDLEGFGIATNP
Sbjct  1     MAKVREVYQSFTDSTTKTLIQDEAYRNIRPIMEKHKLANPYAQTVEAANDLEGFGIATNP  60

Query  181   YSIELHTHAAAKTIENKLLEVLGSILPQEPVTFMFLKPRKLNYMRRNPRIKDIFHNVAIE  360
             YSIELHTHAAAKTIENKLLEVLGSILPQEPVTFMFLKPRKLNYMRRNPRIKDIFHNVAIE
Sbjct  61    YSIELHTHAAAKTIENKLLEVLGSILPQEPVTFMFLKPRKLNYMRRNPRIKDIFHNVAIE  120

Query  361   PRDVARYPKETIIDKLTEITTDTAYISDTLHFLDPSYIVETFQNCPKLQTLYATLVLPVE  540
             PRDVARYPKETIIDKLTEITTDTAYISDTLHFLDPSYIVETFQNCPKLQTLYATLVLPVE
Sbjct  121   PRDVARYPKETIIDKLTEITTDTAYISDTLHFLDPSYIVETFQNCPKLQTLYATLVLPVE  180

Query  541   AAFKMESTHPNIYSLKYFGDGFQYIPGNHGGGAYHHEFSHLQWLKVGKIKWRDPKDSFLG  720
             AAFKMESTHPNIYSLKYFGDGFQYIPGNHGGGAYHHEFSHLQWLKVGKIKWRDPKDSFLG
Sbjct  181   AAFKMESTHPNIYSLKYFGDGFQYIPGNHGGGAYHHEFSHLQWLKVGKIKWRDPKDSFLG  240

Query  721   HLNYTTEQVEMHTVTVQLQESFAANHLYCIRRGDLLTPEVRTFGQPDRYVIPPQIFLPKI  900
             HLNYTTEQVEMHTVTVQLQESFAANHLYCIRRGDLLTPEVRTFGQPDRYVIPPQIFLPK+
Sbjct  241   HLNYTTEQVEMHTVTVQLQESFAANHLYCIRRGDLLTPEVRTFGQPDRYVIPPQIFLPKV  300

Query  901   HNCKKPILKKTMMQLFLYVRTVKVAKNCDIFAKVRQLIKSSDLDKYSAVELVYLVSYMEF  1080
             HNCKKPILKKTMMQLFLYVRTVKVAKNCDIFAKVRQLIKSSDLDKYSAVELVYLVSYMEF
Sbjct  301   HNCKKPILKKTMMQLFLYVRTVKVAKNCDIFAKVRQLIKSSDLDKYSAVELVYLVSYMEF  360

Query  1081  LADLQATTCFSDTLSGGLLTKTLAPVRAWIQEKKMQLFGLEDYAKLVKAVDFHPVDFSFK  1260
             LADLQATTCFSDTLSGGLLTKTLAPVRAWIQEKKMQLFGLEDYAKLVKAVDFHPVDFSFK
Sbjct  361   LADLQATTCFSDTLSGGLLTKTLAPVRAWIQEKKMQLFGLEDYAKLVKAVDFHPVDFSFK  420

Query  1261  VETWDFRFHPLQAWKAFRPREVSDVEEMESLFSDGDLLDCFTRMPAYAVNAEEDLAAIRK  1440
             VETWDFRFHPLQAWKAFRPREVSDVEEMESLFSDGDLLDCFTRMPAYAVNAEEDLAAIRK
Sbjct  421   VETWDFRFHPLQAWKAFRPREVSDVEEMESLFSDGDLLDCFTRMPAYAVNAEEDLAAIRK  480

Query  1441  TPEMDVGQEVKEPAGDRNQYSNPAETFLNKLHRKHSREVKHQAVKKAKRLAEIresmrae  1620
             TPEMDVGQEVKEPAGDRNQYSNPAETFLNKLHRKHSREVKHQAVKKAKRLAEI+ESMRAE
Sbjct  481   TPEMDVGQEVKEPAGDRNQYSNPAETFLNKLHRKHSREVKHQAVKKAKRLAEIQESMRAE  540

Query  1621  geaessemsggmgaIPSNAELPGTSGARQEPTLPITKPVPTRWEDASFTDSSVEEEQVKL  1800
             GEAESSEMSGGMGAIPSNAELP TSGARQE TLP TKPVP RWEDASFTDSSVEEEQVKL
Sbjct  541   GEAESSEMSGGMGAIPSNAELPSTSGARQELTLPTTKPVPARWEDASFTDSSVEEEQVKL  600

Query  1801  PGKEAVRQRRKQVIGGLPWKHWIPQLNAVGFKALEIQRDRSGTMIMPITEMVPGLEKEDF  1980
             PGKEAV    +QVI GLPWKHWIPQLNAVGFKALEIQRDRSGTMIMPITEMV GLEKEDF
Sbjct  601   PGKEAVETATQQVIEGLPWKHWIPQLNAVGFKALEIQRDRSGTMIMPITEMVSGLEKEDF  660

Query  1981  PEGTPKELARELLAMNRSPATIPLDLLRARDYGSDVKNKRIGAITKTQATSWGEYLTGKI  2160
             PEGTPKELARELL MNRSPATIPLDLLRARDYGSDVKNKRIGAITKTQATSWGEYLTGKI
Sbjct  661   PEGTPKELARELLVMNRSPATIPLDLLRARDYGSDVKNKRIGAITKTQATSWGEYLTGKI  720

Query  2161  ESLTERKVAACVIHGAGGSGKSHAIQKALREIGKGSDITVVLPTNELRLDWSKKVPNTEP  2340
             ESLTERKVA CVIHGAGGSGKSHAIQKALREIGKGSDITVVLPTNELRLDWSKKVPNTEP
Sbjct  721   ESLTERKVATCVIHGAGGSGKSHAIQKALREIGKGSDITVVLPTNELRLDWSKKVPNTEP  780

Query  2341  YMFKTYEKALIGGTGSIVIFDDYSKLPPGYIEALICFYSKIKLVILTGDSRQSVYHETAE  2520
             YMFKTYEKALIGGTGSIVIFDDYSKLPPGYIEALICFYSKIKLVILTGDSRQSVYHETAE
Sbjct  781   YMFKTYEKALIGGTGSIVIFDDYSKLPPGYIEALICFYSKIKLVILTGDSRQSVYHETAE  840

Query  2521  DASIRHLGPATEYFSKYCRYYLNATHRNKKDLANMLGVYSERTGVTEISMSAEFLEGIPT  2700
             DASIRHLGPATEYFSKYCRYYLNATHRNKKDLANMLGVYSERTGVTEISMSAEFLEGIPT
Sbjct  841   DASIRHLGPATEYFSKYCRYYLNATHRNKKDLANMLGVYSERTGVTEISMSAEFLEGIPT  900

Query  2701  LVPSDEKRRLYMGTGRNDTFTYAGCQGLTKPKVQIVLDHNTQVCSANVMYTALSRATDRI  2880
             LVPSDEKRRLYMGTGRNDTFTYAGCQGLTKPKVQIVLDHNTQVCSANVMYTALSRATDRI
Sbjct  901   LVPSDEKRRLYMGTGRNDTFTYAGCQGLTKPKVQIVLDHNTQVCSANVMYTALSRATDRI  960

Query  2881  HFVNTSANSPVLWEKLDSTPYLKTFLSVVREQALreyepaeaepirepepQTHMCVenee  3060
             HFVNTSANS   WEKLDSTPYLKTFLSVVREQALREYEPAEAEPIREPEPQTHMCVENEE
Sbjct  961   HFVNTSANSSAFWEKLDSTPYLKTFLSVVREQALREYEPAEAEPIREPEPQTHMCVENEE  1020

Query  3061  svleeykeelleKFDREIHSESHGHSNCVQTEDTTIQLFSHQQAKDETLLWATIDARLKT  3240
             SVLEEYKEELLEKFDREIHSESHGHSNCVQTEDTTIQLFSHQQAKDETLLWATIDARLKT
Sbjct  1021  SVLEEYKEELLEKFDREIHSESHGHSNCVQTEDTTIQLFSHQQAKDETLLWATIDARLKT  1080

Query  3241  SNQETNFREFLSKKDIGDVLFLNYQKAMGLPKERIPFSQEVWEACAHEVQSKYLSKSKCN  3420
             SNQETNFREFLSKKDIGDVLFLNYQKAMGLPKERIPFSQEVWEACAHEVQSKYLSKSKCN
Sbjct  1081  SNQETNFREFLSKKDIGDVLFLNYQKAMGLPKERIPFSQEVWEACAHEVQSKYLSKSKCN  1140

Query  3421  LINGTVRQSPDFDENKIMVFLKSQWVTKVEKLGLPKIKPGQTIAAFYQQTVMLFGTMARY  3600
             LINGTVRQSPDFDENKIMVFLKSQWVTKVEKLGLPKIKPGQTIAAFYQQTVMLFGTMARY
Sbjct  1141  LINGTVRQSPDFDENKIMVFLKSQWVTKVEKLGLPKIKPGQTIAAFYQQTVMLFGTMARY  1200

Query  3601  MRWFRQAFQPKEVFINCETTPEDMSAWALNNWNFGRPSLANDYTAFDQSQDGAMLQFEVL  3780
             MRWFRQAFQPKEVFINCETTPEDMSAWALNNWNFGRPSLANDYTAFDQSQDGAMLQFEVL
Sbjct  1201  MRWFRQAFQPKEVFINCETTPEDMSAWALNNWNFGRPSLANDYTAFDQSQDGAMLQFEVL  1260

Query  3781  KAKHHCIPEEIIQAYIDIKTNAQIFLGTLSIMRLTGEGPTFDANTECNIAYTHTKFDIPA  3960
             KAKHHCIPEEIIQAYIDIKTNAQIFLGTLSIMRLTGEGPTFDANTECNIAYTHTKFDIPA
Sbjct  1261  KAKHHCIPEEIIQAYIDIKTNAQIFLGTLSIMRLTGEGPTFDANTECNIAYTHTKFDIPA  1320

Query  3961  GTAQVYAGDDSALDCVPEVKHSFHRLEDKLLLKSKPVITQQKKGSWPEFCGWLITPKGVM  4140
             GTAQVYAGDDSALDCVPEVKHSFHRLEDKLLLKSKPVITQQKKGSWPEFCGWLITPKGVM
Sbjct  1321  GTAQVYAGDDSALDCVPEVKHSFHRLEDKLLLKSKPVITQQKKGSWPEFCGWLITPKGVM  1380

Query  4141  KDPIKLHVSlklaeakgelkkCQDSYEIDLSYAYDHKDSLHDLFDEKQCQAHTLTCRTLI  4320
             KDPIKLHVSLKLAEAKGELKKCQDSYEIDLSYAYDHKDSLHDLFDEKQCQAHTLTCRTLI
Sbjct  1381  KDPIKLHVSLKLAEAKGELKKCQDSYEIDLSYAYDHKDSLHDLFDEKQCQAHTLTCRTLI  1440

Query  4321  KSGRGTVSLPRLRNFL  4368
             KSGRGTVSLPRLRNFL
Sbjct  1441  KSGRGTVSLPRLRNFL  1456


>RNA-dependent RNA polymerase [Potato virus X]
Sequence ID: QTU68870.1 Length: 1456
>RNA-dependent RNA polymerase [Potato virus X]
Sequence ID: QTU69340.1 Length: 1456 
Range 1: 1 to 1456

Score:2861 bits(7416), Expect:0.0, 
Method:Compositional matrix adjust., 
Identities:1438/1456(99%), Positives:1441/1456(98%), Gaps:0/1456(0%)

Query  1     MAKVREVYQSFTDSTTKTLIQDEAYRNIRPIMEKHKLANPYAQTVEAANDLEGFGIATNP  180
             MAKVREVYQSFTDSTTKTLIQDEAYRNIRPIMEKHKLANPYAQTVEAANDLEGFGIATNP
Sbjct  1     MAKVREVYQSFTDSTTKTLIQDEAYRNIRPIMEKHKLANPYAQTVEAANDLEGFGIATNP  60

Query  181   YSIELHTHAAAKTIENKLLEVLGSILPQEPVTFMFLKPRKLNYMRRNPRIKDIFHNVAIE  360
             YSIELHTHAAAKTIENKLLEVLGSILPQEPVTFMFLKPRKLNYMRRNPRIKDIFHNVAIE
Sbjct  61    YSIELHTHAAAKTIENKLLEVLGSILPQEPVTFMFLKPRKLNYMRRNPRIKDIFHNVAIE  120

Query  361   PRDVARYPKETIIDKLTEITTDTAYISDTLHFLDPSYIVETFQNCPKLQTLYATLVLPVE  540
             PRDVARYPKETIIDKLTEITTDTAYISDTLHFLDPSYIVETFQNCPKLQTLYATLVLPVE
Sbjct  121   PRDVARYPKETIIDKLTEITTDTAYISDTLHFLDPSYIVETFQNCPKLQTLYATLVLPVE  180

Query  541   AAFKMESTHPNIYSLKYFGDGFQYIPGNHGGGAYHHEFSHLQWLKVGKIKWRDPKDSFLG  720
             AAFKMESTHPNIYSLKYFGDGFQYIPGNHGGGAYHHEFSHLQWLKVGKIKWRDPKDSFLG
Sbjct  181   AAFKMESTHPNIYSLKYFGDGFQYIPGNHGGGAYHHEFSHLQWLKVGKIKWRDPKDSFLG  240

Query  721   HLNYTTEQVEMHTVTVQLQESFAANHLYCIRRGDLLTPEVRTFGQPDRYVIPPQIFLPKI  900
             HLNYTTEQVEMHTVTVQLQESFAANHLYCIRRGDLLTPEVRTFGQPDRYVIPPQIFLPK+
Sbjct  241   HLNYTTEQVEMHTVTVQLQESFAANHLYCIRRGDLLTPEVRTFGQPDRYVIPPQIFLPKV  300

Query  901   HNCKKPILKKTMMQLFLYVRTVKVAKNCDIFAKVRQLIKSSDLDKYSAVELVYLVSYMEF  1080
             HNCKKPILKKTMMQLFLYVRTVKVAKNCDIFAKVRQLIKSSDLDKYSAVELVYLVSYMEF
Sbjct  301   HNCKKPILKKTMMQLFLYVRTVKVAKNCDIFAKVRQLIKSSDLDKYSAVELVYLVSYMEF  360

Query  1081  LADLQATTCFSDTLSGGLLTKTLAPVRAWIQEKKMQLFGLEDYAKLVKAVDFHPVDFSFK  1260
             LADLQATTCFSDTLSGGLLTKTLAPVRAWIQEKKMQLFGLEDYAKLVKAVDFHPVDFSFK
Sbjct  361   LADLQATTCFSDTLSGGLLTKTLAPVRAWIQEKKMQLFGLEDYAKLVKAVDFHPVDFSFK  420

Query  1261  VETWDFRFHPLQAWKAFRPREVSDVEEMESLFSDGDLLDCFTRMPAYAVNAEEDLAAIRK  1440
             VETWDFRFHPLQAWKAFRPREVSDVEEMESLFSDGDLLDCFTRMPAYAVNAEEDLAAIRK
Sbjct  421   VETWDFRFHPLQAWKAFRPREVSDVEEMESLFSDGDLLDCFTRMPAYAVNAEEDLAAIRK  480

Query  1441  TPEMDVGQEVKEPAGDRNQYSNPAETFLNKLHRKHSREVKHQAVKKAKRLAEIresmrae  1620
             TPEMDVGQEVKEPAGDRNQYSNPAETFLNKLHRKHSREVKHQAVKKAKRLAEI+ESMRAE
Sbjct  481   TPEMDVGQEVKEPAGDRNQYSNPAETFLNKLHRKHSREVKHQAVKKAKRLAEIQESMRAE  540

Query  1621  geaessemsggmgaIPSNAELPGTSGARQEPTLPITKPVPTRWEDASFTDSSVEEEQVKL  1800
             GEAESSEMSGGMGAIPSNAELP TSG RQE TLP TKPVP RWEDASFTDSSVEEEQVKL
Sbjct  541   GEAESSEMSGGMGAIPSNAELPSTSGVRQELTLPTTKPVPARWEDASFTDSSVEEEQVKL  600

Query  1801  PGKEAVRQRRKQVIGGLPWKHWIPQLNAVGFKALEIQRDRSGTMIMPITEMVPGLEKEDF  1980
             PGKEAV    +QVI GLPWKHWIPQLNAVGFKALEIQRDRSGTMIMPITEMV GLEKEDF
Sbjct  601   PGKEAVETATQQVIEGLPWKHWIPQLNAVGFKALEIQRDRSGTMIMPITEMVSGLEKEDF  660

Query  1981  PEGTPKELARELLAMNRSPATIPLDLLRARDYGSDVKNKRIGAITKTQATSWGEYLTGKI  2160
             PEGTPKELARELLAMNRSPATIPLDLLRARDYGSDVKNKRIGAITKTQATSWGEYLTGKI
Sbjct  661   PEGTPKELARELLAMNRSPATIPLDLLRARDYGSDVKNKRIGAITKTQATSWGEYLTGKI  720

Query  2161  ESLTERKVAACVIHGAGGSGKSHAIQKALREIGKGSDITVVLPTNELRLDWSKKVPNTEP  2340
             ESLTERKVA CVIHGAGGSGKSHAIQKALREIGKGSDITVVLPTNELRLDWSKKVPNTEP
Sbjct  721   ESLTERKVATCVIHGAGGSGKSHAIQKALREIGKGSDITVVLPTNELRLDWSKKVPNTEP  780

Query  2341  YMFKTYEKALIGGTGSIVIFDDYSKLPPGYIEALICFYSKIKLVILTGDSRQSVYHETAE  2520
             YMFKTYEKALIGGTGSIVIFDDYSKLPPGYIEALICFYSKIKLVILTGDSRQSVYHETAE
Sbjct  781   YMFKTYEKALIGGTGSIVIFDDYSKLPPGYIEALICFYSKIKLVILTGDSRQSVYHETAE  840

Query  2521  DASIRHLGPATEYFSKYCRYYLNATHRNKKDLANMLGVYSERTGVTEISMSAEFLEGIPT  2700
             DASIRHLGPATEYFSKYCRYYLNATHRNKKDLANMLGVYSERTGVTEISMSAEFLEGIPT
Sbjct  841   DASIRHLGPATEYFSKYCRYYLNATHRNKKDLANMLGVYSERTGVTEISMSAEFLEGIPT  900

Query  2701  LVPSDEKRRLYMGTGRNDTFTYAGCQGLTKPKVQIVLDHNTQVCSANVMYTALSRATDRI  2880
             LVPSDEKRRLYMGTGRNDTFTYAGCQGLTKPKVQIVLDHNTQVCSANVMYTALSRATDRI
Sbjct  901   LVPSDEKRRLYMGTGRNDTFTYAGCQGLTKPKVQIVLDHNTQVCSANVMYTALSRATDRI  960

Query  2881  HFVNTSANSPVLWEKLDSTPYLKTFLSVVREQALreyepaeaepirepepQTHMCVenee  3060
             HFVNTSANS   WEKLDSTPYLKTFLSVVREQALREYEPAEAEPIREPEPQTHMCVENEE
Sbjct  961   HFVNTSANSSAFWEKLDSTPYLKTFLSVVREQALREYEPAEAEPIREPEPQTHMCVENEE  1020

Query  3061  svleeykeelleKFDREIHSESHGHSNCVQTEDTTIQLFSHQQAKDETLLWATIDARLKT  3240
             SVLEEYKEELLEKFDREIHSESHGHSNCVQTEDTTIQLFSHQQAKDETLLWATIDARLKT
Sbjct  1021  SVLEEYKEELLEKFDREIHSESHGHSNCVQTEDTTIQLFSHQQAKDETLLWATIDARLKT  1080

Query  3241  SNQETNFREFLSKKDIGDVLFLNYQKAMGLPKERIPFSQEVWEACAHEVQSKYLSKSKCN  3420
             SNQETNFREFLSKKDIGDVLFLNYQKAMGLPKERIPFSQEVWEACAHEVQSKYLSKSKCN
Sbjct  1081  SNQETNFREFLSKKDIGDVLFLNYQKAMGLPKERIPFSQEVWEACAHEVQSKYLSKSKCN  1140

Query  3421  LINGTVRQSPDFDENKIMVFLKSQWVTKVEKLGLPKIKPGQTIAAFYQQTVMLFGTMARY  3600
             LINGTVRQSPDFDENKIMVFLKSQWVTKVEKLGLPKIKPGQTIAAFYQQTVMLFGTMARY
Sbjct  1141  LINGTVRQSPDFDENKIMVFLKSQWVTKVEKLGLPKIKPGQTIAAFYQQTVMLFGTMARY  1200

Query  3601  MRWFRQAFQPKEVFINCETTPEDMSAWALNNWNFGRPSLANDYTAFDQSQDGAMLQFEVL  3780
             MRWFRQAFQPKEVFINCETTPEDMSAWALNNWNFGRPSLANDYTAFDQSQDGAMLQFEVL
Sbjct  1201  MRWFRQAFQPKEVFINCETTPEDMSAWALNNWNFGRPSLANDYTAFDQSQDGAMLQFEVL  1260

Query  3781  KAKHHCIPEEIIQAYIDIKTNAQIFLGTLSIMRLTGEGPTFDANTECNIAYTHTKFDIPA  3960
             KAKHHCIPEEIIQAYIDIKTNAQIFLGTLSIMRLTGEGPTFDANTECNIAYTHTKFDIPA
Sbjct  1261  KAKHHCIPEEIIQAYIDIKTNAQIFLGTLSIMRLTGEGPTFDANTECNIAYTHTKFDIPA  1320

Query  3961  GTAQVYAGDDSALDCVPEVKHSFHRLEDKLLLKSKPVITQQKKGSWPEFCGWLITPKGVM  4140
             GTAQVYAGDDSALDCVPEVKHSFHRLEDKLLLKSKPVITQQKKGSWPEFCGWLITPKGVM
Sbjct  1321  GTAQVYAGDDSALDCVPEVKHSFHRLEDKLLLKSKPVITQQKKGSWPEFCGWLITPKGVM  1380

Query  4141  KDPIKLHVSlklaeakgelkkCQDSYEIDLSYAYDHKDSLHDLFDEKQCQAHTLTCRTLI  4320
             KDPIKLHVSLKLAEAKGELKKCQDSYEIDLSYAYDHKDSLHDLFDEKQCQAHTLTCRTLI
Sbjct  1381  KDPIKLHVSLKLAEAKGELKKCQDSYEIDLSYAYDHKDSLHDLFDEKQCQAHTLTCRTLI  1440

Query  4321  KSGRGTVSLPRLRNFL  4368
             KSGRGTVSLPRLRNFL
Sbjct  1441  KSGRGTVSLPRLRNFL  1456


>RNA-dependent RNA polymerase [Potato virus X]
Sequence ID: QTU68980.1 Length: 1456
Range 1: 1 to 1456

Score:2861 bits(7416), Expect:0.0, 
Method:Compositional matrix adjust., 
Identities:1434/1456(98%), Positives:1442/1456(99%), Gaps:0/1456(0%)

Query  1     MAKVREVYQSFTDSTTKTLIQDEAYRNIRPIMEKHKLANPYAQTVEAANDLEGFGIATNP  180
             MAKVREVYQSFTDSTTKTLIQDEAYRNIRPIMEKHKLANPYAQTVEAANDLEGFGIATNP
Sbjct  1     MAKVREVYQSFTDSTTKTLIQDEAYRNIRPIMEKHKLANPYAQTVEAANDLEGFGIATNP  60

Query  181   YSIELHTHAAAKTIENKLLEVLGSILPQEPVTFMFLKPRKLNYMRRNPRIKDIFHNVAIE  360
             YSIELHTHAAAKTIENKLLEVLGSILPQEPVTFMFLKPRKLNYMRRNPRIKDIFHNVAIE
Sbjct  61    YSIELHTHAAAKTIENKLLEVLGSILPQEPVTFMFLKPRKLNYMRRNPRIKDIFHNVAIE  120

Query  361   PRDVARYPKETIIDKLTEITTDTAYISDTLHFLDPSYIVETFQNCPKLQTLYATLVLPVE  540
             PRDVARYPKETIIDKLTEITTDTAYISDTLHFLDPSYIVETFQNCPKLQTLYATLVLPVE
Sbjct  121   PRDVARYPKETIIDKLTEITTDTAYISDTLHFLDPSYIVETFQNCPKLQTLYATLVLPVE  180

Query  541   AAFKMESTHPNIYSLKYFGDGFQYIPGNHGGGAYHHEFSHLQWLKVGKIKWRDPKDSFLG  720
             AAFKMESTHPNIYSLKYFGDGFQYIPGNHGGGAYHHEFSHLQWLKVGKIKWRDPKDSFLG
Sbjct  181   AAFKMESTHPNIYSLKYFGDGFQYIPGNHGGGAYHHEFSHLQWLKVGKIKWRDPKDSFLG  240

Query  721   HLNYTTEQVEMHTVTVQLQESFAANHLYCIRRGDLLTPEVRTFGQPDRYVIPPQIFLPKI  900
             HLNYTTEQVEMHTVTVQLQESFAANHLYCIRRGDLLTPEVRTFGQPDRYVIPPQIFLPK+
Sbjct  241   HLNYTTEQVEMHTVTVQLQESFAANHLYCIRRGDLLTPEVRTFGQPDRYVIPPQIFLPKV  300

Query  901   HNCKKPILKKTMMQLFLYVRTVKVAKNCDIFAKVRQLIKSSDLDKYSAVELVYLVSYMEF  1080
             HNCKKPILKKTMMQLFLYVRTVKVAKNCDIFAKVRQLIKSSDLDKYSAVELVYLVSYMEF
Sbjct  301   HNCKKPILKKTMMQLFLYVRTVKVAKNCDIFAKVRQLIKSSDLDKYSAVELVYLVSYMEF  360

Query  1081  LADLQATTCFSDTLSGGLLTKTLAPVRAWIQEKKMQLFGLEDYAKLVKAVDFHPVDFSFK  1260
             LADLQATTCFSDTLSGGLLTKTLAPVRAWIQEKKMQLFGLEDYAKLVKAVDFHPVDFSFK
Sbjct  361   LADLQATTCFSDTLSGGLLTKTLAPVRAWIQEKKMQLFGLEDYAKLVKAVDFHPVDFSFK  420

Query  1261  VETWDFRFHPLQAWKAFRPREVSDVEEMESLFSDGDLLDCFTRMPAYAVNAEEDLAAIRK  1440
             VETWDFRFHPLQAWKAFRPREVSDVEEMESLFSDGDLLDCFTRMPAYAVNAEEDLAAIRK
Sbjct  421   VETWDFRFHPLQAWKAFRPREVSDVEEMESLFSDGDLLDCFTRMPAYAVNAEEDLAAIRK  480

Query  1441  TPEMDVGQEVKEPAGDRNQYSNPAETFLNKLHRKHSREVKHQAVKKAKRLAEIresmrae  1620
             TPEMDVGQEVKEPAGDRNQYSNPAETFLNKLHRKHSREVKHQAVKKAKRLAEI+ESMRAE
Sbjct  481   TPEMDVGQEVKEPAGDRNQYSNPAETFLNKLHRKHSREVKHQAVKKAKRLAEIQESMRAE  540

Query  1621  geaessemsggmgaIPSNAELPGTSGARQEPTLPITKPVPTRWEDASFTDSSVEEEQVKL  1800
             GEAESSEMSGGMGAIPSNAELP TSGARQEPTLP TKPVP RWEDASFTDSSVEEEQVKL
Sbjct  541   GEAESSEMSGGMGAIPSNAELPSTSGARQEPTLPTTKPVPARWEDASFTDSSVEEEQVKL  600

Query  1801  PGKEAVRQRRKQVIGGLPWKHWIPQLNAVGFKALEIQRDRSGTMIMPITEMVPGLEKEDF  1980
             PGKEAV    +QVI GLPWKHWIPQLNAVGFKALEIQRDRSGTMIMPITEMV GLEKEDF
Sbjct  601   PGKEAVETATQQVIEGLPWKHWIPQLNAVGFKALEIQRDRSGTMIMPITEMVSGLEKEDF  660

Query  1981  PEGTPKELARELLAMNRSPATIPLDLLRARDYGSDVKNKRIGAITKTQATSWGEYLTGKI  2160
             PEGTPKELARELLAMNRSP TIPLDLLRARDYGSDVKNKRIGAITKTQATSWGEYLTGKI
Sbjct  661   PEGTPKELARELLAMNRSPVTIPLDLLRARDYGSDVKNKRIGAITKTQATSWGEYLTGKI  720

Query  2161  ESLTERKVAACVIHGAGGSGKSHAIQKALREIGKGSDITVVLPTNELRLDWSKKVPNTEP  2340
             ESLTERKVA C+IHGAGGSGKSHAIQKALREIGKGSDITVVLPTNELRLDWSKKVPNTEP
Sbjct  721   ESLTERKVATCIIHGAGGSGKSHAIQKALREIGKGSDITVVLPTNELRLDWSKKVPNTEP  780

Query  2341  YMFKTYEKALIGGTGSIVIFDDYSKLPPGYIEALICFYSKIKLVILTGDSRQSVYHETAE  2520
             YMFKTYEKALIGGTGSIVIFDDYSKLPPGYIEALICFYSKIKLVILTGDSRQSVYHETAE
Sbjct  781   YMFKTYEKALIGGTGSIVIFDDYSKLPPGYIEALICFYSKIKLVILTGDSRQSVYHETAE  840

Query  2521  DASIRHLGPATEYFSKYCRYYLNATHRNKKDLANMLGVYSERTGVTEISMSAEFLEGIPT  2700
             DASIRHLGPATEYFSKYCRYYLNATHRNKKDLANMLGVYSERTGVTEISMSAEFLEGIPT
Sbjct  841   DASIRHLGPATEYFSKYCRYYLNATHRNKKDLANMLGVYSERTGVTEISMSAEFLEGIPT  900

Query  2701  LVPSDEKRRLYMGTGRNDTFTYAGCQGLTKPKVQIVLDHNTQVCSANVMYTALSRATDRI  2880
             LVPSDEKRRLYMGTGRNDTFTYAGCQGLTKPKVQIVLD+NTQVCSANVMYTALSRATDRI
Sbjct  901   LVPSDEKRRLYMGTGRNDTFTYAGCQGLTKPKVQIVLDYNTQVCSANVMYTALSRATDRI  960

Query  2881  HFVNTSANSPVLWEKLDSTPYLKTFLSVVREQALreyepaeaepirepepQTHMCVenee  3060
             HFVNTSANS   WEKLDSTPYLKTFLSVVREQAL+EYEPAEAEPI+EPEPQTHMCVENEE
Sbjct  961   HFVNTSANSSAFWEKLDSTPYLKTFLSVVREQALKEYEPAEAEPIQEPEPQTHMCVENEE  1020

Query  3061  svleeykeelleKFDREIHSESHGHSNCVQTEDTTIQLFSHQQAKDETLLWATIDARLKT  3240
             SVLEEYKEELLEKFDREIHS+SHGHSNCVQTEDTTIQLFSHQQAKDETLLWATIDARLKT
Sbjct  1021  SVLEEYKEELLEKFDREIHSDSHGHSNCVQTEDTTIQLFSHQQAKDETLLWATIDARLKT  1080

Query  3241  SNQETNFREFLSKKDIGDVLFLNYQKAMGLPKERIPFSQEVWEACAHEVQSKYLSKSKCN  3420
             SNQETNFREFLSKKDIGDVLFLNYQKAMGLPKERIPFSQEVWEACAHEVQSKYLSKSKCN
Sbjct  1081  SNQETNFREFLSKKDIGDVLFLNYQKAMGLPKERIPFSQEVWEACAHEVQSKYLSKSKCN  1140

Query  3421  LINGTVRQSPDFDENKIMVFLKSQWVTKVEKLGLPKIKPGQTIAAFYQQTVMLFGTMARY  3600
             LINGTVRQSPDFDENKIMVFLKSQWVTKVEKLGLPKIKPGQTIAAFYQQTVMLFGTMARY
Sbjct  1141  LINGTVRQSPDFDENKIMVFLKSQWVTKVEKLGLPKIKPGQTIAAFYQQTVMLFGTMARY  1200

Query  3601  MRWFRQAFQPKEVFINCETTPEDMSAWALNNWNFGRPSLANDYTAFDQSQDGAMLQFEVL  3780
             MRWFRQAFQPKEVFINCETTPEDMSAWALNNWNFGRPSLANDYTAFDQSQDGAMLQFEVL
Sbjct  1201  MRWFRQAFQPKEVFINCETTPEDMSAWALNNWNFGRPSLANDYTAFDQSQDGAMLQFEVL  1260

Query  3781  KAKHHCIPEEIIQAYIDIKTNAQIFLGTLSIMRLTGEGPTFDANTECNIAYTHTKFDIPA  3960
             KAKHHCIPEEIIQAYIDIKTNAQIFLGTLSIMRLTGEGPTFDANTECNIAYTHTKFDIPA
Sbjct  1261  KAKHHCIPEEIIQAYIDIKTNAQIFLGTLSIMRLTGEGPTFDANTECNIAYTHTKFDIPA  1320

Query  3961  GTAQVYAGDDSALDCVPEVKHSFHRLEDKLLLKSKPVITQQKKGSWPEFCGWLITPKGVM  4140
             GTAQVYAGDDSALDCVPEVKHSFHRLEDKLLLKSKPVITQQKKGSWPEFCGWLITPKGVM
Sbjct  1321  GTAQVYAGDDSALDCVPEVKHSFHRLEDKLLLKSKPVITQQKKGSWPEFCGWLITPKGVM  1380

Query  4141  KDPIKLHVSlklaeakgelkkCQDSYEIDLSYAYDHKDSLHDLFDEKQCQAHTLTCRTLI  4320
             KDPIKLHVSLKLAEAKGELKKCQDSYEIDLSYAYDHKDSLHDLFDEKQCQAHTLTCRTLI
Sbjct  1381  KDPIKLHVSLKLAEAKGELKKCQDSYEIDLSYAYDHKDSLHDLFDEKQCQAHTLTCRTLI  1440

Query  4321  KSGRGTVSLPRLRNFL  4368
             KSGRGTVSLPRLRNFL
Sbjct  1441  KSGRGTVSLPRLRNFL  1456


>RNA-dependent RNA polymerase [Potato virus X]
Sequence ID: QTU68520.1 Length: 1456
Range 1: 1 to 1456

Score:2861 bits(7416), Expect:0.0, 
Method:Compositional matrix adjust., 
Identities:1437/1456(99%), Positives:1442/1456(99%), Gaps:0/1456(0%)

Query  1     MAKVREVYQSFTDSTTKTLIQDEAYRNIRPIMEKHKLANPYAQTVEAANDLEGFGIATNP  180
             MAKVREVYQSFTDSTTKTLIQDEAYRNIRPIMEKHKLANPYAQTVEAANDLEGFGIATNP
Sbjct  1     MAKVREVYQSFTDSTTKTLIQDEAYRNIRPIMEKHKLANPYAQTVEAANDLEGFGIATNP  60

Query  181   YSIELHTHAAAKTIENKLLEVLGSILPQEPVTFMFLKPRKLNYMRRNPRIKDIFHNVAIE  360
             YSIELHTHAAAKTIENKLLEVLGSILPQEPVTFMFLKPRKLNYMRRNPRIKDIFHNVAIE
Sbjct  61    YSIELHTHAAAKTIENKLLEVLGSILPQEPVTFMFLKPRKLNYMRRNPRIKDIFHNVAIE  120

Query  361   PRDVARYPKETIIDKLTEITTDTAYISDTLHFLDPSYIVETFQNCPKLQTLYATLVLPVE  540
             PRDVARYPKETIIDKLTEITTDTAYISDTLHFLDPSYIVETFQNCPKLQTLYATLVLPVE
Sbjct  121   PRDVARYPKETIIDKLTEITTDTAYISDTLHFLDPSYIVETFQNCPKLQTLYATLVLPVE  180

Query  541   AAFKMESTHPNIYSLKYFGDGFQYIPGNHGGGAYHHEFSHLQWLKVGKIKWRDPKDSFLG  720
             AAFKMESTHPNIYSLKYFGDGFQYIPGNHGGGAYHHEFSHLQWLKVGKIKWRDPKDSFLG
Sbjct  181   AAFKMESTHPNIYSLKYFGDGFQYIPGNHGGGAYHHEFSHLQWLKVGKIKWRDPKDSFLG  240

Query  721   HLNYTTEQVEMHTVTVQLQESFAANHLYCIRRGDLLTPEVRTFGQPDRYVIPPQIFLPKI  900
             HLNYTTEQVEMHTVTVQLQESFAANHLYCIRRGDLLTPEVRTFGQPDRYVIPPQIFLPK+
Sbjct  241   HLNYTTEQVEMHTVTVQLQESFAANHLYCIRRGDLLTPEVRTFGQPDRYVIPPQIFLPKV  300

Query  901   HNCKKPILKKTMMQLFLYVRTVKVAKNCDIFAKVRQLIKSSDLDKYSAVELVYLVSYMEF  1080
             HNCKKPILKKTMMQLFLYVRTVKVAKNCDIFAKVRQLIKSSDLDKYSAVELVYLVSYMEF
Sbjct  301   HNCKKPILKKTMMQLFLYVRTVKVAKNCDIFAKVRQLIKSSDLDKYSAVELVYLVSYMEF  360

Query  1081  LADLQATTCFSDTLSGGLLTKTLAPVRAWIQEKKMQLFGLEDYAKLVKAVDFHPVDFSFK  1260
             LADLQATTCFSDTLSGGLLTKTLAPVRAWIQEKKMQLFGLEDYAKLVKAVDFHPVDFSFK
Sbjct  361   LADLQATTCFSDTLSGGLLTKTLAPVRAWIQEKKMQLFGLEDYAKLVKAVDFHPVDFSFK  420

Query  1261  VETWDFRFHPLQAWKAFRPREVSDVEEMESLFSDGDLLDCFTRMPAYAVNAEEDLAAIRK  1440
             VETWDFRFHPLQAWKAFRPREVSDVEEMESLFSDGDLLDCFTRMPAYAVNAEEDLAAIRK
Sbjct  421   VETWDFRFHPLQAWKAFRPREVSDVEEMESLFSDGDLLDCFTRMPAYAVNAEEDLAAIRK  480

Query  1441  TPEMDVGQEVKEPAGDRNQYSNPAETFLNKLHRKHSREVKHQAVKKAKRLAEIresmrae  1620
             TPEMDVGQEVKEPAGDRNQYSNPAETFLNKLHRKHSREVKHQAVKKAKRLAEI+ESMRAE
Sbjct  481   TPEMDVGQEVKEPAGDRNQYSNPAETFLNKLHRKHSREVKHQAVKKAKRLAEIQESMRAE  540

Query  1621  geaessemsggmgaIPSNAELPGTSGARQEPTLPITKPVPTRWEDASFTDSSVEEEQVKL  1800
             GEAESSEMSGGMGAIPSNAELP TSGARQE TLP TKPVP RWEDASFTDSSVEEEQVKL
Sbjct  541   GEAESSEMSGGMGAIPSNAELPSTSGARQELTLPTTKPVPARWEDASFTDSSVEEEQVKL  600

Query  1801  PGKEAVRQRRKQVIGGLPWKHWIPQLNAVGFKALEIQRDRSGTMIMPITEMVPGLEKEDF  1980
             PGKEAV    +QV+ GLPWKHWIPQLNAVGFKALEIQRDRSGTMIMPITEMV GLEKEDF
Sbjct  601   PGKEAVETATQQVVEGLPWKHWIPQLNAVGFKALEIQRDRSGTMIMPITEMVSGLEKEDF  660

Query  1981  PEGTPKELARELLAMNRSPATIPLDLLRARDYGSDVKNKRIGAITKTQATSWGEYLTGKI  2160
             PEGTPKELARELLAMNRSPATIPLDLLRARDYGSDVKNKRIGAITKTQATSWGEYLTGKI
Sbjct  661   PEGTPKELARELLAMNRSPATIPLDLLRARDYGSDVKNKRIGAITKTQATSWGEYLTGKI  720

Query  2161  ESLTERKVAACVIHGAGGSGKSHAIQKALREIGKGSDITVVLPTNELRLDWSKKVPNTEP  2340
             ESLTERKVA CVIHGAGGSGKSHAIQKALREIGKGSDITVVLPTNELRLDWSKKVPNTEP
Sbjct  721   ESLTERKVATCVIHGAGGSGKSHAIQKALREIGKGSDITVVLPTNELRLDWSKKVPNTEP  780

Query  2341  YMFKTYEKALIGGTGSIVIFDDYSKLPPGYIEALICFYSKIKLVILTGDSRQSVYHETAE  2520
             YMFKTYEKALIGGTGSIVIFDDYSKLPPGYIEALICFYSKIKLVILTGDSRQSVYHETAE
Sbjct  781   YMFKTYEKALIGGTGSIVIFDDYSKLPPGYIEALICFYSKIKLVILTGDSRQSVYHETAE  840

Query  2521  DASIRHLGPATEYFSKYCRYYLNATHRNKKDLANMLGVYSERTGVTEISMSAEFLEGIPT  2700
             DASIRHLGPATEYFSKYCRYYLNATHRNKKDLANMLGVYSERTGVTEISMSAEF+EGIPT
Sbjct  841   DASIRHLGPATEYFSKYCRYYLNATHRNKKDLANMLGVYSERTGVTEISMSAEFVEGIPT  900

Query  2701  LVPSDEKRRLYMGTGRNDTFTYAGCQGLTKPKVQIVLDHNTQVCSANVMYTALSRATDRI  2880
             LVPSDEKRRLYMGTGRNDTFTYAGCQGLTKPKVQIVLDHNTQVCSANVMYTALSRATDRI
Sbjct  901   LVPSDEKRRLYMGTGRNDTFTYAGCQGLTKPKVQIVLDHNTQVCSANVMYTALSRATDRI  960

Query  2881  HFVNTSANSPVLWEKLDSTPYLKTFLSVVREQALreyepaeaepirepepQTHMCVenee  3060
             HFVNTSANS   WEKLDSTPYLKTFLSVVREQALREYEPAEAEPIREPEPQTHMCVENEE
Sbjct  961   HFVNTSANSSAFWEKLDSTPYLKTFLSVVREQALREYEPAEAEPIREPEPQTHMCVENEE  1020

Query  3061  svleeykeelleKFDREIHSESHGHSNCVQTEDTTIQLFSHQQAKDETLLWATIDARLKT  3240
             SVLEEYKEELLEKFDREIHSESHGHSNCVQTEDTTIQLFSHQQAKDETLLWATIDARLKT
Sbjct  1021  SVLEEYKEELLEKFDREIHSESHGHSNCVQTEDTTIQLFSHQQAKDETLLWATIDARLKT  1080

Query  3241  SNQETNFREFLSKKDIGDVLFLNYQKAMGLPKERIPFSQEVWEACAHEVQSKYLSKSKCN  3420
             SNQETNFREFLSKKDIGDVLFLNYQKAMGLPKERIPFSQEVWEACAHEVQSKYLSKSKCN
Sbjct  1081  SNQETNFREFLSKKDIGDVLFLNYQKAMGLPKERIPFSQEVWEACAHEVQSKYLSKSKCN  1140

Query  3421  LINGTVRQSPDFDENKIMVFLKSQWVTKVEKLGLPKIKPGQTIAAFYQQTVMLFGTMARY  3600
             LINGTVRQSPDFDENKIMVFLKSQWVTKVEKLGLPKIKPGQTIAAFYQQTVMLFGTMARY
Sbjct  1141  LINGTVRQSPDFDENKIMVFLKSQWVTKVEKLGLPKIKPGQTIAAFYQQTVMLFGTMARY  1200

Query  3601  MRWFRQAFQPKEVFINCETTPEDMSAWALNNWNFGRPSLANDYTAFDQSQDGAMLQFEVL  3780
             MRWFRQAFQPKEVFINCETTPEDMSAWALNNWNFGRPSLANDYTAFDQSQDGAMLQFEVL
Sbjct  1201  MRWFRQAFQPKEVFINCETTPEDMSAWALNNWNFGRPSLANDYTAFDQSQDGAMLQFEVL  1260

Query  3781  KAKHHCIPEEIIQAYIDIKTNAQIFLGTLSIMRLTGEGPTFDANTECNIAYTHTKFDIPA  3960
             KAKHHCIPEEIIQAYIDIKTNAQIFLGTLSIMRLTGEGPTFDANTECNIAYTHTKFDIPA
Sbjct  1261  KAKHHCIPEEIIQAYIDIKTNAQIFLGTLSIMRLTGEGPTFDANTECNIAYTHTKFDIPA  1320

Query  3961  GTAQVYAGDDSALDCVPEVKHSFHRLEDKLLLKSKPVITQQKKGSWPEFCGWLITPKGVM  4140
             GTAQVYAGDDSALDCVPEVKHSFHRLEDKLLLKSKPVITQQKKGSWPEFCGWLITPKGVM
Sbjct  1321  GTAQVYAGDDSALDCVPEVKHSFHRLEDKLLLKSKPVITQQKKGSWPEFCGWLITPKGVM  1380

Query  4141  KDPIKLHVSlklaeakgelkkCQDSYEIDLSYAYDHKDSLHDLFDEKQCQAHTLTCRTLI  4320
             KDPIKLHVSLKLAEAKGELKKCQDSYEIDLSYAYDHKDSLHDLFDEKQCQAHTLTCRTLI
Sbjct  1381  KDPIKLHVSLKLAEAKGELKKCQDSYEIDLSYAYDHKDSLHDLFDEKQCQAHTLTCRTLI  1440

Query  4321  KSGRGTVSLPRLRNFL  4368
             KSGRGTVSLPRLRNFL
Sbjct  1441  KSGRGTVSLPRLRNFL  1456


>RNA-dependent RNA polymerase [Potato virus X]
Sequence ID: QTU68250.1 Length: 1456
>RNA-dependent RNA polymerase [Potato virus X]
Sequence ID: QTU68260.1 Length: 1456 
Range 1: 1 to 1456

Score:2860 bits(7415), Expect:0.0, 
Method:Compositional matrix adjust., 
Identities:1437/1456(99%), Positives:1441/1456(98%), Gaps:0/1456(0%)

Query  1     MAKVREVYQSFTDSTTKTLIQDEAYRNIRPIMEKHKLANPYAQTVEAANDLEGFGIATNP  180
             MAKVREVYQSFTDSTTKTLIQDEAYRNIRPIMEKHKLANPYAQTVEAANDLEGFGIATNP
Sbjct  1     MAKVREVYQSFTDSTTKTLIQDEAYRNIRPIMEKHKLANPYAQTVEAANDLEGFGIATNP  60

Query  181   YSIELHTHAAAKTIENKLLEVLGSILPQEPVTFMFLKPRKLNYMRRNPRIKDIFHNVAIE  360
             YSIELHTHAAAKTIENKLLEVLGSILPQEPVTFMFLKPRKLNYMRRNPRIKDIFHNVAIE
Sbjct  61    YSIELHTHAAAKTIENKLLEVLGSILPQEPVTFMFLKPRKLNYMRRNPRIKDIFHNVAIE  120

Query  361   PRDVARYPKETIIDKLTEITTDTAYISDTLHFLDPSYIVETFQNCPKLQTLYATLVLPVE  540
             PRDVARYPKETIIDKLTEITTDTAYISDTLHFLDPSYIVETFQNCPKLQTLYATLVLPVE
Sbjct  121   PRDVARYPKETIIDKLTEITTDTAYISDTLHFLDPSYIVETFQNCPKLQTLYATLVLPVE  180

Query  541   AAFKMESTHPNIYSLKYFGDGFQYIPGNHGGGAYHHEFSHLQWLKVGKIKWRDPKDSFLG  720
             AAFKMESTHPNIYSLKYFGDGFQYIPGNHGGGAYHHEFSHLQWLKVGKIKWRDPKDSFLG
Sbjct  181   AAFKMESTHPNIYSLKYFGDGFQYIPGNHGGGAYHHEFSHLQWLKVGKIKWRDPKDSFLG  240

Query  721   HLNYTTEQVEMHTVTVQLQESFAANHLYCIRRGDLLTPEVRTFGQPDRYVIPPQIFLPKI  900
             HLNYTTEQVEMHTVTVQLQESFAANHLYCIRRGDLLTPEVRTFGQPDRYVIPPQIFLPK+
Sbjct  241   HLNYTTEQVEMHTVTVQLQESFAANHLYCIRRGDLLTPEVRTFGQPDRYVIPPQIFLPKV  300

Query  901   HNCKKPILKKTMMQLFLYVRTVKVAKNCDIFAKVRQLIKSSDLDKYSAVELVYLVSYMEF  1080
             HNCKKPILKKTMMQLFLYVRTVKVAKNCDIFAKVRQLIKSSDLDKYSAVELVYLVSYMEF
Sbjct  301   HNCKKPILKKTMMQLFLYVRTVKVAKNCDIFAKVRQLIKSSDLDKYSAVELVYLVSYMEF  360

Query  1081  LADLQATTCFSDTLSGGLLTKTLAPVRAWIQEKKMQLFGLEDYAKLVKAVDFHPVDFSFK  1260
             LADLQATTCFSDTLSGGLLTKTLAPVRAWIQEKKMQLFGLEDYAKLVKAVDFHPVDFSFK
Sbjct  361   LADLQATTCFSDTLSGGLLTKTLAPVRAWIQEKKMQLFGLEDYAKLVKAVDFHPVDFSFK  420

Query  1261  VETWDFRFHPLQAWKAFRPREVSDVEEMESLFSDGDLLDCFTRMPAYAVNAEEDLAAIRK  1440
             VETWDFRFHPLQAWKAFRPREVSDVEEMESLFSDGDLLDCFTRMPAYAVNAEEDLAAIRK
Sbjct  421   VETWDFRFHPLQAWKAFRPREVSDVEEMESLFSDGDLLDCFTRMPAYAVNAEEDLAAIRK  480

Query  1441  TPEMDVGQEVKEPAGDRNQYSNPAETFLNKLHRKHSREVKHQAVKKAKRLAEIresmrae  1620
             TPEMDVGQEVKEPAGDRNQYSNPAETFLNKLHRKHSREVKHQAVKKAKRLAEI+ESMRAE
Sbjct  481   TPEMDVGQEVKEPAGDRNQYSNPAETFLNKLHRKHSREVKHQAVKKAKRLAEIQESMRAE  540

Query  1621  geaessemsggmgaIPSNAELPGTSGARQEPTLPITKPVPTRWEDASFTDSSVEEEQVKL  1800
             GEAESSEMSGGMGAIPSNAELP TSG RQE TLP TKPVP RWEDASFTDSSVEEEQVKL
Sbjct  541   GEAESSEMSGGMGAIPSNAELPSTSGVRQELTLPTTKPVPARWEDASFTDSSVEEEQVKL  600

Query  1801  PGKEAVRQRRKQVIGGLPWKHWIPQLNAVGFKALEIQRDRSGTMIMPITEMVPGLEKEDF  1980
             PGKEAV    +QVI GLPWKHWIPQLNAVGFKALEIQRDRSGTMIMPITEMV GLEKEDF
Sbjct  601   PGKEAVETATQQVIEGLPWKHWIPQLNAVGFKALEIQRDRSGTMIMPITEMVSGLEKEDF  660

Query  1981  PEGTPKELARELLAMNRSPATIPLDLLRARDYGSDVKNKRIGAITKTQATSWGEYLTGKI  2160
             PEGTPKELARELLAMNRSPATIPLDLLRARDYGSDVKNKRIGAITKTQATSWGEYLTGKI
Sbjct  661   PEGTPKELARELLAMNRSPATIPLDLLRARDYGSDVKNKRIGAITKTQATSWGEYLTGKI  720

Query  2161  ESLTERKVAACVIHGAGGSGKSHAIQKALREIGKGSDITVVLPTNELRLDWSKKVPNTEP  2340
             ESLTERKVA CVIHGAGGSGKSHAIQKALREIGKGSDITVVLPTNELRLDWSKKVPNTEP
Sbjct  721   ESLTERKVATCVIHGAGGSGKSHAIQKALREIGKGSDITVVLPTNELRLDWSKKVPNTEP  780

Query  2341  YMFKTYEKALIGGTGSIVIFDDYSKLPPGYIEALICFYSKIKLVILTGDSRQSVYHETAE  2520
             YMFKTYEKALIGGTGSIVIFDDYSKLPPGYIEALICFYSKIKLVILTGDSRQSVYHETAE
Sbjct  781   YMFKTYEKALIGGTGSIVIFDDYSKLPPGYIEALICFYSKIKLVILTGDSRQSVYHETAE  840

Query  2521  DASIRHLGPATEYFSKYCRYYLNATHRNKKDLANMLGVYSERTGVTEISMSAEFLEGIPT  2700
             DASIRHLGPATEYFSKYCRYYLNATHRNKKDLANMLGVYSERTGVTEISMSAEFLEGIPT
Sbjct  841   DASIRHLGPATEYFSKYCRYYLNATHRNKKDLANMLGVYSERTGVTEISMSAEFLEGIPT  900

Query  2701  LVPSDEKRRLYMGTGRNDTFTYAGCQGLTKPKVQIVLDHNTQVCSANVMYTALSRATDRI  2880
             LVPSDEKRRLYMGTGRNDTFTYAGCQGLTKPKVQIVLDHNTQVCSANVMYTALSRATDRI
Sbjct  901   LVPSDEKRRLYMGTGRNDTFTYAGCQGLTKPKVQIVLDHNTQVCSANVMYTALSRATDRI  960

Query  2881  HFVNTSANSPVLWEKLDSTPYLKTFLSVVREQALreyepaeaepirepepQTHMCVenee  3060
             HFVNTSANS   WEKLDSTPYLKTFLSVVREQALREYEPAEAEPIREPEPQTHMCVENEE
Sbjct  961   HFVNTSANSSAFWEKLDSTPYLKTFLSVVREQALREYEPAEAEPIREPEPQTHMCVENEE  1020

Query  3061  svleeykeelleKFDREIHSESHGHSNCVQTEDTTIQLFSHQQAKDETLLWATIDARLKT  3240
             SVLEEYKEELLEKFDREIHSESHGHSNCVQTEDTTIQLFSHQQAKDETLLWATIDARLKT
Sbjct  1021  SVLEEYKEELLEKFDREIHSESHGHSNCVQTEDTTIQLFSHQQAKDETLLWATIDARLKT  1080

Query  3241  SNQETNFREFLSKKDIGDVLFLNYQKAMGLPKERIPFSQEVWEACAHEVQSKYLSKSKCN  3420
             SNQETNFREFLSKKDIGDVLFLNYQKAMGLPKERIPFSQEVWEACAHEVQSKYLSKSKCN
Sbjct  1081  SNQETNFREFLSKKDIGDVLFLNYQKAMGLPKERIPFSQEVWEACAHEVQSKYLSKSKCN  1140

Query  3421  LINGTVRQSPDFDENKIMVFLKSQWVTKVEKLGLPKIKPGQTIAAFYQQTVMLFGTMARY  3600
             LINGTVRQSPDFDENKIMVFLKSQWVTKVEKLGLPKIKPGQTIAAFYQQTVMLFGTMARY
Sbjct  1141  LINGTVRQSPDFDENKIMVFLKSQWVTKVEKLGLPKIKPGQTIAAFYQQTVMLFGTMARY  1200

Query  3601  MRWFRQAFQPKEVFINCETTPEDMSAWALNNWNFGRPSLANDYTAFDQSQDGAMLQFEVL  3780
             MRWFRQAFQPKEVFINCETTPEDMSAWALNNWNFGRPSLANDYTAFDQSQDGAMLQFEVL
Sbjct  1201  MRWFRQAFQPKEVFINCETTPEDMSAWALNNWNFGRPSLANDYTAFDQSQDGAMLQFEVL  1260

Query  3781  KAKHHCIPEEIIQAYIDIKTNAQIFLGTLSIMRLTGEGPTFDANTECNIAYTHTKFDIPA  3960
             KAKHHCIPEEIIQAYIDIKTNAQIFLGTLSIMRLTGEGPTFDANTECNIAYTHTKFDIPA
Sbjct  1261  KAKHHCIPEEIIQAYIDIKTNAQIFLGTLSIMRLTGEGPTFDANTECNIAYTHTKFDIPA  1320

Query  3961  GTAQVYAGDDSALDCVPEVKHSFHRLEDKLLLKSKPVITQQKKGSWPEFCGWLITPKGVM  4140
             GTAQVYAGDDSALDCVPEVKHSFHRLEDKLLLKSKPVITQQKKGSWPEFCGWLITPKGVM
Sbjct  1321  GTAQVYAGDDSALDCVPEVKHSFHRLEDKLLLKSKPVITQQKKGSWPEFCGWLITPKGVM  1380

Query  4141  KDPIKLHVSlklaeakgelkkCQDSYEIDLSYAYDHKDSLHDLFDEKQCQAHTLTCRTLI  4320
             KDP+KLHVSLKLAEAKGELKKCQDSYEIDLSYAYDHKDSLHDLFDEKQCQAHTLTCRTLI
Sbjct  1381  KDPVKLHVSLKLAEAKGELKKCQDSYEIDLSYAYDHKDSLHDLFDEKQCQAHTLTCRTLI  1440

Query  4321  KSGRGTVSLPRLRNFL  4368
             KSGRGTVSLPRLRNFL
Sbjct  1441  KSGRGTVSLPRLRNFL  1456


>RNA-dependent RNA polymerase [Potato virus X]
Sequence ID: QTU68620.1 Length: 1456
Range 1: 1 to 1456

Score:2860 bits(7415), Expect:0.0, 
Method:Compositional matrix adjust., 
Identities:1437/1456(99%), Positives:1441/1456(98%), Gaps:0/1456(0%)

Query  1     MAKVREVYQSFTDSTTKTLIQDEAYRNIRPIMEKHKLANPYAQTVEAANDLEGFGIATNP  180
             MAKVREVYQSFTDSTTKTLIQDEAYRNIRPIMEKHKLANPYAQTVEAANDLEGFGIATNP
Sbjct  1     MAKVREVYQSFTDSTTKTLIQDEAYRNIRPIMEKHKLANPYAQTVEAANDLEGFGIATNP  60

Query  181   YSIELHTHAAAKTIENKLLEVLGSILPQEPVTFMFLKPRKLNYMRRNPRIKDIFHNVAIE  360
             YSIELHTHAAAKTIENKLLEVLGSILPQEPVTFMFLKPRKLNYMRRNPRIKDIFHNVAIE
Sbjct  61    YSIELHTHAAAKTIENKLLEVLGSILPQEPVTFMFLKPRKLNYMRRNPRIKDIFHNVAIE  120

Query  361   PRDVARYPKETIIDKLTEITTDTAYISDTLHFLDPSYIVETFQNCPKLQTLYATLVLPVE  540
             PRDVARYPKETIIDKLTEITTDTAYISDTLHFLDPSYIVETFQNCPKLQTLYATLVLPVE
Sbjct  121   PRDVARYPKETIIDKLTEITTDTAYISDTLHFLDPSYIVETFQNCPKLQTLYATLVLPVE  180

Query  541   AAFKMESTHPNIYSLKYFGDGFQYIPGNHGGGAYHHEFSHLQWLKVGKIKWRDPKDSFLG  720
             AAFKMESTHPNIYSLKYFGDGFQYIPGNHGGGAYHHEFSHLQWLKVGKIKWRDPKDSFLG
Sbjct  181   AAFKMESTHPNIYSLKYFGDGFQYIPGNHGGGAYHHEFSHLQWLKVGKIKWRDPKDSFLG  240

Query  721   HLNYTTEQVEMHTVTVQLQESFAANHLYCIRRGDLLTPEVRTFGQPDRYVIPPQIFLPKI  900
             HLNYTTEQVEMHTVTVQLQESFAANHLYCIRRGDLLTPEVRTFGQPDRYVIPPQIFLPK+
Sbjct  241   HLNYTTEQVEMHTVTVQLQESFAANHLYCIRRGDLLTPEVRTFGQPDRYVIPPQIFLPKV  300

Query  901   HNCKKPILKKTMMQLFLYVRTVKVAKNCDIFAKVRQLIKSSDLDKYSAVELVYLVSYMEF  1080
             HNCKKPILKKTMMQLFLYVRTVKVAKNCDIFAKVRQLIKSSDLDKYSAVELVYLVSYMEF
Sbjct  301   HNCKKPILKKTMMQLFLYVRTVKVAKNCDIFAKVRQLIKSSDLDKYSAVELVYLVSYMEF  360

Query  1081  LADLQATTCFSDTLSGGLLTKTLAPVRAWIQEKKMQLFGLEDYAKLVKAVDFHPVDFSFK  1260
             LADLQATTCFSDTLSGGLLTKTLAPVRAWIQEKKMQLFGLEDYAKLVKAVDFHPVDFSFK
Sbjct  361   LADLQATTCFSDTLSGGLLTKTLAPVRAWIQEKKMQLFGLEDYAKLVKAVDFHPVDFSFK  420

Query  1261  VETWDFRFHPLQAWKAFRPREVSDVEEMESLFSDGDLLDCFTRMPAYAVNAEEDLAAIRK  1440
             VETWDFRFHPLQAWKAFRPREVSDVEEMESLFSDGDLLDCFTRMPAYAVNAEEDLAAIRK
Sbjct  421   VETWDFRFHPLQAWKAFRPREVSDVEEMESLFSDGDLLDCFTRMPAYAVNAEEDLAAIRK  480

Query  1441  TPEMDVGQEVKEPAGDRNQYSNPAETFLNKLHRKHSREVKHQAVKKAKRLAEIresmrae  1620
             TPEMDVGQEVKEPAGDRNQYSNPAETFLNKLHRKHSREVKHQAVKKAKRLAEI+ESMRAE
Sbjct  481   TPEMDVGQEVKEPAGDRNQYSNPAETFLNKLHRKHSREVKHQAVKKAKRLAEIQESMRAE  540

Query  1621  geaessemsggmgaIPSNAELPGTSGARQEPTLPITKPVPTRWEDASFTDSSVEEEQVKL  1800
             GEAESSEMSGGMGAIPSNAELP TSG RQE TLP TKPVP RWEDASFTDSSVEEEQVKL
Sbjct  541   GEAESSEMSGGMGAIPSNAELPSTSGVRQELTLPTTKPVPARWEDASFTDSSVEEEQVKL  600

Query  1801  PGKEAVRQRRKQVIGGLPWKHWIPQLNAVGFKALEIQRDRSGTMIMPITEMVPGLEKEDF  1980
             PGKEAV    +QVI GLPWKHWIPQLNAVGFKALEIQRDRSGTMIMPITEMVPGLEKEDF
Sbjct  601   PGKEAVETATQQVIEGLPWKHWIPQLNAVGFKALEIQRDRSGTMIMPITEMVPGLEKEDF  660

Query  1981  PEGTPKELARELLAMNRSPATIPLDLLRARDYGSDVKNKRIGAITKTQATSWGEYLTGKI  2160
             PEGTPKELARELLAMNRSPATIPLDLLRARDYGSDVKNKRIGAITKTQATSWGEYLTGKI
Sbjct  661   PEGTPKELARELLAMNRSPATIPLDLLRARDYGSDVKNKRIGAITKTQATSWGEYLTGKI  720

Query  2161  ESLTERKVAACVIHGAGGSGKSHAIQKALREIGKGSDITVVLPTNELRLDWSKKVPNTEP  2340
             ESLTERKVA CVIHGAGGSGKSHAIQKALREIGKGSDITVVLPTNELRLDWSKKVPNTEP
Sbjct  721   ESLTERKVATCVIHGAGGSGKSHAIQKALREIGKGSDITVVLPTNELRLDWSKKVPNTEP  780

Query  2341  YMFKTYEKALIGGTGSIVIFDDYSKLPPGYIEALICFYSKIKLVILTGDSRQSVYHETAE  2520
             YMFKTYEKALIGGTGSIVIFDDYSKLPPGYIEALICFYSKIKLVILTGDSRQSVYHETAE
Sbjct  781   YMFKTYEKALIGGTGSIVIFDDYSKLPPGYIEALICFYSKIKLVILTGDSRQSVYHETAE  840

Query  2521  DASIRHLGPATEYFSKYCRYYLNATHRNKKDLANMLGVYSERTGVTEISMSAEFLEGIPT  2700
             DASIRHLGPATEYFSKYCRYYLNATHRNKKDLANMLGVYSERTGVTEISMSAEFLEGIP+
Sbjct  841   DASIRHLGPATEYFSKYCRYYLNATHRNKKDLANMLGVYSERTGVTEISMSAEFLEGIPS  900

Query  2701  LVPSDEKRRLYMGTGRNDTFTYAGCQGLTKPKVQIVLDHNTQVCSANVMYTALSRATDRI  2880
             LVPSDEKRRLYMGTGRNDTFTYAGCQGLTKPKVQIVLDHNTQVCSANVMYTALSRATDRI
Sbjct  901   LVPSDEKRRLYMGTGRNDTFTYAGCQGLTKPKVQIVLDHNTQVCSANVMYTALSRATDRI  960

Query  2881  HFVNTSANSPVLWEKLDSTPYLKTFLSVVREQALreyepaeaepirepepQTHMCVenee  3060
             HFVNTSANS   WEKLDSTPYLKTFLSVVREQ LREYEPAEAEPIREPEPQTHMCVENEE
Sbjct  961   HFVNTSANSSAFWEKLDSTPYLKTFLSVVREQVLREYEPAEAEPIREPEPQTHMCVENEE  1020

Query  3061  svleeykeelleKFDREIHSESHGHSNCVQTEDTTIQLFSHQQAKDETLLWATIDARLKT  3240
             SVLEEYKEELLEKFDREIHSESHGHSNCVQTEDTTIQLFSHQQAKDETLLWATIDARLKT
Sbjct  1021  SVLEEYKEELLEKFDREIHSESHGHSNCVQTEDTTIQLFSHQQAKDETLLWATIDARLKT  1080

Query  3241  SNQETNFREFLSKKDIGDVLFLNYQKAMGLPKERIPFSQEVWEACAHEVQSKYLSKSKCN  3420
             SNQETNFREFLSKKDIGDVLFLNYQKAMGLPKERIPFSQEVWEACAHEVQSKYLSKSKCN
Sbjct  1081  SNQETNFREFLSKKDIGDVLFLNYQKAMGLPKERIPFSQEVWEACAHEVQSKYLSKSKCN  1140

Query  3421  LINGTVRQSPDFDENKIMVFLKSQWVTKVEKLGLPKIKPGQTIAAFYQQTVMLFGTMARY  3600
             LINGTVRQSPDFDENKIMVFLKSQWVTKVEKLGLPKIKPGQTIAAFYQQTVMLFGTMARY
Sbjct  1141  LINGTVRQSPDFDENKIMVFLKSQWVTKVEKLGLPKIKPGQTIAAFYQQTVMLFGTMARY  1200

Query  3601  MRWFRQAFQPKEVFINCETTPEDMSAWALNNWNFGRPSLANDYTAFDQSQDGAMLQFEVL  3780
             MRWFRQAFQPKEVFINCETTPEDMSAWALNNWNFGRPSLANDYTAFDQSQDGAMLQFEVL
Sbjct  1201  MRWFRQAFQPKEVFINCETTPEDMSAWALNNWNFGRPSLANDYTAFDQSQDGAMLQFEVL  1260

Query  3781  KAKHHCIPEEIIQAYIDIKTNAQIFLGTLSIMRLTGEGPTFDANTECNIAYTHTKFDIPA  3960
             KAKHHCIPEEIIQAYIDIKTNAQIFLGTLSIMRLTGEGPTFDANTECNIAYTHTKFDIPA
Sbjct  1261  KAKHHCIPEEIIQAYIDIKTNAQIFLGTLSIMRLTGEGPTFDANTECNIAYTHTKFDIPA  1320

Query  3961  GTAQVYAGDDSALDCVPEVKHSFHRLEDKLLLKSKPVITQQKKGSWPEFCGWLITPKGVM  4140
             GTAQVYAGDDSALDCVPEVKHSFHRLEDKLLLKSKPVITQQKKGSWPEFCGWLITPKGVM
Sbjct  1321  GTAQVYAGDDSALDCVPEVKHSFHRLEDKLLLKSKPVITQQKKGSWPEFCGWLITPKGVM  1380

Query  4141  KDPIKLHVSlklaeakgelkkCQDSYEIDLSYAYDHKDSLHDLFDEKQCQAHTLTCRTLI  4320
             KDPIKLHVSLKLAEAKGELKKCQDSYEIDLSYAYDHKDSLHDLFDEKQCQAHTLTCRTLI
Sbjct  1381  KDPIKLHVSLKLAEAKGELKKCQDSYEIDLSYAYDHKDSLHDLFDEKQCQAHTLTCRTLI  1440

Query  4321  KSGRGTVSLPRLRNFL  4368
             KSGRGTVSLPRLRNFL
Sbjct  1441  KSGRGTVSLPRLRNFL  1456


>RNA-dependent RNA polymerase [Potato virus X]
Sequence ID: QTU69240.1 Length: 1456
Range 1: 1 to 1456

Score:2860 bits(7415), Expect:0.0, 
Method:Compositional matrix adjust., 
Identities:1436/1456(99%), Positives:1440/1456(98%), Gaps:0/1456(0%)

Query  1     MAKVREVYQSFTDSTTKTLIQDEAYRNIRPIMEKHKLANPYAQTVEAANDLEGFGIATNP  180
             MAKVREVYQSFTDSTTKTLIQDEAYRNIRPIMEKHKLANPYAQTVEAANDLEGFGIATNP
Sbjct  1     MAKVREVYQSFTDSTTKTLIQDEAYRNIRPIMEKHKLANPYAQTVEAANDLEGFGIATNP  60

Query  181   YSIELHTHAAAKTIENKLLEVLGSILPQEPVTFMFLKPRKLNYMRRNPRIKDIFHNVAIE  360
             YSIELHTHAAAKTIENKLLEVLGSILPQEPVTFMFLKPRKLNYMRRNPRIKDIFHNVAIE
Sbjct  61    YSIELHTHAAAKTIENKLLEVLGSILPQEPVTFMFLKPRKLNYMRRNPRIKDIFHNVAIE  120

Query  361   PRDVARYPKETIIDKLTEITTDTAYISDTLHFLDPSYIVETFQNCPKLQTLYATLVLPVE  540
             PRDVARYPKETIIDKLTEITTDTAYISDTLHFLDPSYIVETFQNCPKLQTLYATLVLPVE
Sbjct  121   PRDVARYPKETIIDKLTEITTDTAYISDTLHFLDPSYIVETFQNCPKLQTLYATLVLPVE  180

Query  541   AAFKMESTHPNIYSLKYFGDGFQYIPGNHGGGAYHHEFSHLQWLKVGKIKWRDPKDSFLG  720
             AAFKMESTHPNIYSLKYFGDGFQYIPGNHGGGAYHHEFSHLQWLKVGKIKWRDPKDSFLG
Sbjct  181   AAFKMESTHPNIYSLKYFGDGFQYIPGNHGGGAYHHEFSHLQWLKVGKIKWRDPKDSFLG  240

Query  721   HLNYTTEQVEMHTVTVQLQESFAANHLYCIRRGDLLTPEVRTFGQPDRYVIPPQIFLPKI  900
             HLNYTTEQVEMHTVTVQLQESFAANHLYCIRRGDLLTPEVRTFGQPDRYVIPPQIFLPK+
Sbjct  241   HLNYTTEQVEMHTVTVQLQESFAANHLYCIRRGDLLTPEVRTFGQPDRYVIPPQIFLPKV  300

Query  901   HNCKKPILKKTMMQLFLYVRTVKVAKNCDIFAKVRQLIKSSDLDKYSAVELVYLVSYMEF  1080
             HNCKKPILKKTMMQLFLYVRTVKVAKNCDIFAKVRQLIKSSDLDKYSAVELVYLVSYMEF
Sbjct  301   HNCKKPILKKTMMQLFLYVRTVKVAKNCDIFAKVRQLIKSSDLDKYSAVELVYLVSYMEF  360

Query  1081  LADLQATTCFSDTLSGGLLTKTLAPVRAWIQEKKMQLFGLEDYAKLVKAVDFHPVDFSFK  1260
             LADLQATTCFSDTLSGGLLTKTLAPVRAWIQEKKMQLFGLEDYAKLVKAVDFHPVDFSFK
Sbjct  361   LADLQATTCFSDTLSGGLLTKTLAPVRAWIQEKKMQLFGLEDYAKLVKAVDFHPVDFSFK  420

Query  1261  VETWDFRFHPLQAWKAFRPREVSDVEEMESLFSDGDLLDCFTRMPAYAVNAEEDLAAIRK  1440
             VETWDFRFHPLQAWKAFRPREVSDVEEMES FSDGDLLDCFTRMPAYAVNAEEDLAAIRK
Sbjct  421   VETWDFRFHPLQAWKAFRPREVSDVEEMESFFSDGDLLDCFTRMPAYAVNAEEDLAAIRK  480

Query  1441  TPEMDVGQEVKEPAGDRNQYSNPAETFLNKLHRKHSREVKHQAVKKAKRLAEIresmrae  1620
             TPEMDVGQEVKEPAGDRNQYSNPAETFLNKLHRKHSREVKHQAVKKAKRLAEI+ESMRAE
Sbjct  481   TPEMDVGQEVKEPAGDRNQYSNPAETFLNKLHRKHSREVKHQAVKKAKRLAEIQESMRAE  540

Query  1621  geaessemsggmgaIPSNAELPGTSGARQEPTLPITKPVPTRWEDASFTDSSVEEEQVKL  1800
             GE ESSEMSGGMGAIPSNAELP TSGARQE TLP TKPVP RWEDASFTDSSVEEEQVKL
Sbjct  541   GEVESSEMSGGMGAIPSNAELPSTSGARQELTLPTTKPVPARWEDASFTDSSVEEEQVKL  600

Query  1801  PGKEAVRQRRKQVIGGLPWKHWIPQLNAVGFKALEIQRDRSGTMIMPITEMVPGLEKEDF  1980
             PGKEAV    +QVI GLPWKHWIPQLNAVGFKALEIQRDRSGTMIMPITEMV GLEKEDF
Sbjct  601   PGKEAVETATQQVIEGLPWKHWIPQLNAVGFKALEIQRDRSGTMIMPITEMVSGLEKEDF  660

Query  1981  PEGTPKELARELLAMNRSPATIPLDLLRARDYGSDVKNKRIGAITKTQATSWGEYLTGKI  2160
             PEGTPKELARELLAMNRSPATIPLDLLRARDYGSDVKNKRIGAITKTQATSWGEYLTGKI
Sbjct  661   PEGTPKELARELLAMNRSPATIPLDLLRARDYGSDVKNKRIGAITKTQATSWGEYLTGKI  720

Query  2161  ESLTERKVAACVIHGAGGSGKSHAIQKALREIGKGSDITVVLPTNELRLDWSKKVPNTEP  2340
             ESLTERKVA CVIHGAGGSGKSHAIQKALREIGKGSDITVVLPTNELRLDWSKKVPNTEP
Sbjct  721   ESLTERKVATCVIHGAGGSGKSHAIQKALREIGKGSDITVVLPTNELRLDWSKKVPNTEP  780

Query  2341  YMFKTYEKALIGGTGSIVIFDDYSKLPPGYIEALICFYSKIKLVILTGDSRQSVYHETAE  2520
             YMFKTYEKALIGGTGSIVIFDDYSKLPPGYIEALICFYSKIKLVILTGDSRQSVYHETAE
Sbjct  781   YMFKTYEKALIGGTGSIVIFDDYSKLPPGYIEALICFYSKIKLVILTGDSRQSVYHETAE  840

Query  2521  DASIRHLGPATEYFSKYCRYYLNATHRNKKDLANMLGVYSERTGVTEISMSAEFLEGIPT  2700
             DASIRHLGPATEYFSKYCRYYLNATHRNKKDLANMLGVYSERTGVTEISMSAEFLEGIPT
Sbjct  841   DASIRHLGPATEYFSKYCRYYLNATHRNKKDLANMLGVYSERTGVTEISMSAEFLEGIPT  900

Query  2701  LVPSDEKRRLYMGTGRNDTFTYAGCQGLTKPKVQIVLDHNTQVCSANVMYTALSRATDRI  2880
             LVPSDEKRRLYMGTGRNDTFTYAGCQGLTKPKVQIVLDHNTQVCSANVMYTALSRATDRI
Sbjct  901   LVPSDEKRRLYMGTGRNDTFTYAGCQGLTKPKVQIVLDHNTQVCSANVMYTALSRATDRI  960

Query  2881  HFVNTSANSPVLWEKLDSTPYLKTFLSVVREQALreyepaeaepirepepQTHMCVenee  3060
             HFVNTSANS   WEKLDSTPYLKTFLSVVREQAL+EYEPAEAEPIREPEPQTHMCVENEE
Sbjct  961   HFVNTSANSSAFWEKLDSTPYLKTFLSVVREQALKEYEPAEAEPIREPEPQTHMCVENEE  1020

Query  3061  svleeykeelleKFDREIHSESHGHSNCVQTEDTTIQLFSHQQAKDETLLWATIDARLKT  3240
             SVLEEYKEELLEKFDREIHSESHGHSNCVQTEDTTIQLFSHQQAKDETLLWATIDARLKT
Sbjct  1021  SVLEEYKEELLEKFDREIHSESHGHSNCVQTEDTTIQLFSHQQAKDETLLWATIDARLKT  1080

Query  3241  SNQETNFREFLSKKDIGDVLFLNYQKAMGLPKERIPFSQEVWEACAHEVQSKYLSKSKCN  3420
             SNQETNFREFLSKKDIGDVLFLNYQKAMGLPKERIPFSQEVWEACAHEVQSKYLSKSKCN
Sbjct  1081  SNQETNFREFLSKKDIGDVLFLNYQKAMGLPKERIPFSQEVWEACAHEVQSKYLSKSKCN  1140

Query  3421  LINGTVRQSPDFDENKIMVFLKSQWVTKVEKLGLPKIKPGQTIAAFYQQTVMLFGTMARY  3600
             LINGTVRQSPDFDENKIMVFLKSQWVTKVEKLGLPKIKPGQTIAAFYQQTVMLFGTMARY
Sbjct  1141  LINGTVRQSPDFDENKIMVFLKSQWVTKVEKLGLPKIKPGQTIAAFYQQTVMLFGTMARY  1200

Query  3601  MRWFRQAFQPKEVFINCETTPEDMSAWALNNWNFGRPSLANDYTAFDQSQDGAMLQFEVL  3780
             MRWFRQAFQPKEVFINCETTPEDMSAWALNNWNFGRPSLANDYTAFDQSQDGAMLQFEVL
Sbjct  1201  MRWFRQAFQPKEVFINCETTPEDMSAWALNNWNFGRPSLANDYTAFDQSQDGAMLQFEVL  1260

Query  3781  KAKHHCIPEEIIQAYIDIKTNAQIFLGTLSIMRLTGEGPTFDANTECNIAYTHTKFDIPA  3960
             KAKHHCIPEEIIQAYIDIKTNAQIFLGTLSIMRLTGEGPTFDANTECNIAYTHTKFDIPA
Sbjct  1261  KAKHHCIPEEIIQAYIDIKTNAQIFLGTLSIMRLTGEGPTFDANTECNIAYTHTKFDIPA  1320

Query  3961  GTAQVYAGDDSALDCVPEVKHSFHRLEDKLLLKSKPVITQQKKGSWPEFCGWLITPKGVM  4140
             GTAQVYAGDDSALDCVPEVKHSFHRLEDKLLLKSKPVITQQKKGSWPEFCGWLITPKGVM
Sbjct  1321  GTAQVYAGDDSALDCVPEVKHSFHRLEDKLLLKSKPVITQQKKGSWPEFCGWLITPKGVM  1380

Query  4141  KDPIKLHVSlklaeakgelkkCQDSYEIDLSYAYDHKDSLHDLFDEKQCQAHTLTCRTLI  4320
             KDPIKLHVSLKLAEAKGELKKCQDSYEIDLSYAYDHKDSLHDLFDEKQCQAHTLTCRTLI
Sbjct  1381  KDPIKLHVSLKLAEAKGELKKCQDSYEIDLSYAYDHKDSLHDLFDEKQCQAHTLTCRTLI  1440

Query  4321  KSGRGTVSLPRLRNFL  4368
             KSGRGTVSLPRLRNFL
Sbjct  1441  KSGRGTVSLPRLRNFL  1456


>RNA-dependent RNA polymerase [Potato virus X]
Sequence ID: QTU68220.1 Length: 1456
Range 1: 1 to 1456

Score:2860 bits(7415), Expect:0.0, 
Method:Compositional matrix adjust., 
Identities:1437/1456(99%), Positives:1441/1456(98%), Gaps:0/1456(0%)

Query  1     MAKVREVYQSFTDSTTKTLIQDEAYRNIRPIMEKHKLANPYAQTVEAANDLEGFGIATNP  180
             MAKVREVYQSFTDSTTKTLIQDEAYRNIRPIMEKHKLANPYAQTVEAANDLEGFGIATNP
Sbjct  1     MAKVREVYQSFTDSTTKTLIQDEAYRNIRPIMEKHKLANPYAQTVEAANDLEGFGIATNP  60

Query  181   YSIELHTHAAAKTIENKLLEVLGSILPQEPVTFMFLKPRKLNYMRRNPRIKDIFHNVAIE  360
             YSIELHTHAAAKTIENKLLEVLGSILPQEPVTFMFLKPRKLNYMRRNPRIKDIFHNVAIE
Sbjct  61    YSIELHTHAAAKTIENKLLEVLGSILPQEPVTFMFLKPRKLNYMRRNPRIKDIFHNVAIE  120

Query  361   PRDVARYPKETIIDKLTEITTDTAYISDTLHFLDPSYIVETFQNCPKLQTLYATLVLPVE  540
             PRDVARYPKETIIDKLTEITTDTAYISDTLHFLDPSYIVETFQNCPKLQTLYATLVLPVE
Sbjct  121   PRDVARYPKETIIDKLTEITTDTAYISDTLHFLDPSYIVETFQNCPKLQTLYATLVLPVE  180

Query  541   AAFKMESTHPNIYSLKYFGDGFQYIPGNHGGGAYHHEFSHLQWLKVGKIKWRDPKDSFLG  720
             AAFKMESTHPNIYSLKYFGDGFQYIPGNHGGGAYHHEFSHLQWLKVGKIKWRDPKDSFLG
Sbjct  181   AAFKMESTHPNIYSLKYFGDGFQYIPGNHGGGAYHHEFSHLQWLKVGKIKWRDPKDSFLG  240

Query  721   HLNYTTEQVEMHTVTVQLQESFAANHLYCIRRGDLLTPEVRTFGQPDRYVIPPQIFLPKI  900
             HLNYTTEQVEMHTVTVQLQESFAANHLYCIRRGDLLTPEVRTFGQPDRYVIPPQIFLPK+
Sbjct  241   HLNYTTEQVEMHTVTVQLQESFAANHLYCIRRGDLLTPEVRTFGQPDRYVIPPQIFLPKV  300

Query  901   HNCKKPILKKTMMQLFLYVRTVKVAKNCDIFAKVRQLIKSSDLDKYSAVELVYLVSYMEF  1080
             HNCKKPILKKTMMQLFLYVRTVKVAKNCDIFAKVRQLIKSSDLDKYSAVELVYLVSYMEF
Sbjct  301   HNCKKPILKKTMMQLFLYVRTVKVAKNCDIFAKVRQLIKSSDLDKYSAVELVYLVSYMEF  360

Query  1081  LADLQATTCFSDTLSGGLLTKTLAPVRAWIQEKKMQLFGLEDYAKLVKAVDFHPVDFSFK  1260
             LADLQATTCFSDTLSGGLLTKTLAPVRAWIQEKKMQLFGLEDYAKLVKAVDFHPVDFSFK
Sbjct  361   LADLQATTCFSDTLSGGLLTKTLAPVRAWIQEKKMQLFGLEDYAKLVKAVDFHPVDFSFK  420

Query  1261  VETWDFRFHPLQAWKAFRPREVSDVEEMESLFSDGDLLDCFTRMPAYAVNAEEDLAAIRK  1440
             VETWDFRFHPLQAWKAFRPREVSDVEEMESLFSDGDLLDCFTRMPAYAVNAEEDLAAIRK
Sbjct  421   VETWDFRFHPLQAWKAFRPREVSDVEEMESLFSDGDLLDCFTRMPAYAVNAEEDLAAIRK  480

Query  1441  TPEMDVGQEVKEPAGDRNQYSNPAETFLNKLHRKHSREVKHQAVKKAKRLAEIresmrae  1620
             TPEMDVGQEVKEPAG+RNQYSNPAETFLNKLHRKHSREVKHQAVKKAKRLAEI+ESMRAE
Sbjct  481   TPEMDVGQEVKEPAGNRNQYSNPAETFLNKLHRKHSREVKHQAVKKAKRLAEIQESMRAE  540

Query  1621  geaessemsggmgaIPSNAELPGTSGARQEPTLPITKPVPTRWEDASFTDSSVEEEQVKL  1800
             GEAESSEMSGGMGAIPSNAELP TSG RQE TLP TKPVP RWEDASFTDSSVEEEQVKL
Sbjct  541   GEAESSEMSGGMGAIPSNAELPSTSGVRQELTLPTTKPVPARWEDASFTDSSVEEEQVKL  600

Query  1801  PGKEAVRQRRKQVIGGLPWKHWIPQLNAVGFKALEIQRDRSGTMIMPITEMVPGLEKEDF  1980
             PGKEAV    +QVI GLPWKHWIPQLNAVGFKALEIQRDRSGTMIMPITEMVPGLEKEDF
Sbjct  601   PGKEAVETATQQVIEGLPWKHWIPQLNAVGFKALEIQRDRSGTMIMPITEMVPGLEKEDF  660

Query  1981  PEGTPKELARELLAMNRSPATIPLDLLRARDYGSDVKNKRIGAITKTQATSWGEYLTGKI  2160
             PEGTPKELARELLAMNRSPATIPLDLLRARDYGSDVKNKRIGAITKTQATSWGEYLTGKI
Sbjct  661   PEGTPKELARELLAMNRSPATIPLDLLRARDYGSDVKNKRIGAITKTQATSWGEYLTGKI  720

Query  2161  ESLTERKVAACVIHGAGGSGKSHAIQKALREIGKGSDITVVLPTNELRLDWSKKVPNTEP  2340
             ESL ERKVA CVIHGAGGSGKSHAIQKALREIGKGSDITVVLPTNELRLDWSKKVPNTEP
Sbjct  721   ESLAERKVATCVIHGAGGSGKSHAIQKALREIGKGSDITVVLPTNELRLDWSKKVPNTEP  780

Query  2341  YMFKTYEKALIGGTGSIVIFDDYSKLPPGYIEALICFYSKIKLVILTGDSRQSVYHETAE  2520
             YMFKTYEKALIGGTGSIVIFDDYSKLPPGYIEALICFYSKIKLVILTGDSRQSVYHETAE
Sbjct  781   YMFKTYEKALIGGTGSIVIFDDYSKLPPGYIEALICFYSKIKLVILTGDSRQSVYHETAE  840

Query  2521  DASIRHLGPATEYFSKYCRYYLNATHRNKKDLANMLGVYSERTGVTEISMSAEFLEGIPT  2700
             DASIRHLGPATEYFSKYCRYYLNATHRNKKDLANMLGVYSERTGVTEISMSAEFLEGIPT
Sbjct  841   DASIRHLGPATEYFSKYCRYYLNATHRNKKDLANMLGVYSERTGVTEISMSAEFLEGIPT  900

Query  2701  LVPSDEKRRLYMGTGRNDTFTYAGCQGLTKPKVQIVLDHNTQVCSANVMYTALSRATDRI  2880
             LVPSDEKRRLYMGTGRNDTFTYAGCQGLTKPKVQIVLDHNTQVCSANVMYTALSRATDRI
Sbjct  901   LVPSDEKRRLYMGTGRNDTFTYAGCQGLTKPKVQIVLDHNTQVCSANVMYTALSRATDRI  960

Query  2881  HFVNTSANSPVLWEKLDSTPYLKTFLSVVREQALreyepaeaepirepepQTHMCVenee  3060
             HFVNTSANS   WEKLDSTPYLKTFLSVVREQALREYEPAEAEPIREPEPQTHMCVENEE
Sbjct  961   HFVNTSANSSAFWEKLDSTPYLKTFLSVVREQALREYEPAEAEPIREPEPQTHMCVENEE  1020

Query  3061  svleeykeelleKFDREIHSESHGHSNCVQTEDTTIQLFSHQQAKDETLLWATIDARLKT  3240
             SVLEEYKEELLEKFDREIHSESHGHSNCVQTEDTTIQLFSHQQAKDETLLWATIDARLKT
Sbjct  1021  SVLEEYKEELLEKFDREIHSESHGHSNCVQTEDTTIQLFSHQQAKDETLLWATIDARLKT  1080

Query  3241  SNQETNFREFLSKKDIGDVLFLNYQKAMGLPKERIPFSQEVWEACAHEVQSKYLSKSKCN  3420
             SNQETNFREFLSKKDIGDVLFLNYQKAMGLPKERIPFSQEVWEACAHEVQSKYLSKSKCN
Sbjct  1081  SNQETNFREFLSKKDIGDVLFLNYQKAMGLPKERIPFSQEVWEACAHEVQSKYLSKSKCN  1140

Query  3421  LINGTVRQSPDFDENKIMVFLKSQWVTKVEKLGLPKIKPGQTIAAFYQQTVMLFGTMARY  3600
             LINGTVRQSPDFDENKIMVFLKSQWVTKVEKLGLPKIKPGQTIAAFYQQTVMLFGTMARY
Sbjct  1141  LINGTVRQSPDFDENKIMVFLKSQWVTKVEKLGLPKIKPGQTIAAFYQQTVMLFGTMARY  1200

Query  3601  MRWFRQAFQPKEVFINCETTPEDMSAWALNNWNFGRPSLANDYTAFDQSQDGAMLQFEVL  3780
             MRWFRQAFQPKEVFINCETTPEDMSAWALNNWNFGRPSLANDYTAFDQSQDGAMLQFEVL
Sbjct  1201  MRWFRQAFQPKEVFINCETTPEDMSAWALNNWNFGRPSLANDYTAFDQSQDGAMLQFEVL  1260

Query  3781  KAKHHCIPEEIIQAYIDIKTNAQIFLGTLSIMRLTGEGPTFDANTECNIAYTHTKFDIPA  3960
             KAKHHCIPEEIIQAYIDIKTNAQIFLGTLSIMRLTGEGPTFDANTECNIAYTHTKFDIPA
Sbjct  1261  KAKHHCIPEEIIQAYIDIKTNAQIFLGTLSIMRLTGEGPTFDANTECNIAYTHTKFDIPA  1320

Query  3961  GTAQVYAGDDSALDCVPEVKHSFHRLEDKLLLKSKPVITQQKKGSWPEFCGWLITPKGVM  4140
             GTAQVYAGDDSALDCVPEVKHSFHRLEDKLLLKSKPVITQQKKGSWPEFCGWLITPKGVM
Sbjct  1321  GTAQVYAGDDSALDCVPEVKHSFHRLEDKLLLKSKPVITQQKKGSWPEFCGWLITPKGVM  1380

Query  4141  KDPIKLHVSlklaeakgelkkCQDSYEIDLSYAYDHKDSLHDLFDEKQCQAHTLTCRTLI  4320
             KDPIKLHVSLKLAEAKGELKKCQDSYEIDLSYAYDHKDSLHDLFDEKQCQAHTLTCRTLI
Sbjct  1381  KDPIKLHVSLKLAEAKGELKKCQDSYEIDLSYAYDHKDSLHDLFDEKQCQAHTLTCRTLI  1440

Query  4321  KSGRGTVSLPRLRNFL  4368
             KSGRGTVSLPRLRNFL
Sbjct  1441  KSGRGTVSLPRLRNFL  1456


>RNA-dependent RNA polymerase [Potato virus X]
Sequence ID: QTU68285.1 Length: 1456
Range 1: 1 to 1456

Score:2860 bits(7415), Expect:0.0, 
Method:Compositional matrix adjust., 
Identities:1437/1456(99%), Positives:1441/1456(98%), Gaps:0/1456(0%)

Query  1     MAKVREVYQSFTDSTTKTLIQDEAYRNIRPIMEKHKLANPYAQTVEAANDLEGFGIATNP  180
             MAKVREVYQSFTDSTTKTLIQDEAYRNIRPIMEKHKLANPYAQTVEAANDLEGFGIATNP
Sbjct  1     MAKVREVYQSFTDSTTKTLIQDEAYRNIRPIMEKHKLANPYAQTVEAANDLEGFGIATNP  60

Query  181   YSIELHTHAAAKTIENKLLEVLGSILPQEPVTFMFLKPRKLNYMRRNPRIKDIFHNVAIE  360
             YSIELHTHAAAKTIENKLLEVLGSILPQEPVTFMFLKPRKLNYMRRNPRIKDIFHNVAIE
Sbjct  61    YSIELHTHAAAKTIENKLLEVLGSILPQEPVTFMFLKPRKLNYMRRNPRIKDIFHNVAIE  120

Query  361   PRDVARYPKETIIDKLTEITTDTAYISDTLHFLDPSYIVETFQNCPKLQTLYATLVLPVE  540
             PRDVARYPKETIIDKLTEITTDTAYISDTLHFLDPSYIVETFQNCPKLQTLYATLVLPVE
Sbjct  121   PRDVARYPKETIIDKLTEITTDTAYISDTLHFLDPSYIVETFQNCPKLQTLYATLVLPVE  180

Query  541   AAFKMESTHPNIYSLKYFGDGFQYIPGNHGGGAYHHEFSHLQWLKVGKIKWRDPKDSFLG  720
             AAFKMESTHPNIYSLKYFGDGFQYIPGNHGGGAYHHEFSHLQWLKVGKIKWRDPKDSFLG
Sbjct  181   AAFKMESTHPNIYSLKYFGDGFQYIPGNHGGGAYHHEFSHLQWLKVGKIKWRDPKDSFLG  240

Query  721   HLNYTTEQVEMHTVTVQLQESFAANHLYCIRRGDLLTPEVRTFGQPDRYVIPPQIFLPKI  900
             HLNYTTEQVEMHTVTVQLQESFAANHLYCIRRGDLLTPEVRTFGQPDRYVIPPQIFLPK+
Sbjct  241   HLNYTTEQVEMHTVTVQLQESFAANHLYCIRRGDLLTPEVRTFGQPDRYVIPPQIFLPKV  300

Query  901   HNCKKPILKKTMMQLFLYVRTVKVAKNCDIFAKVRQLIKSSDLDKYSAVELVYLVSYMEF  1080
             HNCKKPILKKTMMQLFLYVRTVKVAKNCDIFAKVRQLIKSSDLDKYSAVELVYLVSYMEF
Sbjct  301   HNCKKPILKKTMMQLFLYVRTVKVAKNCDIFAKVRQLIKSSDLDKYSAVELVYLVSYMEF  360

Query  1081  LADLQATTCFSDTLSGGLLTKTLAPVRAWIQEKKMQLFGLEDYAKLVKAVDFHPVDFSFK  1260
             LADLQATTCFSDTLSGGLLTKTLAPVRAWIQEKKMQLFGLEDYAKLVKAVDFHPVDFSFK
Sbjct  361   LADLQATTCFSDTLSGGLLTKTLAPVRAWIQEKKMQLFGLEDYAKLVKAVDFHPVDFSFK  420

Query  1261  VETWDFRFHPLQAWKAFRPREVSDVEEMESLFSDGDLLDCFTRMPAYAVNAEEDLAAIRK  1440
             VETWDFRFHPLQAWKAFRPREVSDVEEMESLFSDGDLLDCFTRMPAYAVNAEEDLAAIRK
Sbjct  421   VETWDFRFHPLQAWKAFRPREVSDVEEMESLFSDGDLLDCFTRMPAYAVNAEEDLAAIRK  480

Query  1441  TPEMDVGQEVKEPAGDRNQYSNPAETFLNKLHRKHSREVKHQAVKKAKRLAEIresmrae  1620
             TPEMDVGQEVKEPAGDRNQYSNPAETFLNKLHRKHSREVKHQAVKKAKRLAEI+ESMRAE
Sbjct  481   TPEMDVGQEVKEPAGDRNQYSNPAETFLNKLHRKHSREVKHQAVKKAKRLAEIQESMRAE  540

Query  1621  geaessemsggmgaIPSNAELPGTSGARQEPTLPITKPVPTRWEDASFTDSSVEEEQVKL  1800
             GEAESSEMSGGMGAIPSNAELP TSGARQE T P TKPVP RWEDASFTDSSVEEEQVKL
Sbjct  541   GEAESSEMSGGMGAIPSNAELPSTSGARQELTFPTTKPVPARWEDASFTDSSVEEEQVKL  600

Query  1801  PGKEAVRQRRKQVIGGLPWKHWIPQLNAVGFKALEIQRDRSGTMIMPITEMVPGLEKEDF  1980
             PGKEAV    +QVI GLPWKHWIPQLNAVGFKALEIQRDRSGTMIMPITEMV GLEKEDF
Sbjct  601   PGKEAVETATQQVIEGLPWKHWIPQLNAVGFKALEIQRDRSGTMIMPITEMVSGLEKEDF  660

Query  1981  PEGTPKELARELLAMNRSPATIPLDLLRARDYGSDVKNKRIGAITKTQATSWGEYLTGKI  2160
             PEGTPKELARELLAMNRSPATIPLDLLRARDYGSDVKNKRIGAITKTQATSWGEYLTGKI
Sbjct  661   PEGTPKELARELLAMNRSPATIPLDLLRARDYGSDVKNKRIGAITKTQATSWGEYLTGKI  720

Query  2161  ESLTERKVAACVIHGAGGSGKSHAIQKALREIGKGSDITVVLPTNELRLDWSKKVPNTEP  2340
             ESLTERKVA CVIHGAGGSGKSHAIQKALREIGKGSDITVVLPTNELRLDWSKKVPNTEP
Sbjct  721   ESLTERKVATCVIHGAGGSGKSHAIQKALREIGKGSDITVVLPTNELRLDWSKKVPNTEP  780

Query  2341  YMFKTYEKALIGGTGSIVIFDDYSKLPPGYIEALICFYSKIKLVILTGDSRQSVYHETAE  2520
             YMFKTYEKALIGGTGSIVIFDDYSKLPPGYIEALICFYSKIKLVILTGDSRQSVYHETAE
Sbjct  781   YMFKTYEKALIGGTGSIVIFDDYSKLPPGYIEALICFYSKIKLVILTGDSRQSVYHETAE  840

Query  2521  DASIRHLGPATEYFSKYCRYYLNATHRNKKDLANMLGVYSERTGVTEISMSAEFLEGIPT  2700
             DASIRHLGPATEYFSKYCRYYLNATHRNKKDLANMLGVYSERTGVTEISMSAEFLEGIPT
Sbjct  841   DASIRHLGPATEYFSKYCRYYLNATHRNKKDLANMLGVYSERTGVTEISMSAEFLEGIPT  900

Query  2701  LVPSDEKRRLYMGTGRNDTFTYAGCQGLTKPKVQIVLDHNTQVCSANVMYTALSRATDRI  2880
             LVPSDEKRRLYMGTGRNDTFTYAGCQGLTKPKVQIVLDHNTQVCSANVMYTALSRATDRI
Sbjct  901   LVPSDEKRRLYMGTGRNDTFTYAGCQGLTKPKVQIVLDHNTQVCSANVMYTALSRATDRI  960

Query  2881  HFVNTSANSPVLWEKLDSTPYLKTFLSVVREQALreyepaeaepirepepQTHMCVenee  3060
             HFVNTSANS   WEKLDSTPYLKTFLSVVREQALREYEPAEAEPIREPEPQTHMCVENEE
Sbjct  961   HFVNTSANSSAFWEKLDSTPYLKTFLSVVREQALREYEPAEAEPIREPEPQTHMCVENEE  1020

Query  3061  svleeykeelleKFDREIHSESHGHSNCVQTEDTTIQLFSHQQAKDETLLWATIDARLKT  3240
             SVLEEYKEELLEKFDREIHSESHGHSNCVQTEDTTIQLFSHQQAKDETLLWATIDARLKT
Sbjct  1021  SVLEEYKEELLEKFDREIHSESHGHSNCVQTEDTTIQLFSHQQAKDETLLWATIDARLKT  1080

Query  3241  SNQETNFREFLSKKDIGDVLFLNYQKAMGLPKERIPFSQEVWEACAHEVQSKYLSKSKCN  3420
             SNQETNFREFLSKKDIGDVLFLNYQKAMGLPKERIPFSQEVWEACAHEVQSKYLSKSKCN
Sbjct  1081  SNQETNFREFLSKKDIGDVLFLNYQKAMGLPKERIPFSQEVWEACAHEVQSKYLSKSKCN  1140

Query  3421  LINGTVRQSPDFDENKIMVFLKSQWVTKVEKLGLPKIKPGQTIAAFYQQTVMLFGTMARY  3600
             LINGTVRQSPDFDENKIMVFLKSQWVTKVEKLGLPKIKPGQTIAAFYQQTVMLFGTMARY
Sbjct  1141  LINGTVRQSPDFDENKIMVFLKSQWVTKVEKLGLPKIKPGQTIAAFYQQTVMLFGTMARY  1200

Query  3601  MRWFRQAFQPKEVFINCETTPEDMSAWALNNWNFGRPSLANDYTAFDQSQDGAMLQFEVL  3780
             MRWFRQAFQPKEVFINCETTPEDMSAWALNNWNFGRPSLANDYTAFDQSQDGAMLQFEVL
Sbjct  1201  MRWFRQAFQPKEVFINCETTPEDMSAWALNNWNFGRPSLANDYTAFDQSQDGAMLQFEVL  1260

Query  3781  KAKHHCIPEEIIQAYIDIKTNAQIFLGTLSIMRLTGEGPTFDANTECNIAYTHTKFDIPA  3960
             KAKHHCIPEEIIQAYIDIKTNAQIFLGTL+IMRLTGEGPTFDANTECNIAYTHTKFDIPA
Sbjct  1261  KAKHHCIPEEIIQAYIDIKTNAQIFLGTLAIMRLTGEGPTFDANTECNIAYTHTKFDIPA  1320

Query  3961  GTAQVYAGDDSALDCVPEVKHSFHRLEDKLLLKSKPVITQQKKGSWPEFCGWLITPKGVM  4140
             GTAQVYAGDDSALDCVPEVKHSFHRLEDKLLLKSKPVITQQKKGSWPEFCGWLITPKGVM
Sbjct  1321  GTAQVYAGDDSALDCVPEVKHSFHRLEDKLLLKSKPVITQQKKGSWPEFCGWLITPKGVM  1380

Query  4141  KDPIKLHVSlklaeakgelkkCQDSYEIDLSYAYDHKDSLHDLFDEKQCQAHTLTCRTLI  4320
             KDPIKLHVSLKLAEAKGELKKCQDSYEIDLSYAYDHKDSLHDLFDEKQCQAHTLTCRTLI
Sbjct  1381  KDPIKLHVSLKLAEAKGELKKCQDSYEIDLSYAYDHKDSLHDLFDEKQCQAHTLTCRTLI  1440

Query  4321  KSGRGTVSLPRLRNFL  4368
             KSGRGTVSLPRLRNFL
Sbjct  1441  KSGRGTVSLPRLRNFL  1456


>RNA-dependent RNA polymerase [Potato virus X]
Sequence ID: QTU68915.1 Length: 1456
Range 1: 1 to 1456

Score:2860 bits(7414), Expect:0.0, 
Method:Compositional matrix adjust., 
Identities:1434/1456(98%), Positives:1441/1456(98%), Gaps:0/1456(0%)

Query  1     MAKVREVYQSFTDSTTKTLIQDEAYRNIRPIMEKHKLANPYAQTVEAANDLEGFGIATNP  180
             MAKVREVYQSFTDSTTKTLIQDEAYRNIRPIMEKHKLANPYAQTVEAANDLEGFGIATNP
Sbjct  1     MAKVREVYQSFTDSTTKTLIQDEAYRNIRPIMEKHKLANPYAQTVEAANDLEGFGIATNP  60

Query  181   YSIELHTHAAAKTIENKLLEVLGSILPQEPVTFMFLKPRKLNYMRRNPRIKDIFHNVAIE  360
             YSIELHTHAAAKTIENKLLEVLGSILPQEPVTFMFLKPRKLNYMRRNPRIKDIFHNVAIE
Sbjct  61    YSIELHTHAAAKTIENKLLEVLGSILPQEPVTFMFLKPRKLNYMRRNPRIKDIFHNVAIE  120

Query  361   PRDVARYPKETIIDKLTEITTDTAYISDTLHFLDPSYIVETFQNCPKLQTLYATLVLPVE  540
             PRDVARYPKETIIDKLTEITTDTAYISDTLHFLDPSYIVETFQNCPKLQTLYATLVLPVE
Sbjct  121   PRDVARYPKETIIDKLTEITTDTAYISDTLHFLDPSYIVETFQNCPKLQTLYATLVLPVE  180

Query  541   AAFKMESTHPNIYSLKYFGDGFQYIPGNHGGGAYHHEFSHLQWLKVGKIKWRDPKDSFLG  720
             AAFKMESTHPNIYSLKYFGDGFQYIPGNHGGGAYHHEFSHLQWLKVGKIKWRDPKDSFLG
Sbjct  181   AAFKMESTHPNIYSLKYFGDGFQYIPGNHGGGAYHHEFSHLQWLKVGKIKWRDPKDSFLG  240

Query  721   HLNYTTEQVEMHTVTVQLQESFAANHLYCIRRGDLLTPEVRTFGQPDRYVIPPQIFLPKI  900
             HLNYTTEQVEMHTVTVQLQESFAANHLYCIRRGDLLTPEVRTFGQPDRYVIPPQIFLPK+
Sbjct  241   HLNYTTEQVEMHTVTVQLQESFAANHLYCIRRGDLLTPEVRTFGQPDRYVIPPQIFLPKV  300

Query  901   HNCKKPILKKTMMQLFLYVRTVKVAKNCDIFAKVRQLIKSSDLDKYSAVELVYLVSYMEF  1080
             HNCKKPILKKTMMQLFLYVRTVKVAKNCDIFAKVRQLIKSSDLDKYSAVELVYLVSYMEF
Sbjct  301   HNCKKPILKKTMMQLFLYVRTVKVAKNCDIFAKVRQLIKSSDLDKYSAVELVYLVSYMEF  360

Query  1081  LADLQATTCFSDTLSGGLLTKTLAPVRAWIQEKKMQLFGLEDYAKLVKAVDFHPVDFSFK  1260
             LADLQATTCFSDTLSGGLLTKTLAPVRAWIQEKKMQLFGLEDYAKLVKAVDFHPVDFSFK
Sbjct  361   LADLQATTCFSDTLSGGLLTKTLAPVRAWIQEKKMQLFGLEDYAKLVKAVDFHPVDFSFK  420

Query  1261  VETWDFRFHPLQAWKAFRPREVSDVEEMESLFSDGDLLDCFTRMPAYAVNAEEDLAAIRK  1440
             VETWDFRFHPLQAWKAFRPREVSDVEEMESLFSDGDLLDCFTRMPAYAVNAEEDLAAIRK
Sbjct  421   VETWDFRFHPLQAWKAFRPREVSDVEEMESLFSDGDLLDCFTRMPAYAVNAEEDLAAIRK  480

Query  1441  TPEMDVGQEVKEPAGDRNQYSNPAETFLNKLHRKHSREVKHQAVKKAKRLAEIresmrae  1620
             TPEMDVGQE+KEPAGDRNQYSNPAETFLNKLHRKHSREVKHQAVKKAKRLAEI+ESMRAE
Sbjct  481   TPEMDVGQEIKEPAGDRNQYSNPAETFLNKLHRKHSREVKHQAVKKAKRLAEIQESMRAE  540

Query  1621  geaessemsggmgaIPSNAELPGTSGARQEPTLPITKPVPTRWEDASFTDSSVEEEQVKL  1800
             GEAESS +SGGMGAIPSNAELP TSGARQEPTLP TKPVP RWEDASFTDSSVEEEQV+L
Sbjct  541   GEAESSGVSGGMGAIPSNAELPSTSGARQEPTLPTTKPVPARWEDASFTDSSVEEEQVQL  600

Query  1801  PGKEAVRQRRKQVIGGLPWKHWIPQLNAVGFKALEIQRDRSGTMIMPITEMVPGLEKEDF  1980
             PGKEAV    +QVI GLPWKHWIPQLNAVGFKALEIQRDRSGTMIMPITEMV GLEKEDF
Sbjct  601   PGKEAVETAMQQVIEGLPWKHWIPQLNAVGFKALEIQRDRSGTMIMPITEMVSGLEKEDF  660

Query  1981  PEGTPKELARELLAMNRSPATIPLDLLRARDYGSDVKNKRIGAITKTQATSWGEYLTGKI  2160
             PEGTPKELARELLAMNRSP TIPLDLLRARDYGSDVKNKRIGAITKTQATSWGEYLTGKI
Sbjct  661   PEGTPKELARELLAMNRSPTTIPLDLLRARDYGSDVKNKRIGAITKTQATSWGEYLTGKI  720

Query  2161  ESLTERKVAACVIHGAGGSGKSHAIQKALREIGKGSDITVVLPTNELRLDWSKKVPNTEP  2340
             ESLTERKVA CVIHGAGGSGKSHAIQKALREIGKGSDITVVLPTNELRLDWSKKVPNTEP
Sbjct  721   ESLTERKVATCVIHGAGGSGKSHAIQKALREIGKGSDITVVLPTNELRLDWSKKVPNTEP  780

Query  2341  YMFKTYEKALIGGTGSIVIFDDYSKLPPGYIEALICFYSKIKLVILTGDSRQSVYHETAE  2520
             YMFKTYEKALIGGTGSIVIFDDYSKLPPGYIEALICFYSKIKLVILTGDSRQSVYHETAE
Sbjct  781   YMFKTYEKALIGGTGSIVIFDDYSKLPPGYIEALICFYSKIKLVILTGDSRQSVYHETAE  840

Query  2521  DASIRHLGPATEYFSKYCRYYLNATHRNKKDLANMLGVYSERTGVTEISMSAEFLEGIPT  2700
             DASIRHLGPATEYFSKYCRYYLNATHRNKKDLANMLGVYSERTGVTEISMSAEF+EGIPT
Sbjct  841   DASIRHLGPATEYFSKYCRYYLNATHRNKKDLANMLGVYSERTGVTEISMSAEFVEGIPT  900

Query  2701  LVPSDEKRRLYMGTGRNDTFTYAGCQGLTKPKVQIVLDHNTQVCSANVMYTALSRATDRI  2880
             LVPSDEKRRLYMGTGRNDTFTYAGCQGLTKPKVQIVLDHNTQVCSANVMYTALSRATDRI
Sbjct  901   LVPSDEKRRLYMGTGRNDTFTYAGCQGLTKPKVQIVLDHNTQVCSANVMYTALSRATDRI  960

Query  2881  HFVNTSANSPVLWEKLDSTPYLKTFLSVVREQALreyepaeaepirepepQTHMCVenee  3060
             HFVNTSANS   WEKLDSTPYLKTFLSVVREQALREYEPAEAEPIREPEPQTHMCVENEE
Sbjct  961   HFVNTSANSSAFWEKLDSTPYLKTFLSVVREQALREYEPAEAEPIREPEPQTHMCVENEE  1020

Query  3061  svleeykeelleKFDREIHSESHGHSNCVQTEDTTIQLFSHQQAKDETLLWATIDARLKT  3240
             SVLEEYKEELLEKFDREIHSESHGHSNCVQTEDTTIQLFSHQQAKDETLLWATIDARLKT
Sbjct  1021  SVLEEYKEELLEKFDREIHSESHGHSNCVQTEDTTIQLFSHQQAKDETLLWATIDARLKT  1080

Query  3241  SNQETNFREFLSKKDIGDVLFLNYQKAMGLPKERIPFSQEVWEACAHEVQSKYLSKSKCN  3420
             SNQETNFREFLSKKDIGDVLFLNYQKAMGLPKERIPFSQEVWEACAHEVQSKYLSKSKCN
Sbjct  1081  SNQETNFREFLSKKDIGDVLFLNYQKAMGLPKERIPFSQEVWEACAHEVQSKYLSKSKCN  1140

Query  3421  LINGTVRQSPDFDENKIMVFLKSQWVTKVEKLGLPKIKPGQTIAAFYQQTVMLFGTMARY  3600
             LINGTVRQSPDFDENKIMVFLKSQWVTKVEKLGLPKIKPGQTIAAFYQQTVMLFGTMARY
Sbjct  1141  LINGTVRQSPDFDENKIMVFLKSQWVTKVEKLGLPKIKPGQTIAAFYQQTVMLFGTMARY  1200

Query  3601  MRWFRQAFQPKEVFINCETTPEDMSAWALNNWNFGRPSLANDYTAFDQSQDGAMLQFEVL  3780
             MRWFRQAFQPKEVFINCETTPEDMSAWALNNWNFGRPSLANDYTAFDQSQDGAMLQFEVL
Sbjct  1201  MRWFRQAFQPKEVFINCETTPEDMSAWALNNWNFGRPSLANDYTAFDQSQDGAMLQFEVL  1260

Query  3781  KAKHHCIPEEIIQAYIDIKTNAQIFLGTLSIMRLTGEGPTFDANTECNIAYTHTKFDIPA  3960
             KAKHHCIPEEIIQAYIDIKTNAQIFLGTLSIMRLTGEGPTFDANTECNIAYTHTKFDIPA
Sbjct  1261  KAKHHCIPEEIIQAYIDIKTNAQIFLGTLSIMRLTGEGPTFDANTECNIAYTHTKFDIPA  1320

Query  3961  GTAQVYAGDDSALDCVPEVKHSFHRLEDKLLLKSKPVITQQKKGSWPEFCGWLITPKGVM  4140
             GTAQVYAGDDSALDCVPEVKHSFHRLEDKLLLKSKPVITQQKKGSWPEFCGWLITPKGVM
Sbjct  1321  GTAQVYAGDDSALDCVPEVKHSFHRLEDKLLLKSKPVITQQKKGSWPEFCGWLITPKGVM  1380

Query  4141  KDPIKLHVSlklaeakgelkkCQDSYEIDLSYAYDHKDSLHDLFDEKQCQAHTLTCRTLI  4320
             KDPIKLHVSLKLAEAKGELKKCQDSYEIDLSYAYDHKDSLHDLFDEKQCQAHTLTCRTLI
Sbjct  1381  KDPIKLHVSLKLAEAKGELKKCQDSYEIDLSYAYDHKDSLHDLFDEKQCQAHTLTCRTLI  1440

Query  4321  KSGRGTVSLPRLRNFL  4368
             KSGRGTVSLPRLRNFL
Sbjct  1441  KSGRGTVSLPRLRNFL  1456


>RNA-dependent RNA polymerase [Potato virus X]
Sequence ID: QTU68425.1 Length: 1456
Range 1: 1 to 1456

Score:2860 bits(7414), Expect:0.0, 
Method:Compositional matrix adjust., 
Identities:1436/1456(99%), Positives:1442/1456(99%), Gaps:0/1456(0%)

Query  1     MAKVREVYQSFTDSTTKTLIQDEAYRNIRPIMEKHKLANPYAQTVEAANDLEGFGIATNP  180
             MAKVREVYQSFTDSTTKTLIQDEAYRNIRPIMEKHKLANPYAQTVEAANDLEGFGIATNP
Sbjct  1     MAKVREVYQSFTDSTTKTLIQDEAYRNIRPIMEKHKLANPYAQTVEAANDLEGFGIATNP  60

Query  181   YSIELHTHAAAKTIENKLLEVLGSILPQEPVTFMFLKPRKLNYMRRNPRIKDIFHNVAIE  360
             YSIELHTHAAAKTIENKLLEVLGSILPQEPVTFMFLKPRKLNYMRRNPRIKDIFHNVAIE
Sbjct  61    YSIELHTHAAAKTIENKLLEVLGSILPQEPVTFMFLKPRKLNYMRRNPRIKDIFHNVAIE  120

Query  361   PRDVARYPKETIIDKLTEITTDTAYISDTLHFLDPSYIVETFQNCPKLQTLYATLVLPVE  540
             PRDVARYPKETIIDKLTEITTDTAYISDTLHFLDPSYIVETFQNCPKLQTLYATLVLPVE
Sbjct  121   PRDVARYPKETIIDKLTEITTDTAYISDTLHFLDPSYIVETFQNCPKLQTLYATLVLPVE  180

Query  541   AAFKMESTHPNIYSLKYFGDGFQYIPGNHGGGAYHHEFSHLQWLKVGKIKWRDPKDSFLG  720
             AAFKMESTHPNIYSLKYFGDGFQYIPGNHGGGAYHHEFSHLQWLKVGKIKWRDPKDSFLG
Sbjct  181   AAFKMESTHPNIYSLKYFGDGFQYIPGNHGGGAYHHEFSHLQWLKVGKIKWRDPKDSFLG  240

Query  721   HLNYTTEQVEMHTVTVQLQESFAANHLYCIRRGDLLTPEVRTFGQPDRYVIPPQIFLPKI  900
             HLNYTTEQVEMHTVTVQLQESFAANHLYCIRRGDLLTPEVRTFGQPDRYVIPPQIFLPK+
Sbjct  241   HLNYTTEQVEMHTVTVQLQESFAANHLYCIRRGDLLTPEVRTFGQPDRYVIPPQIFLPKV  300

Query  901   HNCKKPILKKTMMQLFLYVRTVKVAKNCDIFAKVRQLIKSSDLDKYSAVELVYLVSYMEF  1080
             HNCKKPILKKTMMQLFLYVRTVKVAKNCDIFAKVRQLIKSSDLDKYSAVELVYLVSYMEF
Sbjct  301   HNCKKPILKKTMMQLFLYVRTVKVAKNCDIFAKVRQLIKSSDLDKYSAVELVYLVSYMEF  360

Query  1081  LADLQATTCFSDTLSGGLLTKTLAPVRAWIQEKKMQLFGLEDYAKLVKAVDFHPVDFSFK  1260
             LADLQATTCFSDTLSGGLLTKTLAPVRAWIQEKKMQLFGLEDYAKLVKAVDFHPVDFSFK
Sbjct  361   LADLQATTCFSDTLSGGLLTKTLAPVRAWIQEKKMQLFGLEDYAKLVKAVDFHPVDFSFK  420

Query  1261  VETWDFRFHPLQAWKAFRPREVSDVEEMESLFSDGDLLDCFTRMPAYAVNAEEDLAAIRK  1440
             VETWDFRFHPLQAWKAFRPREVSDVEEMESLFSDGDLLDCFTRMPAYAVNAEEDLAAIRK
Sbjct  421   VETWDFRFHPLQAWKAFRPREVSDVEEMESLFSDGDLLDCFTRMPAYAVNAEEDLAAIRK  480

Query  1441  TPEMDVGQEVKEPAGDRNQYSNPAETFLNKLHRKHSREVKHQAVKKAKRLAEIresmrae  1620
             TPEMDVGQEVKEPAGDRNQYSNPAETFLNKLHRKHSREVKHQAVKKAKRLAEI+ESMRAE
Sbjct  481   TPEMDVGQEVKEPAGDRNQYSNPAETFLNKLHRKHSREVKHQAVKKAKRLAEIQESMRAE  540

Query  1621  geaessemsggmgaIPSNAELPGTSGARQEPTLPITKPVPTRWEDASFTDSSVEEEQVKL  1800
             GEAESSEMSGGMGAIPSNAELP TSGARQE TLP TKPVP RWEDASFTDSSVEEEQVKL
Sbjct  541   GEAESSEMSGGMGAIPSNAELPSTSGARQELTLPTTKPVPARWEDASFTDSSVEEEQVKL  600

Query  1801  PGKEAVRQRRKQVIGGLPWKHWIPQLNAVGFKALEIQRDRSGTMIMPITEMVPGLEKEDF  1980
             PGKEAV    +QVI GLPWKHWIPQLNAVGFKALEIQRDRSGTMIMPITE+V GLEKEDF
Sbjct  601   PGKEAVETATQQVIEGLPWKHWIPQLNAVGFKALEIQRDRSGTMIMPITEIVSGLEKEDF  660

Query  1981  PEGTPKELARELLAMNRSPATIPLDLLRARDYGSDVKNKRIGAITKTQATSWGEYLTGKI  2160
             PEGTPKELARELLAMNRSPATIPLDLLRARDYGSDVKNKRIGAITKTQATSWGEYLTGKI
Sbjct  661   PEGTPKELARELLAMNRSPATIPLDLLRARDYGSDVKNKRIGAITKTQATSWGEYLTGKI  720

Query  2161  ESLTERKVAACVIHGAGGSGKSHAIQKALREIGKGSDITVVLPTNELRLDWSKKVPNTEP  2340
             ESLTERKVA CVIHGAGGSGKSHAIQKALREIGKGSDITVVLPTNELRLDWSKKVPNTEP
Sbjct  721   ESLTERKVATCVIHGAGGSGKSHAIQKALREIGKGSDITVVLPTNELRLDWSKKVPNTEP  780

Query  2341  YMFKTYEKALIGGTGSIVIFDDYSKLPPGYIEALICFYSKIKLVILTGDSRQSVYHETAE  2520
             YMFKTYEKALIGGTGSIVIFDDYSKLPPGYIEALICFYSKIKLVILTGDSRQS+YHETAE
Sbjct  781   YMFKTYEKALIGGTGSIVIFDDYSKLPPGYIEALICFYSKIKLVILTGDSRQSIYHETAE  840

Query  2521  DASIRHLGPATEYFSKYCRYYLNATHRNKKDLANMLGVYSERTGVTEISMSAEFLEGIPT  2700
             DASIRHLGPATEYFSKYCRYYLNATHRNKKDLANMLGVYSERTGVTEISMSAEFLEGIPT
Sbjct  841   DASIRHLGPATEYFSKYCRYYLNATHRNKKDLANMLGVYSERTGVTEISMSAEFLEGIPT  900

Query  2701  LVPSDEKRRLYMGTGRNDTFTYAGCQGLTKPKVQIVLDHNTQVCSANVMYTALSRATDRI  2880
             LVPSDEKRRLYMGTGRNDTFTYAGCQGLTKPKVQIVLDHNTQVCSANVMYTALSRATDRI
Sbjct  901   LVPSDEKRRLYMGTGRNDTFTYAGCQGLTKPKVQIVLDHNTQVCSANVMYTALSRATDRI  960

Query  2881  HFVNTSANSPVLWEKLDSTPYLKTFLSVVREQALreyepaeaepirepepQTHMCVenee  3060
             HFVNTSANS   WEKLDSTPYLKTFLSVVREQALRE+EPAEAEPIREPEPQTHMCVENEE
Sbjct  961   HFVNTSANSSAFWEKLDSTPYLKTFLSVVREQALREHEPAEAEPIREPEPQTHMCVENEE  1020

Query  3061  svleeykeelleKFDREIHSESHGHSNCVQTEDTTIQLFSHQQAKDETLLWATIDARLKT  3240
             SVLEEYKEELLEKFDREIHSESHGHSNCVQTEDTTIQLFSHQQAKDETLLWATIDARLKT
Sbjct  1021  SVLEEYKEELLEKFDREIHSESHGHSNCVQTEDTTIQLFSHQQAKDETLLWATIDARLKT  1080

Query  3241  SNQETNFREFLSKKDIGDVLFLNYQKAMGLPKERIPFSQEVWEACAHEVQSKYLSKSKCN  3420
             SNQETNFREFLSKKDIGDVLFLNYQKAMGLPKERIPFSQEVWEACAHEVQSKYLSKSKCN
Sbjct  1081  SNQETNFREFLSKKDIGDVLFLNYQKAMGLPKERIPFSQEVWEACAHEVQSKYLSKSKCN  1140

Query  3421  LINGTVRQSPDFDENKIMVFLKSQWVTKVEKLGLPKIKPGQTIAAFYQQTVMLFGTMARY  3600
             LINGTVRQSPDFDENKIMVFLKSQWVTKVEKLGLPKIKPGQTIAAFYQQTVMLFGTMARY
Sbjct  1141  LINGTVRQSPDFDENKIMVFLKSQWVTKVEKLGLPKIKPGQTIAAFYQQTVMLFGTMARY  1200

Query  3601  MRWFRQAFQPKEVFINCETTPEDMSAWALNNWNFGRPSLANDYTAFDQSQDGAMLQFEVL  3780
             MRWFRQAFQPKEVFINCETTPEDMSAWALNNWNFGRPSLANDYTAFDQSQDGAMLQFEVL
Sbjct  1201  MRWFRQAFQPKEVFINCETTPEDMSAWALNNWNFGRPSLANDYTAFDQSQDGAMLQFEVL  1260

Query  3781  KAKHHCIPEEIIQAYIDIKTNAQIFLGTLSIMRLTGEGPTFDANTECNIAYTHTKFDIPA  3960
             KAKHHCIPEEIIQAYIDIKTNAQIFLGTLSIMRLTGEGPTFDANTECNIAYTHTKFDIPA
Sbjct  1261  KAKHHCIPEEIIQAYIDIKTNAQIFLGTLSIMRLTGEGPTFDANTECNIAYTHTKFDIPA  1320

Query  3961  GTAQVYAGDDSALDCVPEVKHSFHRLEDKLLLKSKPVITQQKKGSWPEFCGWLITPKGVM  4140
             GTAQVYAGDDSALDCVPEVKHSFHRLEDKLLLKSKPVITQQKKGSWPEFCGWLITPKGVM
Sbjct  1321  GTAQVYAGDDSALDCVPEVKHSFHRLEDKLLLKSKPVITQQKKGSWPEFCGWLITPKGVM  1380

Query  4141  KDPIKLHVSlklaeakgelkkCQDSYEIDLSYAYDHKDSLHDLFDEKQCQAHTLTCRTLI  4320
             KDPIKLHVSLKLAEAKGELKKCQDSYEIDLSYAYDHKDSLHDLFDEKQCQAHTLTCRTLI
Sbjct  1381  KDPIKLHVSLKLAEAKGELKKCQDSYEIDLSYAYDHKDSLHDLFDEKQCQAHTLTCRTLI  1440

Query  4321  KSGRGTVSLPRLRNFL  4368
             KSGRGTVSLPRLRNFL
Sbjct  1441  KSGRGTVSLPRLRNFL  1456


>RNA-dependent RNA polymerase [Potato virus X]
Sequence ID: QTU67795.1 Length: 1456
Range 1: 1 to 1456

Score:2860 bits(7413), Expect:0.0, 
Method:Compositional matrix adjust., 
Identities:1435/1456(99%), Positives:1441/1456(98%), Gaps:0/1456(0%)

Query  1     MAKVREVYQSFTDSTTKTLIQDEAYRNIRPIMEKHKLANPYAQTVEAANDLEGFGIATNP  180
             MAKVREVYQSFTDSTTKTLIQDEAYRNIRPIMEKHKLANPYAQTVEAANDLEGFGIATNP
Sbjct  1     MAKVREVYQSFTDSTTKTLIQDEAYRNIRPIMEKHKLANPYAQTVEAANDLEGFGIATNP  60

Query  181   YSIELHTHAAAKTIENKLLEVLGSILPQEPVTFMFLKPRKLNYMRRNPRIKDIFHNVAIE  360
             YSIELHTHAAAKTIENKLLEVLGSILPQEPVTFMFLKPRKLNYMRRNPRIKDIFHNVAIE
Sbjct  61    YSIELHTHAAAKTIENKLLEVLGSILPQEPVTFMFLKPRKLNYMRRNPRIKDIFHNVAIE  120

Query  361   PRDVARYPKETIIDKLTEITTDTAYISDTLHFLDPSYIVETFQNCPKLQTLYATLVLPVE  540
             PRDVARYPKETIIDKLTEITTDTAYISDTLHFLDPSYIVETFQNCPKLQTLYATLVLPVE
Sbjct  121   PRDVARYPKETIIDKLTEITTDTAYISDTLHFLDPSYIVETFQNCPKLQTLYATLVLPVE  180

Query  541   AAFKMESTHPNIYSLKYFGDGFQYIPGNHGGGAYHHEFSHLQWLKVGKIKWRDPKDSFLG  720
             AAFKMESTHPNIYSLKYFGDGFQYIPGNHGGGAYHHEFSHLQWLKVGKIKWRDPKDSFLG
Sbjct  181   AAFKMESTHPNIYSLKYFGDGFQYIPGNHGGGAYHHEFSHLQWLKVGKIKWRDPKDSFLG  240

Query  721   HLNYTTEQVEMHTVTVQLQESFAANHLYCIRRGDLLTPEVRTFGQPDRYVIPPQIFLPKI  900
             HLNYTTEQVEMHTVTVQLQESFAANHLYCIRRGDLLTPEVRTFGQPDRYVIPPQIFLPK+
Sbjct  241   HLNYTTEQVEMHTVTVQLQESFAANHLYCIRRGDLLTPEVRTFGQPDRYVIPPQIFLPKV  300

Query  901   HNCKKPILKKTMMQLFLYVRTVKVAKNCDIFAKVRQLIKSSDLDKYSAVELVYLVSYMEF  1080
             HNCKKPILKKTMMQLFLYVRTVKVAKNCDIFAKVRQLIKSSDLDKYSAVELVYLVSYMEF
Sbjct  301   HNCKKPILKKTMMQLFLYVRTVKVAKNCDIFAKVRQLIKSSDLDKYSAVELVYLVSYMEF  360

Query  1081  LADLQATTCFSDTLSGGLLTKTLAPVRAWIQEKKMQLFGLEDYAKLVKAVDFHPVDFSFK  1260
             LADLQATTCFSDTLSGGLLTKTLAPVRAWIQEKKMQLFGLEDYAKLVKAVDFHPVDFSFK
Sbjct  361   LADLQATTCFSDTLSGGLLTKTLAPVRAWIQEKKMQLFGLEDYAKLVKAVDFHPVDFSFK  420

Query  1261  VETWDFRFHPLQAWKAFRPREVSDVEEMESLFSDGDLLDCFTRMPAYAVNAEEDLAAIRK  1440
             VETWDFRFHPLQAWKAFRPREVSDVEEMESLFSDGDLLDCFTRMPAYAVNAEEDLAAIRK
Sbjct  421   VETWDFRFHPLQAWKAFRPREVSDVEEMESLFSDGDLLDCFTRMPAYAVNAEEDLAAIRK  480

Query  1441  TPEMDVGQEVKEPAGDRNQYSNPAETFLNKLHRKHSREVKHQAVKKAKRLAEIresmrae  1620
             TPEMD GQEVKEPAGDRNQYSNPAETFLNKLHRKHSREVKHQAVKKAKRLAEI+ES+RAE
Sbjct  481   TPEMDAGQEVKEPAGDRNQYSNPAETFLNKLHRKHSREVKHQAVKKAKRLAEIQESIRAE  540

Query  1621  geaessemsggmgaIPSNAELPGTSGARQEPTLPITKPVPTRWEDASFTDSSVEEEQVKL  1800
             GEAESSEMSGGMGAIPSNAELP TSGARQE TLP TKPVP RWEDASFTDSSVEEEQVKL
Sbjct  541   GEAESSEMSGGMGAIPSNAELPSTSGARQELTLPTTKPVPARWEDASFTDSSVEEEQVKL  600

Query  1801  PGKEAVRQRRKQVIGGLPWKHWIPQLNAVGFKALEIQRDRSGTMIMPITEMVPGLEKEDF  1980
             PGKEAV    +QVI GLPWKHWIPQLNAVGFKALEIQRDRSGTMIMPITEMV GLEKE+F
Sbjct  601   PGKEAVETATQQVIEGLPWKHWIPQLNAVGFKALEIQRDRSGTMIMPITEMVSGLEKEEF  660

Query  1981  PEGTPKELARELLAMNRSPATIPLDLLRARDYGSDVKNKRIGAITKTQATSWGEYLTGKI  2160
             PEGTPKELARELLAMNRSPATIPLDLLRARDYGSDVKNKRIGAITKTQATSWGEYLTGKI
Sbjct  661   PEGTPKELARELLAMNRSPATIPLDLLRARDYGSDVKNKRIGAITKTQATSWGEYLTGKI  720

Query  2161  ESLTERKVAACVIHGAGGSGKSHAIQKALREIGKGSDITVVLPTNELRLDWSKKVPNTEP  2340
             ESLTERKVA CVIHGAGGSGKSHAIQKALREIGKGSDITVVLPTNELRLDWSKKVPNTEP
Sbjct  721   ESLTERKVATCVIHGAGGSGKSHAIQKALREIGKGSDITVVLPTNELRLDWSKKVPNTEP  780

Query  2341  YMFKTYEKALIGGTGSIVIFDDYSKLPPGYIEALICFYSKIKLVILTGDSRQSVYHETAE  2520
             YMFKTYEKALIGGTGSIVIFDDYSKLPPGYIEALICFYSKIKLVILTGDSRQSVYHETAE
Sbjct  781   YMFKTYEKALIGGTGSIVIFDDYSKLPPGYIEALICFYSKIKLVILTGDSRQSVYHETAE  840

Query  2521  DASIRHLGPATEYFSKYCRYYLNATHRNKKDLANMLGVYSERTGVTEISMSAEFLEGIPT  2700
             DASIRHLGPATEYFSKYCRYYLNATHRNKKDLANMLGVYSERTGVTEISMSAEFLEGIPT
Sbjct  841   DASIRHLGPATEYFSKYCRYYLNATHRNKKDLANMLGVYSERTGVTEISMSAEFLEGIPT  900

Query  2701  LVPSDEKRRLYMGTGRNDTFTYAGCQGLTKPKVQIVLDHNTQVCSANVMYTALSRATDRI  2880
             LVPSDEKRRLYMGTGRNDTFTYAGCQGLTKPKVQIVLDHNTQVCSANVMYTALSRATDRI
Sbjct  901   LVPSDEKRRLYMGTGRNDTFTYAGCQGLTKPKVQIVLDHNTQVCSANVMYTALSRATDRI  960

Query  2881  HFVNTSANSPVLWEKLDSTPYLKTFLSVVREQALreyepaeaepirepepQTHMCVenee  3060
             HFVNTSANS   WEKLDSTPYLKTFLSVVREQALREYEPAEAEPIREPEPQTHMCVENEE
Sbjct  961   HFVNTSANSSAFWEKLDSTPYLKTFLSVVREQALREYEPAEAEPIREPEPQTHMCVENEE  1020

Query  3061  svleeykeelleKFDREIHSESHGHSNCVQTEDTTIQLFSHQQAKDETLLWATIDARLKT  3240
             SVLEEYKEELLEKFDREIHSESHGHSNCVQTEDTTIQLFSHQQAKDETLLWATIDARLKT
Sbjct  1021  SVLEEYKEELLEKFDREIHSESHGHSNCVQTEDTTIQLFSHQQAKDETLLWATIDARLKT  1080

Query  3241  SNQETNFREFLSKKDIGDVLFLNYQKAMGLPKERIPFSQEVWEACAHEVQSKYLSKSKCN  3420
             SNQETNFREFLSKKDIGDVLFLNYQKAMGLPKERIPFSQEVWEACAHEVQSKYLSKSKCN
Sbjct  1081  SNQETNFREFLSKKDIGDVLFLNYQKAMGLPKERIPFSQEVWEACAHEVQSKYLSKSKCN  1140

Query  3421  LINGTVRQSPDFDENKIMVFLKSQWVTKVEKLGLPKIKPGQTIAAFYQQTVMLFGTMARY  3600
             LINGTVRQSPDFDENKIMVFLKSQWVTKVEKLGLPKIKPGQTIAAFYQQTVMLFGTMARY
Sbjct  1141  LINGTVRQSPDFDENKIMVFLKSQWVTKVEKLGLPKIKPGQTIAAFYQQTVMLFGTMARY  1200

Query  3601  MRWFRQAFQPKEVFINCETTPEDMSAWALNNWNFGRPSLANDYTAFDQSQDGAMLQFEVL  3780
             MRWFRQAFQPKEVFINCETTPEDMSAWALNNWNFGRPSLANDYTAFDQSQDGAMLQFEVL
Sbjct  1201  MRWFRQAFQPKEVFINCETTPEDMSAWALNNWNFGRPSLANDYTAFDQSQDGAMLQFEVL  1260

Query  3781  KAKHHCIPEEIIQAYIDIKTNAQIFLGTLSIMRLTGEGPTFDANTECNIAYTHTKFDIPA  3960
             KAKHHCIPEEIIQAYIDIKTNAQIFLGTLSIMRLTGEGPTFDANTECNIAYTHTKFDIPA
Sbjct  1261  KAKHHCIPEEIIQAYIDIKTNAQIFLGTLSIMRLTGEGPTFDANTECNIAYTHTKFDIPA  1320

Query  3961  GTAQVYAGDDSALDCVPEVKHSFHRLEDKLLLKSKPVITQQKKGSWPEFCGWLITPKGVM  4140
             GTAQVYAGDDSALDCVPEVKHSFHRLEDKLLLKSKPVITQQKKGSWPEFCGWLITPKGVM
Sbjct  1321  GTAQVYAGDDSALDCVPEVKHSFHRLEDKLLLKSKPVITQQKKGSWPEFCGWLITPKGVM  1380

Query  4141  KDPIKLHVSlklaeakgelkkCQDSYEIDLSYAYDHKDSLHDLFDEKQCQAHTLTCRTLI  4320
             KDP+KLHVSLKLAEAKGELKKCQDSYEIDLSYAYDHKDSLHDLFDEKQCQAHTLTCRTLI
Sbjct  1381  KDPVKLHVSLKLAEAKGELKKCQDSYEIDLSYAYDHKDSLHDLFDEKQCQAHTLTCRTLI  1440

Query  4321  KSGRGTVSLPRLRNFL  4368
             KSGRGTVSLPRLRNFL
Sbjct  1441  KSGRGTVSLPRLRNFL  1456


>RNA-dependent RNA polymerase [Potato virus X]
Sequence ID: QTU69210.1 Length: 1456
Range 1: 1 to 1456

Score:2860 bits(7413), Expect:0.0, 
Method:Compositional matrix adjust., 
Identities:1437/1456(99%), Positives:1440/1456(98%), Gaps:0/1456(0%)

Query  1     MAKVREVYQSFTDSTTKTLIQDEAYRNIRPIMEKHKLANPYAQTVEAANDLEGFGIATNP  180
             MAKVREVYQSFTDSTTKTLIQDEAYRNIRPIMEKHKLANPYAQTVEAANDLEGFGIATNP
Sbjct  1     MAKVREVYQSFTDSTTKTLIQDEAYRNIRPIMEKHKLANPYAQTVEAANDLEGFGIATNP  60

Query  181   YSIELHTHAAAKTIENKLLEVLGSILPQEPVTFMFLKPRKLNYMRRNPRIKDIFHNVAIE  360
             YSIELHTHAAAKTIENKLLEVLGSILPQEPVTFMFLKPRKLNYMRRNPRIKDIFHNVAIE
Sbjct  61    YSIELHTHAAAKTIENKLLEVLGSILPQEPVTFMFLKPRKLNYMRRNPRIKDIFHNVAIE  120

Query  361   PRDVARYPKETIIDKLTEITTDTAYISDTLHFLDPSYIVETFQNCPKLQTLYATLVLPVE  540
             PRDVARYPKETIIDKLTEITTDTAYISDTLHFLDPSYIVETFQNCPKLQTLYATLVLPVE
Sbjct  121   PRDVARYPKETIIDKLTEITTDTAYISDTLHFLDPSYIVETFQNCPKLQTLYATLVLPVE  180

Query  541   AAFKMESTHPNIYSLKYFGDGFQYIPGNHGGGAYHHEFSHLQWLKVGKIKWRDPKDSFLG  720
             AAFKMESTHPNIYSLKYFGDGFQYIPGNHGGGAYHHEFSHLQWLKVGKIKWRDPKDSFLG
Sbjct  181   AAFKMESTHPNIYSLKYFGDGFQYIPGNHGGGAYHHEFSHLQWLKVGKIKWRDPKDSFLG  240

Query  721   HLNYTTEQVEMHTVTVQLQESFAANHLYCIRRGDLLTPEVRTFGQPDRYVIPPQIFLPKI  900
             HLNYTTEQVEMHTVTVQLQESFAANHLYCIRRGDLLTPEVRTFGQPDRYVIPPQIFLPK+
Sbjct  241   HLNYTTEQVEMHTVTVQLQESFAANHLYCIRRGDLLTPEVRTFGQPDRYVIPPQIFLPKV  300

Query  901   HNCKKPILKKTMMQLFLYVRTVKVAKNCDIFAKVRQLIKSSDLDKYSAVELVYLVSYMEF  1080
             HNCKKPILKKTMMQLFLYVRTVKVAKNCDIFAKVRQLIKSSDLDKYSAVELVYLVSYMEF
Sbjct  301   HNCKKPILKKTMMQLFLYVRTVKVAKNCDIFAKVRQLIKSSDLDKYSAVELVYLVSYMEF  360

Query  1081  LADLQATTCFSDTLSGGLLTKTLAPVRAWIQEKKMQLFGLEDYAKLVKAVDFHPVDFSFK  1260
             LADLQATTCFSDTLSGGLLTKTLAPVRAWIQEKKMQLFGLEDYAKLVKAVDFHPVDFSFK
Sbjct  361   LADLQATTCFSDTLSGGLLTKTLAPVRAWIQEKKMQLFGLEDYAKLVKAVDFHPVDFSFK  420

Query  1261  VETWDFRFHPLQAWKAFRPREVSDVEEMESLFSDGDLLDCFTRMPAYAVNAEEDLAAIRK  1440
             VETWDFRFHPLQAWKAFRPREVSDVEEMESLFSDGDLLDCFTRMPAYAVNAEEDLAAIRK
Sbjct  421   VETWDFRFHPLQAWKAFRPREVSDVEEMESLFSDGDLLDCFTRMPAYAVNAEEDLAAIRK  480

Query  1441  TPEMDVGQEVKEPAGDRNQYSNPAETFLNKLHRKHSREVKHQAVKKAKRLAEIresmrae  1620
             TPEMDVGQEVKEPAGDRNQYSNPAETFLNKLHRKHSREVKHQAVKKAKRLAEI+ESMRAE
Sbjct  481   TPEMDVGQEVKEPAGDRNQYSNPAETFLNKLHRKHSREVKHQAVKKAKRLAEIQESMRAE  540

Query  1621  geaessemsggmgaIPSNAELPGTSGARQEPTLPITKPVPTRWEDASFTDSSVEEEQVKL  1800
             GEAE SEMSGGMGAIPSNAELP TSG RQE TLP TKPVP RWEDASFTDSSVEEEQVKL
Sbjct  541   GEAEPSEMSGGMGAIPSNAELPSTSGVRQELTLPTTKPVPARWEDASFTDSSVEEEQVKL  600

Query  1801  PGKEAVRQRRKQVIGGLPWKHWIPQLNAVGFKALEIQRDRSGTMIMPITEMVPGLEKEDF  1980
             PGKEAV    +QVI GLPWKHWIPQLNAVGFKALEIQRDRSGTMIMPITEMV GLEKEDF
Sbjct  601   PGKEAVETATQQVIEGLPWKHWIPQLNAVGFKALEIQRDRSGTMIMPITEMVSGLEKEDF  660

Query  1981  PEGTPKELARELLAMNRSPATIPLDLLRARDYGSDVKNKRIGAITKTQATSWGEYLTGKI  2160
             PEGTPKELARELLAMNRSPATIPLDLLRARDYGSDVKNKRIGAITKTQATSWGEYLTGKI
Sbjct  661   PEGTPKELARELLAMNRSPATIPLDLLRARDYGSDVKNKRIGAITKTQATSWGEYLTGKI  720

Query  2161  ESLTERKVAACVIHGAGGSGKSHAIQKALREIGKGSDITVVLPTNELRLDWSKKVPNTEP  2340
             ESLTERKVA CVIHGAGGSGKSHAIQKALREIGKGSDITVVLPTNELRLDWSKKVPNTEP
Sbjct  721   ESLTERKVATCVIHGAGGSGKSHAIQKALREIGKGSDITVVLPTNELRLDWSKKVPNTEP  780

Query  2341  YMFKTYEKALIGGTGSIVIFDDYSKLPPGYIEALICFYSKIKLVILTGDSRQSVYHETAE  2520
             YMFKTYEKALIGGTGSIVIFDDYSKLPPGYIEALICFYSKIKLVILTGDSRQSVYHETAE
Sbjct  781   YMFKTYEKALIGGTGSIVIFDDYSKLPPGYIEALICFYSKIKLVILTGDSRQSVYHETAE  840

Query  2521  DASIRHLGPATEYFSKYCRYYLNATHRNKKDLANMLGVYSERTGVTEISMSAEFLEGIPT  2700
             DASIRHLGPATEYFSKYCRYYLNATHRNKKDLANMLGVYSERTGVTEISMSAEFLEGIPT
Sbjct  841   DASIRHLGPATEYFSKYCRYYLNATHRNKKDLANMLGVYSERTGVTEISMSAEFLEGIPT  900

Query  2701  LVPSDEKRRLYMGTGRNDTFTYAGCQGLTKPKVQIVLDHNTQVCSANVMYTALSRATDRI  2880
             LVPSDEKRRLYMGTGRNDTFTYAGCQGLTKPKVQIVLDHNTQVCSANVMYTALSRATDRI
Sbjct  901   LVPSDEKRRLYMGTGRNDTFTYAGCQGLTKPKVQIVLDHNTQVCSANVMYTALSRATDRI  960

Query  2881  HFVNTSANSPVLWEKLDSTPYLKTFLSVVREQALreyepaeaepirepepQTHMCVenee  3060
             HFVNTSANS   WEKLDSTPYLKTFLSVVREQALREYEPAEAEPIREPEPQTHMCVENEE
Sbjct  961   HFVNTSANSSAFWEKLDSTPYLKTFLSVVREQALREYEPAEAEPIREPEPQTHMCVENEE  1020

Query  3061  svleeykeelleKFDREIHSESHGHSNCVQTEDTTIQLFSHQQAKDETLLWATIDARLKT  3240
             SVLEEYKEELLEKFDREIHSESHGHSNCVQTEDTTIQLFSHQQAKDETLLWATIDARLKT
Sbjct  1021  SVLEEYKEELLEKFDREIHSESHGHSNCVQTEDTTIQLFSHQQAKDETLLWATIDARLKT  1080

Query  3241  SNQETNFREFLSKKDIGDVLFLNYQKAMGLPKERIPFSQEVWEACAHEVQSKYLSKSKCN  3420
             SNQETNFREFLSKKDIGDVLFLNYQKAMGLPKERIPFSQEVWEACAHEVQSKYLSKSKCN
Sbjct  1081  SNQETNFREFLSKKDIGDVLFLNYQKAMGLPKERIPFSQEVWEACAHEVQSKYLSKSKCN  1140

Query  3421  LINGTVRQSPDFDENKIMVFLKSQWVTKVEKLGLPKIKPGQTIAAFYQQTVMLFGTMARY  3600
             LINGTVRQSPDFDENKIMVFLKSQWVTKVEKLGLPKIKPGQTIAAFYQQTVMLFGTMARY
Sbjct  1141  LINGTVRQSPDFDENKIMVFLKSQWVTKVEKLGLPKIKPGQTIAAFYQQTVMLFGTMARY  1200

Query  3601  MRWFRQAFQPKEVFINCETTPEDMSAWALNNWNFGRPSLANDYTAFDQSQDGAMLQFEVL  3780
             MRWFRQAFQPKEVFINCETTPEDMSAWALNNWNFGRPSLANDYTAFDQSQDGAMLQFEVL
Sbjct  1201  MRWFRQAFQPKEVFINCETTPEDMSAWALNNWNFGRPSLANDYTAFDQSQDGAMLQFEVL  1260

Query  3781  KAKHHCIPEEIIQAYIDIKTNAQIFLGTLSIMRLTGEGPTFDANTECNIAYTHTKFDIPA  3960
             KAKHHCIPEEIIQAYIDIKTNAQIFLGTLSIMRLTGEGPTFDANTECNIAYTHTKFDIPA
Sbjct  1261  KAKHHCIPEEIIQAYIDIKTNAQIFLGTLSIMRLTGEGPTFDANTECNIAYTHTKFDIPA  1320

Query  3961  GTAQVYAGDDSALDCVPEVKHSFHRLEDKLLLKSKPVITQQKKGSWPEFCGWLITPKGVM  4140
             GTAQVYAGDDSALDCVPEVKHSFHRLEDKLLLKSKPVITQQKKGSWPEFCGWLITPKGVM
Sbjct  1321  GTAQVYAGDDSALDCVPEVKHSFHRLEDKLLLKSKPVITQQKKGSWPEFCGWLITPKGVM  1380

Query  4141  KDPIKLHVSlklaeakgelkkCQDSYEIDLSYAYDHKDSLHDLFDEKQCQAHTLTCRTLI  4320
             KDPIKLHVSLKLAEAKGELKKCQDSYEIDLSYAYDHKDSLHDLFDEKQCQAHTLTCRTLI
Sbjct  1381  KDPIKLHVSLKLAEAKGELKKCQDSYEIDLSYAYDHKDSLHDLFDEKQCQAHTLTCRTLI  1440

Query  4321  KSGRGTVSLPRLRNFL  4368
             KSGRGTVSLPRLRNFL
Sbjct  1441  KSGRGTVSLPRLRNFL  1456


>RNA-dependent RNA polymerase [Potato virus X]
Sequence ID: QTU67895.1 Length: 1456
Range 1: 1 to 1456

Score:2859 bits(7412), Expect:0.0, 
Method:Compositional matrix adjust., 
Identities:1437/1456(99%), Positives:1441/1456(98%), Gaps:0/1456(0%)

Query  1     MAKVREVYQSFTDSTTKTLIQDEAYRNIRPIMEKHKLANPYAQTVEAANDLEGFGIATNP  180
             MAKVREVYQSFTDSTTKTLIQDEAYRNIRPIMEKHKLANPYAQTVEAANDLEGFGIATNP
Sbjct  1     MAKVREVYQSFTDSTTKTLIQDEAYRNIRPIMEKHKLANPYAQTVEAANDLEGFGIATNP  60

Query  181   YSIELHTHAAAKTIENKLLEVLGSILPQEPVTFMFLKPRKLNYMRRNPRIKDIFHNVAIE  360
             YSIELHTHAAAKTIENKLLEVLGSILPQEPVTFMFLKPRKLNYMRRNPRIKDIFHNVAIE
Sbjct  61    YSIELHTHAAAKTIENKLLEVLGSILPQEPVTFMFLKPRKLNYMRRNPRIKDIFHNVAIE  120

Query  361   PRDVARYPKETIIDKLTEITTDTAYISDTLHFLDPSYIVETFQNCPKLQTLYATLVLPVE  540
             PRDVARYPKETIIDKLTEITTDTAYISDTLHFLDPSYIVETFQNCPKLQTLYATLVLPVE
Sbjct  121   PRDVARYPKETIIDKLTEITTDTAYISDTLHFLDPSYIVETFQNCPKLQTLYATLVLPVE  180

Query  541   AAFKMESTHPNIYSLKYFGDGFQYIPGNHGGGAYHHEFSHLQWLKVGKIKWRDPKDSFLG  720
             AAFKMESTHPNIYSLKYFGDGFQYIPGNHGGGAYHHEFSHLQWLKVGKIKWRDPKDSFLG
Sbjct  181   AAFKMESTHPNIYSLKYFGDGFQYIPGNHGGGAYHHEFSHLQWLKVGKIKWRDPKDSFLG  240

Query  721   HLNYTTEQVEMHTVTVQLQESFAANHLYCIRRGDLLTPEVRTFGQPDRYVIPPQIFLPKI  900
             HLNYTTEQVEMHTVTVQLQESFAANHLYCIRRGDLLTPEVRTFGQPDRYVIPPQIFLPK+
Sbjct  241   HLNYTTEQVEMHTVTVQLQESFAANHLYCIRRGDLLTPEVRTFGQPDRYVIPPQIFLPKV  300

Query  901   HNCKKPILKKTMMQLFLYVRTVKVAKNCDIFAKVRQLIKSSDLDKYSAVELVYLVSYMEF  1080
             HNCKKPILKKTMMQLFLYVRTVKVAKNCDIFAKVRQLIKSSDLDKYSAVELVYLVSYMEF
Sbjct  301   HNCKKPILKKTMMQLFLYVRTVKVAKNCDIFAKVRQLIKSSDLDKYSAVELVYLVSYMEF  360

Query  1081  LADLQATTCFSDTLSGGLLTKTLAPVRAWIQEKKMQLFGLEDYAKLVKAVDFHPVDFSFK  1260
             LADLQATTCFSDTLSGGLLTKTLAPVRAWIQEKKMQLFGLEDYAKLVKAVDFHPVDFSFK
Sbjct  361   LADLQATTCFSDTLSGGLLTKTLAPVRAWIQEKKMQLFGLEDYAKLVKAVDFHPVDFSFK  420

Query  1261  VETWDFRFHPLQAWKAFRPREVSDVEEMESLFSDGDLLDCFTRMPAYAVNAEEDLAAIRK  1440
             VETWDFRFHPLQAWKAFRPREVSDVEEMESLFSDGDLLDCFTRMPAYAVNAEEDLAAIRK
Sbjct  421   VETWDFRFHPLQAWKAFRPREVSDVEEMESLFSDGDLLDCFTRMPAYAVNAEEDLAAIRK  480

Query  1441  TPEMDVGQEVKEPAGDRNQYSNPAETFLNKLHRKHSREVKHQAVKKAKRLAEIresmrae  1620
             TPEMDVGQEVKEPAGDRNQYSNPAETFLNKLHRKHSREVKHQAVKKAKRLAEI+ESMRAE
Sbjct  481   TPEMDVGQEVKEPAGDRNQYSNPAETFLNKLHRKHSREVKHQAVKKAKRLAEIQESMRAE  540

Query  1621  geaessemsggmgaIPSNAELPGTSGARQEPTLPITKPVPTRWEDASFTDSSVEEEQVKL  1800
             GEAESSEMSGGMGAIPSNAELP TSGARQE TLP TKPVP RWEDASFTDSSVEEEQVKL
Sbjct  541   GEAESSEMSGGMGAIPSNAELPSTSGARQELTLPTTKPVPARWEDASFTDSSVEEEQVKL  600

Query  1801  PGKEAVRQRRKQVIGGLPWKHWIPQLNAVGFKALEIQRDRSGTMIMPITEMVPGLEKEDF  1980
             PGKEAV    +QVI GLPWKHWIPQLNAVGFKALEIQRDRSGTMIMPITEMV GLEKEDF
Sbjct  601   PGKEAVETATQQVIEGLPWKHWIPQLNAVGFKALEIQRDRSGTMIMPITEMVSGLEKEDF  660

Query  1981  PEGTPKELARELLAMNRSPATIPLDLLRARDYGSDVKNKRIGAITKTQATSWGEYLTGKI  2160
             PEGTPKELARELL MNRSPATIPLDLLRARDYGSDVKNKRIGAITKTQATSWGEYLTGKI
Sbjct  661   PEGTPKELARELLVMNRSPATIPLDLLRARDYGSDVKNKRIGAITKTQATSWGEYLTGKI  720

Query  2161  ESLTERKVAACVIHGAGGSGKSHAIQKALREIGKGSDITVVLPTNELRLDWSKKVPNTEP  2340
             ESLTERKVA CVIHGAGGSGKSHAIQKALREIGKGSDITVVLPTNELRLDWSKKVPNTEP
Sbjct  721   ESLTERKVATCVIHGAGGSGKSHAIQKALREIGKGSDITVVLPTNELRLDWSKKVPNTEP  780

Query  2341  YMFKTYEKALIGGTGSIVIFDDYSKLPPGYIEALICFYSKIKLVILTGDSRQSVYHETAE  2520
             YMFKTYEKALIGGTGSIVIFDDYSKLPPGYIEALICFYSKIKLVILTGDSRQSVYHETAE
Sbjct  781   YMFKTYEKALIGGTGSIVIFDDYSKLPPGYIEALICFYSKIKLVILTGDSRQSVYHETAE  840

Query  2521  DASIRHLGPATEYFSKYCRYYLNATHRNKKDLANMLGVYSERTGVTEISMSAEFLEGIPT  2700
             DASIRHLGPATEYFSKYCRYYLNATHRNKKDLANMLGVYSERTGVTEISMSAEFLEGIPT
Sbjct  841   DASIRHLGPATEYFSKYCRYYLNATHRNKKDLANMLGVYSERTGVTEISMSAEFLEGIPT  900

Query  2701  LVPSDEKRRLYMGTGRNDTFTYAGCQGLTKPKVQIVLDHNTQVCSANVMYTALSRATDRI  2880
             LVPSDEKRRLYMGTGRNDTFTYAGCQGLTKPKVQIVLDHNTQVCSANVMYTALSRATDRI
Sbjct  901   LVPSDEKRRLYMGTGRNDTFTYAGCQGLTKPKVQIVLDHNTQVCSANVMYTALSRATDRI  960

Query  2881  HFVNTSANSPVLWEKLDSTPYLKTFLSVVREQALreyepaeaepirepepQTHMCVenee  3060
             HFVNTSANS   WEKLDSTPYLKTFLSVVREQALREYEPAEAEPIREPEPQTHMCVENEE
Sbjct  961   HFVNTSANSSAFWEKLDSTPYLKTFLSVVREQALREYEPAEAEPIREPEPQTHMCVENEE  1020

Query  3061  svleeykeelleKFDREIHSESHGHSNCVQTEDTTIQLFSHQQAKDETLLWATIDARLKT  3240
             SVLEEYKEELLEKFDREIHSESHGHSNCVQTEDTTIQLFSHQQAKDETLLWATIDARLKT
Sbjct  1021  SVLEEYKEELLEKFDREIHSESHGHSNCVQTEDTTIQLFSHQQAKDETLLWATIDARLKT  1080

Query  3241  SNQETNFREFLSKKDIGDVLFLNYQKAMGLPKERIPFSQEVWEACAHEVQSKYLSKSKCN  3420
             SNQETNFREFLSKKDIGDVLFLNYQKAMGLPKERIPFSQEVWEACAHEVQSKYLSKSKCN
Sbjct  1081  SNQETNFREFLSKKDIGDVLFLNYQKAMGLPKERIPFSQEVWEACAHEVQSKYLSKSKCN  1140

Query  3421  LINGTVRQSPDFDENKIMVFLKSQWVTKVEKLGLPKIKPGQTIAAFYQQTVMLFGTMARY  3600
             LINGTVRQSPDFDENKIMVFLKSQWVTKVEKLGLPKIKPGQTIAAFYQQTVMLFGTMARY
Sbjct  1141  LINGTVRQSPDFDENKIMVFLKSQWVTKVEKLGLPKIKPGQTIAAFYQQTVMLFGTMARY  1200

Query  3601  MRWFRQAFQPKEVFINCETTPEDMSAWALNNWNFGRPSLANDYTAFDQSQDGAMLQFEVL  3780
             MRWFRQAFQPKEVFINCETTPEDMSAWALNNWNFGRPSLANDYTAFDQSQDGAMLQFEVL
Sbjct  1201  MRWFRQAFQPKEVFINCETTPEDMSAWALNNWNFGRPSLANDYTAFDQSQDGAMLQFEVL  1260

Query  3781  KAKHHCIPEEIIQAYIDIKTNAQIFLGTLSIMRLTGEGPTFDANTECNIAYTHTKFDIPA  3960
             KAKHHCIPEEIIQAYIDIKTNAQIFLGTLSIMRLTGEGPTFDANTECNIAYTHTKFDIPA
Sbjct  1261  KAKHHCIPEEIIQAYIDIKTNAQIFLGTLSIMRLTGEGPTFDANTECNIAYTHTKFDIPA  1320

Query  3961  GTAQVYAGDDSALDCVPEVKHSFHRLEDKLLLKSKPVITQQKKGSWPEFCGWLITPKGVM  4140
             GTAQVYAGDDSALDC+PEVKHSFHRLEDKLLLKSKPVITQQKKGSWPEFCGWLITPKGVM
Sbjct  1321  GTAQVYAGDDSALDCLPEVKHSFHRLEDKLLLKSKPVITQQKKGSWPEFCGWLITPKGVM  1380

Query  4141  KDPIKLHVSlklaeakgelkkCQDSYEIDLSYAYDHKDSLHDLFDEKQCQAHTLTCRTLI  4320
             KDPIKLHVSLKLAEAKGELKKCQDSYEIDLSYAYDHKDSLHDLFDEKQCQAHTLTCRTLI
Sbjct  1381  KDPIKLHVSLKLAEAKGELKKCQDSYEIDLSYAYDHKDSLHDLFDEKQCQAHTLTCRTLI  1440

Query  4321  KSGRGTVSLPRLRNFL  4368
             KSGRGTVSLPRLRNFL
Sbjct  1441  KSGRGTVSLPRLRNFL  1456


>RNA-dependent RNA polymerase [Potato virus X]
Sequence ID: QTU69285.1 Length: 1456
Range 1: 1 to 1456

Score:2859 bits(7412), Expect:0.0, 
Method:Compositional matrix adjust., 
Identities:1432/1456(98%), Positives:1440/1456(98%), Gaps:0/1456(0%)

Query  1     MAKVREVYQSFTDSTTKTLIQDEAYRNIRPIMEKHKLANPYAQTVEAANDLEGFGIATNP  180
             MAKVREVYQSFTDSTTKTLIQDEAYRNIRPIMEKHKLANPYAQTVEAANDLEGFGIATNP
Sbjct  1     MAKVREVYQSFTDSTTKTLIQDEAYRNIRPIMEKHKLANPYAQTVEAANDLEGFGIATNP  60

Query  181   YSIELHTHAAAKTIENKLLEVLGSILPQEPVTFMFLKPRKLNYMRRNPRIKDIFHNVAIE  360
             YSIELHTHAAAKTIENKLLEVLGSILPQEPVTFMFLKPRKLNYMRRNPRIKDIFHNVAIE
Sbjct  61    YSIELHTHAAAKTIENKLLEVLGSILPQEPVTFMFLKPRKLNYMRRNPRIKDIFHNVAIE  120

Query  361   PRDVARYPKETIIDKLTEITTDTAYISDTLHFLDPSYIVETFQNCPKLQTLYATLVLPVE  540
             PRDVARYPKETIIDKLTEITTDTAYISDTLHFLDPSYIVETFQNCPKLQTLYATLVLPVE
Sbjct  121   PRDVARYPKETIIDKLTEITTDTAYISDTLHFLDPSYIVETFQNCPKLQTLYATLVLPVE  180

Query  541   AAFKMESTHPNIYSLKYFGDGFQYIPGNHGGGAYHHEFSHLQWLKVGKIKWRDPKDSFLG  720
             AAFKMESTHPNIYSLKYFGDGFQYIPGNHGGGAYHHEFSHLQWLKVGKIKWRDPKDSFLG
Sbjct  181   AAFKMESTHPNIYSLKYFGDGFQYIPGNHGGGAYHHEFSHLQWLKVGKIKWRDPKDSFLG  240

Query  721   HLNYTTEQVEMHTVTVQLQESFAANHLYCIRRGDLLTPEVRTFGQPDRYVIPPQIFLPKI  900
             HLNYTTEQVEMHTVTVQLQESFAANHLYCIRRGDLLTPEVRTFGQPDRYVIPPQIFLPK+
Sbjct  241   HLNYTTEQVEMHTVTVQLQESFAANHLYCIRRGDLLTPEVRTFGQPDRYVIPPQIFLPKV  300

Query  901   HNCKKPILKKTMMQLFLYVRTVKVAKNCDIFAKVRQLIKSSDLDKYSAVELVYLVSYMEF  1080
             HNCKKPILKKTMMQLFLYVRTVKVAKNCDIFAKVRQLIKSSDLDKYSAVELVYLVSYMEF
Sbjct  301   HNCKKPILKKTMMQLFLYVRTVKVAKNCDIFAKVRQLIKSSDLDKYSAVELVYLVSYMEF  360

Query  1081  LADLQATTCFSDTLSGGLLTKTLAPVRAWIQEKKMQLFGLEDYAKLVKAVDFHPVDFSFK  1260
             LADLQATTCFSDTLSGGLLTKTLAPVRAWIQEKKMQLFGLEDYAKLVKAVDFHPVDFSFK
Sbjct  361   LADLQATTCFSDTLSGGLLTKTLAPVRAWIQEKKMQLFGLEDYAKLVKAVDFHPVDFSFK  420

Query  1261  VETWDFRFHPLQAWKAFRPREVSDVEEMESLFSDGDLLDCFTRMPAYAVNAEEDLAAIRK  1440
             VETWDFRFHPLQAWKAFRPREVSDVEEMESLFSDGDLLDCFTRMPAYAVNAEEDLAAIRK
Sbjct  421   VETWDFRFHPLQAWKAFRPREVSDVEEMESLFSDGDLLDCFTRMPAYAVNAEEDLAAIRK  480

Query  1441  TPEMDVGQEVKEPAGDRNQYSNPAETFLNKLHRKHSREVKHQAVKKAKRLAEIresmrae  1620
             TPEMD GQEVKEPAGDRNQYSNPAETFLNKLHRKHSREVKHQAVKKAKRLAEI+ESMRAE
Sbjct  481   TPEMDAGQEVKEPAGDRNQYSNPAETFLNKLHRKHSREVKHQAVKKAKRLAEIQESMRAE  540

Query  1621  geaessemsggmgaIPSNAELPGTSGARQEPTLPITKPVPTRWEDASFTDSSVEEEQVKL  1800
             GEAESSEMSGGMGAIPSNAELP TSGARQE TLP TKPVP RWEDASFTDSSVEEEQVKL
Sbjct  541   GEAESSEMSGGMGAIPSNAELPSTSGARQELTLPTTKPVPARWEDASFTDSSVEEEQVKL  600

Query  1801  PGKEAVRQRRKQVIGGLPWKHWIPQLNAVGFKALEIQRDRSGTMIMPITEMVPGLEKEDF  1980
             PGKEAV    +QVI GLPWKHWIPQLNAVGFKALEIQRDRSGTMIMPITE+V GLEKEDF
Sbjct  601   PGKEAVETATQQVIEGLPWKHWIPQLNAVGFKALEIQRDRSGTMIMPITEIVSGLEKEDF  660

Query  1981  PEGTPKELARELLAMNRSPATIPLDLLRARDYGSDVKNKRIGAITKTQATSWGEYLTGKI  2160
             PEGTPKELARELL MNRSPATIPLDLLRARDYGSDVKNKRIGA+TKTQATSWGEYLTGKI
Sbjct  661   PEGTPKELARELLVMNRSPATIPLDLLRARDYGSDVKNKRIGAVTKTQATSWGEYLTGKI  720

Query  2161  ESLTERKVAACVIHGAGGSGKSHAIQKALREIGKGSDITVVLPTNELRLDWSKKVPNTEP  2340
             ESLTERKVA CVIHGAGGSGKSHAIQKALREIGKGSDITVVLPTNELRLDWSKKVPNTEP
Sbjct  721   ESLTERKVATCVIHGAGGSGKSHAIQKALREIGKGSDITVVLPTNELRLDWSKKVPNTEP  780

Query  2341  YMFKTYEKALIGGTGSIVIFDDYSKLPPGYIEALICFYSKIKLVILTGDSRQSVYHETAE  2520
             YMFKTYEKALIGGTGSIVIFDDYSKLPPGYIEALICFYSKIKLVILTGDSRQSVYHETAE
Sbjct  781   YMFKTYEKALIGGTGSIVIFDDYSKLPPGYIEALICFYSKIKLVILTGDSRQSVYHETAE  840

Query  2521  DASIRHLGPATEYFSKYCRYYLNATHRNKKDLANMLGVYSERTGVTEISMSAEFLEGIPT  2700
             DASIRHLGPATEYFSKYCRYYLNATHRNKKDLANMLGVYSERTGVTEISMSAEFLEGIPT
Sbjct  841   DASIRHLGPATEYFSKYCRYYLNATHRNKKDLANMLGVYSERTGVTEISMSAEFLEGIPT  900

Query  2701  LVPSDEKRRLYMGTGRNDTFTYAGCQGLTKPKVQIVLDHNTQVCSANVMYTALSRATDRI  2880
             LVPSDEKRRLYMGTGRNDTFTYAGCQGLTKPKVQIVLDHNTQVCSANVMYTALSRATDRI
Sbjct  901   LVPSDEKRRLYMGTGRNDTFTYAGCQGLTKPKVQIVLDHNTQVCSANVMYTALSRATDRI  960

Query  2881  HFVNTSANSPVLWEKLDSTPYLKTFLSVVREQALreyepaeaepirepepQTHMCVenee  3060
             HFVNTSANS   WEKLDSTPYLKTFLSVVREQAL+EYEPAEAEPI+EPEPQTHMCVENEE
Sbjct  961   HFVNTSANSSAFWEKLDSTPYLKTFLSVVREQALKEYEPAEAEPIQEPEPQTHMCVENEE  1020

Query  3061  svleeykeelleKFDREIHSESHGHSNCVQTEDTTIQLFSHQQAKDETLLWATIDARLKT  3240
             SV+EEYKEELLEKFDREIHSESHGHSNCVQTEDTTIQLFSHQQAKDETLLWATIDARLKT
Sbjct  1021  SVIEEYKEELLEKFDREIHSESHGHSNCVQTEDTTIQLFSHQQAKDETLLWATIDARLKT  1080

Query  3241  SNQETNFREFLSKKDIGDVLFLNYQKAMGLPKERIPFSQEVWEACAHEVQSKYLSKSKCN  3420
             SNQETNFREFLSKKDIGDVLFLNYQKAMGLPKERIPFSQEVWEACAHEVQSKYLSKSKCN
Sbjct  1081  SNQETNFREFLSKKDIGDVLFLNYQKAMGLPKERIPFSQEVWEACAHEVQSKYLSKSKCN  1140

Query  3421  LINGTVRQSPDFDENKIMVFLKSQWVTKVEKLGLPKIKPGQTIAAFYQQTVMLFGTMARY  3600
             LINGTVRQSPDFDENKIMVFLKSQWVTKVEKLGLPKIKPGQTIAAFYQQTVMLFGTMARY
Sbjct  1141  LINGTVRQSPDFDENKIMVFLKSQWVTKVEKLGLPKIKPGQTIAAFYQQTVMLFGTMARY  1200

Query  3601  MRWFRQAFQPKEVFINCETTPEDMSAWALNNWNFGRPSLANDYTAFDQSQDGAMLQFEVL  3780
             MRWFRQAFQPKEVFINCETTPEDMSAWALNNWNFGRPSLANDYTAFDQSQDGAMLQFEVL
Sbjct  1201  MRWFRQAFQPKEVFINCETTPEDMSAWALNNWNFGRPSLANDYTAFDQSQDGAMLQFEVL  1260

Query  3781  KAKHHCIPEEIIQAYIDIKTNAQIFLGTLSIMRLTGEGPTFDANTECNIAYTHTKFDIPA  3960
             KAKHHCIPEEIIQAYIDIKTNAQIFLGTLSIMRLTGEGPTFDANTECNIAYTHTKFDIPA
Sbjct  1261  KAKHHCIPEEIIQAYIDIKTNAQIFLGTLSIMRLTGEGPTFDANTECNIAYTHTKFDIPA  1320

Query  3961  GTAQVYAGDDSALDCVPEVKHSFHRLEDKLLLKSKPVITQQKKGSWPEFCGWLITPKGVM  4140
             GTAQVYAGDDSALDCVPEVKHSFHRLEDKLLLKSKPVITQQKKGSWPEFCGWLITPKGVM
Sbjct  1321  GTAQVYAGDDSALDCVPEVKHSFHRLEDKLLLKSKPVITQQKKGSWPEFCGWLITPKGVM  1380

Query  4141  KDPIKLHVSlklaeakgelkkCQDSYEIDLSYAYDHKDSLHDLFDEKQCQAHTLTCRTLI  4320
             KDPIKLHVSLKLAEAKGELKKCQDSYEIDLSYAYDHKDSLHDLFDEKQCQAHTLTCRTLI
Sbjct  1381  KDPIKLHVSLKLAEAKGELKKCQDSYEIDLSYAYDHKDSLHDLFDEKQCQAHTLTCRTLI  1440

Query  4321  KSGRGTVSLPRLRNFL  4368
             KSGRGTVSLPRLRNFL
Sbjct  1441  KSGRGTVSLPRLRNFL  1456


>RNA-dependent RNA polymerase [Potato virus X]
Sequence ID: QTU68170.1 Length: 1456
Range 1: 1 to 1456

Score:2859 bits(7411), Expect:0.0, 
Method:Compositional matrix adjust., 
Identities:1432/1456(98%), Positives:1440/1456(98%), Gaps:0/1456(0%)

Query  1     MAKVREVYQSFTDSTTKTLIQDEAYRNIRPIMEKHKLANPYAQTVEAANDLEGFGIATNP  180
             MAKVREVYQSFTDSTTKTLIQDEAYRNIRPIMEKHKLANPYAQTVEAANDLEGFGIATNP
Sbjct  1     MAKVREVYQSFTDSTTKTLIQDEAYRNIRPIMEKHKLANPYAQTVEAANDLEGFGIATNP  60

Query  181   YSIELHTHAAAKTIENKLLEVLGSILPQEPVTFMFLKPRKLNYMRRNPRIKDIFHNVAIE  360
             YSIELHTHAAAKTIENKLLEVLGSILPQEPVTFMFLKPRKLNYMRRNPRIKDIFHNVAIE
Sbjct  61    YSIELHTHAAAKTIENKLLEVLGSILPQEPVTFMFLKPRKLNYMRRNPRIKDIFHNVAIE  120

Query  361   PRDVARYPKETIIDKLTEITTDTAYISDTLHFLDPSYIVETFQNCPKLQTLYATLVLPVE  540
             PRDVARYPKETIIDKLTEITTDTAYISDTLHFLDPSYIVETFQNCPKLQTLYATLVLPVE
Sbjct  121   PRDVARYPKETIIDKLTEITTDTAYISDTLHFLDPSYIVETFQNCPKLQTLYATLVLPVE  180

Query  541   AAFKMESTHPNIYSLKYFGDGFQYIPGNHGGGAYHHEFSHLQWLKVGKIKWRDPKDSFLG  720
             AAFKMESTHPNIYSLKYFGDGFQYIPGNHGGGAYHHEFSHLQWLKVGKIKWRDPKDSFLG
Sbjct  181   AAFKMESTHPNIYSLKYFGDGFQYIPGNHGGGAYHHEFSHLQWLKVGKIKWRDPKDSFLG  240

Query  721   HLNYTTEQVEMHTVTVQLQESFAANHLYCIRRGDLLTPEVRTFGQPDRYVIPPQIFLPKI  900
             HLNYTTEQVEMHTVTVQLQESFAANHLYCIRRGDLLTPEVRTFGQPDRYVIPPQIFLPK+
Sbjct  241   HLNYTTEQVEMHTVTVQLQESFAANHLYCIRRGDLLTPEVRTFGQPDRYVIPPQIFLPKV  300

Query  901   HNCKKPILKKTMMQLFLYVRTVKVAKNCDIFAKVRQLIKSSDLDKYSAVELVYLVSYMEF  1080
             HNCKKPILKKTMMQLFLYVRTVKVAKNCDIFAKVRQLIKSSDLDKYSAVELVYLVSYMEF
Sbjct  301   HNCKKPILKKTMMQLFLYVRTVKVAKNCDIFAKVRQLIKSSDLDKYSAVELVYLVSYMEF  360

Query  1081  LADLQATTCFSDTLSGGLLTKTLAPVRAWIQEKKMQLFGLEDYAKLVKAVDFHPVDFSFK  1260
             LADLQATTCFSDTLSGGLLTKTLAPVRAWIQEKKMQLFGLEDYAKLVKAVDFHPVDFSFK
Sbjct  361   LADLQATTCFSDTLSGGLLTKTLAPVRAWIQEKKMQLFGLEDYAKLVKAVDFHPVDFSFK  420

Query  1261  VETWDFRFHPLQAWKAFRPREVSDVEEMESLFSDGDLLDCFTRMPAYAVNAEEDLAAIRK  1440
             VETWDFRFHPLQAWKAFRPREVSDVEEMESLFSDGDLLDCFTRMPAYAVNAEEDLAAIRK
Sbjct  421   VETWDFRFHPLQAWKAFRPREVSDVEEMESLFSDGDLLDCFTRMPAYAVNAEEDLAAIRK  480

Query  1441  TPEMDVGQEVKEPAGDRNQYSNPAETFLNKLHRKHSREVKHQAVKKAKRLAEIresmrae  1620
             TPEMDVGQEVKEPAGDRNQYSNPAETFLNKLHRKHSREVKHQAVKKAKRLAEI+ESM+AE
Sbjct  481   TPEMDVGQEVKEPAGDRNQYSNPAETFLNKLHRKHSREVKHQAVKKAKRLAEIQESMKAE  540

Query  1621  geaessemsggmgaIPSNAELPGTSGARQEPTLPITKPVPTRWEDASFTDSSVEEEQVKL  1800
             GEAESSEMSGGMGAIPSNAELP TSGA+QE TLPITKPVP RWEDASFTDSSVEEEQVKL
Sbjct  541   GEAESSEMSGGMGAIPSNAELPSTSGAKQELTLPITKPVPARWEDASFTDSSVEEEQVKL  600

Query  1801  PGKEAVRQRRKQVIGGLPWKHWIPQLNAVGFKALEIQRDRSGTMIMPITEMVPGLEKEDF  1980
             PGKEAV    +QVI GLPWKHWIPQLNAVGFKALEIQRDRSGTMIMPITEMV GLEKEDF
Sbjct  601   PGKEAVETATQQVIEGLPWKHWIPQLNAVGFKALEIQRDRSGTMIMPITEMVSGLEKEDF  660

Query  1981  PEGTPKELARELLAMNRSPATIPLDLLRARDYGSDVKNKRIGAITKTQATSWGEYLTGKI  2160
             PEGTPKELARELL MNRSPATIPLDLLRARDYGSDVKNKRIGAITKTQATSWGEYLTGKI
Sbjct  661   PEGTPKELARELLVMNRSPATIPLDLLRARDYGSDVKNKRIGAITKTQATSWGEYLTGKI  720

Query  2161  ESLTERKVAACVIHGAGGSGKSHAIQKALREIGKGSDITVVLPTNELRLDWSKKVPNTEP  2340
             ESLTERKVA CVIHGAGGSGKSHAIQKALREIGKGSDITVVLPTNELRLDWSKKVPNTEP
Sbjct  721   ESLTERKVATCVIHGAGGSGKSHAIQKALREIGKGSDITVVLPTNELRLDWSKKVPNTEP  780

Query  2341  YMFKTYEKALIGGTGSIVIFDDYSKLPPGYIEALICFYSKIKLVILTGDSRQSVYHETAE  2520
             YMFKTYEKALIGGTGSIVIFDDYSKLPPGYIEALICFYSKIKLVILTGDSRQSVYHET++
Sbjct  781   YMFKTYEKALIGGTGSIVIFDDYSKLPPGYIEALICFYSKIKLVILTGDSRQSVYHETSD  840

Query  2521  DASIRHLGPATEYFSKYCRYYLNATHRNKKDLANMLGVYSERTGVTEISMSAEFLEGIPT  2700
             DASIRHLGPATEYFSKYCRYYLNATHRNKKDLANMLGVYSERTGVTEISMSAEFLEGIPT
Sbjct  841   DASIRHLGPATEYFSKYCRYYLNATHRNKKDLANMLGVYSERTGVTEISMSAEFLEGIPT  900

Query  2701  LVPSDEKRRLYMGTGRNDTFTYAGCQGLTKPKVQIVLDHNTQVCSANVMYTALSRATDRI  2880
             LVPSDEKRRLYMGTGRNDTFTYAGCQGLTKPKVQIVLDHNTQVCSANVMYTALSRATDRI
Sbjct  901   LVPSDEKRRLYMGTGRNDTFTYAGCQGLTKPKVQIVLDHNTQVCSANVMYTALSRATDRI  960

Query  2881  HFVNTSANSPVLWEKLDSTPYLKTFLSVVREQALreyepaeaepirepepQTHMCVenee  3060
             HFVNTSANS   WEKLDSTPYLKTFLSVVREQAL+EYEPAEAEPIREPEPQTHMCVEN E
Sbjct  961   HFVNTSANSSAFWEKLDSTPYLKTFLSVVREQALKEYEPAEAEPIREPEPQTHMCVENAE  1020

Query  3061  svleeykeelleKFDREIHSESHGHSNCVQTEDTTIQLFSHQQAKDETLLWATIDARLKT  3240
             SVLEEYKEELLEKFDREIHSESHGHSNCVQTEDTTIQLFSHQQAKDETLLWATIDARLKT
Sbjct  1021  SVLEEYKEELLEKFDREIHSESHGHSNCVQTEDTTIQLFSHQQAKDETLLWATIDARLKT  1080

Query  3241  SNQETNFREFLSKKDIGDVLFLNYQKAMGLPKERIPFSQEVWEACAHEVQSKYLSKSKCN  3420
             SNQETNFREFLSKKDIGDVLFLNYQKAMGLPKERIPFSQEVWEACAHEVQ KYLSKSKCN
Sbjct  1081  SNQETNFREFLSKKDIGDVLFLNYQKAMGLPKERIPFSQEVWEACAHEVQGKYLSKSKCN  1140

Query  3421  LINGTVRQSPDFDENKIMVFLKSQWVTKVEKLGLPKIKPGQTIAAFYQQTVMLFGTMARY  3600
             LINGTVRQSPDFDENKIMVFLKSQWVTKVEKLGLPKIKPGQTIAAFYQQTVMLFGTMARY
Sbjct  1141  LINGTVRQSPDFDENKIMVFLKSQWVTKVEKLGLPKIKPGQTIAAFYQQTVMLFGTMARY  1200

Query  3601  MRWFRQAFQPKEVFINCETTPEDMSAWALNNWNFGRPSLANDYTAFDQSQDGAMLQFEVL  3780
             MRWFRQAFQPKEVFINCETTPEDMSAWALNNWNFGRPSLANDYTAFDQSQDGAMLQFEVL
Sbjct  1201  MRWFRQAFQPKEVFINCETTPEDMSAWALNNWNFGRPSLANDYTAFDQSQDGAMLQFEVL  1260

Query  3781  KAKHHCIPEEIIQAYIDIKTNAQIFLGTLSIMRLTGEGPTFDANTECNIAYTHTKFDIPA  3960
             KAKHHCIPEEIIQAYIDIKTNAQIFLGTLSIMRLTGEGPTFDANTECNIAYTHTKFDIPA
Sbjct  1261  KAKHHCIPEEIIQAYIDIKTNAQIFLGTLSIMRLTGEGPTFDANTECNIAYTHTKFDIPA  1320

Query  3961  GTAQVYAGDDSALDCVPEVKHSFHRLEDKLLLKSKPVITQQKKGSWPEFCGWLITPKGVM  4140
             GTAQVYAGDDSALDCVPEVKHSFHRLEDKLLLKSKPVITQQKKGSWPEFCGWLITPKGVM
Sbjct  1321  GTAQVYAGDDSALDCVPEVKHSFHRLEDKLLLKSKPVITQQKKGSWPEFCGWLITPKGVM  1380

Query  4141  KDPIKLHVSlklaeakgelkkCQDSYEIDLSYAYDHKDSLHDLFDEKQCQAHTLTCRTLI  4320
             KDPIKLHVSLKLAEAKGELKKCQDSYEIDLSYAYDHKDSLHDLFDEKQCQAHTLTCRTLI
Sbjct  1381  KDPIKLHVSLKLAEAKGELKKCQDSYEIDLSYAYDHKDSLHDLFDEKQCQAHTLTCRTLI  1440

Query  4321  KSGRGTVSLPRLRNFL  4368
             KSGRGTVSLPRLRNFL
Sbjct  1441  KSGRGTVSLPRLRNFL  1456


>RNA-dependent RNA polymerase [Potato virus X]
Sequence ID: QTU67915.1 Length: 1456
Range 1: 1 to 1456

Score:2859 bits(7411), Expect:0.0, 
Method:Compositional matrix adjust., 
Identities:1435/1456(99%), Positives:1440/1456(98%), Gaps:0/1456(0%)

Query  1     MAKVREVYQSFTDSTTKTLIQDEAYRNIRPIMEKHKLANPYAQTVEAANDLEGFGIATNP  180
             MAKVREVYQSFTDSTTKTLIQDEAYRNIRPIMEKHKLANPYAQTVEAANDLEGFGIATNP
Sbjct  1     MAKVREVYQSFTDSTTKTLIQDEAYRNIRPIMEKHKLANPYAQTVEAANDLEGFGIATNP  60

Query  181   YSIELHTHAAAKTIENKLLEVLGSILPQEPVTFMFLKPRKLNYMRRNPRIKDIFHNVAIE  360
             YSIELHTHAAAKTIENKLLEVLGSILPQEPVTFMFLKPRKLNYMRRNPRIKDIFHNVAIE
Sbjct  61    YSIELHTHAAAKTIENKLLEVLGSILPQEPVTFMFLKPRKLNYMRRNPRIKDIFHNVAIE  120

Query  361   PRDVARYPKETIIDKLTEITTDTAYISDTLHFLDPSYIVETFQNCPKLQTLYATLVLPVE  540
             PRDVARYPKETIIDKLTEITTDTAYISDTLHFLDPSYIVETFQNCPKLQTLYATLVLPVE
Sbjct  121   PRDVARYPKETIIDKLTEITTDTAYISDTLHFLDPSYIVETFQNCPKLQTLYATLVLPVE  180

Query  541   AAFKMESTHPNIYSLKYFGDGFQYIPGNHGGGAYHHEFSHLQWLKVGKIKWRDPKDSFLG  720
             AAFKMESTHPNIYSLKYFGDGFQYIPGNHGGGAYHHEFSHLQWLKVGKIKWRDPKDSFLG
Sbjct  181   AAFKMESTHPNIYSLKYFGDGFQYIPGNHGGGAYHHEFSHLQWLKVGKIKWRDPKDSFLG  240

Query  721   HLNYTTEQVEMHTVTVQLQESFAANHLYCIRRGDLLTPEVRTFGQPDRYVIPPQIFLPKI  900
             HLNYTTEQVEMHTVTVQLQESFAANHLYCIRRGDLLTPEVRTFGQPDRYVIPPQIFLPK+
Sbjct  241   HLNYTTEQVEMHTVTVQLQESFAANHLYCIRRGDLLTPEVRTFGQPDRYVIPPQIFLPKV  300

Query  901   HNCKKPILKKTMMQLFLYVRTVKVAKNCDIFAKVRQLIKSSDLDKYSAVELVYLVSYMEF  1080
             HNCKKPILKKTMMQLFLYVRTVKVAKNCDIFAKVRQLIKSSDLDKYSAVELVYLVSYMEF
Sbjct  301   HNCKKPILKKTMMQLFLYVRTVKVAKNCDIFAKVRQLIKSSDLDKYSAVELVYLVSYMEF  360

Query  1081  LADLQATTCFSDTLSGGLLTKTLAPVRAWIQEKKMQLFGLEDYAKLVKAVDFHPVDFSFK  1260
             LADLQATTCFSDTLSGGLLTKTLAPVRAWIQEKKMQLFGLEDYAKLVKAVDFHPVDFSFK
Sbjct  361   LADLQATTCFSDTLSGGLLTKTLAPVRAWIQEKKMQLFGLEDYAKLVKAVDFHPVDFSFK  420

Query  1261  VETWDFRFHPLQAWKAFRPREVSDVEEMESLFSDGDLLDCFTRMPAYAVNAEEDLAAIRK  1440
             VETWDFRFHPLQAWKAFRPREVSDVEEMESLFSDGDLLDCFTRMPAYAVNAEEDLAAIRK
Sbjct  421   VETWDFRFHPLQAWKAFRPREVSDVEEMESLFSDGDLLDCFTRMPAYAVNAEEDLAAIRK  480

Query  1441  TPEMDVGQEVKEPAGDRNQYSNPAETFLNKLHRKHSREVKHQAVKKAKRLAEIresmrae  1620
             TPEMDVGQEVKEPAGDRNQYSNPAETFLNKLHRKHSREVKHQAVKKA+RLAEI+ESMRAE
Sbjct  481   TPEMDVGQEVKEPAGDRNQYSNPAETFLNKLHRKHSREVKHQAVKKARRLAEIQESMRAE  540

Query  1621  geaessemsggmgaIPSNAELPGTSGARQEPTLPITKPVPTRWEDASFTDSSVEEEQVKL  1800
             GEAESSEMSGGMGAIPSNAELP TSG RQE TLP TKPVP RWEDASFTDSSVEEEQVKL
Sbjct  541   GEAESSEMSGGMGAIPSNAELPSTSGVRQELTLPTTKPVPARWEDASFTDSSVEEEQVKL  600

Query  1801  PGKEAVRQRRKQVIGGLPWKHWIPQLNAVGFKALEIQRDRSGTMIMPITEMVPGLEKEDF  1980
             PGKEAV    +QVI GLPWKHWIPQLNAVGFKALEIQRDRSGTMIMPITEMV GLEKEDF
Sbjct  601   PGKEAVETATQQVIEGLPWKHWIPQLNAVGFKALEIQRDRSGTMIMPITEMVSGLEKEDF  660

Query  1981  PEGTPKELARELLAMNRSPATIPLDLLRARDYGSDVKNKRIGAITKTQATSWGEYLTGKI  2160
             PEGTPKELARELLAMNRSPATIPLDLLRARDYGSDVKNKRIGAITKTQATSWGEYLTGKI
Sbjct  661   PEGTPKELARELLAMNRSPATIPLDLLRARDYGSDVKNKRIGAITKTQATSWGEYLTGKI  720

Query  2161  ESLTERKVAACVIHGAGGSGKSHAIQKALREIGKGSDITVVLPTNELRLDWSKKVPNTEP  2340
             ESLTERKVA CVIHGAGGSGKSHAIQKALREIGKGSDITVVLPTNELRLDWSKKVPNTEP
Sbjct  721   ESLTERKVATCVIHGAGGSGKSHAIQKALREIGKGSDITVVLPTNELRLDWSKKVPNTEP  780

Query  2341  YMFKTYEKALIGGTGSIVIFDDYSKLPPGYIEALICFYSKIKLVILTGDSRQSVYHETAE  2520
             YMFKTYEKALIGGTGSIVIFDDYSKLPPGYIEALICFYSKIKLVILTGDSRQSVYHETAE
Sbjct  781   YMFKTYEKALIGGTGSIVIFDDYSKLPPGYIEALICFYSKIKLVILTGDSRQSVYHETAE  840

Query  2521  DASIRHLGPATEYFSKYCRYYLNATHRNKKDLANMLGVYSERTGVTEISMSAEFLEGIPT  2700
             DASIRHLGPATEYFSKYCRYYLNATHRNKKDLANMLGVYSERTGVTEISMSAEFLEGIPT
Sbjct  841   DASIRHLGPATEYFSKYCRYYLNATHRNKKDLANMLGVYSERTGVTEISMSAEFLEGIPT  900

Query  2701  LVPSDEKRRLYMGTGRNDTFTYAGCQGLTKPKVQIVLDHNTQVCSANVMYTALSRATDRI  2880
             LVPSDEKRRLYMGTGRNDTFTYAGCQGLTKPKVQIVLDHNTQVCSANVMYTALSRATDRI
Sbjct  901   LVPSDEKRRLYMGTGRNDTFTYAGCQGLTKPKVQIVLDHNTQVCSANVMYTALSRATDRI  960

Query  2881  HFVNTSANSPVLWEKLDSTPYLKTFLSVVREQALreyepaeaepirepepQTHMCVenee  3060
             HFVNTSANS   WEKLDSTPYLKTFLSVVREQAL+EYEPAEAEPIREPEPQTHMCVENEE
Sbjct  961   HFVNTSANSSAFWEKLDSTPYLKTFLSVVREQALKEYEPAEAEPIREPEPQTHMCVENEE  1020

Query  3061  svleeykeelleKFDREIHSESHGHSNCVQTEDTTIQLFSHQQAKDETLLWATIDARLKT  3240
             SVLEEYKEELLEKFDREIHSESHGHSNCVQTEDTTIQLFSHQQAKDETLLWATIDARLKT
Sbjct  1021  SVLEEYKEELLEKFDREIHSESHGHSNCVQTEDTTIQLFSHQQAKDETLLWATIDARLKT  1080

Query  3241  SNQETNFREFLSKKDIGDVLFLNYQKAMGLPKERIPFSQEVWEACAHEVQSKYLSKSKCN  3420
             SNQETNFREFLSKKDIGDVLFLNYQKAMGLPKERIPFSQEVWEACAHEVQ KYLSKSKCN
Sbjct  1081  SNQETNFREFLSKKDIGDVLFLNYQKAMGLPKERIPFSQEVWEACAHEVQGKYLSKSKCN  1140

Query  3421  LINGTVRQSPDFDENKIMVFLKSQWVTKVEKLGLPKIKPGQTIAAFYQQTVMLFGTMARY  3600
             LINGTVRQSPDFDENKIMVFLKSQWVTKVEKLGLPKIKPGQTIAAFYQQTVMLFGTMARY
Sbjct  1141  LINGTVRQSPDFDENKIMVFLKSQWVTKVEKLGLPKIKPGQTIAAFYQQTVMLFGTMARY  1200

Query  3601  MRWFRQAFQPKEVFINCETTPEDMSAWALNNWNFGRPSLANDYTAFDQSQDGAMLQFEVL  3780
             MRWFRQAFQPKEVFINCETTPEDMSAWALNNWNFGRPSLANDYTAFDQSQDGAMLQFEVL
Sbjct  1201  MRWFRQAFQPKEVFINCETTPEDMSAWALNNWNFGRPSLANDYTAFDQSQDGAMLQFEVL  1260

Query  3781  KAKHHCIPEEIIQAYIDIKTNAQIFLGTLSIMRLTGEGPTFDANTECNIAYTHTKFDIPA  3960
             KAKHHCIPEEIIQAYIDIKTNAQIFLGTLSIMRLTGEGPTFDANTECNIAYTHTKFDIPA
Sbjct  1261  KAKHHCIPEEIIQAYIDIKTNAQIFLGTLSIMRLTGEGPTFDANTECNIAYTHTKFDIPA  1320

Query  3961  GTAQVYAGDDSALDCVPEVKHSFHRLEDKLLLKSKPVITQQKKGSWPEFCGWLITPKGVM  4140
             GTAQVYAGDDSALDCVPEVKHSFHRLEDKLLLKSKPVITQQKKGSWPEFCGWLITPKGVM
Sbjct  1321  GTAQVYAGDDSALDCVPEVKHSFHRLEDKLLLKSKPVITQQKKGSWPEFCGWLITPKGVM  1380

Query  4141  KDPIKLHVSlklaeakgelkkCQDSYEIDLSYAYDHKDSLHDLFDEKQCQAHTLTCRTLI  4320
             KDPIKLHVSLKLAEAKGELKKCQDSYEIDLSYAYDHKDSLHDLFDEKQCQAHTLTCRTLI
Sbjct  1381  KDPIKLHVSLKLAEAKGELKKCQDSYEIDLSYAYDHKDSLHDLFDEKQCQAHTLTCRTLI  1440

Query  4321  KSGRGTVSLPRLRNFL  4368
             KSGRGTVSLPRLRNFL
Sbjct  1441  KSGRGTVSLPRLRNFL  1456


>RNA-dependent RNA polymerase [Potato virus X]
Sequence ID: QTU67930.1 Length: 1456
>RNA-dependent RNA polymerase [Potato virus X]
Sequence ID: QTU68330.1 Length: 1456
>RNA-dependent RNA polymerase [Potato virus X]
Sequence ID: QTU69095.1 Length: 1456
>RNA-dependent RNA polymerase [Potato virus X]
Sequence ID: QTU69110.1 Length: 1456 
Range 1: 1 to 1456

Score:2858 bits(7410), Expect:0.0, 
Method:Compositional matrix adjust., 
Identities:1435/1456(99%), Positives:1440/1456(98%), Gaps:0/1456(0%)

Query  1     MAKVREVYQSFTDSTTKTLIQDEAYRNIRPIMEKHKLANPYAQTVEAANDLEGFGIATNP  180
             MAKVREVYQSFTDSTTKTLIQDEAYRNIRPIMEKHKLANPYAQTVEAANDLEGFGIATNP
Sbjct  1     MAKVREVYQSFTDSTTKTLIQDEAYRNIRPIMEKHKLANPYAQTVEAANDLEGFGIATNP  60

Query  181   YSIELHTHAAAKTIENKLLEVLGSILPQEPVTFMFLKPRKLNYMRRNPRIKDIFHNVAIE  360
             YSIELHTHAAAKTIENKLLEVLGSILPQEPVTFMFLKPRKLNYMRRNPRIKDIFHNVAIE
Sbjct  61    YSIELHTHAAAKTIENKLLEVLGSILPQEPVTFMFLKPRKLNYMRRNPRIKDIFHNVAIE  120

Query  361   PRDVARYPKETIIDKLTEITTDTAYISDTLHFLDPSYIVETFQNCPKLQTLYATLVLPVE  540
             PRDVARYPKETIIDKLTEITTDTAYISDTLHFLDPSYIVETFQNCPKLQTLYATLVLPVE
Sbjct  121   PRDVARYPKETIIDKLTEITTDTAYISDTLHFLDPSYIVETFQNCPKLQTLYATLVLPVE  180

Query  541   AAFKMESTHPNIYSLKYFGDGFQYIPGNHGGGAYHHEFSHLQWLKVGKIKWRDPKDSFLG  720
             AAFKMESTHPNIYSLKYFGDGFQYIPGNHGGGAYHHEFSHLQWLKVGKIKWRDPKDSFLG
Sbjct  181   AAFKMESTHPNIYSLKYFGDGFQYIPGNHGGGAYHHEFSHLQWLKVGKIKWRDPKDSFLG  240

Query  721   HLNYTTEQVEMHTVTVQLQESFAANHLYCIRRGDLLTPEVRTFGQPDRYVIPPQIFLPKI  900
             HLNYTTEQVEMHTVTVQLQESFAANHLYCIRRGDLLTPEVRTFGQPDRYVIPPQIFLPK+
Sbjct  241   HLNYTTEQVEMHTVTVQLQESFAANHLYCIRRGDLLTPEVRTFGQPDRYVIPPQIFLPKV  300

Query  901   HNCKKPILKKTMMQLFLYVRTVKVAKNCDIFAKVRQLIKSSDLDKYSAVELVYLVSYMEF  1080
             HNCKKPILKKTMMQLFLYVRTVKVAKNCDIFAKVRQLIKSSDLDKYSAVELVYLVSYMEF
Sbjct  301   HNCKKPILKKTMMQLFLYVRTVKVAKNCDIFAKVRQLIKSSDLDKYSAVELVYLVSYMEF  360

Query  1081  LADLQATTCFSDTLSGGLLTKTLAPVRAWIQEKKMQLFGLEDYAKLVKAVDFHPVDFSFK  1260
             LADLQATTCFSDTLSGGLLTKTLAPVRAWIQEKKMQLFGLEDYAKLVKAVDFHPVDFSFK
Sbjct  361   LADLQATTCFSDTLSGGLLTKTLAPVRAWIQEKKMQLFGLEDYAKLVKAVDFHPVDFSFK  420

Query  1261  VETWDFRFHPLQAWKAFRPREVSDVEEMESLFSDGDLLDCFTRMPAYAVNAEEDLAAIRK  1440
             VETWDFRFHPLQAWKAFRPREVSDVEEMESLFSDGDLLDCFTRMPAYAVNAEEDLAAIRK
Sbjct  421   VETWDFRFHPLQAWKAFRPREVSDVEEMESLFSDGDLLDCFTRMPAYAVNAEEDLAAIRK  480

Query  1441  TPEMDVGQEVKEPAGDRNQYSNPAETFLNKLHRKHSREVKHQAVKKAKRLAEIresmrae  1620
             TPEMDVGQEVKEPAGDRNQYSNPAETFLNKLHRKHSREVKHQAVKKAKRLAEI+ESMRAE
Sbjct  481   TPEMDVGQEVKEPAGDRNQYSNPAETFLNKLHRKHSREVKHQAVKKAKRLAEIQESMRAE  540

Query  1621  geaessemsggmgaIPSNAELPGTSGARQEPTLPITKPVPTRWEDASFTDSSVEEEQVKL  1800
             GEAESSEMSGGMGAIPSNAELP TSGARQE TLP TKPVP RWEDASFTDSSVEEEQVKL
Sbjct  541   GEAESSEMSGGMGAIPSNAELPSTSGARQELTLPTTKPVPARWEDASFTDSSVEEEQVKL  600

Query  1801  PGKEAVRQRRKQVIGGLPWKHWIPQLNAVGFKALEIQRDRSGTMIMPITEMVPGLEKEDF  1980
             PGKEAV    +QVI GLPWKHWIPQLNAVGFKALEIQRDR+GTMIMPITEMV GLEKEDF
Sbjct  601   PGKEAVETATQQVIEGLPWKHWIPQLNAVGFKALEIQRDRNGTMIMPITEMVSGLEKEDF  660

Query  1981  PEGTPKELARELLAMNRSPATIPLDLLRARDYGSDVKNKRIGAITKTQATSWGEYLTGKI  2160
             PEGTPKELARELL MNRSPATIPLDLLRARDYGSDVKNKRIGAITKTQA SWGEYLTGKI
Sbjct  661   PEGTPKELARELLVMNRSPATIPLDLLRARDYGSDVKNKRIGAITKTQAASWGEYLTGKI  720

Query  2161  ESLTERKVAACVIHGAGGSGKSHAIQKALREIGKGSDITVVLPTNELRLDWSKKVPNTEP  2340
             ESLTERKVA CVIHGAGGSGKSHAIQKALREIGKGSDITVVLPTNELRLDWSKKVPNTEP
Sbjct  721   ESLTERKVATCVIHGAGGSGKSHAIQKALREIGKGSDITVVLPTNELRLDWSKKVPNTEP  780

Query  2341  YMFKTYEKALIGGTGSIVIFDDYSKLPPGYIEALICFYSKIKLVILTGDSRQSVYHETAE  2520
             YMFKTYEKALIGGTGSIVIFDDYSKLPPGYIEALICFYSKIKLVILTGDSRQSVYHETAE
Sbjct  781   YMFKTYEKALIGGTGSIVIFDDYSKLPPGYIEALICFYSKIKLVILTGDSRQSVYHETAE  840

Query  2521  DASIRHLGPATEYFSKYCRYYLNATHRNKKDLANMLGVYSERTGVTEISMSAEFLEGIPT  2700
             DASIRHLGPATEYFSKYCRYYLNATHRNKKDLANMLGVYSERTGVTEISMSAEFLEGIPT
Sbjct  841   DASIRHLGPATEYFSKYCRYYLNATHRNKKDLANMLGVYSERTGVTEISMSAEFLEGIPT  900

Query  2701  LVPSDEKRRLYMGTGRNDTFTYAGCQGLTKPKVQIVLDHNTQVCSANVMYTALSRATDRI  2880
             LVPSDEKRRLYMGTGRNDTFTYAGCQGLTKPKVQIVLDHNTQVCSANVMYTALSRATDRI
Sbjct  901   LVPSDEKRRLYMGTGRNDTFTYAGCQGLTKPKVQIVLDHNTQVCSANVMYTALSRATDRI  960

Query  2881  HFVNTSANSPVLWEKLDSTPYLKTFLSVVREQALreyepaeaepirepepQTHMCVenee  3060
             HFVNTSANS   WEKLDSTPYLKTFLSVVREQALREYEPAEAEPI+EPEPQTHMCVENEE
Sbjct  961   HFVNTSANSSAFWEKLDSTPYLKTFLSVVREQALREYEPAEAEPIQEPEPQTHMCVENEE  1020

Query  3061  svleeykeelleKFDREIHSESHGHSNCVQTEDTTIQLFSHQQAKDETLLWATIDARLKT  3240
             SVLEEYKEELLEKFDREIHSESHGHSNCVQTEDTTIQLFSHQQAKDETLLWATIDARLKT
Sbjct  1021  SVLEEYKEELLEKFDREIHSESHGHSNCVQTEDTTIQLFSHQQAKDETLLWATIDARLKT  1080

Query  3241  SNQETNFREFLSKKDIGDVLFLNYQKAMGLPKERIPFSQEVWEACAHEVQSKYLSKSKCN  3420
             SNQETNFREFLSKKDIGDVLFLNYQKAMGLPKERIPFSQEVWEACAHEVQSKYLSKSKCN
Sbjct  1081  SNQETNFREFLSKKDIGDVLFLNYQKAMGLPKERIPFSQEVWEACAHEVQSKYLSKSKCN  1140

Query  3421  LINGTVRQSPDFDENKIMVFLKSQWVTKVEKLGLPKIKPGQTIAAFYQQTVMLFGTMARY  3600
             LINGTVRQSPDFDENKIMVFLKSQWVTKVEKLGLPKIKPGQTIAAFYQQTVMLFGTMARY
Sbjct  1141  LINGTVRQSPDFDENKIMVFLKSQWVTKVEKLGLPKIKPGQTIAAFYQQTVMLFGTMARY  1200

Query  3601  MRWFRQAFQPKEVFINCETTPEDMSAWALNNWNFGRPSLANDYTAFDQSQDGAMLQFEVL  3780
             MRWFRQAFQPKEVFINCETTPEDMSAWALNNWNFGRPSLANDYTAFDQSQDGAMLQFEVL
Sbjct  1201  MRWFRQAFQPKEVFINCETTPEDMSAWALNNWNFGRPSLANDYTAFDQSQDGAMLQFEVL  1260

Query  3781  KAKHHCIPEEIIQAYIDIKTNAQIFLGTLSIMRLTGEGPTFDANTECNIAYTHTKFDIPA  3960
             KAKHHCIPEEIIQAYIDIKTNAQIFLGTLSIMRLTGEGPTFDANTECNIAYTHTKFDIPA
Sbjct  1261  KAKHHCIPEEIIQAYIDIKTNAQIFLGTLSIMRLTGEGPTFDANTECNIAYTHTKFDIPA  1320

Query  3961  GTAQVYAGDDSALDCVPEVKHSFHRLEDKLLLKSKPVITQQKKGSWPEFCGWLITPKGVM  4140
             GTAQVYAGDDSALDCVPEVKHSFHRLEDKLLLKSKPVITQQKKGSWPEFCGWLITPKGVM
Sbjct  1321  GTAQVYAGDDSALDCVPEVKHSFHRLEDKLLLKSKPVITQQKKGSWPEFCGWLITPKGVM  1380

Query  4141  KDPIKLHVSlklaeakgelkkCQDSYEIDLSYAYDHKDSLHDLFDEKQCQAHTLTCRTLI  4320
             KDPIKLHVSLKLAEAKGELKKCQDSYEIDLSYAYDHKDSLHDLFDEKQCQAHTLTCRTLI
Sbjct  1381  KDPIKLHVSLKLAEAKGELKKCQDSYEIDLSYAYDHKDSLHDLFDEKQCQAHTLTCRTLI  1440

Query  4321  KSGRGTVSLPRLRNFL  4368
             KSGRGTVSLPRLRNFL
Sbjct  1441  KSGRGTVSLPRLRNFL  1456


>RNA-dependent RNA polymerase [Potato virus X]
Sequence ID: QTU68370.1 Length: 1456
Range 1: 1 to 1456

Score:2858 bits(7410), Expect:0.0, 
Method:Compositional matrix adjust., 
Identities:1434/1456(98%), Positives:1439/1456(98%), Gaps:0/1456(0%)

Query  1     MAKVREVYQSFTDSTTKTLIQDEAYRNIRPIMEKHKLANPYAQTVEAANDLEGFGIATNP  180
             MAKVREVYQSFTDSTTKTLIQDEAYRNIRPIMEKHKLANPYAQTVEAANDLEGFGIATNP
Sbjct  1     MAKVREVYQSFTDSTTKTLIQDEAYRNIRPIMEKHKLANPYAQTVEAANDLEGFGIATNP  60

Query  181   YSIELHTHAAAKTIENKLLEVLGSILPQEPVTFMFLKPRKLNYMRRNPRIKDIFHNVAIE  360
             YSIELHTHAAAKTIENKLLEVLGSILPQEPVTFMFLKPRKLNYMRRNPRIKDIFHNVAIE
Sbjct  61    YSIELHTHAAAKTIENKLLEVLGSILPQEPVTFMFLKPRKLNYMRRNPRIKDIFHNVAIE  120

Query  361   PRDVARYPKETIIDKLTEITTDTAYISDTLHFLDPSYIVETFQNCPKLQTLYATLVLPVE  540
             PRDVARYPKETIIDKLTEITTDTAYISDTLHFLDPSYIVETFQNCPKLQTLYATLVLPVE
Sbjct  121   PRDVARYPKETIIDKLTEITTDTAYISDTLHFLDPSYIVETFQNCPKLQTLYATLVLPVE  180

Query  541   AAFKMESTHPNIYSLKYFGDGFQYIPGNHGGGAYHHEFSHLQWLKVGKIKWRDPKDSFLG  720
             AAFKMESTHPNIYSLKYFGDGFQYIPGNHGGGAYHHEFSHLQWLKVGKIKWRDPKDSFLG
Sbjct  181   AAFKMESTHPNIYSLKYFGDGFQYIPGNHGGGAYHHEFSHLQWLKVGKIKWRDPKDSFLG  240

Query  721   HLNYTTEQVEMHTVTVQLQESFAANHLYCIRRGDLLTPEVRTFGQPDRYVIPPQIFLPKI  900
             HLNYTTEQVEMHTVTVQLQESFAANHLYCIRRGDLLTPEVRTFGQPDRYVIPPQIFLPK+
Sbjct  241   HLNYTTEQVEMHTVTVQLQESFAANHLYCIRRGDLLTPEVRTFGQPDRYVIPPQIFLPKV  300

Query  901   HNCKKPILKKTMMQLFLYVRTVKVAKNCDIFAKVRQLIKSSDLDKYSAVELVYLVSYMEF  1080
             HNCKKPILKKTMMQLFLYVRTVKVAKNCDIFAKVRQLIKSSDLDKYSAVELVYLVSYMEF
Sbjct  301   HNCKKPILKKTMMQLFLYVRTVKVAKNCDIFAKVRQLIKSSDLDKYSAVELVYLVSYMEF  360

Query  1081  LADLQATTCFSDTLSGGLLTKTLAPVRAWIQEKKMQLFGLEDYAKLVKAVDFHPVDFSFK  1260
             LADLQATTCFSDTLSGGLLTKTLAPVRAWIQEKKMQLFGLEDYAKLVKAVDFHPVDFSFK
Sbjct  361   LADLQATTCFSDTLSGGLLTKTLAPVRAWIQEKKMQLFGLEDYAKLVKAVDFHPVDFSFK  420

Query  1261  VETWDFRFHPLQAWKAFRPREVSDVEEMESLFSDGDLLDCFTRMPAYAVNAEEDLAAIRK  1440
             VETWDFRFHPLQAWKAFRPREVSDVEEMESLFSDGDLLDCFTRMPAYAVNAEEDLAAIRK
Sbjct  421   VETWDFRFHPLQAWKAFRPREVSDVEEMESLFSDGDLLDCFTRMPAYAVNAEEDLAAIRK  480

Query  1441  TPEMDVGQEVKEPAGDRNQYSNPAETFLNKLHRKHSREVKHQAVKKAKRLAEIresmrae  1620
             TPEMDVGQEVKEPAGDRNQYSNPAETFLNKLHRKHSREVKHQAVKKAKRLAEI+ESMRAE
Sbjct  481   TPEMDVGQEVKEPAGDRNQYSNPAETFLNKLHRKHSREVKHQAVKKAKRLAEIQESMRAE  540

Query  1621  geaessemsggmgaIPSNAELPGTSGARQEPTLPITKPVPTRWEDASFTDSSVEEEQVKL  1800
             GEAESSEMS GMGAIPSNAELPGTSGARQE TLP TKPVP RWEDASFTDSSVEEEQVKL
Sbjct  541   GEAESSEMSRGMGAIPSNAELPGTSGARQELTLPTTKPVPARWEDASFTDSSVEEEQVKL  600

Query  1801  PGKEAVRQRRKQVIGGLPWKHWIPQLNAVGFKALEIQRDRSGTMIMPITEMVPGLEKEDF  1980
             PGKEAV    +QVI GLPWKHWIPQLNAVGFKALEIQRDRSGTMIMPITEMV GLEKEDF
Sbjct  601   PGKEAVETATQQVIEGLPWKHWIPQLNAVGFKALEIQRDRSGTMIMPITEMVSGLEKEDF  660

Query  1981  PEGTPKELARELLAMNRSPATIPLDLLRARDYGSDVKNKRIGAITKTQATSWGEYLTGKI  2160
             PEGTPKELARELL MNRSPATIPLDLLRARDYGSDVKNKRIGAITKTQATSWGEYLTGKI
Sbjct  661   PEGTPKELARELLVMNRSPATIPLDLLRARDYGSDVKNKRIGAITKTQATSWGEYLTGKI  720

Query  2161  ESLTERKVAACVIHGAGGSGKSHAIQKALREIGKGSDITVVLPTNELRLDWSKKVPNTEP  2340
             ESLTERKVA CVIHGAGGSGKSHAIQKALREIGKGSDITVVLPTNELRLDWSKKVPNTEP
Sbjct  721   ESLTERKVATCVIHGAGGSGKSHAIQKALREIGKGSDITVVLPTNELRLDWSKKVPNTEP  780

Query  2341  YMFKTYEKALIGGTGSIVIFDDYSKLPPGYIEALICFYSKIKLVILTGDSRQSVYHETAE  2520
             YMFKTYEKALI GTGSIVIFDDYSKLPPGYIEALICFYSKIKLVILTGDSRQSVYHET E
Sbjct  781   YMFKTYEKALISGTGSIVIFDDYSKLPPGYIEALICFYSKIKLVILTGDSRQSVYHETVE  840

Query  2521  DASIRHLGPATEYFSKYCRYYLNATHRNKKDLANMLGVYSERTGVTEISMSAEFLEGIPT  2700
             DASIRHLGPATEYFSKYCRYYLNATHRNKKDLANMLGVYSERTGVTEISMSAEFLEGIPT
Sbjct  841   DASIRHLGPATEYFSKYCRYYLNATHRNKKDLANMLGVYSERTGVTEISMSAEFLEGIPT  900

Query  2701  LVPSDEKRRLYMGTGRNDTFTYAGCQGLTKPKVQIVLDHNTQVCSANVMYTALSRATDRI  2880
             LVPSDEKR+LYMGTGRNDTFTYAGCQGLTKPKVQIVLDHNTQVCSANVMYTALSRATDRI
Sbjct  901   LVPSDEKRKLYMGTGRNDTFTYAGCQGLTKPKVQIVLDHNTQVCSANVMYTALSRATDRI  960

Query  2881  HFVNTSANSPVLWEKLDSTPYLKTFLSVVREQALreyepaeaepirepepQTHMCVenee  3060
             HFVNTSANS   WEKLDSTPYLKTFLSVVREQALREYEPAEAEPI+EPEPQTHMCVENEE
Sbjct  961   HFVNTSANSSAFWEKLDSTPYLKTFLSVVREQALREYEPAEAEPIQEPEPQTHMCVENEE  1020

Query  3061  svleeykeelleKFDREIHSESHGHSNCVQTEDTTIQLFSHQQAKDETLLWATIDARLKT  3240
             SVLEEYKEELLEKFDREIHSESHGHSNCVQTEDTTIQLFSHQQAKDETLLWATIDARLKT
Sbjct  1021  SVLEEYKEELLEKFDREIHSESHGHSNCVQTEDTTIQLFSHQQAKDETLLWATIDARLKT  1080

Query  3241  SNQETNFREFLSKKDIGDVLFLNYQKAMGLPKERIPFSQEVWEACAHEVQSKYLSKSKCN  3420
             SNQETNFREFLSKKDIGDVLFLNYQKAMGLPKERIPFSQEVWEACAHEVQSKYLSKSKCN
Sbjct  1081  SNQETNFREFLSKKDIGDVLFLNYQKAMGLPKERIPFSQEVWEACAHEVQSKYLSKSKCN  1140

Query  3421  LINGTVRQSPDFDENKIMVFLKSQWVTKVEKLGLPKIKPGQTIAAFYQQTVMLFGTMARY  3600
             LINGTVRQSPDFDENKIMVFLKSQWVTKVEKLGLPKIKPGQTIAAFYQQTVMLFGTMARY
Sbjct  1141  LINGTVRQSPDFDENKIMVFLKSQWVTKVEKLGLPKIKPGQTIAAFYQQTVMLFGTMARY  1200

Query  3601  MRWFRQAFQPKEVFINCETTPEDMSAWALNNWNFGRPSLANDYTAFDQSQDGAMLQFEVL  3780
             MRWFRQAFQPKEVFINCETTPEDMSAWALNNWNFGRPSLANDYTAFDQSQDGAMLQFEVL
Sbjct  1201  MRWFRQAFQPKEVFINCETTPEDMSAWALNNWNFGRPSLANDYTAFDQSQDGAMLQFEVL  1260

Query  3781  KAKHHCIPEEIIQAYIDIKTNAQIFLGTLSIMRLTGEGPTFDANTECNIAYTHTKFDIPA  3960
             KAKHHCIPEEIIQAYIDIKTNAQIFLGTLSIMRLTGEGPTFDANTECNIAYTHTKFDIPA
Sbjct  1261  KAKHHCIPEEIIQAYIDIKTNAQIFLGTLSIMRLTGEGPTFDANTECNIAYTHTKFDIPA  1320

Query  3961  GTAQVYAGDDSALDCVPEVKHSFHRLEDKLLLKSKPVITQQKKGSWPEFCGWLITPKGVM  4140
             GTAQVYAGDDSALDCVPEVKHSFHRLEDKLLLKSKPVITQQKKGSWPEFCGWLITPKGVM
Sbjct  1321  GTAQVYAGDDSALDCVPEVKHSFHRLEDKLLLKSKPVITQQKKGSWPEFCGWLITPKGVM  1380

Query  4141  KDPIKLHVSlklaeakgelkkCQDSYEIDLSYAYDHKDSLHDLFDEKQCQAHTLTCRTLI  4320
             KDPIKLHVSLKLAEAKGELKKCQDSYEIDLSYAYDHKDSLHDLFDEKQCQAHTLTCRTLI
Sbjct  1381  KDPIKLHVSLKLAEAKGELKKCQDSYEIDLSYAYDHKDSLHDLFDEKQCQAHTLTCRTLI  1440

Query  4321  KSGRGTVSLPRLRNFL  4368
             KSGRGTVSLPRLRNFL
Sbjct  1441  KSGRGTVSLPRLRNFL  1456


>RNA-dependent RNA polymerase [Potato virus X]
Sequence ID: QTU67890.1 Length: 1456
Range 1: 1 to 1456

Score:2858 bits(7410), Expect:0.0, 
Method:Compositional matrix adjust., 
Identities:1436/1456(99%), Positives:1441/1456(98%), Gaps:0/1456(0%)

Query  1     MAKVREVYQSFTDSTTKTLIQDEAYRNIRPIMEKHKLANPYAQTVEAANDLEGFGIATNP  180
             MAKVREVYQSFTDSTTKTLIQDEAYRNIRPIMEKHKLANPYAQTVEAANDLEGFGIATNP
Sbjct  1     MAKVREVYQSFTDSTTKTLIQDEAYRNIRPIMEKHKLANPYAQTVEAANDLEGFGIATNP  60

Query  181   YSIELHTHAAAKTIENKLLEVLGSILPQEPVTFMFLKPRKLNYMRRNPRIKDIFHNVAIE  360
             YSIELHTHAAAKTIENKLLEVLGSILPQEPVTFMFLKPRKLNYMRRNPRIKDIFHNVAIE
Sbjct  61    YSIELHTHAAAKTIENKLLEVLGSILPQEPVTFMFLKPRKLNYMRRNPRIKDIFHNVAIE  120

Query  361   PRDVARYPKETIIDKLTEITTDTAYISDTLHFLDPSYIVETFQNCPKLQTLYATLVLPVE  540
             PRDVARYPKETIIDKLTEITTDTAYISDTLHFLDPSYIVETFQNCPKLQTLYATLVLPVE
Sbjct  121   PRDVARYPKETIIDKLTEITTDTAYISDTLHFLDPSYIVETFQNCPKLQTLYATLVLPVE  180

Query  541   AAFKMESTHPNIYSLKYFGDGFQYIPGNHGGGAYHHEFSHLQWLKVGKIKWRDPKDSFLG  720
             AAFKMESTHPNIYSLKYFGDGFQYIPGNHGGGAYHHEFSHLQWLKVGKIKWRDPKDSFLG
Sbjct  181   AAFKMESTHPNIYSLKYFGDGFQYIPGNHGGGAYHHEFSHLQWLKVGKIKWRDPKDSFLG  240

Query  721   HLNYTTEQVEMHTVTVQLQESFAANHLYCIRRGDLLTPEVRTFGQPDRYVIPPQIFLPKI  900
             HLNYTTEQVEMHTVTVQLQESFAANHLYCIRRGDLLTPEVRTFGQPDRYVIPPQIFLPK+
Sbjct  241   HLNYTTEQVEMHTVTVQLQESFAANHLYCIRRGDLLTPEVRTFGQPDRYVIPPQIFLPKV  300

Query  901   HNCKKPILKKTMMQLFLYVRTVKVAKNCDIFAKVRQLIKSSDLDKYSAVELVYLVSYMEF  1080
             HNCKKPILKKTMMQLFLYVRTVKVAKNCDIFAKVRQLIKSSDLDKYSAVELVYLVSYMEF
Sbjct  301   HNCKKPILKKTMMQLFLYVRTVKVAKNCDIFAKVRQLIKSSDLDKYSAVELVYLVSYMEF  360

Query  1081  LADLQATTCFSDTLSGGLLTKTLAPVRAWIQEKKMQLFGLEDYAKLVKAVDFHPVDFSFK  1260
             LADLQATTCFSDTLSGGLLTKTLAPVRAWIQEKKMQLFGLEDYAKLVKAVDFHPVDFSFK
Sbjct  361   LADLQATTCFSDTLSGGLLTKTLAPVRAWIQEKKMQLFGLEDYAKLVKAVDFHPVDFSFK  420

Query  1261  VETWDFRFHPLQAWKAFRPREVSDVEEMESLFSDGDLLDCFTRMPAYAVNAEEDLAAIRK  1440
             VETWDFRFHPLQAWKAFRPREVSDVEEMESLFSDGDLLDCFTRMPAYAVNAEEDLAAIRK
Sbjct  421   VETWDFRFHPLQAWKAFRPREVSDVEEMESLFSDGDLLDCFTRMPAYAVNAEEDLAAIRK  480

Query  1441  TPEMDVGQEVKEPAGDRNQYSNPAETFLNKLHRKHSREVKHQAVKKAKRLAEIresmrae  1620
             TPEMDVGQEVKEPAGDRNQYSNPAETFLNKLHRKHSREVKHQAVKKAKRLAEI+ESMRAE
Sbjct  481   TPEMDVGQEVKEPAGDRNQYSNPAETFLNKLHRKHSREVKHQAVKKAKRLAEIQESMRAE  540

Query  1621  geaessemsggmgaIPSNAELPGTSGARQEPTLPITKPVPTRWEDASFTDSSVEEEQVKL  1800
             GEAESSEMSGGMGAIPSNAELP TSGARQE TLP TKPVP RWEDASFTDSSVEEEQVKL
Sbjct  541   GEAESSEMSGGMGAIPSNAELPSTSGARQELTLPTTKPVPARWEDASFTDSSVEEEQVKL  600

Query  1801  PGKEAVRQRRKQVIGGLPWKHWIPQLNAVGFKALEIQRDRSGTMIMPITEMVPGLEKEDF  1980
             PGKEAV    +QVI GLPWKHWIPQLNAVGFKALEIQRDRSGTMIMPITEMV GLEKEDF
Sbjct  601   PGKEAVETATQQVIEGLPWKHWIPQLNAVGFKALEIQRDRSGTMIMPITEMVSGLEKEDF  660

Query  1981  PEGTPKELARELLAMNRSPATIPLDLLRARDYGSDVKNKRIGAITKTQATSWGEYLTGKI  2160
             PEGTPKELARELLAMNRSPATIPLDLLRARDYGSDVKNKRIGAITKTQATSWGEYLTGKI
Sbjct  661   PEGTPKELARELLAMNRSPATIPLDLLRARDYGSDVKNKRIGAITKTQATSWGEYLTGKI  720

Query  2161  ESLTERKVAACVIHGAGGSGKSHAIQKALREIGKGSDITVVLPTNELRLDWSKKVPNTEP  2340
             ESLTERKVA CVIHGAGGSGKSHAIQKALREIGKGSDITVVLPTNELRLDWSKKVPNTEP
Sbjct  721   ESLTERKVATCVIHGAGGSGKSHAIQKALREIGKGSDITVVLPTNELRLDWSKKVPNTEP  780

Query  2341  YMFKTYEKALIGGTGSIVIFDDYSKLPPGYIEALICFYSKIKLVILTGDSRQSVYHETAE  2520
             YMFKTYEKALIGGTGSIVIFDDYSKLPPGYIEALICFYSKIKLVILTGDSRQSVYHETAE
Sbjct  781   YMFKTYEKALIGGTGSIVIFDDYSKLPPGYIEALICFYSKIKLVILTGDSRQSVYHETAE  840

Query  2521  DASIRHLGPATEYFSKYCRYYLNATHRNKKDLANMLGVYSERTGVTEISMSAEFLEGIPT  2700
             DASIRHLGPATEYFSKYCRYYLNATHRNKKDLANMLGVYSERTGVTEISMSAEFLEGIPT
Sbjct  841   DASIRHLGPATEYFSKYCRYYLNATHRNKKDLANMLGVYSERTGVTEISMSAEFLEGIPT  900

Query  2701  LVPSDEKRRLYMGTGRNDTFTYAGCQGLTKPKVQIVLDHNTQVCSANVMYTALSRATDRI  2880
             LVPSDEKRRLYMGTGRNDTFTYAGCQGLTKPKVQIVLD+NTQVCS NVMYTALSRATDRI
Sbjct  901   LVPSDEKRRLYMGTGRNDTFTYAGCQGLTKPKVQIVLDYNTQVCSTNVMYTALSRATDRI  960

Query  2881  HFVNTSANSPVLWEKLDSTPYLKTFLSVVREQALreyepaeaepirepepQTHMCVenee  3060
             HFVNTSANS   WEKLDSTPYLKTFLSVVREQALREYEPAEAEPIREPEPQTHMCVENEE
Sbjct  961   HFVNTSANSSAFWEKLDSTPYLKTFLSVVREQALREYEPAEAEPIREPEPQTHMCVENEE  1020

Query  3061  svleeykeelleKFDREIHSESHGHSNCVQTEDTTIQLFSHQQAKDETLLWATIDARLKT  3240
             SVLEEYKEELLEKFDREIHSESHGHSNCVQTEDTTIQLFSHQQAKDETLLWATIDARLKT
Sbjct  1021  SVLEEYKEELLEKFDREIHSESHGHSNCVQTEDTTIQLFSHQQAKDETLLWATIDARLKT  1080

Query  3241  SNQETNFREFLSKKDIGDVLFLNYQKAMGLPKERIPFSQEVWEACAHEVQSKYLSKSKCN  3420
             SNQETNFREFLSKKDIGDVLFLNYQKAMGLPKERIPFSQEVWEACAHEVQSKYLSKSKCN
Sbjct  1081  SNQETNFREFLSKKDIGDVLFLNYQKAMGLPKERIPFSQEVWEACAHEVQSKYLSKSKCN  1140

Query  3421  LINGTVRQSPDFDENKIMVFLKSQWVTKVEKLGLPKIKPGQTIAAFYQQTVMLFGTMARY  3600
             LINGTVRQSPDFDENKIMVFLKSQWVTKVEKLGLPKIKPGQTIAAFYQQTVMLFGTMARY
Sbjct  1141  LINGTVRQSPDFDENKIMVFLKSQWVTKVEKLGLPKIKPGQTIAAFYQQTVMLFGTMARY  1200

Query  3601  MRWFRQAFQPKEVFINCETTPEDMSAWALNNWNFGRPSLANDYTAFDQSQDGAMLQFEVL  3780
             MRWFRQAFQPKEVFINCETTPEDMSAWALNNWNFGRPSLANDYTAFDQSQDGAMLQFEVL
Sbjct  1201  MRWFRQAFQPKEVFINCETTPEDMSAWALNNWNFGRPSLANDYTAFDQSQDGAMLQFEVL  1260

Query  3781  KAKHHCIPEEIIQAYIDIKTNAQIFLGTLSIMRLTGEGPTFDANTECNIAYTHTKFDIPA  3960
             KAKHHCIPEEIIQAYIDIKTNAQIFLGTLSIMRLTGEGPTFDANTECNIAYTHTKFDIPA
Sbjct  1261  KAKHHCIPEEIIQAYIDIKTNAQIFLGTLSIMRLTGEGPTFDANTECNIAYTHTKFDIPA  1320

Query  3961  GTAQVYAGDDSALDCVPEVKHSFHRLEDKLLLKSKPVITQQKKGSWPEFCGWLITPKGVM  4140
             GTAQVYAGDDSALDCVPEVKHSFHRLEDKLLLKSKPVITQQKKGSWPEFCGWLITPKGVM
Sbjct  1321  GTAQVYAGDDSALDCVPEVKHSFHRLEDKLLLKSKPVITQQKKGSWPEFCGWLITPKGVM  1380

Query  4141  KDPIKLHVSlklaeakgelkkCQDSYEIDLSYAYDHKDSLHDLFDEKQCQAHTLTCRTLI  4320
             KDPIKLHVSL+LAEAKGELKKCQDSYEIDLSYAYDHKDSLHDLFDEKQCQAHTLTCRTLI
Sbjct  1381  KDPIKLHVSLRLAEAKGELKKCQDSYEIDLSYAYDHKDSLHDLFDEKQCQAHTLTCRTLI  1440

Query  4321  KSGRGTVSLPRLRNFL  4368
             KSGRGTVSLPRLRNFL
Sbjct  1441  KSGRGTVSLPRLRNFL  1456


>RNA-dependent RNA polymerase [Potato virus X]
Sequence ID: QTU68360.1 Length: 1456
Range 1: 1 to 1456

Score:2858 bits(7410), Expect:0.0, 
Method:Compositional matrix adjust., 
Identities:1435/1456(99%), Positives:1441/1456(98%), Gaps:0/1456(0%)

Query  1     MAKVREVYQSFTDSTTKTLIQDEAYRNIRPIMEKHKLANPYAQTVEAANDLEGFGIATNP  180
             MAKVREVYQSFTDSTTKTLIQDEAYRNIRPIMEKHKLANPYAQTVEAANDLEGFGIATNP
Sbjct  1     MAKVREVYQSFTDSTTKTLIQDEAYRNIRPIMEKHKLANPYAQTVEAANDLEGFGIATNP  60

Query  181   YSIELHTHAAAKTIENKLLEVLGSILPQEPVTFMFLKPRKLNYMRRNPRIKDIFHNVAIE  360
             YSIELHTHAAAKTIENKLLEVLGSILPQEPVTFMFLKPRKLNYMRRNPRIKDIFHNVAIE
Sbjct  61    YSIELHTHAAAKTIENKLLEVLGSILPQEPVTFMFLKPRKLNYMRRNPRIKDIFHNVAIE  120

Query  361   PRDVARYPKETIIDKLTEITTDTAYISDTLHFLDPSYIVETFQNCPKLQTLYATLVLPVE  540
             PRDVARYPKETIIDKLTEITTDTAYISDTLHFLDPSYIVETFQNCPKLQTLYATLVLPVE
Sbjct  121   PRDVARYPKETIIDKLTEITTDTAYISDTLHFLDPSYIVETFQNCPKLQTLYATLVLPVE  180

Query  541   AAFKMESTHPNIYSLKYFGDGFQYIPGNHGGGAYHHEFSHLQWLKVGKIKWRDPKDSFLG  720
             AAFKMESTHPNIYSLKYFGDGFQYIPGNHGGGAYHHEFSHLQWLKVGKIKWRDPKDSFLG
Sbjct  181   AAFKMESTHPNIYSLKYFGDGFQYIPGNHGGGAYHHEFSHLQWLKVGKIKWRDPKDSFLG  240

Query  721   HLNYTTEQVEMHTVTVQLQESFAANHLYCIRRGDLLTPEVRTFGQPDRYVIPPQIFLPKI  900
             HLNYTTEQVEMHTVTVQLQESFAANHLYCIRRGDLLTPEVRTFGQPDRYVIPPQIFLPK+
Sbjct  241   HLNYTTEQVEMHTVTVQLQESFAANHLYCIRRGDLLTPEVRTFGQPDRYVIPPQIFLPKV  300

Query  901   HNCKKPILKKTMMQLFLYVRTVKVAKNCDIFAKVRQLIKSSDLDKYSAVELVYLVSYMEF  1080
             HNCKKPILKKTMMQLFLYVRTVKVAKNCDIFAKVRQLIKSSDLDKYSAVELVYLVSYMEF
Sbjct  301   HNCKKPILKKTMMQLFLYVRTVKVAKNCDIFAKVRQLIKSSDLDKYSAVELVYLVSYMEF  360

Query  1081  LADLQATTCFSDTLSGGLLTKTLAPVRAWIQEKKMQLFGLEDYAKLVKAVDFHPVDFSFK  1260
             LADLQATTCFSDTLSGGLLTKTLAPVRAWIQEKKMQLFGLEDYAKLVKAVDFHPVDFSFK
Sbjct  361   LADLQATTCFSDTLSGGLLTKTLAPVRAWIQEKKMQLFGLEDYAKLVKAVDFHPVDFSFK  420

Query  1261  VETWDFRFHPLQAWKAFRPREVSDVEEMESLFSDGDLLDCFTRMPAYAVNAEEDLAAIRK  1440
             VETWDFRFHPLQAWKAFRPREVSDVEEMESLFSDGDLLDCFTRMPAYAVNAEEDLAAIRK
Sbjct  421   VETWDFRFHPLQAWKAFRPREVSDVEEMESLFSDGDLLDCFTRMPAYAVNAEEDLAAIRK  480

Query  1441  TPEMDVGQEVKEPAGDRNQYSNPAETFLNKLHRKHSREVKHQAVKKAKRLAEIresmrae  1620
             TPEMDVGQEVKEPAGDRNQYSNPAETFLNKLHRKH REVKHQAVKKAKRLAEI+ESMRAE
Sbjct  481   TPEMDVGQEVKEPAGDRNQYSNPAETFLNKLHRKHGREVKHQAVKKAKRLAEIQESMRAE  540

Query  1621  geaessemsggmgaIPSNAELPGTSGARQEPTLPITKPVPTRWEDASFTDSSVEEEQVKL  1800
             GEAESSEMSGGMGAIPSNAELP TSGARQE TLP TKPVP RWEDASFTDSSVEEEQVKL
Sbjct  541   GEAESSEMSGGMGAIPSNAELPSTSGARQELTLPTTKPVPARWEDASFTDSSVEEEQVKL  600

Query  1801  PGKEAVRQRRKQVIGGLPWKHWIPQLNAVGFKALEIQRDRSGTMIMPITEMVPGLEKEDF  1980
             PGKEAV    +QVI GLPWK+WIPQLNAVGFKALEIQRDRSGTMIMPITEMV GLEKEDF
Sbjct  601   PGKEAVETATQQVIEGLPWKYWIPQLNAVGFKALEIQRDRSGTMIMPITEMVSGLEKEDF  660

Query  1981  PEGTPKELARELLAMNRSPATIPLDLLRARDYGSDVKNKRIGAITKTQATSWGEYLTGKI  2160
             PEGTPKELARELLAMNRSPATIPLDLLRARDYGSDVKNKRIGAITKTQATSWGEYLTGKI
Sbjct  661   PEGTPKELARELLAMNRSPATIPLDLLRARDYGSDVKNKRIGAITKTQATSWGEYLTGKI  720

Query  2161  ESLTERKVAACVIHGAGGSGKSHAIQKALREIGKGSDITVVLPTNELRLDWSKKVPNTEP  2340
             ESLTERKVA CVIHGAGGSGKSHAIQKALREIGKGSDITVVLPTNELRLDWSKKVPNTEP
Sbjct  721   ESLTERKVATCVIHGAGGSGKSHAIQKALREIGKGSDITVVLPTNELRLDWSKKVPNTEP  780

Query  2341  YMFKTYEKALIGGTGSIVIFDDYSKLPPGYIEALICFYSKIKLVILTGDSRQSVYHETAE  2520
             YMFKTYEKALIGGTGSIVIFDDYSKLPPGYIEAL+CFYSKIKLVILTGDSRQSVYHETAE
Sbjct  781   YMFKTYEKALIGGTGSIVIFDDYSKLPPGYIEALVCFYSKIKLVILTGDSRQSVYHETAE  840

Query  2521  DASIRHLGPATEYFSKYCRYYLNATHRNKKDLANMLGVYSERTGVTEISMSAEFLEGIPT  2700
             DASIRHLGPATEYFSKYCRYYLNATHRNKKDLANMLGVYSERTGVTEISMSAEFLEGIPT
Sbjct  841   DASIRHLGPATEYFSKYCRYYLNATHRNKKDLANMLGVYSERTGVTEISMSAEFLEGIPT  900

Query  2701  LVPSDEKRRLYMGTGRNDTFTYAGCQGLTKPKVQIVLDHNTQVCSANVMYTALSRATDRI  2880
             LVPSDEKRRLYMGTGRNDTFTYAGCQGLTKPKVQIVLDHNTQVCSANVMYTALSRATDRI
Sbjct  901   LVPSDEKRRLYMGTGRNDTFTYAGCQGLTKPKVQIVLDHNTQVCSANVMYTALSRATDRI  960

Query  2881  HFVNTSANSPVLWEKLDSTPYLKTFLSVVREQALreyepaeaepirepepQTHMCVenee  3060
             HFVNTSANS   WEKLDSTPYLKTFLSVVREQALRE+EPAEAEPIREPEPQTHMCVENEE
Sbjct  961   HFVNTSANSSAFWEKLDSTPYLKTFLSVVREQALREHEPAEAEPIREPEPQTHMCVENEE  1020

Query  3061  svleeykeelleKFDREIHSESHGHSNCVQTEDTTIQLFSHQQAKDETLLWATIDARLKT  3240
             SVLEEYKEELLEKFDREIHSESHGHSNCVQTEDTTIQLFSHQQAKDETLLWATIDARLKT
Sbjct  1021  SVLEEYKEELLEKFDREIHSESHGHSNCVQTEDTTIQLFSHQQAKDETLLWATIDARLKT  1080

Query  3241  SNQETNFREFLSKKDIGDVLFLNYQKAMGLPKERIPFSQEVWEACAHEVQSKYLSKSKCN  3420
             SNQETNFREFLSKKDIGDVLFLNYQKAMGLPKERIPFSQEVWEACAHEVQSKYLSKSKCN
Sbjct  1081  SNQETNFREFLSKKDIGDVLFLNYQKAMGLPKERIPFSQEVWEACAHEVQSKYLSKSKCN  1140

Query  3421  LINGTVRQSPDFDENKIMVFLKSQWVTKVEKLGLPKIKPGQTIAAFYQQTVMLFGTMARY  3600
             LINGTVRQSPDFDENKIMVFLKSQWVTKVEKLGLPKIKPGQTIAAFYQQTVMLFGTMARY
Sbjct  1141  LINGTVRQSPDFDENKIMVFLKSQWVTKVEKLGLPKIKPGQTIAAFYQQTVMLFGTMARY  1200

Query  3601  MRWFRQAFQPKEVFINCETTPEDMSAWALNNWNFGRPSLANDYTAFDQSQDGAMLQFEVL  3780
             MRWFRQAFQPKEVFINCETTPEDMSAWALNNWNFGRPSLANDYTAFDQSQDGAMLQFEVL
Sbjct  1201  MRWFRQAFQPKEVFINCETTPEDMSAWALNNWNFGRPSLANDYTAFDQSQDGAMLQFEVL  1260

Query  3781  KAKHHCIPEEIIQAYIDIKTNAQIFLGTLSIMRLTGEGPTFDANTECNIAYTHTKFDIPA  3960
             KAKHHCIPEEIIQAYIDIKTNAQIFLGTLSIMRLTGEGPTFDANTECNIAYTHTKFDIPA
Sbjct  1261  KAKHHCIPEEIIQAYIDIKTNAQIFLGTLSIMRLTGEGPTFDANTECNIAYTHTKFDIPA  1320

Query  3961  GTAQVYAGDDSALDCVPEVKHSFHRLEDKLLLKSKPVITQQKKGSWPEFCGWLITPKGVM  4140
             GTAQVYAGDDSALDCVPEVKHSFHRLEDKLLLKSKPVITQQKKGSWPEFCGWLITPKGVM
Sbjct  1321  GTAQVYAGDDSALDCVPEVKHSFHRLEDKLLLKSKPVITQQKKGSWPEFCGWLITPKGVM  1380

Query  4141  KDPIKLHVSlklaeakgelkkCQDSYEIDLSYAYDHKDSLHDLFDEKQCQAHTLTCRTLI  4320
             KDPIKLHVSLKLAEAKGELKKCQDSYEIDLSYAYDHKDSLHDLFDEKQCQAHTLTCRTLI
Sbjct  1381  KDPIKLHVSLKLAEAKGELKKCQDSYEIDLSYAYDHKDSLHDLFDEKQCQAHTLTCRTLI  1440

Query  4321  KSGRGTVSLPRLRNFL  4368
             KSGRGTVSLPRLRNFL
Sbjct  1441  KSGRGTVSLPRLRNFL  1456


>RNA-dependent RNA polymerase [Potato virus X]
Sequence ID: QTU68985.1 Length: 1456
Range 1: 1 to 1456

Score:2858 bits(7410), Expect:0.0, 
Method:Compositional matrix adjust., 
Identities:1437/1456(99%), Positives:1440/1456(98%), Gaps:0/1456(0%)

Query  1     MAKVREVYQSFTDSTTKTLIQDEAYRNIRPIMEKHKLANPYAQTVEAANDLEGFGIATNP  180
             MAKVREVYQSFTDSTTKTLIQDEAYRNIRPIMEKHKLANPYAQTVEAANDLEGFGIATNP
Sbjct  1     MAKVREVYQSFTDSTTKTLIQDEAYRNIRPIMEKHKLANPYAQTVEAANDLEGFGIATNP  60

Query  181   YSIELHTHAAAKTIENKLLEVLGSILPQEPVTFMFLKPRKLNYMRRNPRIKDIFHNVAIE  360
             YSIELHTHAAAKTIENKLLEVLGSILPQEPVTFMFLKPRKLNYMRRNPRIKDIFHNVAIE
Sbjct  61    YSIELHTHAAAKTIENKLLEVLGSILPQEPVTFMFLKPRKLNYMRRNPRIKDIFHNVAIE  120

Query  361   PRDVARYPKETIIDKLTEITTDTAYISDTLHFLDPSYIVETFQNCPKLQTLYATLVLPVE  540
             PRDVARYPKETIIDKLTEITTDTAYISDTLHFLDPSYIVETFQNCPKLQTLYATLVLPVE
Sbjct  121   PRDVARYPKETIIDKLTEITTDTAYISDTLHFLDPSYIVETFQNCPKLQTLYATLVLPVE  180

Query  541   AAFKMESTHPNIYSLKYFGDGFQYIPGNHGGGAYHHEFSHLQWLKVGKIKWRDPKDSFLG  720
             AAFKMESTHPNIYSLKYFGDGFQYIPGNHGGGAYHHEFSHLQWLKVGKIKWRDPKDSFLG
Sbjct  181   AAFKMESTHPNIYSLKYFGDGFQYIPGNHGGGAYHHEFSHLQWLKVGKIKWRDPKDSFLG  240

Query  721   HLNYTTEQVEMHTVTVQLQESFAANHLYCIRRGDLLTPEVRTFGQPDRYVIPPQIFLPKI  900
             HLNYTTEQVEMHTVTVQLQESFAANHLYCIRRGDLLTPEVRTFGQPDRYVIPPQIFLPK+
Sbjct  241   HLNYTTEQVEMHTVTVQLQESFAANHLYCIRRGDLLTPEVRTFGQPDRYVIPPQIFLPKV  300

Query  901   HNCKKPILKKTMMQLFLYVRTVKVAKNCDIFAKVRQLIKSSDLDKYSAVELVYLVSYMEF  1080
             HNCKKPILKKTMMQLFLYVRTVKVAKNCDIFAKVRQLIKSSDLDKYSAVELVYLVSYMEF
Sbjct  301   HNCKKPILKKTMMQLFLYVRTVKVAKNCDIFAKVRQLIKSSDLDKYSAVELVYLVSYMEF  360

Query  1081  LADLQATTCFSDTLSGGLLTKTLAPVRAWIQEKKMQLFGLEDYAKLVKAVDFHPVDFSFK  1260
             LADLQATTCFSDTLSGGLLTKTLAPVRAWIQEKKMQLFGLEDYAKLVKAVDFHPVDFSFK
Sbjct  361   LADLQATTCFSDTLSGGLLTKTLAPVRAWIQEKKMQLFGLEDYAKLVKAVDFHPVDFSFK  420

Query  1261  VETWDFRFHPLQAWKAFRPREVSDVEEMESLFSDGDLLDCFTRMPAYAVNAEEDLAAIRK  1440
             VETWDFRFHPLQAWKAFRPREVSDVEEMESLFSDGDLLDCFTRMPAYAVNAEEDLAAIRK
Sbjct  421   VETWDFRFHPLQAWKAFRPREVSDVEEMESLFSDGDLLDCFTRMPAYAVNAEEDLAAIRK  480

Query  1441  TPEMDVGQEVKEPAGDRNQYSNPAETFLNKLHRKHSREVKHQAVKKAKRLAEIresmrae  1620
             TPEMDVGQEVKEPAGDRNQYSNPAETFLNKLHRKHSREVKHQAVKKAKRLAEI+ESMRAE
Sbjct  481   TPEMDVGQEVKEPAGDRNQYSNPAETFLNKLHRKHSREVKHQAVKKAKRLAEIQESMRAE  540

Query  1621  geaessemsggmgaIPSNAELPGTSGARQEPTLPITKPVPTRWEDASFTDSSVEEEQVKL  1800
             GEAESSEMSGGMGAIPSNAELP TSG RQE TLP TKPVP RWEDASFTDSSVEEEQVKL
Sbjct  541   GEAESSEMSGGMGAIPSNAELPSTSGVRQELTLPTTKPVPARWEDASFTDSSVEEEQVKL  600

Query  1801  PGKEAVRQRRKQVIGGLPWKHWIPQLNAVGFKALEIQRDRSGTMIMPITEMVPGLEKEDF  1980
             PGKEAV    +QVI GLPWKHWIPQLNAVGFKALEIQRDRSGTMIMPITEMV GLEKEDF
Sbjct  601   PGKEAVETATQQVIEGLPWKHWIPQLNAVGFKALEIQRDRSGTMIMPITEMVSGLEKEDF  660

Query  1981  PEGTPKELARELLAMNRSPATIPLDLLRARDYGSDVKNKRIGAITKTQATSWGEYLTGKI  2160
             PEGTPKELARELL MNRSPATIPLDLLRARDYGSDVKNKRIGAITKTQATSWGEYLTGKI
Sbjct  661   PEGTPKELARELLVMNRSPATIPLDLLRARDYGSDVKNKRIGAITKTQATSWGEYLTGKI  720

Query  2161  ESLTERKVAACVIHGAGGSGKSHAIQKALREIGKGSDITVVLPTNELRLDWSKKVPNTEP  2340
             ESLTERKVA CVIHGAGGSGKSHAIQKALREIGKGSDITVVLPTNELRLDWSKKVPNTEP
Sbjct  721   ESLTERKVATCVIHGAGGSGKSHAIQKALREIGKGSDITVVLPTNELRLDWSKKVPNTEP  780

Query  2341  YMFKTYEKALIGGTGSIVIFDDYSKLPPGYIEALICFYSKIKLVILTGDSRQSVYHETAE  2520
             YMFKTYEKALIGGTGSIVIFDDYSKLPPGYIEALICFYSKIKLVILTGDSRQSVYHETAE
Sbjct  781   YMFKTYEKALIGGTGSIVIFDDYSKLPPGYIEALICFYSKIKLVILTGDSRQSVYHETAE  840

Query  2521  DASIRHLGPATEYFSKYCRYYLNATHRNKKDLANMLGVYSERTGVTEISMSAEFLEGIPT  2700
             DASIRHLGPATEYFSKYCRYYLNATHRNKKDLANMLGVYSERTGVTEISMSAEFLEGIPT
Sbjct  841   DASIRHLGPATEYFSKYCRYYLNATHRNKKDLANMLGVYSERTGVTEISMSAEFLEGIPT  900

Query  2701  LVPSDEKRRLYMGTGRNDTFTYAGCQGLTKPKVQIVLDHNTQVCSANVMYTALSRATDRI  2880
             LVPSDEKRRLYMGTGRNDTFTYAGCQGLTKPKVQIVLDHNTQVCSANVMYTALSRATDRI
Sbjct  901   LVPSDEKRRLYMGTGRNDTFTYAGCQGLTKPKVQIVLDHNTQVCSANVMYTALSRATDRI  960

Query  2881  HFVNTSANSPVLWEKLDSTPYLKTFLSVVREQALreyepaeaepirepepQTHMCVenee  3060
             HFVNTSANS   WEKLDSTPYLKTFLSVVREQALREYEPAEAEPIREPEPQTHMCVENEE
Sbjct  961   HFVNTSANSSAFWEKLDSTPYLKTFLSVVREQALREYEPAEAEPIREPEPQTHMCVENEE  1020

Query  3061  svleeykeelleKFDREIHSESHGHSNCVQTEDTTIQLFSHQQAKDETLLWATIDARLKT  3240
             SVLEEYKEELLEKFDREIHSESHGHSNCVQTEDTTIQLFSHQQAKDETLLWATIDARLKT
Sbjct  1021  SVLEEYKEELLEKFDREIHSESHGHSNCVQTEDTTIQLFSHQQAKDETLLWATIDARLKT  1080

Query  3241  SNQETNFREFLSKKDIGDVLFLNYQKAMGLPKERIPFSQEVWEACAHEVQSKYLSKSKCN  3420
             SNQETNFREFLSKKDIGDVLFLNYQKAMGLPKERIPFSQEVWEACAHEVQSKYLSKSKCN
Sbjct  1081  SNQETNFREFLSKKDIGDVLFLNYQKAMGLPKERIPFSQEVWEACAHEVQSKYLSKSKCN  1140

Query  3421  LINGTVRQSPDFDENKIMVFLKSQWVTKVEKLGLPKIKPGQTIAAFYQQTVMLFGTMARY  3600
             LINGTVRQSPDFDENKIMVFLKSQWVTKVEKLGLPKIKPGQTIAAFYQQTVMLFGTMARY
Sbjct  1141  LINGTVRQSPDFDENKIMVFLKSQWVTKVEKLGLPKIKPGQTIAAFYQQTVMLFGTMARY  1200

Query  3601  MRWFRQAFQPKEVFINCETTPEDMSAWALNNWNFGRPSLANDYTAFDQSQDGAMLQFEVL  3780
             MRWFRQAFQPKEVFINCETTPEDMSAWALNNWNFGRPSLANDYTAFDQSQDGAMLQFEVL
Sbjct  1201  MRWFRQAFQPKEVFINCETTPEDMSAWALNNWNFGRPSLANDYTAFDQSQDGAMLQFEVL  1260

Query  3781  KAKHHCIPEEIIQAYIDIKTNAQIFLGTLSIMRLTGEGPTFDANTECNIAYTHTKFDIPA  3960
             KAKHHCIPEEIIQAYIDIKTNAQIFLGTLSIMRLTGEGPTFDANTECNIAYTHTKFDIPA
Sbjct  1261  KAKHHCIPEEIIQAYIDIKTNAQIFLGTLSIMRLTGEGPTFDANTECNIAYTHTKFDIPA  1320

Query  3961  GTAQVYAGDDSALDCVPEVKHSFHRLEDKLLLKSKPVITQQKKGSWPEFCGWLITPKGVM  4140
             GTAQVYAGDDSALDCVPEVKHSFHRLEDKLLLKSKPVITQQKKGSWPEFCGWLITPKGVM
Sbjct  1321  GTAQVYAGDDSALDCVPEVKHSFHRLEDKLLLKSKPVITQQKKGSWPEFCGWLITPKGVM  1380

Query  4141  KDPIKLHVSlklaeakgelkkCQDSYEIDLSYAYDHKDSLHDLFDEKQCQAHTLTCRTLI  4320
             KDPIKLHVSLKLAEAKGELKKCQDSYEIDLSYAYDHKDSLHDLFDEKQCQAHTLTCRTLI
Sbjct  1381  KDPIKLHVSLKLAEAKGELKKCQDSYEIDLSYAYDHKDSLHDLFDEKQCQAHTLTCRTLI  1440

Query  4321  KSGRGTVSLPRLRNFL  4368
             KSGRGTVSLPRLRNFL
Sbjct  1441  KSGRGTVSLPRLRNFL  1456


>RNA-dependent RNA polymerase [Potato virus X]
Sequence ID: QTU67885.1 Length: 1456
Range 1: 1 to 1456

Score:2858 bits(7410), Expect:0.0, 
Method:Compositional matrix adjust., 
Identities:1437/1456(99%), Positives:1441/1456(98%), Gaps:0/1456(0%)

Query  1     MAKVREVYQSFTDSTTKTLIQDEAYRNIRPIMEKHKLANPYAQTVEAANDLEGFGIATNP  180
             MAKVREVYQSFTDSTTKTLIQDEAYRNIRPIMEKHKLANPYAQTVEAANDLEGFGIATNP
Sbjct  1     MAKVREVYQSFTDSTTKTLIQDEAYRNIRPIMEKHKLANPYAQTVEAANDLEGFGIATNP  60

Query  181   YSIELHTHAAAKTIENKLLEVLGSILPQEPVTFMFLKPRKLNYMRRNPRIKDIFHNVAIE  360
             YSIELHTHAAAKTIENKLLEVLGSILPQEPVTFMFLKPRKLNYMRRNPRIKDIFHNVAIE
Sbjct  61    YSIELHTHAAAKTIENKLLEVLGSILPQEPVTFMFLKPRKLNYMRRNPRIKDIFHNVAIE  120

Query  361   PRDVARYPKETIIDKLTEITTDTAYISDTLHFLDPSYIVETFQNCPKLQTLYATLVLPVE  540
             PRDVARYPKETIIDKLTEITTDTAYISDTLHFLDPSYIVETFQNCPKLQTLYATLVLPVE
Sbjct  121   PRDVARYPKETIIDKLTEITTDTAYISDTLHFLDPSYIVETFQNCPKLQTLYATLVLPVE  180

Query  541   AAFKMESTHPNIYSLKYFGDGFQYIPGNHGGGAYHHEFSHLQWLKVGKIKWRDPKDSFLG  720
             AAFKMESTHPNIYSLKYFGDGFQYIPGNHGGGAYHHEFSHLQWLKVGKIKWRDPKDSFLG
Sbjct  181   AAFKMESTHPNIYSLKYFGDGFQYIPGNHGGGAYHHEFSHLQWLKVGKIKWRDPKDSFLG  240

Query  721   HLNYTTEQVEMHTVTVQLQESFAANHLYCIRRGDLLTPEVRTFGQPDRYVIPPQIFLPKI  900
             HLNYTTEQVEMHTVTVQLQESFAANHLYCIRRGDLLTPEVRTFGQPDRYVIPPQIFLPK+
Sbjct  241   HLNYTTEQVEMHTVTVQLQESFAANHLYCIRRGDLLTPEVRTFGQPDRYVIPPQIFLPKV  300

Query  901   HNCKKPILKKTMMQLFLYVRTVKVAKNCDIFAKVRQLIKSSDLDKYSAVELVYLVSYMEF  1080
             HNCKKPILKKTMMQLFLYVRTVKVAKNCDIFAKVRQLIKSSDLDKYSAVELVYLVSYMEF
Sbjct  301   HNCKKPILKKTMMQLFLYVRTVKVAKNCDIFAKVRQLIKSSDLDKYSAVELVYLVSYMEF  360

Query  1081  LADLQATTCFSDTLSGGLLTKTLAPVRAWIQEKKMQLFGLEDYAKLVKAVDFHPVDFSFK  1260
             LADLQATTCFSDTLSGGLLTKTLAPVRAWIQEKKMQLFGLEDYAKLVKAVDFHPVDFSFK
Sbjct  361   LADLQATTCFSDTLSGGLLTKTLAPVRAWIQEKKMQLFGLEDYAKLVKAVDFHPVDFSFK  420

Query  1261  VETWDFRFHPLQAWKAFRPREVSDVEEMESLFSDGDLLDCFTRMPAYAVNAEEDLAAIRK  1440
             VETWDFRFHPLQAWKAFRPREVSDVEEMESLFSDGDLLDCFTRMPAYAVNAEEDLAAIRK
Sbjct  421   VETWDFRFHPLQAWKAFRPREVSDVEEMESLFSDGDLLDCFTRMPAYAVNAEEDLAAIRK  480

Query  1441  TPEMDVGQEVKEPAGDRNQYSNPAETFLNKLHRKHSREVKHQAVKKAKRLAEIresmrae  1620
             TPEMDVGQEVKEPAGDRNQYSNPAETFLNKLHRKHSREVKHQAVKKAKRLAEI+ESMRAE
Sbjct  481   TPEMDVGQEVKEPAGDRNQYSNPAETFLNKLHRKHSREVKHQAVKKAKRLAEIQESMRAE  540

Query  1621  geaessemsggmgaIPSNAELPGTSGARQEPTLPITKPVPTRWEDASFTDSSVEEEQVKL  1800
             GEAESSEMSGGMGAIPSNAELP TSGARQE TLP TKPVP RWEDASFTDSSVEEEQVKL
Sbjct  541   GEAESSEMSGGMGAIPSNAELPSTSGARQELTLPTTKPVPARWEDASFTDSSVEEEQVKL  600

Query  1801  PGKEAVRQRRKQVIGGLPWKHWIPQLNAVGFKALEIQRDRSGTMIMPITEMVPGLEKEDF  1980
             PGKEAV    +QVI GLPWKHWIPQLNAVGFKALEIQRDRSGTMIMPITEMV GLEKEDF
Sbjct  601   PGKEAVETATQQVIEGLPWKHWIPQLNAVGFKALEIQRDRSGTMIMPITEMVSGLEKEDF  660

Query  1981  PEGTPKELARELLAMNRSPATIPLDLLRARDYGSDVKNKRIGAITKTQATSWGEYLTGKI  2160
             PEGTPKELARELLAMNRSPATIPLDLLRARDYGSDVKNKRIGAITKTQATSWGEYLTGKI
Sbjct  661   PEGTPKELARELLAMNRSPATIPLDLLRARDYGSDVKNKRIGAITKTQATSWGEYLTGKI  720

Query  2161  ESLTERKVAACVIHGAGGSGKSHAIQKALREIGKGSDITVVLPTNELRLDWSKKVPNTEP  2340
             ESLTERKVA CVIHGAGGSGKSHAIQKALREIGKGSDITVVLPTNELRLDWSKKVPNTEP
Sbjct  721   ESLTERKVATCVIHGAGGSGKSHAIQKALREIGKGSDITVVLPTNELRLDWSKKVPNTEP  780

Query  2341  YMFKTYEKALIGGTGSIVIFDDYSKLPPGYIEALICFYSKIKLVILTGDSRQSVYHETAE  2520
             YMFKTYEKALIGGTGSIVIFDDYSKLPPGYIEALICFYSKIKLVILTGDSRQSVYHETAE
Sbjct  781   YMFKTYEKALIGGTGSIVIFDDYSKLPPGYIEALICFYSKIKLVILTGDSRQSVYHETAE  840

Query  2521  DASIRHLGPATEYFSKYCRYYLNATHRNKKDLANMLGVYSERTGVTEISMSAEFLEGIPT  2700
             DASIRHLGPATEYFSKYCRYYLNATHRNKKDLANMLGVYSERTGVTEISMSAEFLEGIPT
Sbjct  841   DASIRHLGPATEYFSKYCRYYLNATHRNKKDLANMLGVYSERTGVTEISMSAEFLEGIPT  900

Query  2701  LVPSDEKRRLYMGTGRNDTFTYAGCQGLTKPKVQIVLDHNTQVCSANVMYTALSRATDRI  2880
             LVPSDEKRRLYMGTGRNDTFTYAGCQGLTKPKVQIVLD+NTQVCS NVMYTALSRATDRI
Sbjct  901   LVPSDEKRRLYMGTGRNDTFTYAGCQGLTKPKVQIVLDYNTQVCSTNVMYTALSRATDRI  960

Query  2881  HFVNTSANSPVLWEKLDSTPYLKTFLSVVREQALreyepaeaepirepepQTHMCVenee  3060
             HFVNTSANS   WEKLDSTPYLKTFLSVVREQALREYEPAEAEPIREPEPQTHMCVENEE
Sbjct  961   HFVNTSANSSAFWEKLDSTPYLKTFLSVVREQALREYEPAEAEPIREPEPQTHMCVENEE  1020

Query  3061  svleeykeelleKFDREIHSESHGHSNCVQTEDTTIQLFSHQQAKDETLLWATIDARLKT  3240
             SVLEEYKEELLEKFDREIHSESHGHSNCVQTEDTTIQLFSHQQAKDETLLWATIDARLKT
Sbjct  1021  SVLEEYKEELLEKFDREIHSESHGHSNCVQTEDTTIQLFSHQQAKDETLLWATIDARLKT  1080

Query  3241  SNQETNFREFLSKKDIGDVLFLNYQKAMGLPKERIPFSQEVWEACAHEVQSKYLSKSKCN  3420
             SNQETNFREFLSKKDIGDVLFLNYQKAMGLPKERIPFSQEVWEACAHEVQSKYLSKSKCN
Sbjct  1081  SNQETNFREFLSKKDIGDVLFLNYQKAMGLPKERIPFSQEVWEACAHEVQSKYLSKSKCN  1140

Query  3421  LINGTVRQSPDFDENKIMVFLKSQWVTKVEKLGLPKIKPGQTIAAFYQQTVMLFGTMARY  3600
             LINGTVRQSPDFDENKIMVFLKSQWVTKVEKLGLPKIKPGQTIAAFYQQTVMLFGTMARY
Sbjct  1141  LINGTVRQSPDFDENKIMVFLKSQWVTKVEKLGLPKIKPGQTIAAFYQQTVMLFGTMARY  1200

Query  3601  MRWFRQAFQPKEVFINCETTPEDMSAWALNNWNFGRPSLANDYTAFDQSQDGAMLQFEVL  3780
             MRWFRQAFQPKEVFINCETTPEDMSAWALNNWNFGRPSLANDYTAFDQSQDGAMLQFEVL
Sbjct  1201  MRWFRQAFQPKEVFINCETTPEDMSAWALNNWNFGRPSLANDYTAFDQSQDGAMLQFEVL  1260

Query  3781  KAKHHCIPEEIIQAYIDIKTNAQIFLGTLSIMRLTGEGPTFDANTECNIAYTHTKFDIPA  3960
             KAKHHCIPEEIIQAYIDIKTNAQIFLGTLSIMRLTGEGPTFDANTECNIAYTHTKFDIPA
Sbjct  1261  KAKHHCIPEEIIQAYIDIKTNAQIFLGTLSIMRLTGEGPTFDANTECNIAYTHTKFDIPA  1320

Query  3961  GTAQVYAGDDSALDCVPEVKHSFHRLEDKLLLKSKPVITQQKKGSWPEFCGWLITPKGVM  4140
             GTAQVYAGDDSALDCVPEVKHSFHRLEDKLLLKSKPVITQQKKGSWPEFCGWLITPKGVM
Sbjct  1321  GTAQVYAGDDSALDCVPEVKHSFHRLEDKLLLKSKPVITQQKKGSWPEFCGWLITPKGVM  1380

Query  4141  KDPIKLHVSlklaeakgelkkCQDSYEIDLSYAYDHKDSLHDLFDEKQCQAHTLTCRTLI  4320
             KDPIKLHVSLKLAEAKGELKKCQDSYEIDLSYAYDHKDSLHDLFDEKQCQAHTLTCRTLI
Sbjct  1381  KDPIKLHVSLKLAEAKGELKKCQDSYEIDLSYAYDHKDSLHDLFDEKQCQAHTLTCRTLI  1440

Query  4321  KSGRGTVSLPRLRNFL  4368
             KSGRGTVSLPRLRNFL
Sbjct  1441  KSGRGTVSLPRLRNFL  1456


>RNA-dependent RNA polymerase [Potato virus X]
Sequence ID: QTU68180.1 Length: 1456
>RNA-dependent RNA polymerase [Potato virus X]
Sequence ID: QTU69290.1 Length: 1456 
Range 1: 1 to 1456

Score:2858 bits(7409), Expect:0.0, 
Method:Compositional matrix adjust., 
Identities:1436/1456(99%), Positives:1441/1456(98%), Gaps:0/1456(0%)

Query  1     MAKVREVYQSFTDSTTKTLIQDEAYRNIRPIMEKHKLANPYAQTVEAANDLEGFGIATNP  180
             MAKVREVYQSFTDSTTKTLIQDEAYRNIRPIMEKHKLANPYAQTVEAANDLEGFGIATNP
Sbjct  1     MAKVREVYQSFTDSTTKTLIQDEAYRNIRPIMEKHKLANPYAQTVEAANDLEGFGIATNP  60

Query  181   YSIELHTHAAAKTIENKLLEVLGSILPQEPVTFMFLKPRKLNYMRRNPRIKDIFHNVAIE  360
             YSIELHTHAAAKTIENKLLEVLGSILPQEPVTFMFLKPRKLNYMRRNPRIKDIFHNVAIE
Sbjct  61    YSIELHTHAAAKTIENKLLEVLGSILPQEPVTFMFLKPRKLNYMRRNPRIKDIFHNVAIE  120

Query  361   PRDVARYPKETIIDKLTEITTDTAYISDTLHFLDPSYIVETFQNCPKLQTLYATLVLPVE  540
             PRDVARYPKETIIDKLTEITTDTAYISDTLHFLDPSYIVETFQNCPKLQTLYATLVLPVE
Sbjct  121   PRDVARYPKETIIDKLTEITTDTAYISDTLHFLDPSYIVETFQNCPKLQTLYATLVLPVE  180

Query  541   AAFKMESTHPNIYSLKYFGDGFQYIPGNHGGGAYHHEFSHLQWLKVGKIKWRDPKDSFLG  720
             AAFKMESTHPNIYSLKYFGDGFQYIPGNHGGGAYHHEFSHLQWLKVGKIKWRDPKDSFLG
Sbjct  181   AAFKMESTHPNIYSLKYFGDGFQYIPGNHGGGAYHHEFSHLQWLKVGKIKWRDPKDSFLG  240

Query  721   HLNYTTEQVEMHTVTVQLQESFAANHLYCIRRGDLLTPEVRTFGQPDRYVIPPQIFLPKI  900
             HLNYTTEQVEMHTVTVQLQESFAANHLYCIRRGDLLTPEVRTFGQPDRYVIPPQIFLPK+
Sbjct  241   HLNYTTEQVEMHTVTVQLQESFAANHLYCIRRGDLLTPEVRTFGQPDRYVIPPQIFLPKV  300

Query  901   HNCKKPILKKTMMQLFLYVRTVKVAKNCDIFAKVRQLIKSSDLDKYSAVELVYLVSYMEF  1080
             HNCKKPILKKTMMQLFLYVRTVKVAKNCDIFAKVRQLIKSSDLDKYSAVELVYLVSYMEF
Sbjct  301   HNCKKPILKKTMMQLFLYVRTVKVAKNCDIFAKVRQLIKSSDLDKYSAVELVYLVSYMEF  360

Query  1081  LADLQATTCFSDTLSGGLLTKTLAPVRAWIQEKKMQLFGLEDYAKLVKAVDFHPVDFSFK  1260
             LADLQATTCFSDTLSGGLLTKTLAPVRAWIQEKKMQLFGLEDYAKLVKAVDFHPVDFSFK
Sbjct  361   LADLQATTCFSDTLSGGLLTKTLAPVRAWIQEKKMQLFGLEDYAKLVKAVDFHPVDFSFK  420

Query  1261  VETWDFRFHPLQAWKAFRPREVSDVEEMESLFSDGDLLDCFTRMPAYAVNAEEDLAAIRK  1440
             VETWDFRFHPLQAWKAFRPREVSDVEEMESLFSDGDLLDCFTRMPAYAVNAEEDLAAIRK
Sbjct  421   VETWDFRFHPLQAWKAFRPREVSDVEEMESLFSDGDLLDCFTRMPAYAVNAEEDLAAIRK  480

Query  1441  TPEMDVGQEVKEPAGDRNQYSNPAETFLNKLHRKHSREVKHQAVKKAKRLAEIresmrae  1620
             TPEM+VGQEVKEPAGDRNQYSNPAETFLNKLHRKHSREVKHQAVKKAKRLAEI+ESMRAE
Sbjct  481   TPEMNVGQEVKEPAGDRNQYSNPAETFLNKLHRKHSREVKHQAVKKAKRLAEIQESMRAE  540

Query  1621  geaessemsggmgaIPSNAELPGTSGARQEPTLPITKPVPTRWEDASFTDSSVEEEQVKL  1800
             GEAESSEMSGGMGAIPSNAELP TSGARQE TLP TKPVP RWEDASFTDSSVEEEQVKL
Sbjct  541   GEAESSEMSGGMGAIPSNAELPSTSGARQELTLPTTKPVPARWEDASFTDSSVEEEQVKL  600

Query  1801  PGKEAVRQRRKQVIGGLPWKHWIPQLNAVGFKALEIQRDRSGTMIMPITEMVPGLEKEDF  1980
             PGKEAV    +QVI GLPWKHWIPQLNAVGFKALEIQRDRSGTMIMPITEMV GLEKEDF
Sbjct  601   PGKEAVETATQQVIEGLPWKHWIPQLNAVGFKALEIQRDRSGTMIMPITEMVSGLEKEDF  660

Query  1981  PEGTPKELARELLAMNRSPATIPLDLLRARDYGSDVKNKRIGAITKTQATSWGEYLTGKI  2160
             PEGTPKELARELL MNRSPATIPLDLLRARDYGSDVKNKRIGAITKTQATSWGEYLTGKI
Sbjct  661   PEGTPKELARELLVMNRSPATIPLDLLRARDYGSDVKNKRIGAITKTQATSWGEYLTGKI  720

Query  2161  ESLTERKVAACVIHGAGGSGKSHAIQKALREIGKGSDITVVLPTNELRLDWSKKVPNTEP  2340
             ESLTERKVA CVIHGAGGSGKSHAIQKALREIGKGSDITVVLPTNELRLDWSKKVPNTEP
Sbjct  721   ESLTERKVATCVIHGAGGSGKSHAIQKALREIGKGSDITVVLPTNELRLDWSKKVPNTEP  780

Query  2341  YMFKTYEKALIGGTGSIVIFDDYSKLPPGYIEALICFYSKIKLVILTGDSRQSVYHETAE  2520
             YMFKTYEKALIGGTGSIVIFDDYSKLPPGYIEALICFYSKIKLVILTGDSRQSVYHETAE
Sbjct  781   YMFKTYEKALIGGTGSIVIFDDYSKLPPGYIEALICFYSKIKLVILTGDSRQSVYHETAE  840

Query  2521  DASIRHLGPATEYFSKYCRYYLNATHRNKKDLANMLGVYSERTGVTEISMSAEFLEGIPT  2700
             DASIRHLGPATEYFSKYCRYYLNATHRNKKDLANMLGVYSERTGVTEISMSAEFLEGIPT
Sbjct  841   DASIRHLGPATEYFSKYCRYYLNATHRNKKDLANMLGVYSERTGVTEISMSAEFLEGIPT  900

Query  2701  LVPSDEKRRLYMGTGRNDTFTYAGCQGLTKPKVQIVLDHNTQVCSANVMYTALSRATDRI  2880
             LVPSDEKRRLYMGTGRNDTFTYAGCQGLTKPKVQIVLDHNTQVCSANVMYTALSRATDRI
Sbjct  901   LVPSDEKRRLYMGTGRNDTFTYAGCQGLTKPKVQIVLDHNTQVCSANVMYTALSRATDRI  960

Query  2881  HFVNTSANSPVLWEKLDSTPYLKTFLSVVREQALreyepaeaepirepepQTHMCVenee  3060
             HFVNTSANS   WEKLDSTPYLKTFLSVVREQALREYEPAEAEPIREPEPQTHMCVENEE
Sbjct  961   HFVNTSANSSAFWEKLDSTPYLKTFLSVVREQALREYEPAEAEPIREPEPQTHMCVENEE  1020

Query  3061  svleeykeelleKFDREIHSESHGHSNCVQTEDTTIQLFSHQQAKDETLLWATIDARLKT  3240
             SVLEEYKEELLEKFDREIHSESHGHSNCVQTEDTTIQLFSHQQAKDETLLWATIDARLKT
Sbjct  1021  SVLEEYKEELLEKFDREIHSESHGHSNCVQTEDTTIQLFSHQQAKDETLLWATIDARLKT  1080

Query  3241  SNQETNFREFLSKKDIGDVLFLNYQKAMGLPKERIPFSQEVWEACAHEVQSKYLSKSKCN  3420
             SNQETNFREFLSKKDIGDVLFLNYQKAMGLPKERIPFSQEVWEACAHEVQSKYLSKSKCN
Sbjct  1081  SNQETNFREFLSKKDIGDVLFLNYQKAMGLPKERIPFSQEVWEACAHEVQSKYLSKSKCN  1140

Query  3421  LINGTVRQSPDFDENKIMVFLKSQWVTKVEKLGLPKIKPGQTIAAFYQQTVMLFGTMARY  3600
             LINGTVRQSPDFDENKIMVFLKSQWVTKVEKLGLPKIKPGQTIAAFYQQTVMLFGTMARY
Sbjct  1141  LINGTVRQSPDFDENKIMVFLKSQWVTKVEKLGLPKIKPGQTIAAFYQQTVMLFGTMARY  1200

Query  3601  MRWFRQAFQPKEVFINCETTPEDMSAWALNNWNFGRPSLANDYTAFDQSQDGAMLQFEVL  3780
             MRWFRQAFQPKEVFINCETTPEDMSAWALNNWNFGRPSLANDYTAFDQSQDGAMLQFEVL
Sbjct  1201  MRWFRQAFQPKEVFINCETTPEDMSAWALNNWNFGRPSLANDYTAFDQSQDGAMLQFEVL  1260

Query  3781  KAKHHCIPEEIIQAYIDIKTNAQIFLGTLSIMRLTGEGPTFDANTECNIAYTHTKFDIPA  3960
             KAKHHCIPEEIIQAYIDIKTNAQIFLGTLSIMRLTGEGPTFDANTECNIAYTHTKFDIPA
Sbjct  1261  KAKHHCIPEEIIQAYIDIKTNAQIFLGTLSIMRLTGEGPTFDANTECNIAYTHTKFDIPA  1320

Query  3961  GTAQVYAGDDSALDCVPEVKHSFHRLEDKLLLKSKPVITQQKKGSWPEFCGWLITPKGVM  4140
             GTAQVYAGDDSALDCVPEVKHSFHRLEDKLLLKSKPVITQQKKGSWPEFCGWLITPKGVM
Sbjct  1321  GTAQVYAGDDSALDCVPEVKHSFHRLEDKLLLKSKPVITQQKKGSWPEFCGWLITPKGVM  1380

Query  4141  KDPIKLHVSlklaeakgelkkCQDSYEIDLSYAYDHKDSLHDLFDEKQCQAHTLTCRTLI  4320
             KDP+KLHVSLKLAEAKGELKKCQDSYEIDLSYAYDHKDSLHDLFDEKQCQAHTLTCRTLI
Sbjct  1381  KDPVKLHVSLKLAEAKGELKKCQDSYEIDLSYAYDHKDSLHDLFDEKQCQAHTLTCRTLI  1440

Query  4321  KSGRGTVSLPRLRNFL  4368
             KSGRGTVSLPRLRNFL
Sbjct  1441  KSGRGTVSLPRLRNFL  1456


>RNA-dependent RNA polymerase [Potato virus X]
Sequence ID: QTU69310.1 Length: 1456
Range 1: 1 to 1456

Score:2858 bits(7409), Expect:0.0, 
Method:Compositional matrix adjust., 
Identities:1433/1456(98%), Positives:1438/1456(98%), Gaps:0/1456(0%)

Query  1     MAKVREVYQSFTDSTTKTLIQDEAYRNIRPIMEKHKLANPYAQTVEAANDLEGFGIATNP  180
             MAKVREVYQSFTDSTTKTLIQDEAYRNIRPIMEKHKLANPYAQTVEAANDLEGFGIATNP
Sbjct  1     MAKVREVYQSFTDSTTKTLIQDEAYRNIRPIMEKHKLANPYAQTVEAANDLEGFGIATNP  60

Query  181   YSIELHTHAAAKTIENKLLEVLGSILPQEPVTFMFLKPRKLNYMRRNPRIKDIFHNVAIE  360
             YSIELHTHAAAKTIENKLLEVLGSILPQEPVTFMFLKPRKLNYMRRNPRIKDIFHNVAIE
Sbjct  61    YSIELHTHAAAKTIENKLLEVLGSILPQEPVTFMFLKPRKLNYMRRNPRIKDIFHNVAIE  120

Query  361   PRDVARYPKETIIDKLTEITTDTAYISDTLHFLDPSYIVETFQNCPKLQTLYATLVLPVE  540
             PRDVARYPKETIIDKLTEITTDTAYISDTLHFLDPSYIVETFQNCPKLQTLYATLVLPVE
Sbjct  121   PRDVARYPKETIIDKLTEITTDTAYISDTLHFLDPSYIVETFQNCPKLQTLYATLVLPVE  180

Query  541   AAFKMESTHPNIYSLKYFGDGFQYIPGNHGGGAYHHEFSHLQWLKVGKIKWRDPKDSFLG  720
             AAFKMESTHPNIYSLKYFGDGFQYIPGNHGGGAYHHEFSHLQWLKVGKIKWRDPKDSFLG
Sbjct  181   AAFKMESTHPNIYSLKYFGDGFQYIPGNHGGGAYHHEFSHLQWLKVGKIKWRDPKDSFLG  240

Query  721   HLNYTTEQVEMHTVTVQLQESFAANHLYCIRRGDLLTPEVRTFGQPDRYVIPPQIFLPKI  900
             HLNYTTEQVEMHTVTVQLQESFAANHLYCIRRGDLLTPEVRTFGQPDRYVIPPQIFLPK+
Sbjct  241   HLNYTTEQVEMHTVTVQLQESFAANHLYCIRRGDLLTPEVRTFGQPDRYVIPPQIFLPKV  300

Query  901   HNCKKPILKKTMMQLFLYVRTVKVAKNCDIFAKVRQLIKSSDLDKYSAVELVYLVSYMEF  1080
             HNCKKPILKKTMMQLFLYVRTVKVAKNCDIFAKVRQLIKSSDLDKYSAVELVYLVSYMEF
Sbjct  301   HNCKKPILKKTMMQLFLYVRTVKVAKNCDIFAKVRQLIKSSDLDKYSAVELVYLVSYMEF  360

Query  1081  LADLQATTCFSDTLSGGLLTKTLAPVRAWIQEKKMQLFGLEDYAKLVKAVDFHPVDFSFK  1260
             LADLQATTCFSDTLSGGLLTKTLAPVRAWIQEKKMQLFGLEDYAKLVKAVDFHPVDFSFK
Sbjct  361   LADLQATTCFSDTLSGGLLTKTLAPVRAWIQEKKMQLFGLEDYAKLVKAVDFHPVDFSFK  420

Query  1261  VETWDFRFHPLQAWKAFRPREVSDVEEMESLFSDGDLLDCFTRMPAYAVNAEEDLAAIRK  1440
             VETWDFRFHPLQAWKAFRPREVSDVEEMESLFSDGDLLDCFTRMPAYAVNAEEDLAAIRK
Sbjct  421   VETWDFRFHPLQAWKAFRPREVSDVEEMESLFSDGDLLDCFTRMPAYAVNAEEDLAAIRK  480

Query  1441  TPEMDVGQEVKEPAGDRNQYSNPAETFLNKLHRKHSREVKHQAVKKAKRLAEIresmrae  1620
             TPEMDVGQEVKEPAGDRNQYSNPAETFLNKLHRKHSREVKHQAVKKAKRLAEI+ESM AE
Sbjct  481   TPEMDVGQEVKEPAGDRNQYSNPAETFLNKLHRKHSREVKHQAVKKAKRLAEIQESMSAE  540

Query  1621  geaessemsggmgaIPSNAELPGTSGARQEPTLPITKPVPTRWEDASFTDSSVEEEQVKL  1800
             GEAESSEMS GMGAIPSNAELP TSGARQE TLP TKPVP RWEDASFTDSSVEEEQVKL
Sbjct  541   GEAESSEMSRGMGAIPSNAELPSTSGARQELTLPTTKPVPARWEDASFTDSSVEEEQVKL  600

Query  1801  PGKEAVRQRRKQVIGGLPWKHWIPQLNAVGFKALEIQRDRSGTMIMPITEMVPGLEKEDF  1980
             PGKEAV    +QVI GLPWKHWIPQLNAVGFKALEIQRDRSGTMIMPITEMV GLEKEDF
Sbjct  601   PGKEAVETATQQVIEGLPWKHWIPQLNAVGFKALEIQRDRSGTMIMPITEMVSGLEKEDF  660

Query  1981  PEGTPKELARELLAMNRSPATIPLDLLRARDYGSDVKNKRIGAITKTQATSWGEYLTGKI  2160
             PEGTPKELARELL MNRSPATIPLDLLRARDYGSDVKNKRIGAITKTQATSWGEYLTGKI
Sbjct  661   PEGTPKELARELLVMNRSPATIPLDLLRARDYGSDVKNKRIGAITKTQATSWGEYLTGKI  720

Query  2161  ESLTERKVAACVIHGAGGSGKSHAIQKALREIGKGSDITVVLPTNELRLDWSKKVPNTEP  2340
             ESLTERKVA CVIHGAGGSGKSHAIQKALREIGKGSDITVVLPTNELRLDWSKKVPNTEP
Sbjct  721   ESLTERKVATCVIHGAGGSGKSHAIQKALREIGKGSDITVVLPTNELRLDWSKKVPNTEP  780

Query  2341  YMFKTYEKALIGGTGSIVIFDDYSKLPPGYIEALICFYSKIKLVILTGDSRQSVYHETAE  2520
             YMFKTYEKALI GTGSIVIFDDYSKLPPGYIEALICFYSKIKLVILTGDSRQSVYHETAE
Sbjct  781   YMFKTYEKALISGTGSIVIFDDYSKLPPGYIEALICFYSKIKLVILTGDSRQSVYHETAE  840

Query  2521  DASIRHLGPATEYFSKYCRYYLNATHRNKKDLANMLGVYSERTGVTEISMSAEFLEGIPT  2700
             DASIRHLGPATEYFSKYCRYYLNATHRNKKDLANMLGVYSERTGVTEISMSAEFLEGIPT
Sbjct  841   DASIRHLGPATEYFSKYCRYYLNATHRNKKDLANMLGVYSERTGVTEISMSAEFLEGIPT  900

Query  2701  LVPSDEKRRLYMGTGRNDTFTYAGCQGLTKPKVQIVLDHNTQVCSANVMYTALSRATDRI  2880
             LVPSDEKR+LYMGTGRNDTFTYAGCQGLTKPKVQIVLDHNTQVCSANVMYTALSRATDRI
Sbjct  901   LVPSDEKRKLYMGTGRNDTFTYAGCQGLTKPKVQIVLDHNTQVCSANVMYTALSRATDRI  960

Query  2881  HFVNTSANSPVLWEKLDSTPYLKTFLSVVREQALreyepaeaepirepepQTHMCVenee  3060
             HFVNTSANS   WEKLDSTPYLKTFLSVVREQALREYEPAEAEPI+EPEPQTHMCVENEE
Sbjct  961   HFVNTSANSSAFWEKLDSTPYLKTFLSVVREQALREYEPAEAEPIQEPEPQTHMCVENEE  1020

Query  3061  svleeykeelleKFDREIHSESHGHSNCVQTEDTTIQLFSHQQAKDETLLWATIDARLKT  3240
             SVLEEYKEELLEKFDREIHSESHGHSNCVQTEDTTIQLFSHQQAKDETLLWATIDARLKT
Sbjct  1021  SVLEEYKEELLEKFDREIHSESHGHSNCVQTEDTTIQLFSHQQAKDETLLWATIDARLKT  1080

Query  3241  SNQETNFREFLSKKDIGDVLFLNYQKAMGLPKERIPFSQEVWEACAHEVQSKYLSKSKCN  3420
             SNQETNFREFLSKKDIGDVLFLNYQKAMGLPKERIPFSQEVWEACAHEVQSKYLSKSKCN
Sbjct  1081  SNQETNFREFLSKKDIGDVLFLNYQKAMGLPKERIPFSQEVWEACAHEVQSKYLSKSKCN  1140

Query  3421  LINGTVRQSPDFDENKIMVFLKSQWVTKVEKLGLPKIKPGQTIAAFYQQTVMLFGTMARY  3600
             LINGTVRQSPDFDENKIMVFLKSQWVTKVEKLGLPKIKPGQTIAAFYQQTVMLFGTMARY
Sbjct  1141  LINGTVRQSPDFDENKIMVFLKSQWVTKVEKLGLPKIKPGQTIAAFYQQTVMLFGTMARY  1200

Query  3601  MRWFRQAFQPKEVFINCETTPEDMSAWALNNWNFGRPSLANDYTAFDQSQDGAMLQFEVL  3780
             MRWFRQAFQPKEVFINCETTPEDMSAWALNNWNFGRPSLANDYTAFDQSQDGAMLQFEVL
Sbjct  1201  MRWFRQAFQPKEVFINCETTPEDMSAWALNNWNFGRPSLANDYTAFDQSQDGAMLQFEVL  1260

Query  3781  KAKHHCIPEEIIQAYIDIKTNAQIFLGTLSIMRLTGEGPTFDANTECNIAYTHTKFDIPA  3960
             KAKHHCIPEEIIQAYIDIKTNAQIFLGTLSIMRLTGEGPTFDANTECNIAYTHTKFDIPA
Sbjct  1261  KAKHHCIPEEIIQAYIDIKTNAQIFLGTLSIMRLTGEGPTFDANTECNIAYTHTKFDIPA  1320

Query  3961  GTAQVYAGDDSALDCVPEVKHSFHRLEDKLLLKSKPVITQQKKGSWPEFCGWLITPKGVM  4140
             GTAQVYAGDDSALDCVPEVKHSFHRLEDKLLLKSKPVITQQKKGSWPEFCGWLITPKGVM
Sbjct  1321  GTAQVYAGDDSALDCVPEVKHSFHRLEDKLLLKSKPVITQQKKGSWPEFCGWLITPKGVM  1380

Query  4141  KDPIKLHVSlklaeakgelkkCQDSYEIDLSYAYDHKDSLHDLFDEKQCQAHTLTCRTLI  4320
             KDPIKLHVSLKLAEAKGELKKCQDSYEIDLSYAYDHKDSLHDLFDEKQCQAHTLTCRTLI
Sbjct  1381  KDPIKLHVSLKLAEAKGELKKCQDSYEIDLSYAYDHKDSLHDLFDEKQCQAHTLTCRTLI  1440

Query  4321  KSGRGTVSLPRLRNFL  4368
             KSGRGTVSLPRLRNFL
Sbjct  1441  KSGRGTVSLPRLRNFL  1456


>RNA-dependent RNA polymerase [Potato virus X]
Sequence ID: QTU67725.1 Length: 1456
Range 1: 1 to 1456

Score:2858 bits(7409), Expect:0.0, 
Method:Compositional matrix adjust., 
Identities:1434/1456(98%), Positives:1439/1456(98%), Gaps:0/1456(0%)

Query  1     MAKVREVYQSFTDSTTKTLIQDEAYRNIRPIMEKHKLANPYAQTVEAANDLEGFGIATNP  180
             MAKVREVYQSFTDSTTKTLIQDEAYRNIRPIMEKHKLANPYAQTVEAANDLEGFGIATNP
Sbjct  1     MAKVREVYQSFTDSTTKTLIQDEAYRNIRPIMEKHKLANPYAQTVEAANDLEGFGIATNP  60

Query  181   YSIELHTHAAAKTIENKLLEVLGSILPQEPVTFMFLKPRKLNYMRRNPRIKDIFHNVAIE  360
             YSIELHTHAAAKTIENKLLEVLGSILPQEPVTFMFLKPRKLNYMRRNPRIKDIFHNVAIE
Sbjct  61    YSIELHTHAAAKTIENKLLEVLGSILPQEPVTFMFLKPRKLNYMRRNPRIKDIFHNVAIE  120

Query  361   PRDVARYPKETIIDKLTEITTDTAYISDTLHFLDPSYIVETFQNCPKLQTLYATLVLPVE  540
             PRDVARYPKETIIDKLTEITTDTAYISDTLHFLDPSYIVETFQNCPKLQTLYATLVLPVE
Sbjct  121   PRDVARYPKETIIDKLTEITTDTAYISDTLHFLDPSYIVETFQNCPKLQTLYATLVLPVE  180

Query  541   AAFKMESTHPNIYSLKYFGDGFQYIPGNHGGGAYHHEFSHLQWLKVGKIKWRDPKDSFLG  720
             AAFKMESTHPNIYSLKYFGDGFQYIPGNHGGGAYHHEFSHLQWLKVGKIKWRDPKDSFLG
Sbjct  181   AAFKMESTHPNIYSLKYFGDGFQYIPGNHGGGAYHHEFSHLQWLKVGKIKWRDPKDSFLG  240

Query  721   HLNYTTEQVEMHTVTVQLQESFAANHLYCIRRGDLLTPEVRTFGQPDRYVIPPQIFLPKI  900
             HLNYTTEQVEMHTVTVQLQESFAANHLYCIRRGDLLTPEVRTFGQPDRYVIPPQIFLPK+
Sbjct  241   HLNYTTEQVEMHTVTVQLQESFAANHLYCIRRGDLLTPEVRTFGQPDRYVIPPQIFLPKV  300

Query  901   HNCKKPILKKTMMQLFLYVRTVKVAKNCDIFAKVRQLIKSSDLDKYSAVELVYLVSYMEF  1080
             HNCKKPILKKTMMQLFLYVRTVKVAKNCDIFAKVRQLIKSSDLDKYSAVELVYLVSYMEF
Sbjct  301   HNCKKPILKKTMMQLFLYVRTVKVAKNCDIFAKVRQLIKSSDLDKYSAVELVYLVSYMEF  360

Query  1081  LADLQATTCFSDTLSGGLLTKTLAPVRAWIQEKKMQLFGLEDYAKLVKAVDFHPVDFSFK  1260
             LADLQATTCFSDTLSGGLLTKTLAPVRAWIQEKKMQLFGLEDYAKLVKAVDFHPVDFSFK
Sbjct  361   LADLQATTCFSDTLSGGLLTKTLAPVRAWIQEKKMQLFGLEDYAKLVKAVDFHPVDFSFK  420

Query  1261  VETWDFRFHPLQAWKAFRPREVSDVEEMESLFSDGDLLDCFTRMPAYAVNAEEDLAAIRK  1440
             VETWDFRFHPLQAWKAFRPREVSDVEEMESLFSDGDLLDCFTRMPAYAVNAEEDLAAIRK
Sbjct  421   VETWDFRFHPLQAWKAFRPREVSDVEEMESLFSDGDLLDCFTRMPAYAVNAEEDLAAIRK  480

Query  1441  TPEMDVGQEVKEPAGDRNQYSNPAETFLNKLHRKHSREVKHQAVKKAKRLAEIresmrae  1620
             TPEMDVGQEVKEPAGDRNQYSNPAETFLNKLHRKHSREVKHQAVKKAKRLAEI+ESMRAE
Sbjct  481   TPEMDVGQEVKEPAGDRNQYSNPAETFLNKLHRKHSREVKHQAVKKAKRLAEIQESMRAE  540

Query  1621  geaessemsggmgaIPSNAELPGTSGARQEPTLPITKPVPTRWEDASFTDSSVEEEQVKL  1800
             GEAESSEMS GMGAIPSNAELP TSGARQE TLP TKPVP RWEDASFTDSSVEEEQVKL
Sbjct  541   GEAESSEMSRGMGAIPSNAELPSTSGARQELTLPTTKPVPARWEDASFTDSSVEEEQVKL  600

Query  1801  PGKEAVRQRRKQVIGGLPWKHWIPQLNAVGFKALEIQRDRSGTMIMPITEMVPGLEKEDF  1980
             PGKEAV    +QVI GLPWKHWIPQLNAVGFKALEIQRDRSGTMIMPITEMV GLEKEDF
Sbjct  601   PGKEAVETATQQVIEGLPWKHWIPQLNAVGFKALEIQRDRSGTMIMPITEMVSGLEKEDF  660

Query  1981  PEGTPKELARELLAMNRSPATIPLDLLRARDYGSDVKNKRIGAITKTQATSWGEYLTGKI  2160
             PEGTPKELARELL MNRSPATIPLDLLRARDYGSDVKNKRIGAITKTQATSWGEYLTGKI
Sbjct  661   PEGTPKELARELLVMNRSPATIPLDLLRARDYGSDVKNKRIGAITKTQATSWGEYLTGKI  720

Query  2161  ESLTERKVAACVIHGAGGSGKSHAIQKALREIGKGSDITVVLPTNELRLDWSKKVPNTEP  2340
             ESLTERKVA CVIHGAGGSGKSHAIQKALREIGKGSDITVVLPTNELRLDWSKKVPNTEP
Sbjct  721   ESLTERKVATCVIHGAGGSGKSHAIQKALREIGKGSDITVVLPTNELRLDWSKKVPNTEP  780

Query  2341  YMFKTYEKALIGGTGSIVIFDDYSKLPPGYIEALICFYSKIKLVILTGDSRQSVYHETAE  2520
             YMFKTYEKALI GTGSIVIFDDYSKLPPGYIEALICFYSKIKLVILTGDSRQSVYHETAE
Sbjct  781   YMFKTYEKALISGTGSIVIFDDYSKLPPGYIEALICFYSKIKLVILTGDSRQSVYHETAE  840

Query  2521  DASIRHLGPATEYFSKYCRYYLNATHRNKKDLANMLGVYSERTGVTEISMSAEFLEGIPT  2700
             DASIRHLGPATEYFSKYCRYYLNATHRNKKDLANMLGVYSERTGVTEISMSAEFLEGIPT
Sbjct  841   DASIRHLGPATEYFSKYCRYYLNATHRNKKDLANMLGVYSERTGVTEISMSAEFLEGIPT  900

Query  2701  LVPSDEKRRLYMGTGRNDTFTYAGCQGLTKPKVQIVLDHNTQVCSANVMYTALSRATDRI  2880
             LVPSDEKR+LYMGTGRNDTFTYAGCQGLTKPKVQIVLDHNTQVCSANVMYTALSRATDRI
Sbjct  901   LVPSDEKRKLYMGTGRNDTFTYAGCQGLTKPKVQIVLDHNTQVCSANVMYTALSRATDRI  960

Query  2881  HFVNTSANSPVLWEKLDSTPYLKTFLSVVREQALreyepaeaepirepepQTHMCVenee  3060
             HFVNTSANS   WEKLDSTPYLKTFLSVVREQALREYEPAEAEPI+EPEPQTHMCVENEE
Sbjct  961   HFVNTSANSSAFWEKLDSTPYLKTFLSVVREQALREYEPAEAEPIQEPEPQTHMCVENEE  1020

Query  3061  svleeykeelleKFDREIHSESHGHSNCVQTEDTTIQLFSHQQAKDETLLWATIDARLKT  3240
             SVLEEYKEELLEKFDREIHSESHGHSNCVQTEDTTIQLFSHQQAKDETLLWATIDARLKT
Sbjct  1021  SVLEEYKEELLEKFDREIHSESHGHSNCVQTEDTTIQLFSHQQAKDETLLWATIDARLKT  1080

Query  3241  SNQETNFREFLSKKDIGDVLFLNYQKAMGLPKERIPFSQEVWEACAHEVQSKYLSKSKCN  3420
             SNQETNFREFLSKKDIGDVLFLNYQKAMGLPKERIPFSQEVWEACAHEVQSKYLSKSKCN
Sbjct  1081  SNQETNFREFLSKKDIGDVLFLNYQKAMGLPKERIPFSQEVWEACAHEVQSKYLSKSKCN  1140

Query  3421  LINGTVRQSPDFDENKIMVFLKSQWVTKVEKLGLPKIKPGQTIAAFYQQTVMLFGTMARY  3600
             LINGTVRQSPDFDENKIMVFLKSQWVTKVEKLGLPKIKPGQTIAAFYQQTVMLFGTMARY
Sbjct  1141  LINGTVRQSPDFDENKIMVFLKSQWVTKVEKLGLPKIKPGQTIAAFYQQTVMLFGTMARY  1200

Query  3601  MRWFRQAFQPKEVFINCETTPEDMSAWALNNWNFGRPSLANDYTAFDQSQDGAMLQFEVL  3780
             MRWFRQAFQPKEVFINCETTPEDMSAWALNNWNFGRPSLANDYTAFDQSQDGAMLQFEVL
Sbjct  1201  MRWFRQAFQPKEVFINCETTPEDMSAWALNNWNFGRPSLANDYTAFDQSQDGAMLQFEVL  1260

Query  3781  KAKHHCIPEEIIQAYIDIKTNAQIFLGTLSIMRLTGEGPTFDANTECNIAYTHTKFDIPA  3960
             KAKHHCIPEEIIQAYIDIKTNAQIFLGTLSIMRLTGEGPTFDANTECNIAYTHTKFDIPA
Sbjct  1261  KAKHHCIPEEIIQAYIDIKTNAQIFLGTLSIMRLTGEGPTFDANTECNIAYTHTKFDIPA  1320

Query  3961  GTAQVYAGDDSALDCVPEVKHSFHRLEDKLLLKSKPVITQQKKGSWPEFCGWLITPKGVM  4140
             GTAQVYAGDDSALDCVPEVKHSFHRLEDKLLLKSKPVITQQKKGSWPEFCGWLITPKGVM
Sbjct  1321  GTAQVYAGDDSALDCVPEVKHSFHRLEDKLLLKSKPVITQQKKGSWPEFCGWLITPKGVM  1380

Query  4141  KDPIKLHVSlklaeakgelkkCQDSYEIDLSYAYDHKDSLHDLFDEKQCQAHTLTCRTLI  4320
             KDPIKLHVSLKLAEAKGELKKCQDSYEIDLSYAYDHKDSLHDLFDEKQCQAHTLTCRTLI
Sbjct  1381  KDPIKLHVSLKLAEAKGELKKCQDSYEIDLSYAYDHKDSLHDLFDEKQCQAHTLTCRTLI  1440

Query  4321  KSGRGTVSLPRLRNFL  4368
             KSGRGTVSLPRLRNFL
Sbjct  1441  KSGRGTVSLPRLRNFL  1456


>RNA-dependent RNA polymerase [Potato virus X]
Sequence ID: QTU68650.1 Length: 1456
Range 1: 1 to 1456

Score:2858 bits(7409), Expect:0.0, 
Method:Compositional matrix adjust., 
Identities:1435/1456(99%), Positives:1440/1456(98%), Gaps:0/1456(0%)

Query  1     MAKVREVYQSFTDSTTKTLIQDEAYRNIRPIMEKHKLANPYAQTVEAANDLEGFGIATNP  180
             MAKVREVYQSFTDSTTKTLIQDEAYRNIRPIMEKHKLANPYAQTVEAANDLEGFGIATNP
Sbjct  1     MAKVREVYQSFTDSTTKTLIQDEAYRNIRPIMEKHKLANPYAQTVEAANDLEGFGIATNP  60

Query  181   YSIELHTHAAAKTIENKLLEVLGSILPQEPVTFMFLKPRKLNYMRRNPRIKDIFHNVAIE  360
             YSIELHTHAAAKTIENKLLEVLGSILPQEPVTFMFLKPRKLNYMRRNPRIKDIFHNVAIE
Sbjct  61    YSIELHTHAAAKTIENKLLEVLGSILPQEPVTFMFLKPRKLNYMRRNPRIKDIFHNVAIE  120

Query  361   PRDVARYPKETIIDKLTEITTDTAYISDTLHFLDPSYIVETFQNCPKLQTLYATLVLPVE  540
             PRDVARYPKETIIDKLTEITTDTAYISDTLHFLDPSYIVETFQNCPKLQTLYATLVLPVE
Sbjct  121   PRDVARYPKETIIDKLTEITTDTAYISDTLHFLDPSYIVETFQNCPKLQTLYATLVLPVE  180

Query  541   AAFKMESTHPNIYSLKYFGDGFQYIPGNHGGGAYHHEFSHLQWLKVGKIKWRDPKDSFLG  720
             AAFKMESTHPNIYSLKYFGDGFQYIPGNHGGGAYHHEFSHLQWLKVGKIKWRDPKDSFLG
Sbjct  181   AAFKMESTHPNIYSLKYFGDGFQYIPGNHGGGAYHHEFSHLQWLKVGKIKWRDPKDSFLG  240

Query  721   HLNYTTEQVEMHTVTVQLQESFAANHLYCIRRGDLLTPEVRTFGQPDRYVIPPQIFLPKI  900
             HLNYTTEQVEMHTVTVQLQESFAANHLYCIRRGDLLTPEVRTFGQPDRYVIPPQIFLPK+
Sbjct  241   HLNYTTEQVEMHTVTVQLQESFAANHLYCIRRGDLLTPEVRTFGQPDRYVIPPQIFLPKV  300

Query  901   HNCKKPILKKTMMQLFLYVRTVKVAKNCDIFAKVRQLIKSSDLDKYSAVELVYLVSYMEF  1080
             HNCKKPILKKTMMQLFLYVRTVKVAKNCDIFAKVRQLIKSSDLDKYSAVELVYLVSYMEF
Sbjct  301   HNCKKPILKKTMMQLFLYVRTVKVAKNCDIFAKVRQLIKSSDLDKYSAVELVYLVSYMEF  360

Query  1081  LADLQATTCFSDTLSGGLLTKTLAPVRAWIQEKKMQLFGLEDYAKLVKAVDFHPVDFSFK  1260
             LADLQATTCFSDTLSGGLLTKTLAPVRAWIQEKKMQLFGLEDYAKLVKAVDFHPVDFSFK
Sbjct  361   LADLQATTCFSDTLSGGLLTKTLAPVRAWIQEKKMQLFGLEDYAKLVKAVDFHPVDFSFK  420

Query  1261  VETWDFRFHPLQAWKAFRPREVSDVEEMESLFSDGDLLDCFTRMPAYAVNAEEDLAAIRK  1440
             VETWDFRFHPLQAWKAFRPREVSDVEEMESLFSDGDLLDCFTRMPAYAVNAEEDLAAIRK
Sbjct  421   VETWDFRFHPLQAWKAFRPREVSDVEEMESLFSDGDLLDCFTRMPAYAVNAEEDLAAIRK  480

Query  1441  TPEMDVGQEVKEPAGDRNQYSNPAETFLNKLHRKHSREVKHQAVKKAKRLAEIresmrae  1620
             TPEMDVGQEVKEPAGDRNQYSNPAETFLNKL RKHSREVKHQAVKKAKRLAEI+ESMRAE
Sbjct  481   TPEMDVGQEVKEPAGDRNQYSNPAETFLNKLSRKHSREVKHQAVKKAKRLAEIQESMRAE  540

Query  1621  geaessemsggmgaIPSNAELPGTSGARQEPTLPITKPVPTRWEDASFTDSSVEEEQVKL  1800
             GEAESSEMSGGMGAIPSNAELP TSGARQE TLP TKPVP RWEDASFTDSSVEEEQVKL
Sbjct  541   GEAESSEMSGGMGAIPSNAELPSTSGARQELTLPTTKPVPARWEDASFTDSSVEEEQVKL  600

Query  1801  PGKEAVRQRRKQVIGGLPWKHWIPQLNAVGFKALEIQRDRSGTMIMPITEMVPGLEKEDF  1980
             PGKEAV    +QVI GLPWKHWIPQLNAVGFKALEIQRDRSGTMIMPITEMV GLEKEDF
Sbjct  601   PGKEAVETATQQVIEGLPWKHWIPQLNAVGFKALEIQRDRSGTMIMPITEMVSGLEKEDF  660

Query  1981  PEGTPKELARELLAMNRSPATIPLDLLRARDYGSDVKNKRIGAITKTQATSWGEYLTGKI  2160
             PEGTPKELARELLAMNRSPATIPLDLLRARDYGSDVKNKRIGAITKTQATSWGEYLTGKI
Sbjct  661   PEGTPKELARELLAMNRSPATIPLDLLRARDYGSDVKNKRIGAITKTQATSWGEYLTGKI  720

Query  2161  ESLTERKVAACVIHGAGGSGKSHAIQKALREIGKGSDITVVLPTNELRLDWSKKVPNTEP  2340
             ESLTERKVA CVIHGAGGSGKSHAIQKALREIGKGSDITVVLPTNELRLDWSKKVPNTEP
Sbjct  721   ESLTERKVATCVIHGAGGSGKSHAIQKALREIGKGSDITVVLPTNELRLDWSKKVPNTEP  780

Query  2341  YMFKTYEKALIGGTGSIVIFDDYSKLPPGYIEALICFYSKIKLVILTGDSRQSVYHETAE  2520
             YMFKTYEKALIGGTGSIVIFDDYSKLPPGYIEALICFYSKIKLVILTGDSRQSVYHETAE
Sbjct  781   YMFKTYEKALIGGTGSIVIFDDYSKLPPGYIEALICFYSKIKLVILTGDSRQSVYHETAE  840

Query  2521  DASIRHLGPATEYFSKYCRYYLNATHRNKKDLANMLGVYSERTGVTEISMSAEFLEGIPT  2700
             DASIRHLGPATEYFSKYCRYYLNATHRNKKDLANMLGVYSERTGVTEISMSAEFLEGIPT
Sbjct  841   DASIRHLGPATEYFSKYCRYYLNATHRNKKDLANMLGVYSERTGVTEISMSAEFLEGIPT  900

Query  2701  LVPSDEKRRLYMGTGRNDTFTYAGCQGLTKPKVQIVLDHNTQVCSANVMYTALSRATDRI  2880
             LVPSDEKRRLYMGTGRNDTFTYAGCQGLTKPKVQIVLDHNTQVCSANVMYTALSRATDRI
Sbjct  901   LVPSDEKRRLYMGTGRNDTFTYAGCQGLTKPKVQIVLDHNTQVCSANVMYTALSRATDRI  960

Query  2881  HFVNTSANSPVLWEKLDSTPYLKTFLSVVREQALreyepaeaepirepepQTHMCVenee  3060
             HFVNTSANS   WEKLDSTPYLKTFLSVVREQALREYEPAEA+PI+EPEPQTHMCVENEE
Sbjct  961   HFVNTSANSSAFWEKLDSTPYLKTFLSVVREQALREYEPAEAKPIQEPEPQTHMCVENEE  1020

Query  3061  svleeykeelleKFDREIHSESHGHSNCVQTEDTTIQLFSHQQAKDETLLWATIDARLKT  3240
             SVLEEYKEELLEKFDREIHSESHGHSNCVQTEDTTIQLFSHQQAKDETLLWATIDARLKT
Sbjct  1021  SVLEEYKEELLEKFDREIHSESHGHSNCVQTEDTTIQLFSHQQAKDETLLWATIDARLKT  1080

Query  3241  SNQETNFREFLSKKDIGDVLFLNYQKAMGLPKERIPFSQEVWEACAHEVQSKYLSKSKCN  3420
             SNQETNFREFLSKKDIGDVLFLNYQKAMGLPKERIPFSQEVWEACAHEVQ KYLSKSKCN
Sbjct  1081  SNQETNFREFLSKKDIGDVLFLNYQKAMGLPKERIPFSQEVWEACAHEVQGKYLSKSKCN  1140

Query  3421  LINGTVRQSPDFDENKIMVFLKSQWVTKVEKLGLPKIKPGQTIAAFYQQTVMLFGTMARY  3600
             LINGTVRQSPDFDENKIMVFLKSQWVTKVEKLGLPKIKPGQTIAAFYQQTVMLFGTMARY
Sbjct  1141  LINGTVRQSPDFDENKIMVFLKSQWVTKVEKLGLPKIKPGQTIAAFYQQTVMLFGTMARY  1200

Query  3601  MRWFRQAFQPKEVFINCETTPEDMSAWALNNWNFGRPSLANDYTAFDQSQDGAMLQFEVL  3780
             MRWFRQAFQPKEVFINCETTPEDMSAWALNNWNFGRPSLANDYTAFDQSQDGAMLQFEVL
Sbjct  1201  MRWFRQAFQPKEVFINCETTPEDMSAWALNNWNFGRPSLANDYTAFDQSQDGAMLQFEVL  1260

Query  3781  KAKHHCIPEEIIQAYIDIKTNAQIFLGTLSIMRLTGEGPTFDANTECNIAYTHTKFDIPA  3960
             KAKHHCIPEEIIQAYIDIKTNAQIFLGTLSIMRLTGEGPTFDANTECNIAYTHTKFDIPA
Sbjct  1261  KAKHHCIPEEIIQAYIDIKTNAQIFLGTLSIMRLTGEGPTFDANTECNIAYTHTKFDIPA  1320

Query  3961  GTAQVYAGDDSALDCVPEVKHSFHRLEDKLLLKSKPVITQQKKGSWPEFCGWLITPKGVM  4140
             GTAQVYAGDDSALDCVPEVKHSFHRLEDKLLLKSKPVITQQKKGSWPEFCGWLITPKGVM
Sbjct  1321  GTAQVYAGDDSALDCVPEVKHSFHRLEDKLLLKSKPVITQQKKGSWPEFCGWLITPKGVM  1380

Query  4141  KDPIKLHVSlklaeakgelkkCQDSYEIDLSYAYDHKDSLHDLFDEKQCQAHTLTCRTLI  4320
             KDPIKLHVSLKLAEAKGELKKCQDSYEIDLSYAYDHKDSLHDLFDEKQCQAHTLTCRTLI
Sbjct  1381  KDPIKLHVSLKLAEAKGELKKCQDSYEIDLSYAYDHKDSLHDLFDEKQCQAHTLTCRTLI  1440

Query  4321  KSGRGTVSLPRLRNFL  4368
             KSGRGTVSLPRLRNFL
Sbjct  1441  KSGRGTVSLPRLRNFL  1456


>RNA-dependent RNA polymerase [Potato virus X]
Sequence ID: QTU67925.1 Length: 1456
>RNA-dependent RNA polymerase [Potato virus X]
Sequence ID: QTU67975.1 Length: 1456 
Range 1: 1 to 1456

Score:2858 bits(7408), Expect:0.0, 
Method:Compositional matrix adjust., 
Identities:1436/1456(99%), Positives:1440/1456(98%), Gaps:0/1456(0%)

Query  1     MAKVREVYQSFTDSTTKTLIQDEAYRNIRPIMEKHKLANPYAQTVEAANDLEGFGIATNP  180
             MAKVREVYQSFTDSTTKTLIQDEAYRNIRPIMEKHKLANPYAQTVEAANDLEGFGIATNP
Sbjct  1     MAKVREVYQSFTDSTTKTLIQDEAYRNIRPIMEKHKLANPYAQTVEAANDLEGFGIATNP  60

Query  181   YSIELHTHAAAKTIENKLLEVLGSILPQEPVTFMFLKPRKLNYMRRNPRIKDIFHNVAIE  360
             YSIELHTHAAAKTIENKLLEVLGSILPQEPVTFMFLKPRKLNYMRRNPRIKDIFHNVAIE
Sbjct  61    YSIELHTHAAAKTIENKLLEVLGSILPQEPVTFMFLKPRKLNYMRRNPRIKDIFHNVAIE  120

Query  361   PRDVARYPKETIIDKLTEITTDTAYISDTLHFLDPSYIVETFQNCPKLQTLYATLVLPVE  540
             PRDVARYPKETIIDKLTEITTDTAYISDTLHFLDPSYIVETFQNCPKLQTLYATLVLPVE
Sbjct  121   PRDVARYPKETIIDKLTEITTDTAYISDTLHFLDPSYIVETFQNCPKLQTLYATLVLPVE  180

Query  541   AAFKMESTHPNIYSLKYFGDGFQYIPGNHGGGAYHHEFSHLQWLKVGKIKWRDPKDSFLG  720
             AAFKMESTHPNIYSLKYFGDGFQYIPGNHGGGAYHHEFSHLQWLKVGKIKWRDPKDSFLG
Sbjct  181   AAFKMESTHPNIYSLKYFGDGFQYIPGNHGGGAYHHEFSHLQWLKVGKIKWRDPKDSFLG  240

Query  721   HLNYTTEQVEMHTVTVQLQESFAANHLYCIRRGDLLTPEVRTFGQPDRYVIPPQIFLPKI  900
             HLNYTTEQVEMHTVTVQLQESFAANHLYCIRRGDLLTPEVRTFGQPDRYVIPPQIFLPK+
Sbjct  241   HLNYTTEQVEMHTVTVQLQESFAANHLYCIRRGDLLTPEVRTFGQPDRYVIPPQIFLPKV  300

Query  901   HNCKKPILKKTMMQLFLYVRTVKVAKNCDIFAKVRQLIKSSDLDKYSAVELVYLVSYMEF  1080
             HNCKKPILKKTMMQLFLYVRTVKVAKNCDIFAKVRQLIKSSDLDKYSAVELVYLVSYMEF
Sbjct  301   HNCKKPILKKTMMQLFLYVRTVKVAKNCDIFAKVRQLIKSSDLDKYSAVELVYLVSYMEF  360

Query  1081  LADLQATTCFSDTLSGGLLTKTLAPVRAWIQEKKMQLFGLEDYAKLVKAVDFHPVDFSFK  1260
             LADLQATTCFSDTLSGGLLTKTLAPVRAWIQEKKMQLFGLEDYAKLVKAVDFHPVDFSFK
Sbjct  361   LADLQATTCFSDTLSGGLLTKTLAPVRAWIQEKKMQLFGLEDYAKLVKAVDFHPVDFSFK  420

Query  1261  VETWDFRFHPLQAWKAFRPREVSDVEEMESLFSDGDLLDCFTRMPAYAVNAEEDLAAIRK  1440
             VETWDFRFHPLQAWKAFRPREVSDVEEMESLFSDGDLLDCFTRMPAYAVNAEEDLAAIRK
Sbjct  421   VETWDFRFHPLQAWKAFRPREVSDVEEMESLFSDGDLLDCFTRMPAYAVNAEEDLAAIRK  480

Query  1441  TPEMDVGQEVKEPAGDRNQYSNPAETFLNKLHRKHSREVKHQAVKKAKRLAEIresmrae  1620
             TPEMDVGQEVKEPAGDRNQYSNPAETFLNKLHRKHSREVKHQAVKKA+RLAEI+ESMRAE
Sbjct  481   TPEMDVGQEVKEPAGDRNQYSNPAETFLNKLHRKHSREVKHQAVKKARRLAEIQESMRAE  540

Query  1621  geaessemsggmgaIPSNAELPGTSGARQEPTLPITKPVPTRWEDASFTDSSVEEEQVKL  1800
             GEAESSEMSGGMGAIPSNAELP TSG RQE TLP TKPVP RWEDASFTDSSVEEEQVKL
Sbjct  541   GEAESSEMSGGMGAIPSNAELPSTSGVRQELTLPTTKPVPARWEDASFTDSSVEEEQVKL  600

Query  1801  PGKEAVRQRRKQVIGGLPWKHWIPQLNAVGFKALEIQRDRSGTMIMPITEMVPGLEKEDF  1980
             PGKEAV    +QVI GLPWKHWIPQLNAVGFKALEIQRDRSGTMIMPITEMV GLEKEDF
Sbjct  601   PGKEAVETATQQVIEGLPWKHWIPQLNAVGFKALEIQRDRSGTMIMPITEMVSGLEKEDF  660

Query  1981  PEGTPKELARELLAMNRSPATIPLDLLRARDYGSDVKNKRIGAITKTQATSWGEYLTGKI  2160
             PEGTPKELARELLAMNRSPATIPLDLLRARDYGSDVKNKRIGAITKTQATSWGEYLTGKI
Sbjct  661   PEGTPKELARELLAMNRSPATIPLDLLRARDYGSDVKNKRIGAITKTQATSWGEYLTGKI  720

Query  2161  ESLTERKVAACVIHGAGGSGKSHAIQKALREIGKGSDITVVLPTNELRLDWSKKVPNTEP  2340
             ESLTERKVA CVIHGAGGSGKSHAIQKALREIGKGSDITVVLPTNELRLDWSKKVPNTEP
Sbjct  721   ESLTERKVATCVIHGAGGSGKSHAIQKALREIGKGSDITVVLPTNELRLDWSKKVPNTEP  780

Query  2341  YMFKTYEKALIGGTGSIVIFDDYSKLPPGYIEALICFYSKIKLVILTGDSRQSVYHETAE  2520
             YMFKTYEKALIGGTGSIVIFDDYSKLPPGYIEALICFYSKIKLVILTGDSRQSVYHETAE
Sbjct  781   YMFKTYEKALIGGTGSIVIFDDYSKLPPGYIEALICFYSKIKLVILTGDSRQSVYHETAE  840

Query  2521  DASIRHLGPATEYFSKYCRYYLNATHRNKKDLANMLGVYSERTGVTEISMSAEFLEGIPT  2700
             DASIRHLGPATEYFSKYCRYYLNATHRNKKDLANMLGVYSERTGVTEISMSAEFLEGIPT
Sbjct  841   DASIRHLGPATEYFSKYCRYYLNATHRNKKDLANMLGVYSERTGVTEISMSAEFLEGIPT  900

Query  2701  LVPSDEKRRLYMGTGRNDTFTYAGCQGLTKPKVQIVLDHNTQVCSANVMYTALSRATDRI  2880
             LVPSDEKRRLYMGTGRNDTFTYAGCQGLTKPKVQIVLDHNTQVCSANVMYTALSRATDRI
Sbjct  901   LVPSDEKRRLYMGTGRNDTFTYAGCQGLTKPKVQIVLDHNTQVCSANVMYTALSRATDRI  960

Query  2881  HFVNTSANSPVLWEKLDSTPYLKTFLSVVREQALreyepaeaepirepepQTHMCVenee  3060
             HFVNTSANS   WEKLDSTPYLKTFLSVVREQALREYEPAEAEPIREPEPQTHMCVENEE
Sbjct  961   HFVNTSANSSAFWEKLDSTPYLKTFLSVVREQALREYEPAEAEPIREPEPQTHMCVENEE  1020

Query  3061  svleeykeelleKFDREIHSESHGHSNCVQTEDTTIQLFSHQQAKDETLLWATIDARLKT  3240
             SVLEEYKEELLEKFDREIHSESHGHSNCVQTEDTTIQLFSHQQAKDETLLWATIDARLKT
Sbjct  1021  SVLEEYKEELLEKFDREIHSESHGHSNCVQTEDTTIQLFSHQQAKDETLLWATIDARLKT  1080

Query  3241  SNQETNFREFLSKKDIGDVLFLNYQKAMGLPKERIPFSQEVWEACAHEVQSKYLSKSKCN  3420
             SNQETNFREFLSKKDIGDVLFLNYQKAMGLPKERIPFSQEVWEACAHEVQ KYLSKSKCN
Sbjct  1081  SNQETNFREFLSKKDIGDVLFLNYQKAMGLPKERIPFSQEVWEACAHEVQGKYLSKSKCN  1140

Query  3421  LINGTVRQSPDFDENKIMVFLKSQWVTKVEKLGLPKIKPGQTIAAFYQQTVMLFGTMARY  3600
             LINGTVRQSPDFDENKIMVFLKSQWVTKVEKLGLPKIKPGQTIAAFYQQTVMLFGTMARY
Sbjct  1141  LINGTVRQSPDFDENKIMVFLKSQWVTKVEKLGLPKIKPGQTIAAFYQQTVMLFGTMARY  1200

Query  3601  MRWFRQAFQPKEVFINCETTPEDMSAWALNNWNFGRPSLANDYTAFDQSQDGAMLQFEVL  3780
             MRWFRQAFQPKEVFINCETTPEDMSAWALNNWNFGRPSLANDYTAFDQSQDGAMLQFEVL
Sbjct  1201  MRWFRQAFQPKEVFINCETTPEDMSAWALNNWNFGRPSLANDYTAFDQSQDGAMLQFEVL  1260

Query  3781  KAKHHCIPEEIIQAYIDIKTNAQIFLGTLSIMRLTGEGPTFDANTECNIAYTHTKFDIPA  3960
             KAKHHCIPEEIIQAYIDIKTNAQIFLGTLSIMRLTGEGPTFDANTECNIAYTHTKFDIPA
Sbjct  1261  KAKHHCIPEEIIQAYIDIKTNAQIFLGTLSIMRLTGEGPTFDANTECNIAYTHTKFDIPA  1320

Query  3961  GTAQVYAGDDSALDCVPEVKHSFHRLEDKLLLKSKPVITQQKKGSWPEFCGWLITPKGVM  4140
             GTAQVYAGDDSALDCVPEVKHSFHRLEDKLLLKSKPVITQQKKGSWPEFCGWLITPKGVM
Sbjct  1321  GTAQVYAGDDSALDCVPEVKHSFHRLEDKLLLKSKPVITQQKKGSWPEFCGWLITPKGVM  1380

Query  4141  KDPIKLHVSlklaeakgelkkCQDSYEIDLSYAYDHKDSLHDLFDEKQCQAHTLTCRTLI  4320
             KDPIKLHVSLKLAEAKGELKKCQDSYEIDLSYAYDHKDSLHDLFDEKQCQAHTLTCRTLI
Sbjct  1381  KDPIKLHVSLKLAEAKGELKKCQDSYEIDLSYAYDHKDSLHDLFDEKQCQAHTLTCRTLI  1440

Query  4321  KSGRGTVSLPRLRNFL  4368
             KSGRGTVSLPRLRNFL
Sbjct  1441  KSGRGTVSLPRLRNFL  1456


>RNA-dependent RNA polymerase [Potato virus X]
Sequence ID: QTU68575.1 Length: 1456
Range 1: 1 to 1456

Score:2858 bits(7408), Expect:0.0, 
Method:Compositional matrix adjust., 
Identities:1433/1456(98%), Positives:1439/1456(98%), Gaps:0/1456(0%)

Query  1     MAKVREVYQSFTDSTTKTLIQDEAYRNIRPIMEKHKLANPYAQTVEAANDLEGFGIATNP  180
             MAKVREVYQSFTDSTTKTLIQDEAYRNIRPIMEKHKLANPYAQTVEAANDLEGFGIATNP
Sbjct  1     MAKVREVYQSFTDSTTKTLIQDEAYRNIRPIMEKHKLANPYAQTVEAANDLEGFGIATNP  60

Query  181   YSIELHTHAAAKTIENKLLEVLGSILPQEPVTFMFLKPRKLNYMRRNPRIKDIFHNVAIE  360
             YSIELHTHAAAKTIENKLLEVLGSILPQEPVTFMFLKPRKLNYMRRNPRIKDIFHNVAIE
Sbjct  61    YSIELHTHAAAKTIENKLLEVLGSILPQEPVTFMFLKPRKLNYMRRNPRIKDIFHNVAIE  120

Query  361   PRDVARYPKETIIDKLTEITTDTAYISDTLHFLDPSYIVETFQNCPKLQTLYATLVLPVE  540
             PRDVARYPKETIIDKLTEITTDTAYISDTLHFLDPSYIVETFQNCPKLQTLYATLVLPVE
Sbjct  121   PRDVARYPKETIIDKLTEITTDTAYISDTLHFLDPSYIVETFQNCPKLQTLYATLVLPVE  180

Query  541   AAFKMESTHPNIYSLKYFGDGFQYIPGNHGGGAYHHEFSHLQWLKVGKIKWRDPKDSFLG  720
             AAFKMESTHPNIYSLKYFGDGFQYIPGNHGGGAYHHEFSHLQWLKVGKIKWRDPKDSFLG
Sbjct  181   AAFKMESTHPNIYSLKYFGDGFQYIPGNHGGGAYHHEFSHLQWLKVGKIKWRDPKDSFLG  240

Query  721   HLNYTTEQVEMHTVTVQLQESFAANHLYCIRRGDLLTPEVRTFGQPDRYVIPPQIFLPKI  900
             HLNYTTEQVEMHTVTVQLQESFAANHLYCIRRGDLLTPEVRTFGQPDRYVIPPQIFLPK+
Sbjct  241   HLNYTTEQVEMHTVTVQLQESFAANHLYCIRRGDLLTPEVRTFGQPDRYVIPPQIFLPKV  300

Query  901   HNCKKPILKKTMMQLFLYVRTVKVAKNCDIFAKVRQLIKSSDLDKYSAVELVYLVSYMEF  1080
             HNCKKPILKKTMMQLFLYVRTVKVAKNCDIFAKVRQLIKSSDLDKYSAVELVYLVSYMEF
Sbjct  301   HNCKKPILKKTMMQLFLYVRTVKVAKNCDIFAKVRQLIKSSDLDKYSAVELVYLVSYMEF  360

Query  1081  LADLQATTCFSDTLSGGLLTKTLAPVRAWIQEKKMQLFGLEDYAKLVKAVDFHPVDFSFK  1260
             LADLQATTCFSDTLSGGLLTKTLAPVRAWIQEKKMQLFGLEDYAKLVKAVDFHPVDFSFK
Sbjct  361   LADLQATTCFSDTLSGGLLTKTLAPVRAWIQEKKMQLFGLEDYAKLVKAVDFHPVDFSFK  420

Query  1261  VETWDFRFHPLQAWKAFRPREVSDVEEMESLFSDGDLLDCFTRMPAYAVNAEEDLAAIRK  1440
             VETWDFRFHPLQAWKAFRPREVSDVEEMESLFSDGDLLDCFTRMPAYAVNAEEDLAAIRK
Sbjct  421   VETWDFRFHPLQAWKAFRPREVSDVEEMESLFSDGDLLDCFTRMPAYAVNAEEDLAAIRK  480

Query  1441  TPEMDVGQEVKEPAGDRNQYSNPAETFLNKLHRKHSREVKHQAVKKAKRLAEIresmrae  1620
             TPEMDVGQEVKEPAGDRNQYSNPAETFLNKLHRKHSREVKHQAVKKAKRLAEI+ESMRAE
Sbjct  481   TPEMDVGQEVKEPAGDRNQYSNPAETFLNKLHRKHSREVKHQAVKKAKRLAEIQESMRAE  540

Query  1621  geaessemsggmgaIPSNAELPGTSGARQEPTLPITKPVPTRWEDASFTDSSVEEEQVKL  1800
             GEAESSEMS GMGAIPSNAELP TSGARQE TLP TKPVP RWEDASFTDSSVEEEQVKL
Sbjct  541   GEAESSEMSRGMGAIPSNAELPSTSGARQELTLPTTKPVPARWEDASFTDSSVEEEQVKL  600

Query  1801  PGKEAVRQRRKQVIGGLPWKHWIPQLNAVGFKALEIQRDRSGTMIMPITEMVPGLEKEDF  1980
             PGKEAV    +QVI GLPWKHWIPQLNAVGFKALEIQRDRSGTMIMPITEMV GLEKEDF
Sbjct  601   PGKEAVETATQQVIEGLPWKHWIPQLNAVGFKALEIQRDRSGTMIMPITEMVSGLEKEDF  660

Query  1981  PEGTPKELARELLAMNRSPATIPLDLLRARDYGSDVKNKRIGAITKTQATSWGEYLTGKI  2160
             PEGTPKELARELL MNRSPATIPLDLLRARDYGSDVKNKRIGAITKTQATSWGEYLTGKI
Sbjct  661   PEGTPKELARELLVMNRSPATIPLDLLRARDYGSDVKNKRIGAITKTQATSWGEYLTGKI  720

Query  2161  ESLTERKVAACVIHGAGGSGKSHAIQKALREIGKGSDITVVLPTNELRLDWSKKVPNTEP  2340
             ESLTERKVA CVIHGAGGSGKSHAIQKALREIGKGSDITV+LPTNELRLDWSKKVPNTEP
Sbjct  721   ESLTERKVATCVIHGAGGSGKSHAIQKALREIGKGSDITVILPTNELRLDWSKKVPNTEP  780

Query  2341  YMFKTYEKALIGGTGSIVIFDDYSKLPPGYIEALICFYSKIKLVILTGDSRQSVYHETAE  2520
             YMFKTYEKALI GTGSIVIFDDYSKLPPGYIEALICFYSKIKLVILTGDSRQSVYHETAE
Sbjct  781   YMFKTYEKALISGTGSIVIFDDYSKLPPGYIEALICFYSKIKLVILTGDSRQSVYHETAE  840

Query  2521  DASIRHLGPATEYFSKYCRYYLNATHRNKKDLANMLGVYSERTGVTEISMSAEFLEGIPT  2700
             DASIRHLGPATEYFSKYCRYYLNATHRNKKDLANMLGVYSERTGVTEISMSAEFLEGIPT
Sbjct  841   DASIRHLGPATEYFSKYCRYYLNATHRNKKDLANMLGVYSERTGVTEISMSAEFLEGIPT  900

Query  2701  LVPSDEKRRLYMGTGRNDTFTYAGCQGLTKPKVQIVLDHNTQVCSANVMYTALSRATDRI  2880
             LVPSDEKR+LYMGTGRNDTFTYAGCQGLTKPKVQIVLDHNTQVCSANVMYTALSRATDRI
Sbjct  901   LVPSDEKRKLYMGTGRNDTFTYAGCQGLTKPKVQIVLDHNTQVCSANVMYTALSRATDRI  960

Query  2881  HFVNTSANSPVLWEKLDSTPYLKTFLSVVREQALreyepaeaepirepepQTHMCVenee  3060
             HFVNTSANS   WEKLDSTPYLKTFLSVVREQALREYEPAEAEPI+EPEPQTHMCVENEE
Sbjct  961   HFVNTSANSSAFWEKLDSTPYLKTFLSVVREQALREYEPAEAEPIQEPEPQTHMCVENEE  1020

Query  3061  svleeykeelleKFDREIHSESHGHSNCVQTEDTTIQLFSHQQAKDETLLWATIDARLKT  3240
             SVLEEYKEELLEKFDREIHSESHGHSNCVQTEDTTIQLFSHQQAKDETLLWATIDARLKT
Sbjct  1021  SVLEEYKEELLEKFDREIHSESHGHSNCVQTEDTTIQLFSHQQAKDETLLWATIDARLKT  1080

Query  3241  SNQETNFREFLSKKDIGDVLFLNYQKAMGLPKERIPFSQEVWEACAHEVQSKYLSKSKCN  3420
             SNQETNFREFLSKKDIGDVLFLNYQKAMGLPKERIPFSQEVWEACAHEVQSKYLSKSKCN
Sbjct  1081  SNQETNFREFLSKKDIGDVLFLNYQKAMGLPKERIPFSQEVWEACAHEVQSKYLSKSKCN  1140

Query  3421  LINGTVRQSPDFDENKIMVFLKSQWVTKVEKLGLPKIKPGQTIAAFYQQTVMLFGTMARY  3600
             LINGTVRQSPDFDENKIMVFLKSQWVTKVEKLGLPKIKPGQTIAAFYQQTVMLFGTMARY
Sbjct  1141  LINGTVRQSPDFDENKIMVFLKSQWVTKVEKLGLPKIKPGQTIAAFYQQTVMLFGTMARY  1200

Query  3601  MRWFRQAFQPKEVFINCETTPEDMSAWALNNWNFGRPSLANDYTAFDQSQDGAMLQFEVL  3780
             MRWFRQAFQPKEVFINCETTPEDMSAWALNNWNFGRPSLANDYTAFDQSQDGAMLQFEVL
Sbjct  1201  MRWFRQAFQPKEVFINCETTPEDMSAWALNNWNFGRPSLANDYTAFDQSQDGAMLQFEVL  1260

Query  3781  KAKHHCIPEEIIQAYIDIKTNAQIFLGTLSIMRLTGEGPTFDANTECNIAYTHTKFDIPA  3960
             KAKHHCIPEEIIQAYIDIKTNAQIFLGTLSIMRLTGEGPTFDANTECNIAYTHTKFDIPA
Sbjct  1261  KAKHHCIPEEIIQAYIDIKTNAQIFLGTLSIMRLTGEGPTFDANTECNIAYTHTKFDIPA  1320

Query  3961  GTAQVYAGDDSALDCVPEVKHSFHRLEDKLLLKSKPVITQQKKGSWPEFCGWLITPKGVM  4140
             GTAQVYAGDDSALDCVPEVKHSFHRLEDKLLLKSKPVITQQKKGSWPEFCGWLITPKGVM
Sbjct  1321  GTAQVYAGDDSALDCVPEVKHSFHRLEDKLLLKSKPVITQQKKGSWPEFCGWLITPKGVM  1380

Query  4141  KDPIKLHVSlklaeakgelkkCQDSYEIDLSYAYDHKDSLHDLFDEKQCQAHTLTCRTLI  4320
             KDPIKLHVSLKLAEAKGELKKCQDSYEIDLSYAYDHKDSLHDLFDEKQCQAHTLTCRTLI
Sbjct  1381  KDPIKLHVSLKLAEAKGELKKCQDSYEIDLSYAYDHKDSLHDLFDEKQCQAHTLTCRTLI  1440

Query  4321  KSGRGTVSLPRLRNFL  4368
             KSGRGTVSLPRLRNFL
Sbjct  1441  KSGRGTVSLPRLRNFL  1456


>RNA-dependent RNA polymerase [Potato virus X]
Sequence ID: QTU68705.1 Length: 1456
Range 1: 1 to 1456

Score:2857 bits(7407), Expect:0.0, 
Method:Compositional matrix adjust., 
Identities:1436/1456(99%), Positives:1440/1456(98%), Gaps:0/1456(0%)

Query  1     MAKVREVYQSFTDSTTKTLIQDEAYRNIRPIMEKHKLANPYAQTVEAANDLEGFGIATNP  180
             MAKVREVYQSFTDSTTKTLIQDEAYRNIRPIMEKHKLANPYAQTVEAANDLEGFGIATNP
Sbjct  1     MAKVREVYQSFTDSTTKTLIQDEAYRNIRPIMEKHKLANPYAQTVEAANDLEGFGIATNP  60

Query  181   YSIELHTHAAAKTIENKLLEVLGSILPQEPVTFMFLKPRKLNYMRRNPRIKDIFHNVAIE  360
             YSIELHTHAAAKTIENKLLEVLGSILPQEPVTFMFLKPRKLNYMRRNPRIKDIFHNVAIE
Sbjct  61    YSIELHTHAAAKTIENKLLEVLGSILPQEPVTFMFLKPRKLNYMRRNPRIKDIFHNVAIE  120

Query  361   PRDVARYPKETIIDKLTEITTDTAYISDTLHFLDPSYIVETFQNCPKLQTLYATLVLPVE  540
             PRDVARYPKETIIDKLTEITTDTAYISDTLHFLDPSYIVETFQNCPKLQTLYATLVLPVE
Sbjct  121   PRDVARYPKETIIDKLTEITTDTAYISDTLHFLDPSYIVETFQNCPKLQTLYATLVLPVE  180

Query  541   AAFKMESTHPNIYSLKYFGDGFQYIPGNHGGGAYHHEFSHLQWLKVGKIKWRDPKDSFLG  720
             AAFKMESTHPNIYSLKYFGDGFQYIPGNHGGGAYHHEFSHLQWLKVGKIKWRDPKDSFLG
Sbjct  181   AAFKMESTHPNIYSLKYFGDGFQYIPGNHGGGAYHHEFSHLQWLKVGKIKWRDPKDSFLG  240

Query  721   HLNYTTEQVEMHTVTVQLQESFAANHLYCIRRGDLLTPEVRTFGQPDRYVIPPQIFLPKI  900
             HLNYTTEQVEMHTVTVQLQESFAANHLYCIRRGDLLTPEVRTFGQPDRYVIPPQIFLPK+
Sbjct  241   HLNYTTEQVEMHTVTVQLQESFAANHLYCIRRGDLLTPEVRTFGQPDRYVIPPQIFLPKV  300

Query  901   HNCKKPILKKTMMQLFLYVRTVKVAKNCDIFAKVRQLIKSSDLDKYSAVELVYLVSYMEF  1080
             HNCKKPILKKTMMQLFLYVRTVKVAKNCDIFAKVRQLIKSSDLDKYSAVELVYLVSYMEF
Sbjct  301   HNCKKPILKKTMMQLFLYVRTVKVAKNCDIFAKVRQLIKSSDLDKYSAVELVYLVSYMEF  360

Query  1081  LADLQATTCFSDTLSGGLLTKTLAPVRAWIQEKKMQLFGLEDYAKLVKAVDFHPVDFSFK  1260
             LADLQATTCFSDTLSGGLLTKTLAPVRAWIQEKKMQLFGLEDYAKLVKAVDFHPVDFSFK
Sbjct  361   LADLQATTCFSDTLSGGLLTKTLAPVRAWIQEKKMQLFGLEDYAKLVKAVDFHPVDFSFK  420

Query  1261  VETWDFRFHPLQAWKAFRPREVSDVEEMESLFSDGDLLDCFTRMPAYAVNAEEDLAAIRK  1440
             VETWDFRFHPLQAWKAFRPREVSDVEEMESLFSDGDLLDCFTRMPAYAVNAEEDLAAIRK
Sbjct  421   VETWDFRFHPLQAWKAFRPREVSDVEEMESLFSDGDLLDCFTRMPAYAVNAEEDLAAIRK  480

Query  1441  TPEMDVGQEVKEPAGDRNQYSNPAETFLNKLHRKHSREVKHQAVKKAKRLAEIresmrae  1620
             TPEMDVGQEVKEPAGDRNQYSNPAETFLNKLHRKHSREVKHQAVKKAKRLAEI+ESMRAE
Sbjct  481   TPEMDVGQEVKEPAGDRNQYSNPAETFLNKLHRKHSREVKHQAVKKAKRLAEIQESMRAE  540

Query  1621  geaessemsggmgaIPSNAELPGTSGARQEPTLPITKPVPTRWEDASFTDSSVEEEQVKL  1800
             GEAESSEMSGGMGAIPSNAELP TSG RQE TLP TKPVP RWEDASFTDSSVEEEQVKL
Sbjct  541   GEAESSEMSGGMGAIPSNAELPSTSGVRQELTLPTTKPVPARWEDASFTDSSVEEEQVKL  600

Query  1801  PGKEAVRQRRKQVIGGLPWKHWIPQLNAVGFKALEIQRDRSGTMIMPITEMVPGLEKEDF  1980
             PGKEAV    +QVI GLPWKHWIPQLNAVGFKALEIQRDRSGTMIMPITE V GLEKEDF
Sbjct  601   PGKEAVETATQQVIEGLPWKHWIPQLNAVGFKALEIQRDRSGTMIMPITETVSGLEKEDF  660

Query  1981  PEGTPKELARELLAMNRSPATIPLDLLRARDYGSDVKNKRIGAITKTQATSWGEYLTGKI  2160
             PEGTPKELARELLAMNRSPATIPLDLLRARDYGSDVKNKRIGAITKTQATSWGEYLTGKI
Sbjct  661   PEGTPKELARELLAMNRSPATIPLDLLRARDYGSDVKNKRIGAITKTQATSWGEYLTGKI  720

Query  2161  ESLTERKVAACVIHGAGGSGKSHAIQKALREIGKGSDITVVLPTNELRLDWSKKVPNTEP  2340
             ESLTERKVA CVIHGAGGSGKSHAIQKALRE+GKGSDITVVLPTNELRLDWSKKVPNTEP
Sbjct  721   ESLTERKVATCVIHGAGGSGKSHAIQKALREMGKGSDITVVLPTNELRLDWSKKVPNTEP  780

Query  2341  YMFKTYEKALIGGTGSIVIFDDYSKLPPGYIEALICFYSKIKLVILTGDSRQSVYHETAE  2520
             YMFKTYEKALIGGTGSIVIFDDYSKLPPGYIEALICFYSKIKLVILTGDSRQSVYHETAE
Sbjct  781   YMFKTYEKALIGGTGSIVIFDDYSKLPPGYIEALICFYSKIKLVILTGDSRQSVYHETAE  840

Query  2521  DASIRHLGPATEYFSKYCRYYLNATHRNKKDLANMLGVYSERTGVTEISMSAEFLEGIPT  2700
             DASIRHLGPATEYFSKYCRYYLNATHRNKKDLANMLGVYSERTGVTEISMSAEFLEGIPT
Sbjct  841   DASIRHLGPATEYFSKYCRYYLNATHRNKKDLANMLGVYSERTGVTEISMSAEFLEGIPT  900

Query  2701  LVPSDEKRRLYMGTGRNDTFTYAGCQGLTKPKVQIVLDHNTQVCSANVMYTALSRATDRI  2880
             LVPSDEKRRLYMGTGRNDTFTYAGCQGLTKPKVQIVLDHNTQVCSANVMYTALSRATDRI
Sbjct  901   LVPSDEKRRLYMGTGRNDTFTYAGCQGLTKPKVQIVLDHNTQVCSANVMYTALSRATDRI  960

Query  2881  HFVNTSANSPVLWEKLDSTPYLKTFLSVVREQALreyepaeaepirepepQTHMCVenee  3060
             HFVNTSANS   WEKLDSTPYLKTFLSVVREQALREYEPAEAEPIREPEPQTHMCVENEE
Sbjct  961   HFVNTSANSSAFWEKLDSTPYLKTFLSVVREQALREYEPAEAEPIREPEPQTHMCVENEE  1020

Query  3061  svleeykeelleKFDREIHSESHGHSNCVQTEDTTIQLFSHQQAKDETLLWATIDARLKT  3240
             SVLEEYKEELLEKFDREIHSESHGHSNCVQTEDTTIQLFSHQQAKDETLLWATIDARLKT
Sbjct  1021  SVLEEYKEELLEKFDREIHSESHGHSNCVQTEDTTIQLFSHQQAKDETLLWATIDARLKT  1080

Query  3241  SNQETNFREFLSKKDIGDVLFLNYQKAMGLPKERIPFSQEVWEACAHEVQSKYLSKSKCN  3420
             SNQETNFREFLSKKDIGDVLFLNYQKAMGLPKERIPFSQEVWEACAHEVQSKYLSKSKCN
Sbjct  1081  SNQETNFREFLSKKDIGDVLFLNYQKAMGLPKERIPFSQEVWEACAHEVQSKYLSKSKCN  1140

Query  3421  LINGTVRQSPDFDENKIMVFLKSQWVTKVEKLGLPKIKPGQTIAAFYQQTVMLFGTMARY  3600
             LINGTVRQSPDFDENKIMVFLKSQWVTKVEKLGLPKIKPGQTIAAFYQQTVMLFGTMARY
Sbjct  1141  LINGTVRQSPDFDENKIMVFLKSQWVTKVEKLGLPKIKPGQTIAAFYQQTVMLFGTMARY  1200

Query  3601  MRWFRQAFQPKEVFINCETTPEDMSAWALNNWNFGRPSLANDYTAFDQSQDGAMLQFEVL  3780
             MRWFRQAFQPKEVFINCETTPEDMSAWALNNWNFGRPSLANDYTAFDQSQDGAMLQFEVL
Sbjct  1201  MRWFRQAFQPKEVFINCETTPEDMSAWALNNWNFGRPSLANDYTAFDQSQDGAMLQFEVL  1260

Query  3781  KAKHHCIPEEIIQAYIDIKTNAQIFLGTLSIMRLTGEGPTFDANTECNIAYTHTKFDIPA  3960
             KAKHHCIPEEIIQAYIDIKTNAQIFLGTLSIMRLTGEGPTFDANTECNIAYTHTKFDIPA
Sbjct  1261  KAKHHCIPEEIIQAYIDIKTNAQIFLGTLSIMRLTGEGPTFDANTECNIAYTHTKFDIPA  1320

Query  3961  GTAQVYAGDDSALDCVPEVKHSFHRLEDKLLLKSKPVITQQKKGSWPEFCGWLITPKGVM  4140
             GTAQVYAGDDSALDCVPEVKHSFHRLEDKLLLKSKPVITQQKKGSWPEFCGWLITPKGVM
Sbjct  1321  GTAQVYAGDDSALDCVPEVKHSFHRLEDKLLLKSKPVITQQKKGSWPEFCGWLITPKGVM  1380

Query  4141  KDPIKLHVSlklaeakgelkkCQDSYEIDLSYAYDHKDSLHDLFDEKQCQAHTLTCRTLI  4320
             KDPIKLHVSLKLAEAKGELKKCQDSYEIDLSYAYDHKDSLHDLFDEKQCQAHTLTCRTLI
Sbjct  1381  KDPIKLHVSLKLAEAKGELKKCQDSYEIDLSYAYDHKDSLHDLFDEKQCQAHTLTCRTLI  1440

Query  4321  KSGRGTVSLPRLRNFL  4368
             KSGRGTVSLPRLRNFL
Sbjct  1441  KSGRGTVSLPRLRNFL  1456


>RNA-dependent RNA polymerase [Potato virus X]
Sequence ID: QTU68925.1 Length: 1456
Range 1: 1 to 1456

Score:2857 bits(7407), Expect:0.0, 
Method:Compositional matrix adjust., 
Identities:1435/1456(99%), Positives:1441/1456(98%), Gaps:0/1456(0%)

Query  1     MAKVREVYQSFTDSTTKTLIQDEAYRNIRPIMEKHKLANPYAQTVEAANDLEGFGIATNP  180
             MAKVREVYQSFTDSTTKTLIQDEAYRNIRPIMEKHKLANPYAQTVEAANDLEGFGIATNP
Sbjct  1     MAKVREVYQSFTDSTTKTLIQDEAYRNIRPIMEKHKLANPYAQTVEAANDLEGFGIATNP  60

Query  181   YSIELHTHAAAKTIENKLLEVLGSILPQEPVTFMFLKPRKLNYMRRNPRIKDIFHNVAIE  360
             YSIELHTHAAAKTIENKLLEVLGSILPQEPVTFMFLKPRKLNYMRRNPRIKDIFHNVAIE
Sbjct  61    YSIELHTHAAAKTIENKLLEVLGSILPQEPVTFMFLKPRKLNYMRRNPRIKDIFHNVAIE  120

Query  361   PRDVARYPKETIIDKLTEITTDTAYISDTLHFLDPSYIVETFQNCPKLQTLYATLVLPVE  540
             PRDVARYPKETIIDKLTEITTDTAYISDTLHFLDPSYIVETFQNCPKLQTLYATLVLPVE
Sbjct  121   PRDVARYPKETIIDKLTEITTDTAYISDTLHFLDPSYIVETFQNCPKLQTLYATLVLPVE  180

Query  541   AAFKMESTHPNIYSLKYFGDGFQYIPGNHGGGAYHHEFSHLQWLKVGKIKWRDPKDSFLG  720
             AAFKMESTHPNIYSLKYFGDGFQYIPGNHGGGAYHHEFSHLQWLKVGKIKWRDPKDSFLG
Sbjct  181   AAFKMESTHPNIYSLKYFGDGFQYIPGNHGGGAYHHEFSHLQWLKVGKIKWRDPKDSFLG  240

Query  721   HLNYTTEQVEMHTVTVQLQESFAANHLYCIRRGDLLTPEVRTFGQPDRYVIPPQIFLPKI  900
             HLNYTTEQVEMHTVTVQLQESFAANHLYCIRRGDLLTPEVRTFGQPDRYVIPPQIFLPK+
Sbjct  241   HLNYTTEQVEMHTVTVQLQESFAANHLYCIRRGDLLTPEVRTFGQPDRYVIPPQIFLPKV  300

Query  901   HNCKKPILKKTMMQLFLYVRTVKVAKNCDIFAKVRQLIKSSDLDKYSAVELVYLVSYMEF  1080
             HNCKKPILKKTMMQLFLYVRTVKVAKNCDIFAKVRQLIKSSDLDKYSAVELVYLVSYMEF
Sbjct  301   HNCKKPILKKTMMQLFLYVRTVKVAKNCDIFAKVRQLIKSSDLDKYSAVELVYLVSYMEF  360

Query  1081  LADLQATTCFSDTLSGGLLTKTLAPVRAWIQEKKMQLFGLEDYAKLVKAVDFHPVDFSFK  1260
             LADLQATTCFSDTLSGGLLTKTLAPVRAWIQEKKMQLFGLEDYAKLVKAVDFHPVDFSFK
Sbjct  361   LADLQATTCFSDTLSGGLLTKTLAPVRAWIQEKKMQLFGLEDYAKLVKAVDFHPVDFSFK  420

Query  1261  VETWDFRFHPLQAWKAFRPREVSDVEEMESLFSDGDLLDCFTRMPAYAVNAEEDLAAIRK  1440
             VETWDFRFHPLQAWKAFRPREVSDVEEMESLFSDGDLLDCFTRMPAYAVNAEEDLAAIRK
Sbjct  421   VETWDFRFHPLQAWKAFRPREVSDVEEMESLFSDGDLLDCFTRMPAYAVNAEEDLAAIRK  480

Query  1441  TPEMDVGQEVKEPAGDRNQYSNPAETFLNKLHRKHSREVKHQAVKKAKRLAEIresmrae  1620
             TPEMDVGQE+KEPAGDRNQYSNPAETFLNKLHRKHSREVKHQAVKKAKRLAEI+ESMRAE
Sbjct  481   TPEMDVGQEIKEPAGDRNQYSNPAETFLNKLHRKHSREVKHQAVKKAKRLAEIQESMRAE  540

Query  1621  geaessemsggmgaIPSNAELPGTSGARQEPTLPITKPVPTRWEDASFTDSSVEEEQVKL  1800
             GEAESSEMSGGMGAIPSNAELP TSGARQE TLP TKPVP RWEDASFTDSSVEEEQV+L
Sbjct  541   GEAESSEMSGGMGAIPSNAELPSTSGARQELTLPTTKPVPARWEDASFTDSSVEEEQVQL  600

Query  1801  PGKEAVRQRRKQVIGGLPWKHWIPQLNAVGFKALEIQRDRSGTMIMPITEMVPGLEKEDF  1980
             PGKEAV    +QVI GLPWKHWIPQLNAVGFKALEIQRDRSGTMIMPITEMV GLEKEDF
Sbjct  601   PGKEAVETAMQQVIEGLPWKHWIPQLNAVGFKALEIQRDRSGTMIMPITEMVSGLEKEDF  660

Query  1981  PEGTPKELARELLAMNRSPATIPLDLLRARDYGSDVKNKRIGAITKTQATSWGEYLTGKI  2160
             PEGTPKELARELLAMNRSPA IPLDLLRARDYGSDVKNKRIGAITKTQATSWGEYLTGKI
Sbjct  661   PEGTPKELARELLAMNRSPAIIPLDLLRARDYGSDVKNKRIGAITKTQATSWGEYLTGKI  720

Query  2161  ESLTERKVAACVIHGAGGSGKSHAIQKALREIGKGSDITVVLPTNELRLDWSKKVPNTEP  2340
             ESLTERKVA CVIHGAGGSGKSHAIQKALREIGKGSDITVVLPTNELRLDWSKKVPNTEP
Sbjct  721   ESLTERKVATCVIHGAGGSGKSHAIQKALREIGKGSDITVVLPTNELRLDWSKKVPNTEP  780

Query  2341  YMFKTYEKALIGGTGSIVIFDDYSKLPPGYIEALICFYSKIKLVILTGDSRQSVYHETAE  2520
             YMFKTYEKALIGGTGSIVIFDDYSKLPPGYIEALICFYSKI+LVILTGDSRQSVYHETAE
Sbjct  781   YMFKTYEKALIGGTGSIVIFDDYSKLPPGYIEALICFYSKIRLVILTGDSRQSVYHETAE  840

Query  2521  DASIRHLGPATEYFSKYCRYYLNATHRNKKDLANMLGVYSERTGVTEISMSAEFLEGIPT  2700
             DASIRHLGPATEYFSKYCRYYLNATHRNKKDLANMLGVYSERTGVTEISMSAEFLEGIPT
Sbjct  841   DASIRHLGPATEYFSKYCRYYLNATHRNKKDLANMLGVYSERTGVTEISMSAEFLEGIPT  900

Query  2701  LVPSDEKRRLYMGTGRNDTFTYAGCQGLTKPKVQIVLDHNTQVCSANVMYTALSRATDRI  2880
             LVPSDEKRRLYMGTGRNDTFTYAGCQGLTKPKVQIVLDHNTQVCSANVMYTALSRATDRI
Sbjct  901   LVPSDEKRRLYMGTGRNDTFTYAGCQGLTKPKVQIVLDHNTQVCSANVMYTALSRATDRI  960

Query  2881  HFVNTSANSPVLWEKLDSTPYLKTFLSVVREQALreyepaeaepirepepQTHMCVenee  3060
             HFVNTSANS   WEKLDSTPYLKTFLSVVREQALREYEPAEAEPIREPEPQTHMCVENEE
Sbjct  961   HFVNTSANSSAFWEKLDSTPYLKTFLSVVREQALREYEPAEAEPIREPEPQTHMCVENEE  1020

Query  3061  svleeykeelleKFDREIHSESHGHSNCVQTEDTTIQLFSHQQAKDETLLWATIDARLKT  3240
             SVLEEYKEELLEKFDREIHSESHGHSNCVQTEDTTIQLFSHQQAKDETLLWATIDARLKT
Sbjct  1021  SVLEEYKEELLEKFDREIHSESHGHSNCVQTEDTTIQLFSHQQAKDETLLWATIDARLKT  1080

Query  3241  SNQETNFREFLSKKDIGDVLFLNYQKAMGLPKERIPFSQEVWEACAHEVQSKYLSKSKCN  3420
             SNQETNFREFLSKKDIGDVLFLNYQKAMGLPKERIPFSQEVWEACAHEVQSKYLSKSKCN
Sbjct  1081  SNQETNFREFLSKKDIGDVLFLNYQKAMGLPKERIPFSQEVWEACAHEVQSKYLSKSKCN  1140

Query  3421  LINGTVRQSPDFDENKIMVFLKSQWVTKVEKLGLPKIKPGQTIAAFYQQTVMLFGTMARY  3600
             LINGTVRQSPDFDENKIMVFLKSQWVTKVEKLGLPKIKPGQTIAAFYQQTVMLFGTMARY
Sbjct  1141  LINGTVRQSPDFDENKIMVFLKSQWVTKVEKLGLPKIKPGQTIAAFYQQTVMLFGTMARY  1200

Query  3601  MRWFRQAFQPKEVFINCETTPEDMSAWALNNWNFGRPSLANDYTAFDQSQDGAMLQFEVL  3780
             MRWFRQAFQPKEVFINCETTPEDMSAWALNNWNFGRPSLANDYTAFDQSQDGAMLQFEVL
Sbjct  1201  MRWFRQAFQPKEVFINCETTPEDMSAWALNNWNFGRPSLANDYTAFDQSQDGAMLQFEVL  1260

Query  3781  KAKHHCIPEEIIQAYIDIKTNAQIFLGTLSIMRLTGEGPTFDANTECNIAYTHTKFDIPA  3960
             KAKHHCIPEEIIQAYIDIKTNAQIFLGTLSIMRLTGEGPTFDANTECNIAYTHTKFDIPA
Sbjct  1261  KAKHHCIPEEIIQAYIDIKTNAQIFLGTLSIMRLTGEGPTFDANTECNIAYTHTKFDIPA  1320

Query  3961  GTAQVYAGDDSALDCVPEVKHSFHRLEDKLLLKSKPVITQQKKGSWPEFCGWLITPKGVM  4140
             GTAQVYAGDDSALDCVPEVKHSFHRLEDKLLLKSKPVITQQKKGSWPEFCGWLITPKGVM
Sbjct  1321  GTAQVYAGDDSALDCVPEVKHSFHRLEDKLLLKSKPVITQQKKGSWPEFCGWLITPKGVM  1380

Query  4141  KDPIKLHVSlklaeakgelkkCQDSYEIDLSYAYDHKDSLHDLFDEKQCQAHTLTCRTLI  4320
             KDPIKLHVSLKLAEAKGELKKCQDSYEIDLSYAYDHKDSLHDLFDEKQCQAHTLTCRTLI
Sbjct  1381  KDPIKLHVSLKLAEAKGELKKCQDSYEIDLSYAYDHKDSLHDLFDEKQCQAHTLTCRTLI  1440

Query  4321  KSGRGTVSLPRLRNFL  4368
             KSGRGTVSLPRLRNFL
Sbjct  1441  KSGRGTVSLPRLRNFL  1456


>RNA-dependent RNA polymerase [Potato virus X]
Sequence ID: QTU68085.1 Length: 1456
Range 1: 1 to 1456

Score:2857 bits(7406), Expect:0.0, 
Method:Compositional matrix adjust., 
Identities:1432/1456(98%), Positives:1438/1456(98%), Gaps:0/1456(0%)

Query  1     MAKVREVYQSFTDSTTKTLIQDEAYRNIRPIMEKHKLANPYAQTVEAANDLEGFGIATNP  180
             MAKVREVYQSFTDSTTKTLIQDEAYRNIRPIMEKHKLANPYAQTVEAANDLEGFGIATNP
Sbjct  1     MAKVREVYQSFTDSTTKTLIQDEAYRNIRPIMEKHKLANPYAQTVEAANDLEGFGIATNP  60

Query  181   YSIELHTHAAAKTIENKLLEVLGSILPQEPVTFMFLKPRKLNYMRRNPRIKDIFHNVAIE  360
             YSIELHTHAAAKTIENKLLEVLGSILPQEPVTFMFLKPRKLNYMRRNPRIKDIFHNVAIE
Sbjct  61    YSIELHTHAAAKTIENKLLEVLGSILPQEPVTFMFLKPRKLNYMRRNPRIKDIFHNVAIE  120

Query  361   PRDVARYPKETIIDKLTEITTDTAYISDTLHFLDPSYIVETFQNCPKLQTLYATLVLPVE  540
             PRDVARYPKETIIDKLTEITTDTAYISDTLHFLDPSYIVETFQNCPKLQTLYATLVLPVE
Sbjct  121   PRDVARYPKETIIDKLTEITTDTAYISDTLHFLDPSYIVETFQNCPKLQTLYATLVLPVE  180

Query  541   AAFKMESTHPNIYSLKYFGDGFQYIPGNHGGGAYHHEFSHLQWLKVGKIKWRDPKDSFLG  720
             AAFKMESTHPNIYSLKYFGDGFQYIPGNHGGGAYHHEFSHLQWLKVGKIKWRDPKDSFLG
Sbjct  181   AAFKMESTHPNIYSLKYFGDGFQYIPGNHGGGAYHHEFSHLQWLKVGKIKWRDPKDSFLG  240

Query  721   HLNYTTEQVEMHTVTVQLQESFAANHLYCIRRGDLLTPEVRTFGQPDRYVIPPQIFLPKI  900
             HLNYTTEQVEMHTVTVQLQESFAANHLYCIRRGDLLTPEVRTFGQPDRYVIPPQIFLPK+
Sbjct  241   HLNYTTEQVEMHTVTVQLQESFAANHLYCIRRGDLLTPEVRTFGQPDRYVIPPQIFLPKV  300

Query  901   HNCKKPILKKTMMQLFLYVRTVKVAKNCDIFAKVRQLIKSSDLDKYSAVELVYLVSYMEF  1080
             HNCKKPILKKTMMQLFLYVRTVKVAKNCDIFAKVRQLIKSSDLDKYSAVELVYLVSYMEF
Sbjct  301   HNCKKPILKKTMMQLFLYVRTVKVAKNCDIFAKVRQLIKSSDLDKYSAVELVYLVSYMEF  360

Query  1081  LADLQATTCFSDTLSGGLLTKTLAPVRAWIQEKKMQLFGLEDYAKLVKAVDFHPVDFSFK  1260
             LADLQATTCFSDTLSGGLLTKTLAPVRAWIQEKKMQLFGLEDYAKLVKAVDFHPVDFSFK
Sbjct  361   LADLQATTCFSDTLSGGLLTKTLAPVRAWIQEKKMQLFGLEDYAKLVKAVDFHPVDFSFK  420

Query  1261  VETWDFRFHPLQAWKAFRPREVSDVEEMESLFSDGDLLDCFTRMPAYAVNAEEDLAAIRK  1440
             VETWDFRFHPLQAWKAFRPREVSDVEEMESLFSDGDLLDCFTRMPAYAVNAEEDLAAIRK
Sbjct  421   VETWDFRFHPLQAWKAFRPREVSDVEEMESLFSDGDLLDCFTRMPAYAVNAEEDLAAIRK  480

Query  1441  TPEMDVGQEVKEPAGDRNQYSNPAETFLNKLHRKHSREVKHQAVKKAKRLAEIresmrae  1620
             TPEMDVGQEVKEPAGDRNQYSNPAETFLNKLHRKHSREVKHQAVKKAKRLAEI+ESMRAE
Sbjct  481   TPEMDVGQEVKEPAGDRNQYSNPAETFLNKLHRKHSREVKHQAVKKAKRLAEIQESMRAE  540

Query  1621  geaessemsggmgaIPSNAELPGTSGARQEPTLPITKPVPTRWEDASFTDSSVEEEQVKL  1800
             GEAE SEMS GMGAIPSNAELP TSGARQE TLP TKPVP RWEDASFTDSSVEEEQVKL
Sbjct  541   GEAEPSEMSRGMGAIPSNAELPSTSGARQELTLPTTKPVPARWEDASFTDSSVEEEQVKL  600

Query  1801  PGKEAVRQRRKQVIGGLPWKHWIPQLNAVGFKALEIQRDRSGTMIMPITEMVPGLEKEDF  1980
             PGKEAV    +QVI GLPWKHWIPQLNAVGFKALEIQRDRSGTMIMPITEMV GLEKEDF
Sbjct  601   PGKEAVETATQQVIEGLPWKHWIPQLNAVGFKALEIQRDRSGTMIMPITEMVSGLEKEDF  660

Query  1981  PEGTPKELARELLAMNRSPATIPLDLLRARDYGSDVKNKRIGAITKTQATSWGEYLTGKI  2160
             PEGTPKELARELL MNRSPATIPLDLLRARDYGSDVKNKRIGAITKTQATSWGEYLTGKI
Sbjct  661   PEGTPKELARELLVMNRSPATIPLDLLRARDYGSDVKNKRIGAITKTQATSWGEYLTGKI  720

Query  2161  ESLTERKVAACVIHGAGGSGKSHAIQKALREIGKGSDITVVLPTNELRLDWSKKVPNTEP  2340
             ESLTERKVA CVIHGAGGSGKSHAIQKALREIGKGSDITVVLPTNELRLDWSKKVPNTEP
Sbjct  721   ESLTERKVATCVIHGAGGSGKSHAIQKALREIGKGSDITVVLPTNELRLDWSKKVPNTEP  780

Query  2341  YMFKTYEKALIGGTGSIVIFDDYSKLPPGYIEALICFYSKIKLVILTGDSRQSVYHETAE  2520
             YMFKTYEKALI GTGSIVIFDDYSKLPPGYIEALICFYSKIKLVILTGDSRQSVYHETAE
Sbjct  781   YMFKTYEKALISGTGSIVIFDDYSKLPPGYIEALICFYSKIKLVILTGDSRQSVYHETAE  840

Query  2521  DASIRHLGPATEYFSKYCRYYLNATHRNKKDLANMLGVYSERTGVTEISMSAEFLEGIPT  2700
             DASIRHLGPATEYFSKYCRYYLNATHRNKKDLANMLGVYSERTGVTEISMSAEFLEGIPT
Sbjct  841   DASIRHLGPATEYFSKYCRYYLNATHRNKKDLANMLGVYSERTGVTEISMSAEFLEGIPT  900

Query  2701  LVPSDEKRRLYMGTGRNDTFTYAGCQGLTKPKVQIVLDHNTQVCSANVMYTALSRATDRI  2880
             LVPSDEKR+LYMGTGRNDTFTYAGCQGLTKPKVQIVLDHNTQVCSANVMYTALSRATDRI
Sbjct  901   LVPSDEKRKLYMGTGRNDTFTYAGCQGLTKPKVQIVLDHNTQVCSANVMYTALSRATDRI  960

Query  2881  HFVNTSANSPVLWEKLDSTPYLKTFLSVVREQALreyepaeaepirepepQTHMCVenee  3060
             HFVNTSANS   WEKLDSTPYLKTFLSVVREQALREYEPAEAEPI+EPEPQTHMCVENEE
Sbjct  961   HFVNTSANSSAFWEKLDSTPYLKTFLSVVREQALREYEPAEAEPIQEPEPQTHMCVENEE  1020

Query  3061  svleeykeelleKFDREIHSESHGHSNCVQTEDTTIQLFSHQQAKDETLLWATIDARLKT  3240
             SVLEEYKEELLEKFDREIHSESHGHSNCVQTEDTTIQLFSHQQAKDETLLWATIDARLKT
Sbjct  1021  SVLEEYKEELLEKFDREIHSESHGHSNCVQTEDTTIQLFSHQQAKDETLLWATIDARLKT  1080

Query  3241  SNQETNFREFLSKKDIGDVLFLNYQKAMGLPKERIPFSQEVWEACAHEVQSKYLSKSKCN  3420
             SNQETNFREFLSK+DIGDVLFLNYQKAMGLPKERIPFSQEVWEACAHEVQSKYLSKSKCN
Sbjct  1081  SNQETNFREFLSKRDIGDVLFLNYQKAMGLPKERIPFSQEVWEACAHEVQSKYLSKSKCN  1140

Query  3421  LINGTVRQSPDFDENKIMVFLKSQWVTKVEKLGLPKIKPGQTIAAFYQQTVMLFGTMARY  3600
             LINGTVRQSPDFDENKIMVFLKSQWVTKVEKLGLPKIKPGQTIAAFYQQTVMLFGTMARY
Sbjct  1141  LINGTVRQSPDFDENKIMVFLKSQWVTKVEKLGLPKIKPGQTIAAFYQQTVMLFGTMARY  1200

Query  3601  MRWFRQAFQPKEVFINCETTPEDMSAWALNNWNFGRPSLANDYTAFDQSQDGAMLQFEVL  3780
             MRWFRQAFQPKEVFINCETTPEDMSAWALNNWNFGRPSLANDYTAFDQSQDGAMLQFEVL
Sbjct  1201  MRWFRQAFQPKEVFINCETTPEDMSAWALNNWNFGRPSLANDYTAFDQSQDGAMLQFEVL  1260

Query  3781  KAKHHCIPEEIIQAYIDIKTNAQIFLGTLSIMRLTGEGPTFDANTECNIAYTHTKFDIPA  3960
             KAKHHCIPEEIIQAYIDIKTNAQIFLGTLSIMRLTGEGPTFDANTECNIAYTHTKFDIPA
Sbjct  1261  KAKHHCIPEEIIQAYIDIKTNAQIFLGTLSIMRLTGEGPTFDANTECNIAYTHTKFDIPA  1320

Query  3961  GTAQVYAGDDSALDCVPEVKHSFHRLEDKLLLKSKPVITQQKKGSWPEFCGWLITPKGVM  4140
             GTAQVYAGDDSALDCVPEVKHSFHRLEDKLLLKSKPVITQQKKGSWPEFCGWLITPKGVM
Sbjct  1321  GTAQVYAGDDSALDCVPEVKHSFHRLEDKLLLKSKPVITQQKKGSWPEFCGWLITPKGVM  1380

Query  4141  KDPIKLHVSlklaeakgelkkCQDSYEIDLSYAYDHKDSLHDLFDEKQCQAHTLTCRTLI  4320
             KDPIKLHVSLKLAEAKGELKKCQDSYEIDLSYAYDHKDSLHDLFDEKQCQAHTLTCRTLI
Sbjct  1381  KDPIKLHVSLKLAEAKGELKKCQDSYEIDLSYAYDHKDSLHDLFDEKQCQAHTLTCRTLI  1440

Query  4321  KSGRGTVSLPRLRNFL  4368
             KSGRGTVSLPRLRNFL
Sbjct  1441  KSGRGTVSLPRLRNFL  1456


>RNA-dependent RNA polymerase [Potato virus X]
Sequence ID: QTU69045.1 Length: 1456
Range 1: 1 to 1456

Score:2857 bits(7406), Expect:0.0, 
Method:Compositional matrix adjust., 
Identities:1433/1456(98%), Positives:1439/1456(98%), Gaps:0/1456(0%)

Query  1     MAKVREVYQSFTDSTTKTLIQDEAYRNIRPIMEKHKLANPYAQTVEAANDLEGFGIATNP  180
             MAKVREVYQSFTDSTTKTLIQDEAYRNIRPIMEKHKLANPYAQTVEAANDLEGFGIATNP
Sbjct  1     MAKVREVYQSFTDSTTKTLIQDEAYRNIRPIMEKHKLANPYAQTVEAANDLEGFGIATNP  60

Query  181   YSIELHTHAAAKTIENKLLEVLGSILPQEPVTFMFLKPRKLNYMRRNPRIKDIFHNVAIE  360
             YSIELHTHAAAKTIENKLLEVLGSILPQEPVTFMFLKPRKLNYMRRNPRIKDIFHNVAIE
Sbjct  61    YSIELHTHAAAKTIENKLLEVLGSILPQEPVTFMFLKPRKLNYMRRNPRIKDIFHNVAIE  120

Query  361   PRDVARYPKETIIDKLTEITTDTAYISDTLHFLDPSYIVETFQNCPKLQTLYATLVLPVE  540
             PRDVARYPKETIIDKLTEITTDTAYISDTLHFLDPSYIVETFQNCPKLQTLYATLVLPVE
Sbjct  121   PRDVARYPKETIIDKLTEITTDTAYISDTLHFLDPSYIVETFQNCPKLQTLYATLVLPVE  180

Query  541   AAFKMESTHPNIYSLKYFGDGFQYIPGNHGGGAYHHEFSHLQWLKVGKIKWRDPKDSFLG  720
             AAFKMESTHPNIYSLKYFGDGFQYIPGNHGGGAYHHEFSHLQWLKVGKIKWRDPKDSFLG
Sbjct  181   AAFKMESTHPNIYSLKYFGDGFQYIPGNHGGGAYHHEFSHLQWLKVGKIKWRDPKDSFLG  240

Query  721   HLNYTTEQVEMHTVTVQLQESFAANHLYCIRRGDLLTPEVRTFGQPDRYVIPPQIFLPKI  900
             HLNYTTEQVEMHTVTVQLQESFAANHLYCIRRGDLLTPEVRTFGQPDRYVIPPQIFLPK+
Sbjct  241   HLNYTTEQVEMHTVTVQLQESFAANHLYCIRRGDLLTPEVRTFGQPDRYVIPPQIFLPKV  300

Query  901   HNCKKPILKKTMMQLFLYVRTVKVAKNCDIFAKVRQLIKSSDLDKYSAVELVYLVSYMEF  1080
             HNCKKPILKKTMMQLFLYVRTVKVAKNCDIFAKVRQLIKSSDLDKYSAVELVYLVSYMEF
Sbjct  301   HNCKKPILKKTMMQLFLYVRTVKVAKNCDIFAKVRQLIKSSDLDKYSAVELVYLVSYMEF  360

Query  1081  LADLQATTCFSDTLSGGLLTKTLAPVRAWIQEKKMQLFGLEDYAKLVKAVDFHPVDFSFK  1260
             LADLQATTCFSDTLSGGLLTKTLAPVRAWIQEKKMQLFGLEDYAKLVKAVDFHPVDFSFK
Sbjct  361   LADLQATTCFSDTLSGGLLTKTLAPVRAWIQEKKMQLFGLEDYAKLVKAVDFHPVDFSFK  420

Query  1261  VETWDFRFHPLQAWKAFRPREVSDVEEMESLFSDGDLLDCFTRMPAYAVNAEEDLAAIRK  1440
             VETWDFRFHPLQAWKAFRPREVSDVEEMESLFSDGDLLDCFTRMPAYAVNAEEDLAAIRK
Sbjct  421   VETWDFRFHPLQAWKAFRPREVSDVEEMESLFSDGDLLDCFTRMPAYAVNAEEDLAAIRK  480

Query  1441  TPEMDVGQEVKEPAGDRNQYSNPAETFLNKLHRKHSREVKHQAVKKAKRLAEIresmrae  1620
             TPEMDVGQEVKEPAGDRNQYSNPAETFLNKLHRKHSREVKHQAVKKAKRLAEI+ESMRAE
Sbjct  481   TPEMDVGQEVKEPAGDRNQYSNPAETFLNKLHRKHSREVKHQAVKKAKRLAEIQESMRAE  540

Query  1621  geaessemsggmgaIPSNAELPGTSGARQEPTLPITKPVPTRWEDASFTDSSVEEEQVKL  1800
             GEAESSEMS GMGAIPSNAELP TSGARQE TLP TKPVP RWEDASFTDSSVEEEQVKL
Sbjct  541   GEAESSEMSRGMGAIPSNAELPSTSGARQELTLPTTKPVPARWEDASFTDSSVEEEQVKL  600

Query  1801  PGKEAVRQRRKQVIGGLPWKHWIPQLNAVGFKALEIQRDRSGTMIMPITEMVPGLEKEDF  1980
             PGKEAV    +QVI GLPWKHWIPQLNAVGFKALEIQRDRSGTMIMPITEMV GLEKEDF
Sbjct  601   PGKEAVETATQQVIEGLPWKHWIPQLNAVGFKALEIQRDRSGTMIMPITEMVSGLEKEDF  660

Query  1981  PEGTPKELARELLAMNRSPATIPLDLLRARDYGSDVKNKRIGAITKTQATSWGEYLTGKI  2160
             PEGTPKELARELL MNRSPATIPLDLLRARDYGSDVKNKRIGAITKTQATSWGEYLTGKI
Sbjct  661   PEGTPKELARELLVMNRSPATIPLDLLRARDYGSDVKNKRIGAITKTQATSWGEYLTGKI  720

Query  2161  ESLTERKVAACVIHGAGGSGKSHAIQKALREIGKGSDITVVLPTNELRLDWSKKVPNTEP  2340
             ESLTERKVA CVIHGAGGSGKSHAIQKALREIGKGSDITVVLPTNELRLDWSKKVPNTEP
Sbjct  721   ESLTERKVATCVIHGAGGSGKSHAIQKALREIGKGSDITVVLPTNELRLDWSKKVPNTEP  780

Query  2341  YMFKTYEKALIGGTGSIVIFDDYSKLPPGYIEALICFYSKIKLVILTGDSRQSVYHETAE  2520
             YMFKTYEKALI GTGSIVIFDDYSKLPPGYIEALICFYSKIKLVILTGDSRQSVYHETAE
Sbjct  781   YMFKTYEKALISGTGSIVIFDDYSKLPPGYIEALICFYSKIKLVILTGDSRQSVYHETAE  840

Query  2521  DASIRHLGPATEYFSKYCRYYLNATHRNKKDLANMLGVYSERTGVTEISMSAEFLEGIPT  2700
             DA+IRHLGPATEYFSKYCRYYLNATHRNKKDLANMLGVYSERTGVTEISMSAEFLEGIPT
Sbjct  841   DATIRHLGPATEYFSKYCRYYLNATHRNKKDLANMLGVYSERTGVTEISMSAEFLEGIPT  900

Query  2701  LVPSDEKRRLYMGTGRNDTFTYAGCQGLTKPKVQIVLDHNTQVCSANVMYTALSRATDRI  2880
             LVPSDEKR+LYMGTGRNDTFTYAGCQGLTKPKVQIVLDHNTQVCSANVMYTALSRATDRI
Sbjct  901   LVPSDEKRKLYMGTGRNDTFTYAGCQGLTKPKVQIVLDHNTQVCSANVMYTALSRATDRI  960

Query  2881  HFVNTSANSPVLWEKLDSTPYLKTFLSVVREQALreyepaeaepirepepQTHMCVenee  3060
             HFVNTSANS   WEKLDSTPYLKTFLSVVREQALREYEPAEAEPI+EPEPQTHMCVENEE
Sbjct  961   HFVNTSANSSAFWEKLDSTPYLKTFLSVVREQALREYEPAEAEPIQEPEPQTHMCVENEE  1020

Query  3061  svleeykeelleKFDREIHSESHGHSNCVQTEDTTIQLFSHQQAKDETLLWATIDARLKT  3240
             SVLEEYKEELLEKFDREIHSESHGHSNCVQTEDTTIQLFSHQQAKDETLLWATIDARLKT
Sbjct  1021  SVLEEYKEELLEKFDREIHSESHGHSNCVQTEDTTIQLFSHQQAKDETLLWATIDARLKT  1080

Query  3241  SNQETNFREFLSKKDIGDVLFLNYQKAMGLPKERIPFSQEVWEACAHEVQSKYLSKSKCN  3420
             SNQETNFREFLSKKDIGDVLFLNYQKAMGLPKERIPFSQEVWEACAHEVQSKYLSKSKCN
Sbjct  1081  SNQETNFREFLSKKDIGDVLFLNYQKAMGLPKERIPFSQEVWEACAHEVQSKYLSKSKCN  1140

Query  3421  LINGTVRQSPDFDENKIMVFLKSQWVTKVEKLGLPKIKPGQTIAAFYQQTVMLFGTMARY  3600
             LINGTVRQSPDFDENKIMVFLKSQWVTKVEKLGLPKIKPGQTIAAFYQQTVMLFGTMARY
Sbjct  1141  LINGTVRQSPDFDENKIMVFLKSQWVTKVEKLGLPKIKPGQTIAAFYQQTVMLFGTMARY  1200

Query  3601  MRWFRQAFQPKEVFINCETTPEDMSAWALNNWNFGRPSLANDYTAFDQSQDGAMLQFEVL  3780
             MRWFRQAFQPKEVFINCETTPEDMSAWALNNWNFGRPSLANDYTAFDQSQDGAMLQFEVL
Sbjct  1201  MRWFRQAFQPKEVFINCETTPEDMSAWALNNWNFGRPSLANDYTAFDQSQDGAMLQFEVL  1260

Query  3781  KAKHHCIPEEIIQAYIDIKTNAQIFLGTLSIMRLTGEGPTFDANTECNIAYTHTKFDIPA  3960
             KAKHHCIPEEIIQAYIDIKTNAQIFLGTLSIMRLTGEGPTFDANTECNIAYTHTKFDIPA
Sbjct  1261  KAKHHCIPEEIIQAYIDIKTNAQIFLGTLSIMRLTGEGPTFDANTECNIAYTHTKFDIPA  1320

Query  3961  GTAQVYAGDDSALDCVPEVKHSFHRLEDKLLLKSKPVITQQKKGSWPEFCGWLITPKGVM  4140
             GTAQVYAGDDSALDCVPEVKHSFHRLEDKLLLKSKPVITQQKKGSWPEFCGWLITPKGVM
Sbjct  1321  GTAQVYAGDDSALDCVPEVKHSFHRLEDKLLLKSKPVITQQKKGSWPEFCGWLITPKGVM  1380

Query  4141  KDPIKLHVSlklaeakgelkkCQDSYEIDLSYAYDHKDSLHDLFDEKQCQAHTLTCRTLI  4320
             KDPIKLHVSLKLAEAKGELKKCQDSYEIDLSYAYDHKDSLHDLFDEKQCQAHTLTCRTLI
Sbjct  1381  KDPIKLHVSLKLAEAKGELKKCQDSYEIDLSYAYDHKDSLHDLFDEKQCQAHTLTCRTLI  1440

Query  4321  KSGRGTVSLPRLRNFL  4368
             KSGRGTVSLPRLRNFL
Sbjct  1441  KSGRGTVSLPRLRNFL  1456


>RNA-dependent RNA polymerase [Potato virus X]
Sequence ID: QTU68785.1 Length: 1456
Range 1: 1 to 1456

Score:2857 bits(7405), Expect:0.0, 
Method:Compositional matrix adjust., 
Identities:1433/1456(98%), Positives:1438/1456(98%), Gaps:0/1456(0%)

Query  1     MAKVREVYQSFTDSTTKTLIQDEAYRNIRPIMEKHKLANPYAQTVEAANDLEGFGIATNP  180
             MAKVREVYQSFTDSTTKTLIQDEAYRNIRPIMEKHKLANPYAQTVEAANDLEGFGIATNP
Sbjct  1     MAKVREVYQSFTDSTTKTLIQDEAYRNIRPIMEKHKLANPYAQTVEAANDLEGFGIATNP  60

Query  181   YSIELHTHAAAKTIENKLLEVLGSILPQEPVTFMFLKPRKLNYMRRNPRIKDIFHNVAIE  360
             YSIELHTHAAAKTIENKLLEVLGSILPQEPVTFMFLKPRKLNYMRRNPRIKDIFHNVAIE
Sbjct  61    YSIELHTHAAAKTIENKLLEVLGSILPQEPVTFMFLKPRKLNYMRRNPRIKDIFHNVAIE  120

Query  361   PRDVARYPKETIIDKLTEITTDTAYISDTLHFLDPSYIVETFQNCPKLQTLYATLVLPVE  540
             PRDVARYPKETIIDKLTEITTDTAYISDTLHFLDPSYIVETFQNCPKLQTLYATLVLPVE
Sbjct  121   PRDVARYPKETIIDKLTEITTDTAYISDTLHFLDPSYIVETFQNCPKLQTLYATLVLPVE  180

Query  541   AAFKMESTHPNIYSLKYFGDGFQYIPGNHGGGAYHHEFSHLQWLKVGKIKWRDPKDSFLG  720
             AAFKMESTHPNIYSLKYFGDGFQYIPGNHGGGAYHHEFSHLQWLKVGKIKWRDPKDSFLG
Sbjct  181   AAFKMESTHPNIYSLKYFGDGFQYIPGNHGGGAYHHEFSHLQWLKVGKIKWRDPKDSFLG  240

Query  721   HLNYTTEQVEMHTVTVQLQESFAANHLYCIRRGDLLTPEVRTFGQPDRYVIPPQIFLPKI  900
             HLNYTTEQVEMHTVTVQLQESFAANHLYCIRRGDLLTPEVRTFGQPDRYVIPPQIFLPK+
Sbjct  241   HLNYTTEQVEMHTVTVQLQESFAANHLYCIRRGDLLTPEVRTFGQPDRYVIPPQIFLPKV  300

Query  901   HNCKKPILKKTMMQLFLYVRTVKVAKNCDIFAKVRQLIKSSDLDKYSAVELVYLVSYMEF  1080
             HNCKKPILKKTMMQLFLYVRTVKVAKNCDIFAKVRQLIKSSDLDKYSAVELVYLVSYMEF
Sbjct  301   HNCKKPILKKTMMQLFLYVRTVKVAKNCDIFAKVRQLIKSSDLDKYSAVELVYLVSYMEF  360

Query  1081  LADLQATTCFSDTLSGGLLTKTLAPVRAWIQEKKMQLFGLEDYAKLVKAVDFHPVDFSFK  1260
             LADLQATTCFSDTLSGGLLTKTLAPVRAWIQEKKMQLFGLEDYAKLVKAVDFHPVDFSFK
Sbjct  361   LADLQATTCFSDTLSGGLLTKTLAPVRAWIQEKKMQLFGLEDYAKLVKAVDFHPVDFSFK  420

Query  1261  VETWDFRFHPLQAWKAFRPREVSDVEEMESLFSDGDLLDCFTRMPAYAVNAEEDLAAIRK  1440
             VETWDFRFHPLQAWKAFRPREVSDVEEMESLFSDGDLLDCFTRMPAYAVNAEEDLAAIRK
Sbjct  421   VETWDFRFHPLQAWKAFRPREVSDVEEMESLFSDGDLLDCFTRMPAYAVNAEEDLAAIRK  480

Query  1441  TPEMDVGQEVKEPAGDRNQYSNPAETFLNKLHRKHSREVKHQAVKKAKRLAEIresmrae  1620
             TPEMDVGQEVKEPAGDRNQYSNPAETFLNKLHRKHSRE KHQAVKKAKRLAEI+ESMRAE
Sbjct  481   TPEMDVGQEVKEPAGDRNQYSNPAETFLNKLHRKHSREAKHQAVKKAKRLAEIQESMRAE  540

Query  1621  geaessemsggmgaIPSNAELPGTSGARQEPTLPITKPVPTRWEDASFTDSSVEEEQVKL  1800
             GEAESSEMS GMGAIPSNAELP TSGARQE TLP TKPVP RWEDASFTDSSVEEEQVKL
Sbjct  541   GEAESSEMSRGMGAIPSNAELPSTSGARQELTLPTTKPVPARWEDASFTDSSVEEEQVKL  600

Query  1801  PGKEAVRQRRKQVIGGLPWKHWIPQLNAVGFKALEIQRDRSGTMIMPITEMVPGLEKEDF  1980
             PGKEAV    +QVI GLPWKHWIPQLNAVGFKALEIQRDRSGTMIMPITEMV GLEKEDF
Sbjct  601   PGKEAVETATQQVIEGLPWKHWIPQLNAVGFKALEIQRDRSGTMIMPITEMVSGLEKEDF  660

Query  1981  PEGTPKELARELLAMNRSPATIPLDLLRARDYGSDVKNKRIGAITKTQATSWGEYLTGKI  2160
             PEGTPKELARELL MNRSPATIPLDLLRARDYGSDVKNKRIGAITKTQATSWGEYLTGKI
Sbjct  661   PEGTPKELARELLVMNRSPATIPLDLLRARDYGSDVKNKRIGAITKTQATSWGEYLTGKI  720

Query  2161  ESLTERKVAACVIHGAGGSGKSHAIQKALREIGKGSDITVVLPTNELRLDWSKKVPNTEP  2340
             ESLTERKVA CVIHGAGGSGKSHAIQKALREIGKGSDITVVLPTNELRLDWSKKVPNTEP
Sbjct  721   ESLTERKVATCVIHGAGGSGKSHAIQKALREIGKGSDITVVLPTNELRLDWSKKVPNTEP  780

Query  2341  YMFKTYEKALIGGTGSIVIFDDYSKLPPGYIEALICFYSKIKLVILTGDSRQSVYHETAE  2520
             YMFKTYEKALI GTGSIVIFDDYSKLPPGYIEALICFYSKIKLVILTGDSRQSVYHETAE
Sbjct  781   YMFKTYEKALISGTGSIVIFDDYSKLPPGYIEALICFYSKIKLVILTGDSRQSVYHETAE  840

Query  2521  DASIRHLGPATEYFSKYCRYYLNATHRNKKDLANMLGVYSERTGVTEISMSAEFLEGIPT  2700
             DASIRHLGPATEYFSKYCRYYLNATHRNKKDLANMLGVYSERTGVTEISMSAEFLEGIPT
Sbjct  841   DASIRHLGPATEYFSKYCRYYLNATHRNKKDLANMLGVYSERTGVTEISMSAEFLEGIPT  900

Query  2701  LVPSDEKRRLYMGTGRNDTFTYAGCQGLTKPKVQIVLDHNTQVCSANVMYTALSRATDRI  2880
             LVPSDEKR+LYMGTGRNDTFTYAGCQGLTKPKVQIVLDHNTQVCSANVMYTALSRATDRI
Sbjct  901   LVPSDEKRKLYMGTGRNDTFTYAGCQGLTKPKVQIVLDHNTQVCSANVMYTALSRATDRI  960

Query  2881  HFVNTSANSPVLWEKLDSTPYLKTFLSVVREQALreyepaeaepirepepQTHMCVenee  3060
             HFVNTSANS   WEKLDSTPYLKTFLSVVREQALREYEPAEAEPI+EPEPQTHMCVENEE
Sbjct  961   HFVNTSANSSAFWEKLDSTPYLKTFLSVVREQALREYEPAEAEPIQEPEPQTHMCVENEE  1020

Query  3061  svleeykeelleKFDREIHSESHGHSNCVQTEDTTIQLFSHQQAKDETLLWATIDARLKT  3240
             SVLEEYKEELLEKFDREIHSESHGHSNCVQTEDTTIQLFSHQQAKDETLLWATIDARLKT
Sbjct  1021  SVLEEYKEELLEKFDREIHSESHGHSNCVQTEDTTIQLFSHQQAKDETLLWATIDARLKT  1080

Query  3241  SNQETNFREFLSKKDIGDVLFLNYQKAMGLPKERIPFSQEVWEACAHEVQSKYLSKSKCN  3420
             SNQETNFREFLSKKDIGDVLFLNYQKAMGLPKERIPFSQEVWEACAHEVQSKYLSKSKCN
Sbjct  1081  SNQETNFREFLSKKDIGDVLFLNYQKAMGLPKERIPFSQEVWEACAHEVQSKYLSKSKCN  1140

Query  3421  LINGTVRQSPDFDENKIMVFLKSQWVTKVEKLGLPKIKPGQTIAAFYQQTVMLFGTMARY  3600
             LINGTVRQSPDFDENKIMVFLKSQWVTKVEKLGLPKIKPGQTIAAFYQQTVMLFGTMARY
Sbjct  1141  LINGTVRQSPDFDENKIMVFLKSQWVTKVEKLGLPKIKPGQTIAAFYQQTVMLFGTMARY  1200

Query  3601  MRWFRQAFQPKEVFINCETTPEDMSAWALNNWNFGRPSLANDYTAFDQSQDGAMLQFEVL  3780
             MRWFRQAFQPKEVFINCETTPEDMSAWALNNWNFGRPSLANDYTAFDQSQDGAMLQFEVL
Sbjct  1201  MRWFRQAFQPKEVFINCETTPEDMSAWALNNWNFGRPSLANDYTAFDQSQDGAMLQFEVL  1260

Query  3781  KAKHHCIPEEIIQAYIDIKTNAQIFLGTLSIMRLTGEGPTFDANTECNIAYTHTKFDIPA  3960
             KAKHHCIPEEIIQAYIDIKTNAQIFLGTLSIMRLTGEGPTFDANTECNIAYTHTKFDIPA
Sbjct  1261  KAKHHCIPEEIIQAYIDIKTNAQIFLGTLSIMRLTGEGPTFDANTECNIAYTHTKFDIPA  1320

Query  3961  GTAQVYAGDDSALDCVPEVKHSFHRLEDKLLLKSKPVITQQKKGSWPEFCGWLITPKGVM  4140
             GTAQVYAGDDSALDCVPEVKHSFHRLEDKLLLKSKPVITQQKKGSWPEFCGWLITPKGVM
Sbjct  1321  GTAQVYAGDDSALDCVPEVKHSFHRLEDKLLLKSKPVITQQKKGSWPEFCGWLITPKGVM  1380

Query  4141  KDPIKLHVSlklaeakgelkkCQDSYEIDLSYAYDHKDSLHDLFDEKQCQAHTLTCRTLI  4320
             KDPIKLHVSLKLAEAKGELKKCQDSYEIDLSYAYDHKDSLHDLFDEKQCQAHTLTCRTLI
Sbjct  1381  KDPIKLHVSLKLAEAKGELKKCQDSYEIDLSYAYDHKDSLHDLFDEKQCQAHTLTCRTLI  1440

Query  4321  KSGRGTVSLPRLRNFL  4368
             KSGRGTVSLPRLRNFL
Sbjct  1441  KSGRGTVSLPRLRNFL  1456


>RNA-dependent RNA polymerase [Potato virus X]
Sequence ID: QTU68015.1 Length: 1456
Range 1: 1 to 1456

Score:2857 bits(7405), Expect:0.0, 
Method:Compositional matrix adjust., 
Identities:1433/1456(98%), Positives:1439/1456(98%), Gaps:0/1456(0%)

Query  1     MAKVREVYQSFTDSTTKTLIQDEAYRNIRPIMEKHKLANPYAQTVEAANDLEGFGIATNP  180
             MAKVREVYQSFTDSTTKTLIQDEAYRNIRPIMEKHKLANPYAQTVEAANDLEGFGIATNP
Sbjct  1     MAKVREVYQSFTDSTTKTLIQDEAYRNIRPIMEKHKLANPYAQTVEAANDLEGFGIATNP  60

Query  181   YSIELHTHAAAKTIENKLLEVLGSILPQEPVTFMFLKPRKLNYMRRNPRIKDIFHNVAIE  360
             YSIELHTHAAAKTIENKLLEVLGSILPQEPVTFMFLKPRKLNYMRRNPRIKDIFHNVAIE
Sbjct  61    YSIELHTHAAAKTIENKLLEVLGSILPQEPVTFMFLKPRKLNYMRRNPRIKDIFHNVAIE  120

Query  361   PRDVARYPKETIIDKLTEITTDTAYISDTLHFLDPSYIVETFQNCPKLQTLYATLVLPVE  540
             PRDVARYPKETIIDKLTEITTDTAYISDTLHFLDPSYIVETFQNCPKLQTLYATLVLPVE
Sbjct  121   PRDVARYPKETIIDKLTEITTDTAYISDTLHFLDPSYIVETFQNCPKLQTLYATLVLPVE  180

Query  541   AAFKMESTHPNIYSLKYFGDGFQYIPGNHGGGAYHHEFSHLQWLKVGKIKWRDPKDSFLG  720
             AAFKMESTHPNIYSLKYFGDGFQYIPGNHGGGAYHHEFSHLQWLKVGKIKWRDPKDSFLG
Sbjct  181   AAFKMESTHPNIYSLKYFGDGFQYIPGNHGGGAYHHEFSHLQWLKVGKIKWRDPKDSFLG  240

Query  721   HLNYTTEQVEMHTVTVQLQESFAANHLYCIRRGDLLTPEVRTFGQPDRYVIPPQIFLPKI  900
             HLNYTTEQ EMHTVTVQLQESFAANHLYCIRRGDLLTPEVRTFGQPDRYVIPPQIFLPK+
Sbjct  241   HLNYTTEQAEMHTVTVQLQESFAANHLYCIRRGDLLTPEVRTFGQPDRYVIPPQIFLPKV  300

Query  901   HNCKKPILKKTMMQLFLYVRTVKVAKNCDIFAKVRQLIKSSDLDKYSAVELVYLVSYMEF  1080
             HNCKKPILKKTMMQLFLYVRTVKVAKNCDIFAKVRQLIKSSDLDKYSAVELVYLVSYMEF
Sbjct  301   HNCKKPILKKTMMQLFLYVRTVKVAKNCDIFAKVRQLIKSSDLDKYSAVELVYLVSYMEF  360

Query  1081  LADLQATTCFSDTLSGGLLTKTLAPVRAWIQEKKMQLFGLEDYAKLVKAVDFHPVDFSFK  1260
             LADLQATTCFSDTLSGGLLTKTLAPVRAWIQEKKMQLFGLEDYAKLVKAVDFHPVDFSFK
Sbjct  361   LADLQATTCFSDTLSGGLLTKTLAPVRAWIQEKKMQLFGLEDYAKLVKAVDFHPVDFSFK  420

Query  1261  VETWDFRFHPLQAWKAFRPREVSDVEEMESLFSDGDLLDCFTRMPAYAVNAEEDLAAIRK  1440
             VETWDFRFHPLQAWKAFRPREVSDVEEMESLFSDGDLLDCFTRMPAYAVNAEEDLAAIR+
Sbjct  421   VETWDFRFHPLQAWKAFRPREVSDVEEMESLFSDGDLLDCFTRMPAYAVNAEEDLAAIRR  480

Query  1441  TPEMDVGQEVKEPAGDRNQYSNPAETFLNKLHRKHSREVKHQAVKKAKRLAEIresmrae  1620
             TPEMDVGQEVKEPAGDRNQYSNPAETFLNKLHRKHSREVKHQAVKKA+RLAEI+ESMRAE
Sbjct  481   TPEMDVGQEVKEPAGDRNQYSNPAETFLNKLHRKHSREVKHQAVKKARRLAEIQESMRAE  540

Query  1621  geaessemsggmgaIPSNAELPGTSGARQEPTLPITKPVPTRWEDASFTDSSVEEEQVKL  1800
             GEAESSEMSGGMGAIPSNAELP TSG RQE TLP TKPVP RWEDASFTDSSVEEEQVKL
Sbjct  541   GEAESSEMSGGMGAIPSNAELPSTSGVRQELTLPTTKPVPARWEDASFTDSSVEEEQVKL  600

Query  1801  PGKEAVRQRRKQVIGGLPWKHWIPQLNAVGFKALEIQRDRSGTMIMPITEMVPGLEKEDF  1980
             PGKEAV    +QVI GLPWKHWIPQLNAVGFKALEIQRDRSGTMIMPITEMV GLEKEDF
Sbjct  601   PGKEAVETATQQVIEGLPWKHWIPQLNAVGFKALEIQRDRSGTMIMPITEMVSGLEKEDF  660

Query  1981  PEGTPKELARELLAMNRSPATIPLDLLRARDYGSDVKNKRIGAITKTQATSWGEYLTGKI  2160
             PEGTPKELARELLAMNRSPATIPLDLLRARDYGSDVKNKRIGAITKTQATSWGEYLTGKI
Sbjct  661   PEGTPKELARELLAMNRSPATIPLDLLRARDYGSDVKNKRIGAITKTQATSWGEYLTGKI  720

Query  2161  ESLTERKVAACVIHGAGGSGKSHAIQKALREIGKGSDITVVLPTNELRLDWSKKVPNTEP  2340
             ESLTERKVA CVIHGAGGSGKSHAIQKALREIGKGSDITVVLPTNELRLDWSKKVPNTEP
Sbjct  721   ESLTERKVATCVIHGAGGSGKSHAIQKALREIGKGSDITVVLPTNELRLDWSKKVPNTEP  780

Query  2341  YMFKTYEKALIGGTGSIVIFDDYSKLPPGYIEALICFYSKIKLVILTGDSRQSVYHETAE  2520
             YMFKTYEKALIGGTGSIVIFDDYSKLPPGYIEALICFYSKIKLVILTGDSRQSVYHETAE
Sbjct  781   YMFKTYEKALIGGTGSIVIFDDYSKLPPGYIEALICFYSKIKLVILTGDSRQSVYHETAE  840

Query  2521  DASIRHLGPATEYFSKYCRYYLNATHRNKKDLANMLGVYSERTGVTEISMSAEFLEGIPT  2700
             DASIRHLGPATEYFSKYCRYYLNATHRNKKDLANMLGVYSERTGVTEISMSAEFLEGIPT
Sbjct  841   DASIRHLGPATEYFSKYCRYYLNATHRNKKDLANMLGVYSERTGVTEISMSAEFLEGIPT  900

Query  2701  LVPSDEKRRLYMGTGRNDTFTYAGCQGLTKPKVQIVLDHNTQVCSANVMYTALSRATDRI  2880
             LVPSDEKRRLYMGTGRNDTFTYAGCQGLTKPKVQIVLDHNTQVCSANVMYTALSRATDRI
Sbjct  901   LVPSDEKRRLYMGTGRNDTFTYAGCQGLTKPKVQIVLDHNTQVCSANVMYTALSRATDRI  960

Query  2881  HFVNTSANSPVLWEKLDSTPYLKTFLSVVREQALreyepaeaepirepepQTHMCVenee  3060
             HFVNTSANS   WEKLDSTPYLKTFLSVVREQAL+EYEPAEAEPIREPEPQTHMCVENEE
Sbjct  961   HFVNTSANSSAFWEKLDSTPYLKTFLSVVREQALKEYEPAEAEPIREPEPQTHMCVENEE  1020

Query  3061  svleeykeelleKFDREIHSESHGHSNCVQTEDTTIQLFSHQQAKDETLLWATIDARLKT  3240
             SVLEEYKEELLEKFDREIHSESHGHSNCVQTEDTTIQLFSHQQAKDETLLWATIDARLKT
Sbjct  1021  SVLEEYKEELLEKFDREIHSESHGHSNCVQTEDTTIQLFSHQQAKDETLLWATIDARLKT  1080

Query  3241  SNQETNFREFLSKKDIGDVLFLNYQKAMGLPKERIPFSQEVWEACAHEVQSKYLSKSKCN  3420
             SNQETNFREFLSKKDIGDVLFLNYQKAMGLPKERIPFSQEVWEACAHEVQ KYLSKSKCN
Sbjct  1081  SNQETNFREFLSKKDIGDVLFLNYQKAMGLPKERIPFSQEVWEACAHEVQGKYLSKSKCN  1140

Query  3421  LINGTVRQSPDFDENKIMVFLKSQWVTKVEKLGLPKIKPGQTIAAFYQQTVMLFGTMARY  3600
             LINGTVRQSPDFDENKIMVFLKSQWVTKVEKLGLPKIKPGQTIAAFYQQTVMLFGTMARY
Sbjct  1141  LINGTVRQSPDFDENKIMVFLKSQWVTKVEKLGLPKIKPGQTIAAFYQQTVMLFGTMARY  1200

Query  3601  MRWFRQAFQPKEVFINCETTPEDMSAWALNNWNFGRPSLANDYTAFDQSQDGAMLQFEVL  3780
             MRWFRQAFQPKEVFINCETTPEDMSAWALNNWNFGRPSLANDYTAFDQSQDGAMLQFEVL
Sbjct  1201  MRWFRQAFQPKEVFINCETTPEDMSAWALNNWNFGRPSLANDYTAFDQSQDGAMLQFEVL  1260

Query  3781  KAKHHCIPEEIIQAYIDIKTNAQIFLGTLSIMRLTGEGPTFDANTECNIAYTHTKFDIPA  3960
             KAKHHCIPEEIIQAYIDIKTNAQIFLGTLSIMRLTGEGPTFDANTECNIAYTHTKFDIPA
Sbjct  1261  KAKHHCIPEEIIQAYIDIKTNAQIFLGTLSIMRLTGEGPTFDANTECNIAYTHTKFDIPA  1320

Query  3961  GTAQVYAGDDSALDCVPEVKHSFHRLEDKLLLKSKPVITQQKKGSWPEFCGWLITPKGVM  4140
             GTAQVYAGDDSALDCVPEVKHSFHRLEDKLLLKSKPVITQQKKGSWPEFCGWLITPKGVM
Sbjct  1321  GTAQVYAGDDSALDCVPEVKHSFHRLEDKLLLKSKPVITQQKKGSWPEFCGWLITPKGVM  1380

Query  4141  KDPIKLHVSlklaeakgelkkCQDSYEIDLSYAYDHKDSLHDLFDEKQCQAHTLTCRTLI  4320
             KDPIKLHVSLKLAEAKGELKKCQDSYEIDLSYAYDHKDSLHDLFDEKQCQAHTLTCRTLI
Sbjct  1381  KDPIKLHVSLKLAEAKGELKKCQDSYEIDLSYAYDHKDSLHDLFDEKQCQAHTLTCRTLI  1440

Query  4321  KSGRGTVSLPRLRNFL  4368
             KSGRGTVSLPRLRNFL
Sbjct  1441  KSGRGTVSLPRLRNFL  1456


>RNA-dependent RNA polymerase [Potato virus X]
Sequence ID: QTU68350.1 Length: 1456
Range 1: 1 to 1456

Score:2857 bits(7405), Expect:0.0, 
Method:Compositional matrix adjust., 
Identities:1432/1456(98%), Positives:1441/1456(98%), Gaps:0/1456(0%)

Query  1     MAKVREVYQSFTDSTTKTLIQDEAYRNIRPIMEKHKLANPYAQTVEAANDLEGFGIATNP  180
             MAKVREVYQSFTDSTTKTLIQDEAYRNIRPIMEKHKLANPYAQTVEAANDLEGFGIATNP
Sbjct  1     MAKVREVYQSFTDSTTKTLIQDEAYRNIRPIMEKHKLANPYAQTVEAANDLEGFGIATNP  60

Query  181   YSIELHTHAAAKTIENKLLEVLGSILPQEPVTFMFLKPRKLNYMRRNPRIKDIFHNVAIE  360
             YSIELHTHAAAKTIENKLLEVLGSILPQEPVTFMFLKPRKLNYMRRNPRIKDIFHNVAIE
Sbjct  61    YSIELHTHAAAKTIENKLLEVLGSILPQEPVTFMFLKPRKLNYMRRNPRIKDIFHNVAIE  120

Query  361   PRDVARYPKETIIDKLTEITTDTAYISDTLHFLDPSYIVETFQNCPKLQTLYATLVLPVE  540
             PRDVARYPKETIIDKLTEITTDTAYISDTLHFLDPSYIVETFQNCPKLQTLYATLVLPVE
Sbjct  121   PRDVARYPKETIIDKLTEITTDTAYISDTLHFLDPSYIVETFQNCPKLQTLYATLVLPVE  180

Query  541   AAFKMESTHPNIYSLKYFGDGFQYIPGNHGGGAYHHEFSHLQWLKVGKIKWRDPKDSFLG  720
             AAFKMESTHPNIYSLKYFGDGFQYIPGNHGGGAYHHEFSHLQWLKVGKIKWRDPKDSFLG
Sbjct  181   AAFKMESTHPNIYSLKYFGDGFQYIPGNHGGGAYHHEFSHLQWLKVGKIKWRDPKDSFLG  240

Query  721   HLNYTTEQVEMHTVTVQLQESFAANHLYCIRRGDLLTPEVRTFGQPDRYVIPPQIFLPKI  900
             HLNYTTEQVEMHTVTVQLQESFAANHLYCIRRGDLLTPEVRTFGQPDRYVIPPQIFLPK+
Sbjct  241   HLNYTTEQVEMHTVTVQLQESFAANHLYCIRRGDLLTPEVRTFGQPDRYVIPPQIFLPKV  300

Query  901   HNCKKPILKKTMMQLFLYVRTVKVAKNCDIFAKVRQLIKSSDLDKYSAVELVYLVSYMEF  1080
             HNCKKPILKKTMMQLFLYVRTVKVAKNCDIFAKVRQLIKSSDLDKYSAVELVYLVSYMEF
Sbjct  301   HNCKKPILKKTMMQLFLYVRTVKVAKNCDIFAKVRQLIKSSDLDKYSAVELVYLVSYMEF  360

Query  1081  LADLQATTCFSDTLSGGLLTKTLAPVRAWIQEKKMQLFGLEDYAKLVKAVDFHPVDFSFK  1260
             LADLQATTCFSDTLSGGLLTKTLAPVRAWIQEKKMQLFGLEDYAKLVKAVDFHPVDFSFK
Sbjct  361   LADLQATTCFSDTLSGGLLTKTLAPVRAWIQEKKMQLFGLEDYAKLVKAVDFHPVDFSFK  420

Query  1261  VETWDFRFHPLQAWKAFRPREVSDVEEMESLFSDGDLLDCFTRMPAYAVNAEEDLAAIRK  1440
             VETWDFRFHPLQAWKAFRPREVSDVEEMESLFSDGDLLDCFTRMP+YAVNAEEDLAAIRK
Sbjct  421   VETWDFRFHPLQAWKAFRPREVSDVEEMESLFSDGDLLDCFTRMPSYAVNAEEDLAAIRK  480

Query  1441  TPEMDVGQEVKEPAGDRNQYSNPAETFLNKLHRKHSREVKHQAVKKAKRLAEIresmrae  1620
             TPEMDVGQEVKEPAGDRNQYSNPAETFLNKLHRKHSREVKHQAVKKAKRLAEI+ESMRAE
Sbjct  481   TPEMDVGQEVKEPAGDRNQYSNPAETFLNKLHRKHSREVKHQAVKKAKRLAEIQESMRAE  540

Query  1621  geaessemsggmgaIPSNAELPGTSGARQEPTLPITKPVPTRWEDASFTDSSVEEEQVKL  1800
             GEAESSEMSGGMGAIPSNAELP TSG RQE TLP TKPVP RWEDASFTDSSVEEEQVKL
Sbjct  541   GEAESSEMSGGMGAIPSNAELPSTSGVRQELTLPTTKPVPARWEDASFTDSSVEEEQVKL  600

Query  1801  PGKEAVRQRRKQVIGGLPWKHWIPQLNAVGFKALEIQRDRSGTMIMPITEMVPGLEKEDF  1980
             PGKEAV    +QVI GLPWKHWIPQLNAVGFKALEIQRDRSGTMIMPITEMV GLEKEDF
Sbjct  601   PGKEAVETATQQVIEGLPWKHWIPQLNAVGFKALEIQRDRSGTMIMPITEMVSGLEKEDF  660

Query  1981  PEGTPKELARELLAMNRSPATIPLDLLRARDYGSDVKNKRIGAITKTQATSWGEYLTGKI  2160
             PEGTPKELARELLAMNRSPATIPLDLLRARDYGSDVKNKRIGAITKTQATSWGEYLTGKI
Sbjct  661   PEGTPKELARELLAMNRSPATIPLDLLRARDYGSDVKNKRIGAITKTQATSWGEYLTGKI  720

Query  2161  ESLTERKVAACVIHGAGGSGKSHAIQKALREIGKGSDITVVLPTNELRLDWSKKVPNTEP  2340
             ESLTERKVA CVIHGAGGSGKSHAIQKALREIGKGSDITVVLPTNELRLDWSKKVPNTEP
Sbjct  721   ESLTERKVATCVIHGAGGSGKSHAIQKALREIGKGSDITVVLPTNELRLDWSKKVPNTEP  780

Query  2341  YMFKTYEKALIGGTGSIVIFDDYSKLPPGYIEALICFYSKIKLVILTGDSRQSVYHETAE  2520
             YMFKTYEKALIGGTGSIVIFDDYSKLPPGYIEALICFYSKIKLVILTGDSRQSVYHETAE
Sbjct  781   YMFKTYEKALIGGTGSIVIFDDYSKLPPGYIEALICFYSKIKLVILTGDSRQSVYHETAE  840

Query  2521  DASIRHLGPATEYFSKYCRYYLNATHRNKKDLANMLGVYSERTGVTEISMSAEFLEGIPT  2700
             DASIRHLGPATEYFSKYCRYYLNATHRNKKDLANMLGVYSERTGVTEISMSAEFLEGIPT
Sbjct  841   DASIRHLGPATEYFSKYCRYYLNATHRNKKDLANMLGVYSERTGVTEISMSAEFLEGIPT  900

Query  2701  LVPSDEKRRLYMGTGRNDTFTYAGCQGLTKPKVQIVLDHNTQVCSANVMYTALSRATDRI  2880
             LVPSDEKRRLYMGTGRNDTFTYAGCQGLTKPKVQIVLDHNTQVCSANVMYTALSRATDRI
Sbjct  901   LVPSDEKRRLYMGTGRNDTFTYAGCQGLTKPKVQIVLDHNTQVCSANVMYTALSRATDRI  960

Query  2881  HFVNTSANSPVLWEKLDSTPYLKTFLSVVREQALreyepaeaepirepepQTHMCVenee  3060
             HFVNTSANS   WEKLDSTPYLKTFLSVVREQALREYEPAEA+PI+EPEPQTHMCVENEE
Sbjct  961   HFVNTSANSSAFWEKLDSTPYLKTFLSVVREQALREYEPAEAKPIQEPEPQTHMCVENEE  1020

Query  3061  svleeykeelleKFDREIHSESHGHSNCVQTEDTTIQLFSHQQAKDETLLWATIDARLKT  3240
             SVLEEYKEELLEKFDREIHSESHGHSNCVQTEDTTIQLFSHQQAKDETLLWATIDARLKT
Sbjct  1021  SVLEEYKEELLEKFDREIHSESHGHSNCVQTEDTTIQLFSHQQAKDETLLWATIDARLKT  1080

Query  3241  SNQETNFREFLSKKDIGDVLFLNYQKAMGLPKERIPFSQEVWEACAHEVQSKYLSKSKCN  3420
             SNQETNFREFLSKKDIGDVLFLNYQKAMGLPKERIPFSQEVWEACAHEVQSKYLSKSKCN
Sbjct  1081  SNQETNFREFLSKKDIGDVLFLNYQKAMGLPKERIPFSQEVWEACAHEVQSKYLSKSKCN  1140

Query  3421  LINGTVRQSPDFDENKIMVFLKSQWVTKVEKLGLPKIKPGQTIAAFYQQTVMLFGTMARY  3600
             LINGTVRQ+PDFDENK+MVFLKSQWVTKVEKLGLPKIKPGQTIAAFYQQTVMLFGTMARY
Sbjct  1141  LINGTVRQNPDFDENKVMVFLKSQWVTKVEKLGLPKIKPGQTIAAFYQQTVMLFGTMARY  1200

Query  3601  MRWFRQAFQPKEVFINCETTPEDMSAWALNNWNFGRPSLANDYTAFDQSQDGAMLQFEVL  3780
             MRWFRQAFQPKEVFINCETTPEDMSAWALNNWNFGRPSLANDYTAFDQSQDGAMLQFEVL
Sbjct  1201  MRWFRQAFQPKEVFINCETTPEDMSAWALNNWNFGRPSLANDYTAFDQSQDGAMLQFEVL  1260

Query  3781  KAKHHCIPEEIIQAYIDIKTNAQIFLGTLSIMRLTGEGPTFDANTECNIAYTHTKFDIPA  3960
             KAKHHCIPEEIIQAYIDIKTNAQIFLGTLSIMRLTGEGPTFDANTECNIAYTHTKFDIPA
Sbjct  1261  KAKHHCIPEEIIQAYIDIKTNAQIFLGTLSIMRLTGEGPTFDANTECNIAYTHTKFDIPA  1320

Query  3961  GTAQVYAGDDSALDCVPEVKHSFHRLEDKLLLKSKPVITQQKKGSWPEFCGWLITPKGVM  4140
             GTAQVYAGDDSALDCVPEVKHSFHRLEDKLLLKSKPVI+QQKKGSWPEFCGWLITPKGVM
Sbjct  1321  GTAQVYAGDDSALDCVPEVKHSFHRLEDKLLLKSKPVISQQKKGSWPEFCGWLITPKGVM  1380

Query  4141  KDPIKLHVSlklaeakgelkkCQDSYEIDLSYAYDHKDSLHDLFDEKQCQAHTLTCRTLI  4320
             KDPIKLHVSLKLAEAKGELKKCQDSYEIDLSYAYDHKDSLHDLFDEKQCQAHTLTCRTLI
Sbjct  1381  KDPIKLHVSLKLAEAKGELKKCQDSYEIDLSYAYDHKDSLHDLFDEKQCQAHTLTCRTLI  1440

Query  4321  KSGRGTVSLPRLRNFL  4368
             KSGRGTVSLPRLRNFL
Sbjct  1441  KSGRGTVSLPRLRNFL  1456


>RNA-dependent RNA polymerase [Potato virus X]
Sequence ID: QTU67875.1 Length: 1456
Range 1: 1 to 1456

Score:2857 bits(7405), Expect:0.0, 
Method:Compositional matrix adjust., 
Identities:1433/1456(98%), Positives:1438/1456(98%), Gaps:0/1456(0%)

Query  1     MAKVREVYQSFTDSTTKTLIQDEAYRNIRPIMEKHKLANPYAQTVEAANDLEGFGIATNP  180
             MAKVREVYQSFTDSTTKTLIQDEAYRNIRPIMEKHKLANPYAQTVEAANDLEGFGIATNP
Sbjct  1     MAKVREVYQSFTDSTTKTLIQDEAYRNIRPIMEKHKLANPYAQTVEAANDLEGFGIATNP  60

Query  181   YSIELHTHAAAKTIENKLLEVLGSILPQEPVTFMFLKPRKLNYMRRNPRIKDIFHNVAIE  360
             YSIELHTHAAAKTIENKLLEVLGSILPQEPVTFMFLKPRKLNYMRRNPRIKDIFHNVAIE
Sbjct  61    YSIELHTHAAAKTIENKLLEVLGSILPQEPVTFMFLKPRKLNYMRRNPRIKDIFHNVAIE  120

Query  361   PRDVARYPKETIIDKLTEITTDTAYISDTLHFLDPSYIVETFQNCPKLQTLYATLVLPVE  540
             PRDVARYPKETIIDKLTEITTDTAYISDTLHFLDPSYIVETFQNCPKLQTLYATLVLPVE
Sbjct  121   PRDVARYPKETIIDKLTEITTDTAYISDTLHFLDPSYIVETFQNCPKLQTLYATLVLPVE  180

Query  541   AAFKMESTHPNIYSLKYFGDGFQYIPGNHGGGAYHHEFSHLQWLKVGKIKWRDPKDSFLG  720
             AAFKMESTHPNIYSLKYFGDGFQYIPGNHGGGAYHHEFSHLQWLKVGKIKWRDPKDSFLG
Sbjct  181   AAFKMESTHPNIYSLKYFGDGFQYIPGNHGGGAYHHEFSHLQWLKVGKIKWRDPKDSFLG  240

Query  721   HLNYTTEQVEMHTVTVQLQESFAANHLYCIRRGDLLTPEVRTFGQPDRYVIPPQIFLPKI  900
             HLNYTTEQVEMHTVTVQLQESFAANHLYCIRRGDLLTPEVRTFGQPDRYVIPPQIFLPK+
Sbjct  241   HLNYTTEQVEMHTVTVQLQESFAANHLYCIRRGDLLTPEVRTFGQPDRYVIPPQIFLPKV  300

Query  901   HNCKKPILKKTMMQLFLYVRTVKVAKNCDIFAKVRQLIKSSDLDKYSAVELVYLVSYMEF  1080
             HNCKKPILKKTMMQLFLYVRTVKVAKNCDIFAKVRQLIKSSDLDKYSAVELVYLVSYMEF
Sbjct  301   HNCKKPILKKTMMQLFLYVRTVKVAKNCDIFAKVRQLIKSSDLDKYSAVELVYLVSYMEF  360

Query  1081  LADLQATTCFSDTLSGGLLTKTLAPVRAWIQEKKMQLFGLEDYAKLVKAVDFHPVDFSFK  1260
             LADLQATTCFSDTLSGGLLTKTLAPVRAWIQEKKMQLFGLEDYAKLVKAVDFHPVDFSFK
Sbjct  361   LADLQATTCFSDTLSGGLLTKTLAPVRAWIQEKKMQLFGLEDYAKLVKAVDFHPVDFSFK  420

Query  1261  VETWDFRFHPLQAWKAFRPREVSDVEEMESLFSDGDLLDCFTRMPAYAVNAEEDLAAIRK  1440
             VETWDFRFHPLQAWKAFRPREVSDVEEMESLFSDGDLLDCFTRMPAYAVNAEEDLAAIRK
Sbjct  421   VETWDFRFHPLQAWKAFRPREVSDVEEMESLFSDGDLLDCFTRMPAYAVNAEEDLAAIRK  480

Query  1441  TPEMDVGQEVKEPAGDRNQYSNPAETFLNKLHRKHSREVKHQAVKKAKRLAEIresmrae  1620
             TPEMDVGQEVKEPAGDRNQYSNPAETFLNKLHRKHSREVKHQAVKKAKRLAEI+ESMRAE
Sbjct  481   TPEMDVGQEVKEPAGDRNQYSNPAETFLNKLHRKHSREVKHQAVKKAKRLAEIQESMRAE  540

Query  1621  geaessemsggmgaIPSNAELPGTSGARQEPTLPITKPVPTRWEDASFTDSSVEEEQVKL  1800
             GEAESSEMS GMGAIPSNAELP TSGARQE TLP TKPVP RWEDASFTDSSVEEEQVKL
Sbjct  541   GEAESSEMSRGMGAIPSNAELPSTSGARQELTLPTTKPVPARWEDASFTDSSVEEEQVKL  600

Query  1801  PGKEAVRQRRKQVIGGLPWKHWIPQLNAVGFKALEIQRDRSGTMIMPITEMVPGLEKEDF  1980
             PGKEAV    +QVI GLPWKHWIPQLNAVGFKALEIQRDRSGTMIMPITEMV GLEKEDF
Sbjct  601   PGKEAVETATQQVIEGLPWKHWIPQLNAVGFKALEIQRDRSGTMIMPITEMVSGLEKEDF  660

Query  1981  PEGTPKELARELLAMNRSPATIPLDLLRARDYGSDVKNKRIGAITKTQATSWGEYLTGKI  2160
             PEGTPKELARELL MNRSPATIPLDLLRARDYGSDVKNKRIGAITKTQA SWGEYLTGKI
Sbjct  661   PEGTPKELARELLVMNRSPATIPLDLLRARDYGSDVKNKRIGAITKTQAASWGEYLTGKI  720

Query  2161  ESLTERKVAACVIHGAGGSGKSHAIQKALREIGKGSDITVVLPTNELRLDWSKKVPNTEP  2340
             ESLTERKVA CVIHGAGGSGKSHAIQKALREIGKGSDITVVLPTNELRLDWSKKVPNTEP
Sbjct  721   ESLTERKVATCVIHGAGGSGKSHAIQKALREIGKGSDITVVLPTNELRLDWSKKVPNTEP  780

Query  2341  YMFKTYEKALIGGTGSIVIFDDYSKLPPGYIEALICFYSKIKLVILTGDSRQSVYHETAE  2520
             YMFKTYEKALI GTGSIVIFDDYSKLPPGYIEALICFYSKIKLVILTGDSRQSVYHETAE
Sbjct  781   YMFKTYEKALISGTGSIVIFDDYSKLPPGYIEALICFYSKIKLVILTGDSRQSVYHETAE  840

Query  2521  DASIRHLGPATEYFSKYCRYYLNATHRNKKDLANMLGVYSERTGVTEISMSAEFLEGIPT  2700
             DASIRHLGPATEYFSKYCRYYLNATHRNKKDLANMLGVYSERTGVTEISMSAEFLEGIPT
Sbjct  841   DASIRHLGPATEYFSKYCRYYLNATHRNKKDLANMLGVYSERTGVTEISMSAEFLEGIPT  900

Query  2701  LVPSDEKRRLYMGTGRNDTFTYAGCQGLTKPKVQIVLDHNTQVCSANVMYTALSRATDRI  2880
             LVPSDEKR+LYMGTGRNDTFTYAGCQGLTKPKVQIVLDHNTQVCSANVMYTALSRATDRI
Sbjct  901   LVPSDEKRKLYMGTGRNDTFTYAGCQGLTKPKVQIVLDHNTQVCSANVMYTALSRATDRI  960

Query  2881  HFVNTSANSPVLWEKLDSTPYLKTFLSVVREQALreyepaeaepirepepQTHMCVenee  3060
             HFVNTSANS   WEKLDSTPYLKTFLSVVREQALREYEPAEAEPI+EPEPQTHMCVENEE
Sbjct  961   HFVNTSANSSAFWEKLDSTPYLKTFLSVVREQALREYEPAEAEPIQEPEPQTHMCVENEE  1020

Query  3061  svleeykeelleKFDREIHSESHGHSNCVQTEDTTIQLFSHQQAKDETLLWATIDARLKT  3240
             SVLEEYKEELLEKFDREIHSESHGHSNCVQTEDTTIQLFSHQQAKDETLLWATIDARLKT
Sbjct  1021  SVLEEYKEELLEKFDREIHSESHGHSNCVQTEDTTIQLFSHQQAKDETLLWATIDARLKT  1080

Query  3241  SNQETNFREFLSKKDIGDVLFLNYQKAMGLPKERIPFSQEVWEACAHEVQSKYLSKSKCN  3420
             SNQETNFREFLSKKDIGDVLFLNYQKAMGLPKERIPFSQEVWEACAHEVQSKYLSKSKCN
Sbjct  1081  SNQETNFREFLSKKDIGDVLFLNYQKAMGLPKERIPFSQEVWEACAHEVQSKYLSKSKCN  1140

Query  3421  LINGTVRQSPDFDENKIMVFLKSQWVTKVEKLGLPKIKPGQTIAAFYQQTVMLFGTMARY  3600
             LINGTVRQSPDFDENKIMVFLKSQWVTKVEKLGLPKIKPGQTIAAFYQQTVMLFGTMARY
Sbjct  1141  LINGTVRQSPDFDENKIMVFLKSQWVTKVEKLGLPKIKPGQTIAAFYQQTVMLFGTMARY  1200

Query  3601  MRWFRQAFQPKEVFINCETTPEDMSAWALNNWNFGRPSLANDYTAFDQSQDGAMLQFEVL  3780
             MRWFRQAFQPKEVFINCETTPEDMSAWALNNWNFGRPSLANDYTAFDQSQDGAMLQFEVL
Sbjct  1201  MRWFRQAFQPKEVFINCETTPEDMSAWALNNWNFGRPSLANDYTAFDQSQDGAMLQFEVL  1260

Query  3781  KAKHHCIPEEIIQAYIDIKTNAQIFLGTLSIMRLTGEGPTFDANTECNIAYTHTKFDIPA  3960
             KAKHHCIPEEIIQAYIDIKTNAQIFLGTLSIMRLTGEGPTFDANTECNIAYTHTKFDIPA
Sbjct  1261  KAKHHCIPEEIIQAYIDIKTNAQIFLGTLSIMRLTGEGPTFDANTECNIAYTHTKFDIPA  1320

Query  3961  GTAQVYAGDDSALDCVPEVKHSFHRLEDKLLLKSKPVITQQKKGSWPEFCGWLITPKGVM  4140
             GTAQVYAGDDSALDCVPEVKHSFHRLEDKLLLKSKPVITQQKKGSWPEFCGWLITPKGVM
Sbjct  1321  GTAQVYAGDDSALDCVPEVKHSFHRLEDKLLLKSKPVITQQKKGSWPEFCGWLITPKGVM  1380

Query  4141  KDPIKLHVSlklaeakgelkkCQDSYEIDLSYAYDHKDSLHDLFDEKQCQAHTLTCRTLI  4320
             KDPIKLHVSLKLAEAKGELKKCQDSYEIDLSYAYDHKDSLHDLFDEKQCQAHTLTCRTLI
Sbjct  1381  KDPIKLHVSLKLAEAKGELKKCQDSYEIDLSYAYDHKDSLHDLFDEKQCQAHTLTCRTLI  1440

Query  4321  KSGRGTVSLPRLRNFL  4368
             KSGRGTVSLPRLRNFL
Sbjct  1441  KSGRGTVSLPRLRNFL  1456


>RNA-dependent RNA polymerase [Potato virus X]
Sequence ID: QTU68275.1 Length: 1456
>RNA-dependent RNA polymerase [Potato virus X]
Sequence ID: QTU68280.1 Length: 1456 
Range 1: 1 to 1456

Score:2856 bits(7404), Expect:0.0, 
Method:Compositional matrix adjust., 
Identities:1434/1456(98%), Positives:1439/1456(98%), Gaps:0/1456(0%)

Query  1     MAKVREVYQSFTDSTTKTLIQDEAYRNIRPIMEKHKLANPYAQTVEAANDLEGFGIATNP  180
             MAKVREVYQSFTDSTTKTLIQDEAYRNIRPIMEKHKLANPYAQTVEAANDLEGFGIATNP
Sbjct  1     MAKVREVYQSFTDSTTKTLIQDEAYRNIRPIMEKHKLANPYAQTVEAANDLEGFGIATNP  60

Query  181   YSIELHTHAAAKTIENKLLEVLGSILPQEPVTFMFLKPRKLNYMRRNPRIKDIFHNVAIE  360
             YSIELHTHAAAKTIENKLLEVLGSILPQEPVTFMFLKPRKLNYMRRNPRIKDIFHNVAIE
Sbjct  61    YSIELHTHAAAKTIENKLLEVLGSILPQEPVTFMFLKPRKLNYMRRNPRIKDIFHNVAIE  120

Query  361   PRDVARYPKETIIDKLTEITTDTAYISDTLHFLDPSYIVETFQNCPKLQTLYATLVLPVE  540
             PRDVARYPKETIIDKLTEITTDTAYISDTLHFLDPSYIVETFQNCPKLQTLYATLVLPVE
Sbjct  121   PRDVARYPKETIIDKLTEITTDTAYISDTLHFLDPSYIVETFQNCPKLQTLYATLVLPVE  180

Query  541   AAFKMESTHPNIYSLKYFGDGFQYIPGNHGGGAYHHEFSHLQWLKVGKIKWRDPKDSFLG  720
             AAFKMESTHPNIYSLKYFGDGFQYIPGNHGGGAYHHEFSHLQWLKVGKIKWRDPKDSFLG
Sbjct  181   AAFKMESTHPNIYSLKYFGDGFQYIPGNHGGGAYHHEFSHLQWLKVGKIKWRDPKDSFLG  240

Query  721   HLNYTTEQVEMHTVTVQLQESFAANHLYCIRRGDLLTPEVRTFGQPDRYVIPPQIFLPKI  900
             HLNYTTEQVEMHTVTVQLQESFAANHLYCIRRGDLLTPEVRTFGQPDRYVIPPQIFLPK+
Sbjct  241   HLNYTTEQVEMHTVTVQLQESFAANHLYCIRRGDLLTPEVRTFGQPDRYVIPPQIFLPKV  300

Query  901   HNCKKPILKKTMMQLFLYVRTVKVAKNCDIFAKVRQLIKSSDLDKYSAVELVYLVSYMEF  1080
             HNCKKPILKKTMMQLFLYVRTVKVAKNCDIFAKVRQLIKSSDLDKYSAVELVYLVSYMEF
Sbjct  301   HNCKKPILKKTMMQLFLYVRTVKVAKNCDIFAKVRQLIKSSDLDKYSAVELVYLVSYMEF  360

Query  1081  LADLQATTCFSDTLSGGLLTKTLAPVRAWIQEKKMQLFGLEDYAKLVKAVDFHPVDFSFK  1260
             LADLQATTCFSDTLSGGLLTKTLAPVRAWIQEKKMQLFGLEDYAKLVKAVDFHPVDFSFK
Sbjct  361   LADLQATTCFSDTLSGGLLTKTLAPVRAWIQEKKMQLFGLEDYAKLVKAVDFHPVDFSFK  420

Query  1261  VETWDFRFHPLQAWKAFRPREVSDVEEMESLFSDGDLLDCFTRMPAYAVNAEEDLAAIRK  1440
             VETWDFRFHPLQAWKAFRPREVSDVEEMESLFSDGDLLDCFTRMPAYAVNAEEDLAAIRK
Sbjct  421   VETWDFRFHPLQAWKAFRPREVSDVEEMESLFSDGDLLDCFTRMPAYAVNAEEDLAAIRK  480

Query  1441  TPEMDVGQEVKEPAGDRNQYSNPAETFLNKLHRKHSREVKHQAVKKAKRLAEIresmrae  1620
             TPEMDVGQEVKEPAGDRNQYSNPAETFLNKLHRKHSREVKHQAVKKAKRLAEI+ESMRAE
Sbjct  481   TPEMDVGQEVKEPAGDRNQYSNPAETFLNKLHRKHSREVKHQAVKKAKRLAEIQESMRAE  540

Query  1621  geaessemsggmgaIPSNAELPGTSGARQEPTLPITKPVPTRWEDASFTDSSVEEEQVKL  1800
             GEAESSEMSGGMGAIPSNAELP TSGARQE TLP TKPVP RWEDASFTDSSVEEEQVKL
Sbjct  541   GEAESSEMSGGMGAIPSNAELPSTSGARQELTLPTTKPVPARWEDASFTDSSVEEEQVKL  600

Query  1801  PGKEAVRQRRKQVIGGLPWKHWIPQLNAVGFKALEIQRDRSGTMIMPITEMVPGLEKEDF  1980
             PGKEAV    +QVI GLPWKHWIPQLNAVGFKALEIQRDR+GTMIMPITEMV GLEKEDF
Sbjct  601   PGKEAVETATQQVIEGLPWKHWIPQLNAVGFKALEIQRDRNGTMIMPITEMVSGLEKEDF  660

Query  1981  PEGTPKELARELLAMNRSPATIPLDLLRARDYGSDVKNKRIGAITKTQATSWGEYLTGKI  2160
             PEGTPKELARELL MNRSPATIPLDLLRARDYGSDVKNKRIGAITKTQA SWGEYLTGKI
Sbjct  661   PEGTPKELARELLVMNRSPATIPLDLLRARDYGSDVKNKRIGAITKTQAASWGEYLTGKI  720

Query  2161  ESLTERKVAACVIHGAGGSGKSHAIQKALREIGKGSDITVVLPTNELRLDWSKKVPNTEP  2340
             ESLTERKVA CVIHGAGGSGKSHAIQKALREIGKGSDITVVLPTNELRLDWSKKVPNTEP
Sbjct  721   ESLTERKVATCVIHGAGGSGKSHAIQKALREIGKGSDITVVLPTNELRLDWSKKVPNTEP  780

Query  2341  YMFKTYEKALIGGTGSIVIFDDYSKLPPGYIEALICFYSKIKLVILTGDSRQSVYHETAE  2520
             YMFKTYEKALIGGTGSIVIFDDYSKLPPGYIEALICFYSKIKLVILTGDSRQSVYHETAE
Sbjct  781   YMFKTYEKALIGGTGSIVIFDDYSKLPPGYIEALICFYSKIKLVILTGDSRQSVYHETAE  840

Query  2521  DASIRHLGPATEYFSKYCRYYLNATHRNKKDLANMLGVYSERTGVTEISMSAEFLEGIPT  2700
             DASIRHLGPATEYFSKYCRYYLNATHRNKKDLANMLGVYSERTGVTEISMSAEFLEGIPT
Sbjct  841   DASIRHLGPATEYFSKYCRYYLNATHRNKKDLANMLGVYSERTGVTEISMSAEFLEGIPT  900

Query  2701  LVPSDEKRRLYMGTGRNDTFTYAGCQGLTKPKVQIVLDHNTQVCSANVMYTALSRATDRI  2880
             LVPSDEKRRLYMGTGRNDTFTYAGCQGLTKPKVQIVLDHNTQVCSANVMYTALSRATDRI
Sbjct  901   LVPSDEKRRLYMGTGRNDTFTYAGCQGLTKPKVQIVLDHNTQVCSANVMYTALSRATDRI  960

Query  2881  HFVNTSANSPVLWEKLDSTPYLKTFLSVVREQALreyepaeaepirepepQTHMCVenee  3060
             HFVNTSANS   WEKLDSTPYLKTFLSVVREQALREYEPAEAEPI+EPEPQTHMCVENEE
Sbjct  961   HFVNTSANSSAFWEKLDSTPYLKTFLSVVREQALREYEPAEAEPIQEPEPQTHMCVENEE  1020

Query  3061  svleeykeelleKFDREIHSESHGHSNCVQTEDTTIQLFSHQQAKDETLLWATIDARLKT  3240
             SVLEEYKEELLEKFDREIHSESHGHSNCVQTEDTTIQLFSHQQAKDETLLWATIDARLKT
Sbjct  1021  SVLEEYKEELLEKFDREIHSESHGHSNCVQTEDTTIQLFSHQQAKDETLLWATIDARLKT  1080

Query  3241  SNQETNFREFLSKKDIGDVLFLNYQKAMGLPKERIPFSQEVWEACAHEVQSKYLSKSKCN  3420
             SNQETNFREFLSKKDIGDVLFLNYQKAMGLPKERIPFSQEVWEACAHEVQSKYLSKSKCN
Sbjct  1081  SNQETNFREFLSKKDIGDVLFLNYQKAMGLPKERIPFSQEVWEACAHEVQSKYLSKSKCN  1140

Query  3421  LINGTVRQSPDFDENKIMVFLKSQWVTKVEKLGLPKIKPGQTIAAFYQQTVMLFGTMARY  3600
             LINGTVRQSPDFDENKIMVFLKSQWVTKVEKLGLPKIKPGQTIAAFYQQTVMLFGTMARY
Sbjct  1141  LINGTVRQSPDFDENKIMVFLKSQWVTKVEKLGLPKIKPGQTIAAFYQQTVMLFGTMARY  1200

Query  3601  MRWFRQAFQPKEVFINCETTPEDMSAWALNNWNFGRPSLANDYTAFDQSQDGAMLQFEVL  3780
             MRWFRQAFQPKEVFINCETTPEDMSAWALNNWNF RPSLANDYTAFDQSQDGAMLQFEVL
Sbjct  1201  MRWFRQAFQPKEVFINCETTPEDMSAWALNNWNFSRPSLANDYTAFDQSQDGAMLQFEVL  1260

Query  3781  KAKHHCIPEEIIQAYIDIKTNAQIFLGTLSIMRLTGEGPTFDANTECNIAYTHTKFDIPA  3960
             KAKHHCIPEEIIQAYIDIKTNAQIFLGTLSIMRLTGEGPTFDANTECNIAYTHTKFDIPA
Sbjct  1261  KAKHHCIPEEIIQAYIDIKTNAQIFLGTLSIMRLTGEGPTFDANTECNIAYTHTKFDIPA  1320

Query  3961  GTAQVYAGDDSALDCVPEVKHSFHRLEDKLLLKSKPVITQQKKGSWPEFCGWLITPKGVM  4140
             GTAQVYAGDDSALDCVPEVKHSFHRLEDKLLLKSKPVITQQKKGSWPEFCGWLITPKGVM
Sbjct  1321  GTAQVYAGDDSALDCVPEVKHSFHRLEDKLLLKSKPVITQQKKGSWPEFCGWLITPKGVM  1380

Query  4141  KDPIKLHVSlklaeakgelkkCQDSYEIDLSYAYDHKDSLHDLFDEKQCQAHTLTCRTLI  4320
             KDPIKLHVSLKLAEAKGELKKCQDSYEIDLSYAYDHKDSLHDLFDEKQCQAHTLTCRTLI
Sbjct  1381  KDPIKLHVSLKLAEAKGELKKCQDSYEIDLSYAYDHKDSLHDLFDEKQCQAHTLTCRTLI  1440

Query  4321  KSGRGTVSLPRLRNFL  4368
             KSGRGTVSLPRLRNFL
Sbjct  1441  KSGRGTVSLPRLRNFL  1456


>RNA-dependent RNA polymerase [Potato virus X]
Sequence ID: QTU68920.1 Length: 1456
Range 1: 1 to 1456

Score:2856 bits(7404), Expect:0.0, 
Method:Compositional matrix adjust., 
Identities:1433/1456(98%), Positives:1440/1456(98%), Gaps:0/1456(0%)

Query  1     MAKVREVYQSFTDSTTKTLIQDEAYRNIRPIMEKHKLANPYAQTVEAANDLEGFGIATNP  180
             MAKVREVYQSFTDSTTKTLIQDEAYRNIRPIMEKHKLANPYAQTVEAANDLEGFGIATNP
Sbjct  1     MAKVREVYQSFTDSTTKTLIQDEAYRNIRPIMEKHKLANPYAQTVEAANDLEGFGIATNP  60

Query  181   YSIELHTHAAAKTIENKLLEVLGSILPQEPVTFMFLKPRKLNYMRRNPRIKDIFHNVAIE  360
             YSIELHTHAAAKTIENKLLEVLGSILPQEPVTFMFLKPRKLNYMRRNPRIKDIFHNVAIE
Sbjct  61    YSIELHTHAAAKTIENKLLEVLGSILPQEPVTFMFLKPRKLNYMRRNPRIKDIFHNVAIE  120

Query  361   PRDVARYPKETIIDKLTEITTDTAYISDTLHFLDPSYIVETFQNCPKLQTLYATLVLPVE  540
             PRDVARYPKETIIDKLTEITTDTAYISDTLHFLDPSYIVETFQNCPKLQTLYATLVLPVE
Sbjct  121   PRDVARYPKETIIDKLTEITTDTAYISDTLHFLDPSYIVETFQNCPKLQTLYATLVLPVE  180

Query  541   AAFKMESTHPNIYSLKYFGDGFQYIPGNHGGGAYHHEFSHLQWLKVGKIKWRDPKDSFLG  720
             AAFKMESTHPNIYSLKYFGDGFQYIPGNHGGGAYHHEFSHLQWLKVGKIKWRDPKDSFLG
Sbjct  181   AAFKMESTHPNIYSLKYFGDGFQYIPGNHGGGAYHHEFSHLQWLKVGKIKWRDPKDSFLG  240

Query  721   HLNYTTEQVEMHTVTVQLQESFAANHLYCIRRGDLLTPEVRTFGQPDRYVIPPQIFLPKI  900
             HLNYTTEQVEMHTVTVQLQESFAANHLYCIRRGDLLTPEVRTFGQPDRYVIPPQIFLPK+
Sbjct  241   HLNYTTEQVEMHTVTVQLQESFAANHLYCIRRGDLLTPEVRTFGQPDRYVIPPQIFLPKV  300

Query  901   HNCKKPILKKTMMQLFLYVRTVKVAKNCDIFAKVRQLIKSSDLDKYSAVELVYLVSYMEF  1080
             HNCKKPILKKTMMQLFLYVRTVKVAKNCDIFAKVRQLIKSSDLDKYSAVELVYLVSYMEF
Sbjct  301   HNCKKPILKKTMMQLFLYVRTVKVAKNCDIFAKVRQLIKSSDLDKYSAVELVYLVSYMEF  360

Query  1081  LADLQATTCFSDTLSGGLLTKTLAPVRAWIQEKKMQLFGLEDYAKLVKAVDFHPVDFSFK  1260
             LADLQATTCFSDTLSGGLLTKTLAPVRAWIQEKKMQLFGLEDYAKLVKAVDFHPVDFSFK
Sbjct  361   LADLQATTCFSDTLSGGLLTKTLAPVRAWIQEKKMQLFGLEDYAKLVKAVDFHPVDFSFK  420

Query  1261  VETWDFRFHPLQAWKAFRPREVSDVEEMESLFSDGDLLDCFTRMPAYAVNAEEDLAAIRK  1440
             VETWDFRFHPLQAWKAFRPREVSDVEEMESLFSDGDLLDCFTRMPAYAVNAEEDLAAIRK
Sbjct  421   VETWDFRFHPLQAWKAFRPREVSDVEEMESLFSDGDLLDCFTRMPAYAVNAEEDLAAIRK  480

Query  1441  TPEMDVGQEVKEPAGDRNQYSNPAETFLNKLHRKHSREVKHQAVKKAKRLAEIresmrae  1620
             TPEMDVGQE+KEPAGDRNQYSNPAETFLNKLHRKHSREVKHQAVKKAKRLAEI+ESMRAE
Sbjct  481   TPEMDVGQEIKEPAGDRNQYSNPAETFLNKLHRKHSREVKHQAVKKAKRLAEIQESMRAE  540

Query  1621  geaessemsggmgaIPSNAELPGTSGARQEPTLPITKPVPTRWEDASFTDSSVEEEQVKL  1800
             GEAESS +SGGMGAIPSNAELP TSGARQE TLP TKPVP RWEDASFTDSSVEEEQV+L
Sbjct  541   GEAESSGVSGGMGAIPSNAELPSTSGARQELTLPTTKPVPARWEDASFTDSSVEEEQVQL  600

Query  1801  PGKEAVRQRRKQVIGGLPWKHWIPQLNAVGFKALEIQRDRSGTMIMPITEMVPGLEKEDF  1980
             PGKEAV    +QVI GLPWKHWIPQLNAVGFKALEIQRDRSGTMIMPITEMV GLEKEDF
Sbjct  601   PGKEAVETAMQQVIEGLPWKHWIPQLNAVGFKALEIQRDRSGTMIMPITEMVSGLEKEDF  660

Query  1981  PEGTPKELARELLAMNRSPATIPLDLLRARDYGSDVKNKRIGAITKTQATSWGEYLTGKI  2160
             PEGTPKELARELLAMNRSPA IPLDLLRARDYGSDVKNKRIGAITKTQATSWGEYLTGKI
Sbjct  661   PEGTPKELARELLAMNRSPAIIPLDLLRARDYGSDVKNKRIGAITKTQATSWGEYLTGKI  720

Query  2161  ESLTERKVAACVIHGAGGSGKSHAIQKALREIGKGSDITVVLPTNELRLDWSKKVPNTEP  2340
             ESLTERKVA CVIHGAGGSGKSHAIQKALREIGKGSDITVVLPTNELRLDWSKKVPNTEP
Sbjct  721   ESLTERKVATCVIHGAGGSGKSHAIQKALREIGKGSDITVVLPTNELRLDWSKKVPNTEP  780

Query  2341  YMFKTYEKALIGGTGSIVIFDDYSKLPPGYIEALICFYSKIKLVILTGDSRQSVYHETAE  2520
             YMFKTYEKALIGGTGSIVIFDDYSKLPPGYIEALICFYSKI+LVILTGDSRQSVYHETAE
Sbjct  781   YMFKTYEKALIGGTGSIVIFDDYSKLPPGYIEALICFYSKIRLVILTGDSRQSVYHETAE  840

Query  2521  DASIRHLGPATEYFSKYCRYYLNATHRNKKDLANMLGVYSERTGVTEISMSAEFLEGIPT  2700
             DASIRHLGPATEYFSKYCRYYLNATHRNKKDLANMLGVYSERTGVTEISMSAEFLEGIPT
Sbjct  841   DASIRHLGPATEYFSKYCRYYLNATHRNKKDLANMLGVYSERTGVTEISMSAEFLEGIPT  900

Query  2701  LVPSDEKRRLYMGTGRNDTFTYAGCQGLTKPKVQIVLDHNTQVCSANVMYTALSRATDRI  2880
             LVPSDEKRRLYMGTGRNDTFTYAGCQGLTKPKVQIVLDHNTQVCSANVMYTALSRATDRI
Sbjct  901   LVPSDEKRRLYMGTGRNDTFTYAGCQGLTKPKVQIVLDHNTQVCSANVMYTALSRATDRI  960

Query  2881  HFVNTSANSPVLWEKLDSTPYLKTFLSVVREQALreyepaeaepirepepQTHMCVenee  3060
             HFVNTSANS   WEKLDSTPYLKTFLSVVREQALREYEPAEAEPIREPEPQTHMCVENEE
Sbjct  961   HFVNTSANSSAFWEKLDSTPYLKTFLSVVREQALREYEPAEAEPIREPEPQTHMCVENEE  1020

Query  3061  svleeykeelleKFDREIHSESHGHSNCVQTEDTTIQLFSHQQAKDETLLWATIDARLKT  3240
             SVLEEYKEELLEKFDREIHSESHGHSNCVQTEDTTIQLFSHQQAKDETLLWATIDARLKT
Sbjct  1021  SVLEEYKEELLEKFDREIHSESHGHSNCVQTEDTTIQLFSHQQAKDETLLWATIDARLKT  1080

Query  3241  SNQETNFREFLSKKDIGDVLFLNYQKAMGLPKERIPFSQEVWEACAHEVQSKYLSKSKCN  3420
             SNQETNFREFLSKKDIGDVLFLNYQKAMGLPKERIPFSQEVWEACAHEVQSKYLSKSKCN
Sbjct  1081  SNQETNFREFLSKKDIGDVLFLNYQKAMGLPKERIPFSQEVWEACAHEVQSKYLSKSKCN  1140

Query  3421  LINGTVRQSPDFDENKIMVFLKSQWVTKVEKLGLPKIKPGQTIAAFYQQTVMLFGTMARY  3600
             LINGTVRQSPDFDENKIMVFLKSQWVTKVEKLGLPKIKPGQTIAAFYQQTVMLFGTMARY
Sbjct  1141  LINGTVRQSPDFDENKIMVFLKSQWVTKVEKLGLPKIKPGQTIAAFYQQTVMLFGTMARY  1200

Query  3601  MRWFRQAFQPKEVFINCETTPEDMSAWALNNWNFGRPSLANDYTAFDQSQDGAMLQFEVL  3780
             MRWFRQAFQPKEVFINCETTPEDMSAWALNNWNFGRPSLANDYTAFDQSQDGAMLQFEVL
Sbjct  1201  MRWFRQAFQPKEVFINCETTPEDMSAWALNNWNFGRPSLANDYTAFDQSQDGAMLQFEVL  1260

Query  3781  KAKHHCIPEEIIQAYIDIKTNAQIFLGTLSIMRLTGEGPTFDANTECNIAYTHTKFDIPA  3960
             KAKHHCIPEEIIQAYIDIKTNAQIFLGTLSIMRLTGEGPTFDANTECNIAYTHTKFDIPA
Sbjct  1261  KAKHHCIPEEIIQAYIDIKTNAQIFLGTLSIMRLTGEGPTFDANTECNIAYTHTKFDIPA  1320

Query  3961  GTAQVYAGDDSALDCVPEVKHSFHRLEDKLLLKSKPVITQQKKGSWPEFCGWLITPKGVM  4140
             GTAQVYAGDDSALDCVPEVKHSFHRLEDKLLLKSKPVITQQKKGSWPEFCGWLITPKGVM
Sbjct  1321  GTAQVYAGDDSALDCVPEVKHSFHRLEDKLLLKSKPVITQQKKGSWPEFCGWLITPKGVM  1380

Query  4141  KDPIKLHVSlklaeakgelkkCQDSYEIDLSYAYDHKDSLHDLFDEKQCQAHTLTCRTLI  4320
             KDPIKLHVSLKLAEAKGELKKCQDSYEIDLSYAYDHKDSLHDLFDEKQCQAHTLTCRTLI
Sbjct  1381  KDPIKLHVSLKLAEAKGELKKCQDSYEIDLSYAYDHKDSLHDLFDEKQCQAHTLTCRTLI  1440

Query  4321  KSGRGTVSLPRLRNFL  4368
             KSGRGTVSLPRLRNFL
Sbjct  1441  KSGRGTVSLPRLRNFL  1456


>RNA-dependent RNA polymerase [Potato virus X]
Sequence ID: QTU68885.1 Length: 1456
Range 1: 1 to 1456

Score:2856 bits(7404), Expect:0.0, 
Method:Compositional matrix adjust., 
Identities:1436/1456(99%), Positives:1441/1456(98%), Gaps:0/1456(0%)

Query  1     MAKVREVYQSFTDSTTKTLIQDEAYRNIRPIMEKHKLANPYAQTVEAANDLEGFGIATNP  180
             MAKVREVYQSFTDSTTKTLIQDEAYRNIRPIMEKHKLANPYAQTVEAANDLEGFGIATNP
Sbjct  1     MAKVREVYQSFTDSTTKTLIQDEAYRNIRPIMEKHKLANPYAQTVEAANDLEGFGIATNP  60

Query  181   YSIELHTHAAAKTIENKLLEVLGSILPQEPVTFMFLKPRKLNYMRRNPRIKDIFHNVAIE  360
             YSIELHTHAAAKTIENKLLEVLGSILPQEPVTFMFLKPRKLNYMRRNPRIKDIFHNVAIE
Sbjct  61    YSIELHTHAAAKTIENKLLEVLGSILPQEPVTFMFLKPRKLNYMRRNPRIKDIFHNVAIE  120

Query  361   PRDVARYPKETIIDKLTEITTDTAYISDTLHFLDPSYIVETFQNCPKLQTLYATLVLPVE  540
             PRDVARYPKETIIDKLTEITTDTAYISDTLHFLDPSYIVETFQNCPKLQTLYATLVLPVE
Sbjct  121   PRDVARYPKETIIDKLTEITTDTAYISDTLHFLDPSYIVETFQNCPKLQTLYATLVLPVE  180

Query  541   AAFKMESTHPNIYSLKYFGDGFQYIPGNHGGGAYHHEFSHLQWLKVGKIKWRDPKDSFLG  720
             AAFKMESTHPNIYSLKYFGDGFQYIPGNHGGGAYHHEFSHLQWLKVGKIKWRDPKDSFLG
Sbjct  181   AAFKMESTHPNIYSLKYFGDGFQYIPGNHGGGAYHHEFSHLQWLKVGKIKWRDPKDSFLG  240

Query  721   HLNYTTEQVEMHTVTVQLQESFAANHLYCIRRGDLLTPEVRTFGQPDRYVIPPQIFLPKI  900
             HLNYTTEQVEMHTVTVQLQESFAANHLYCIRRGDLLTPEVRTFGQPDRYVIPPQIFLPKI
Sbjct  241   HLNYTTEQVEMHTVTVQLQESFAANHLYCIRRGDLLTPEVRTFGQPDRYVIPPQIFLPKI  300

Query  901   HNCKKPILKKTMMQLFLYVRTVKVAKNCDIFAKVRQLIKSSDLDKYSAVELVYLVSYMEF  1080
             HNCKKPILKKTMMQLFLYVRTVKVAKNCDIFAKVRQLIKSSDLDKYSAVELVYLVSYMEF
Sbjct  301   HNCKKPILKKTMMQLFLYVRTVKVAKNCDIFAKVRQLIKSSDLDKYSAVELVYLVSYMEF  360

Query  1081  LADLQATTCFSDTLSGGLLTKTLAPVRAWIQEKKMQLFGLEDYAKLVKAVDFHPVDFSFK  1260
             LADLQATTCFSDTLSGGLLTKTLAPVRAWIQEKKMQLFGLEDYAKLVKAVDFHPVDFSFK
Sbjct  361   LADLQATTCFSDTLSGGLLTKTLAPVRAWIQEKKMQLFGLEDYAKLVKAVDFHPVDFSFK  420

Query  1261  VETWDFRFHPLQAWKAFRPREVSDVEEMESLFSDGDLLDCFTRMPAYAVNAEEDLAAIRK  1440
             VETWDFRFHPLQAWKAFRPREVSDVEEMESLFSDGDLLDCFTRMPAYAVNAEEDL+AIRK
Sbjct  421   VETWDFRFHPLQAWKAFRPREVSDVEEMESLFSDGDLLDCFTRMPAYAVNAEEDLSAIRK  480

Query  1441  TPEMDVGQEVKEPAGDRNQYSNPAETFLNKLHRKHSREVKHQAVKKAKRLAEIresmrae  1620
             TPEMDVGQEVKEPAGDRNQYSNPAETFLNKLHRKHSREVKHQAVKKAKRLAEI+ESMRAE
Sbjct  481   TPEMDVGQEVKEPAGDRNQYSNPAETFLNKLHRKHSREVKHQAVKKAKRLAEIQESMRAE  540

Query  1621  geaessemsggmgaIPSNAELPGTSGARQEPTLPITKPVPTRWEDASFTDSSVEEEQVKL  1800
             GEAESSEMSGGMGAIPSNAELP TSGARQE TLP TKPVP RWEDASFTDSSVEEEQV+L
Sbjct  541   GEAESSEMSGGMGAIPSNAELPSTSGARQELTLPTTKPVPARWEDASFTDSSVEEEQVRL  600

Query  1801  PGKEAVRQRRKQVIGGLPWKHWIPQLNAVGFKALEIQRDRSGTMIMPITEMVPGLEKEDF  1980
             PGKEAV    +QVI GLPWKHWIPQLNAVGFKALEIQRDRSGTMIMPITEMV GLEKEDF
Sbjct  601   PGKEAVETATQQVIEGLPWKHWIPQLNAVGFKALEIQRDRSGTMIMPITEMVSGLEKEDF  660

Query  1981  PEGTPKELARELLAMNRSPATIPLDLLRARDYGSDVKNKRIGAITKTQATSWGEYLTGKI  2160
             PEGTPKELARELLAMNRSPATIPLDLLRARDYGSDVKNKRIGAITKTQATSWGEYLTGKI
Sbjct  661   PEGTPKELARELLAMNRSPATIPLDLLRARDYGSDVKNKRIGAITKTQATSWGEYLTGKI  720

Query  2161  ESLTERKVAACVIHGAGGSGKSHAIQKALREIGKGSDITVVLPTNELRLDWSKKVPNTEP  2340
             ESLTE+KVA CVIHGAGGSGKSHAIQKALREIGKGSDITVVLPTNELRLDWSKKVPNTEP
Sbjct  721   ESLTEKKVATCVIHGAGGSGKSHAIQKALREIGKGSDITVVLPTNELRLDWSKKVPNTEP  780

Query  2341  YMFKTYEKALIGGTGSIVIFDDYSKLPPGYIEALICFYSKIKLVILTGDSRQSVYHETAE  2520
             YMFKTYEKALIGGTGSIVIFDDYSKLPPGYIEALICFYSKIKLVILTGDSRQSVYHETAE
Sbjct  781   YMFKTYEKALIGGTGSIVIFDDYSKLPPGYIEALICFYSKIKLVILTGDSRQSVYHETAE  840

Query  2521  DASIRHLGPATEYFSKYCRYYLNATHRNKKDLANMLGVYSERTGVTEISMSAEFLEGIPT  2700
             DASIRHLGPATEYFSKYCRYYLNATHRNKKDLANMLGVYSERTGVTEISMSAEFLEGIPT
Sbjct  841   DASIRHLGPATEYFSKYCRYYLNATHRNKKDLANMLGVYSERTGVTEISMSAEFLEGIPT  900

Query  2701  LVPSDEKRRLYMGTGRNDTFTYAGCQGLTKPKVQIVLDHNTQVCSANVMYTALSRATDRI  2880
             LVPSDEKRRLYMGTGRNDTFTYAGCQGLTKPKVQIVLDHNTQVCSANVMYTALSRATDRI
Sbjct  901   LVPSDEKRRLYMGTGRNDTFTYAGCQGLTKPKVQIVLDHNTQVCSANVMYTALSRATDRI  960

Query  2881  HFVNTSANSPVLWEKLDSTPYLKTFLSVVREQALreyepaeaepirepepQTHMCVenee  3060
             HFVNTSANS   WEKLDSTPYLKTFLSVVREQALREYEPAEAEPIREPEPQTHMCVENEE
Sbjct  961   HFVNTSANSSAFWEKLDSTPYLKTFLSVVREQALREYEPAEAEPIREPEPQTHMCVENEE  1020

Query  3061  svleeykeelleKFDREIHSESHGHSNCVQTEDTTIQLFSHQQAKDETLLWATIDARLKT  3240
             SVLEEYKEELLEKFDREIHSESHGHSNCVQTEDTTIQLFSHQQAKDETLLWATIDARLKT
Sbjct  1021  SVLEEYKEELLEKFDREIHSESHGHSNCVQTEDTTIQLFSHQQAKDETLLWATIDARLKT  1080

Query  3241  SNQETNFREFLSKKDIGDVLFLNYQKAMGLPKERIPFSQEVWEACAHEVQSKYLSKSKCN  3420
             SNQETNFREFLSKKDIGDVLFLNYQKAMGLPKERIPFSQEVWEACAHEVQSKYLSKSKCN
Sbjct  1081  SNQETNFREFLSKKDIGDVLFLNYQKAMGLPKERIPFSQEVWEACAHEVQSKYLSKSKCN  1140

Query  3421  LINGTVRQSPDFDENKIMVFLKSQWVTKVEKLGLPKIKPGQTIAAFYQQTVMLFGTMARY  3600
             LINGTVRQSPDFDENKIMVFLKSQWVTKVEKLGLPKIKPGQTIAAFYQQTVMLFGTMARY
Sbjct  1141  LINGTVRQSPDFDENKIMVFLKSQWVTKVEKLGLPKIKPGQTIAAFYQQTVMLFGTMARY  1200

Query  3601  MRWFRQAFQPKEVFINCETTPEDMSAWALNNWNFGRPSLANDYTAFDQSQDGAMLQFEVL  3780
             MRWFRQAFQPKEVFINCETTPEDMSAWALNNWNF RPSLANDYTAFDQSQDGAMLQFEVL
Sbjct  1201  MRWFRQAFQPKEVFINCETTPEDMSAWALNNWNFSRPSLANDYTAFDQSQDGAMLQFEVL  1260

Query  3781  KAKHHCIPEEIIQAYIDIKTNAQIFLGTLSIMRLTGEGPTFDANTECNIAYTHTKFDIPA  3960
             KAKHHCIPEEIIQAYIDIKTNAQIFLGTLSIMRLTGEGPTFDANTECNIAYTHTKFDIPA
Sbjct  1261  KAKHHCIPEEIIQAYIDIKTNAQIFLGTLSIMRLTGEGPTFDANTECNIAYTHTKFDIPA  1320

Query  3961  GTAQVYAGDDSALDCVPEVKHSFHRLEDKLLLKSKPVITQQKKGSWPEFCGWLITPKGVM  4140
             GTAQVYAGDDSALDCVPEVKHSFHRLEDKLLLKSKPVITQQKKGSWPEFCGWLITPKGVM
Sbjct  1321  GTAQVYAGDDSALDCVPEVKHSFHRLEDKLLLKSKPVITQQKKGSWPEFCGWLITPKGVM  1380

Query  4141  KDPIKLHVSlklaeakgelkkCQDSYEIDLSYAYDHKDSLHDLFDEKQCQAHTLTCRTLI  4320
             KDPIKLHVSLKLAEAKGELKKCQDSYEIDLSYAYDHKDSLHDLFDEKQCQAHTLTCRTLI
Sbjct  1381  KDPIKLHVSLKLAEAKGELKKCQDSYEIDLSYAYDHKDSLHDLFDEKQCQAHTLTCRTLI  1440

Query  4321  KSGRGTVSLPRLRNFL  4368
             KSGRGTVSLPRLRNFL
Sbjct  1441  KSGRGTVSLPRLRNFL  1456


>RNA-dependent RNA polymerase [Potato virus X]
Sequence ID: QTU68420.1 Length: 1456
Range 1: 1 to 1456

Score:2856 bits(7404), Expect:0.0, 
Method:Compositional matrix adjust., 
Identities:1432/1456(98%), Positives:1439/1456(98%), Gaps:0/1456(0%)

Query  1     MAKVREVYQSFTDSTTKTLIQDEAYRNIRPIMEKHKLANPYAQTVEAANDLEGFGIATNP  180
             MAKVREVYQSFTDSTTKTLIQDEAYRNIRPIMEKHKLANPYAQTVEAANDLEGFGIATNP
Sbjct  1     MAKVREVYQSFTDSTTKTLIQDEAYRNIRPIMEKHKLANPYAQTVEAANDLEGFGIATNP  60

Query  181   YSIELHTHAAAKTIENKLLEVLGSILPQEPVTFMFLKPRKLNYMRRNPRIKDIFHNVAIE  360
             YSIELHTHAAAKTIENKLLEVLGSILPQEPVTFMFLKPRKLNYMRRNPRIKDIFHNVAIE
Sbjct  61    YSIELHTHAAAKTIENKLLEVLGSILPQEPVTFMFLKPRKLNYMRRNPRIKDIFHNVAIE  120

Query  361   PRDVARYPKETIIDKLTEITTDTAYISDTLHFLDPSYIVETFQNCPKLQTLYATLVLPVE  540
             PRDVARYPKETIIDKLTEITTDTAYISDTLHFLDPSYIVETFQNCPKLQTLYATLVLPVE
Sbjct  121   PRDVARYPKETIIDKLTEITTDTAYISDTLHFLDPSYIVETFQNCPKLQTLYATLVLPVE  180

Query  541   AAFKMESTHPNIYSLKYFGDGFQYIPGNHGGGAYHHEFSHLQWLKVGKIKWRDPKDSFLG  720
             AAFKMESTHPNIYSLKYFGDGFQYIPGNHGGGAYHHEFSHLQWLKVGKIKWRDPKDSFLG
Sbjct  181   AAFKMESTHPNIYSLKYFGDGFQYIPGNHGGGAYHHEFSHLQWLKVGKIKWRDPKDSFLG  240

Query  721   HLNYTTEQVEMHTVTVQLQESFAANHLYCIRRGDLLTPEVRTFGQPDRYVIPPQIFLPKI  900
             HLNYTTEQVEMHTVTVQLQESFAANHLYCIRRGDLLTPEVRTFGQPDRYVIPPQIFLPK+
Sbjct  241   HLNYTTEQVEMHTVTVQLQESFAANHLYCIRRGDLLTPEVRTFGQPDRYVIPPQIFLPKV  300

Query  901   HNCKKPILKKTMMQLFLYVRTVKVAKNCDIFAKVRQLIKSSDLDKYSAVELVYLVSYMEF  1080
             HNCKKPILKKTMMQLFLYVRTVKVAKNCDIFAKVRQLIKSSDLDKYSAVELVYLVSYMEF
Sbjct  301   HNCKKPILKKTMMQLFLYVRTVKVAKNCDIFAKVRQLIKSSDLDKYSAVELVYLVSYMEF  360

Query  1081  LADLQATTCFSDTLSGGLLTKTLAPVRAWIQEKKMQLFGLEDYAKLVKAVDFHPVDFSFK  1260
             LADLQATTCFSDTLSGGLLTKTLAPVRAWIQEKKMQLFGLEDYAKLVKAVDFHPVDFSFK
Sbjct  361   LADLQATTCFSDTLSGGLLTKTLAPVRAWIQEKKMQLFGLEDYAKLVKAVDFHPVDFSFK  420

Query  1261  VETWDFRFHPLQAWKAFRPREVSDVEEMESLFSDGDLLDCFTRMPAYAVNAEEDLAAIRK  1440
             VETWDFRFHPLQAWKAFRPREVSDVEEMESLFSDGDLLDCFTRMPAYAVNAEEDLAAIRK
Sbjct  421   VETWDFRFHPLQAWKAFRPREVSDVEEMESLFSDGDLLDCFTRMPAYAVNAEEDLAAIRK  480

Query  1441  TPEMDVGQEVKEPAGDRNQYSNPAETFLNKLHRKHSREVKHQAVKKAKRLAEIresmrae  1620
             +PEMDVGQEVKEPAGDRNQYSNPAETFLNKLHRKHSREVKHQAVKKAKRLAEI+ESMRAE
Sbjct  481   SPEMDVGQEVKEPAGDRNQYSNPAETFLNKLHRKHSREVKHQAVKKAKRLAEIQESMRAE  540

Query  1621  geaessemsggmgaIPSNAELPGTSGARQEPTLPITKPVPTRWEDASFTDSSVEEEQVKL  1800
             GEAESSEMS GMGAIPSNAELP TSGARQE TLP TKPVP RWEDASFTDSSVEEEQVKL
Sbjct  541   GEAESSEMSRGMGAIPSNAELPSTSGARQELTLPTTKPVPARWEDASFTDSSVEEEQVKL  600

Query  1801  PGKEAVRQRRKQVIGGLPWKHWIPQLNAVGFKALEIQRDRSGTMIMPITEMVPGLEKEDF  1980
             PGKEAV    +QVI GLPWKHWIPQLNAVGFKALEIQRDRSGTMIMPITEMV GLEKEDF
Sbjct  601   PGKEAVETATQQVIEGLPWKHWIPQLNAVGFKALEIQRDRSGTMIMPITEMVSGLEKEDF  660

Query  1981  PEGTPKELARELLAMNRSPATIPLDLLRARDYGSDVKNKRIGAITKTQATSWGEYLTGKI  2160
             PEGTPKELARELL MNRSPATIPLDLLRARDYGSDVKNKRIGAITKTQATSWGEYLTGKI
Sbjct  661   PEGTPKELARELLVMNRSPATIPLDLLRARDYGSDVKNKRIGAITKTQATSWGEYLTGKI  720

Query  2161  ESLTERKVAACVIHGAGGSGKSHAIQKALREIGKGSDITVVLPTNELRLDWSKKVPNTEP  2340
             ESLTERKVA CVIHGAGGSGKSHAIQKALREIGKGSDITVVLPTNELRLDWSKKVPNTEP
Sbjct  721   ESLTERKVATCVIHGAGGSGKSHAIQKALREIGKGSDITVVLPTNELRLDWSKKVPNTEP  780

Query  2341  YMFKTYEKALIGGTGSIVIFDDYSKLPPGYIEALICFYSKIKLVILTGDSRQSVYHETAE  2520
             YMFKTYEKALI GTGSIVIFDDYSKLPPGYIEALICFYSKIKLVILTGDSRQSVYHETAE
Sbjct  781   YMFKTYEKALISGTGSIVIFDDYSKLPPGYIEALICFYSKIKLVILTGDSRQSVYHETAE  840

Query  2521  DASIRHLGPATEYFSKYCRYYLNATHRNKKDLANMLGVYSERTGVTEISMSAEFLEGIPT  2700
             DASIRHLGPATEYFSKYCRYYLNATHRNKKDLANMLGVYSERTGVTEISMSAEF+EGIPT
Sbjct  841   DASIRHLGPATEYFSKYCRYYLNATHRNKKDLANMLGVYSERTGVTEISMSAEFIEGIPT  900

Query  2701  LVPSDEKRRLYMGTGRNDTFTYAGCQGLTKPKVQIVLDHNTQVCSANVMYTALSRATDRI  2880
             LVPSDEKR+LYMGTGRNDTFTYAGCQGLTKPKVQIVLDHNTQVCSANVMYTALSRATDRI
Sbjct  901   LVPSDEKRKLYMGTGRNDTFTYAGCQGLTKPKVQIVLDHNTQVCSANVMYTALSRATDRI  960

Query  2881  HFVNTSANSPVLWEKLDSTPYLKTFLSVVREQALreyepaeaepirepepQTHMCVenee  3060
             HFVNTSANS   WEKLDSTPYLKTFLSVVREQALREYEPAEAEPI+EPEPQTHMCVENEE
Sbjct  961   HFVNTSANSSAFWEKLDSTPYLKTFLSVVREQALREYEPAEAEPIQEPEPQTHMCVENEE  1020

Query  3061  svleeykeelleKFDREIHSESHGHSNCVQTEDTTIQLFSHQQAKDETLLWATIDARLKT  3240
             SVLEEYKEELLEKFDREIHSESHGHSNCVQTEDTTIQLFSHQQAKDETLLWATIDARLKT
Sbjct  1021  SVLEEYKEELLEKFDREIHSESHGHSNCVQTEDTTIQLFSHQQAKDETLLWATIDARLKT  1080

Query  3241  SNQETNFREFLSKKDIGDVLFLNYQKAMGLPKERIPFSQEVWEACAHEVQSKYLSKSKCN  3420
             SNQETNFREFLSKKDIGDVLFLNYQKAMGLPKERIPFSQEVWEACAHEVQSKYLSKSKCN
Sbjct  1081  SNQETNFREFLSKKDIGDVLFLNYQKAMGLPKERIPFSQEVWEACAHEVQSKYLSKSKCN  1140

Query  3421  LINGTVRQSPDFDENKIMVFLKSQWVTKVEKLGLPKIKPGQTIAAFYQQTVMLFGTMARY  3600
             LINGTVRQSPDFDENKIMVFLKSQWVTKVEKLGLPKIKPGQTIAAFYQQTVMLFGTMARY
Sbjct  1141  LINGTVRQSPDFDENKIMVFLKSQWVTKVEKLGLPKIKPGQTIAAFYQQTVMLFGTMARY  1200

Query  3601  MRWFRQAFQPKEVFINCETTPEDMSAWALNNWNFGRPSLANDYTAFDQSQDGAMLQFEVL  3780
             MRWFRQAFQPKEVFINCETTPEDMSAWALNNWNFGRPSLANDYTAFDQSQDGAMLQFEVL
Sbjct  1201  MRWFRQAFQPKEVFINCETTPEDMSAWALNNWNFGRPSLANDYTAFDQSQDGAMLQFEVL  1260

Query  3781  KAKHHCIPEEIIQAYIDIKTNAQIFLGTLSIMRLTGEGPTFDANTECNIAYTHTKFDIPA  3960
             KAKHHCIPEEIIQAYIDIKTNAQIFLGTLSIMRLTGEGPTFDANTECNIAYTHTKFDIPA
Sbjct  1261  KAKHHCIPEEIIQAYIDIKTNAQIFLGTLSIMRLTGEGPTFDANTECNIAYTHTKFDIPA  1320

Query  3961  GTAQVYAGDDSALDCVPEVKHSFHRLEDKLLLKSKPVITQQKKGSWPEFCGWLITPKGVM  4140
             GTAQVYAGDDSALDCVPEVKHSFHRLEDKLLLKSKPVITQQKKGSWPEFCGWLITPKGVM
Sbjct  1321  GTAQVYAGDDSALDCVPEVKHSFHRLEDKLLLKSKPVITQQKKGSWPEFCGWLITPKGVM  1380

Query  4141  KDPIKLHVSlklaeakgelkkCQDSYEIDLSYAYDHKDSLHDLFDEKQCQAHTLTCRTLI  4320
             KDPIKLHVSLKLAEAKGELKKCQDSYEIDLSYAYDHKDSLHDLFDEKQCQAHTLTCRTLI
Sbjct  1381  KDPIKLHVSLKLAEAKGELKKCQDSYEIDLSYAYDHKDSLHDLFDEKQCQAHTLTCRTLI  1440

Query  4321  KSGRGTVSLPRLRNFL  4368
             KSGRGTVSLPRLRNFL
Sbjct  1441  KSGRGTVSLPRLRNFL  1456


>RNA-dependent RNA polymerase [Potato virus X]
Sequence ID: QTU67760.1 Length: 1456
>RNA-dependent RNA polymerase [Potato virus X]
Sequence ID: QTU67765.1 Length: 1456 
Range 1: 1 to 1456

Score:2856 bits(7403), Expect:0.0, 
Method:Compositional matrix adjust., 
Identities:1432/1456(98%), Positives:1438/1456(98%), Gaps:0/1456(0%)

Query  1     MAKVREVYQSFTDSTTKTLIQDEAYRNIRPIMEKHKLANPYAQTVEAANDLEGFGIATNP  180
             MAKVREVYQSFTDSTTKTLIQDEAYRNIRPIMEKHKLANPYAQTVEAANDLEGFGIATNP
Sbjct  1     MAKVREVYQSFTDSTTKTLIQDEAYRNIRPIMEKHKLANPYAQTVEAANDLEGFGIATNP  60

Query  181   YSIELHTHAAAKTIENKLLEVLGSILPQEPVTFMFLKPRKLNYMRRNPRIKDIFHNVAIE  360
             YSIELHTHAAAKTIENKLLEVLGSILPQEPVTFMFLKPRKLNYMRRNPRIKDIFHNVAIE
Sbjct  61    YSIELHTHAAAKTIENKLLEVLGSILPQEPVTFMFLKPRKLNYMRRNPRIKDIFHNVAIE  120

Query  361   PRDVARYPKETIIDKLTEITTDTAYISDTLHFLDPSYIVETFQNCPKLQTLYATLVLPVE  540
             PRDVARYPKETIIDKLTEITTDTAYISDTLHFLDPSYIVETFQNCPKLQTLYATLVLPVE
Sbjct  121   PRDVARYPKETIIDKLTEITTDTAYISDTLHFLDPSYIVETFQNCPKLQTLYATLVLPVE  180

Query  541   AAFKMESTHPNIYSLKYFGDGFQYIPGNHGGGAYHHEFSHLQWLKVGKIKWRDPKDSFLG  720
             AAFKMESTHPNIYSLKYFGDGFQYIPGNHGGGAYHHEFSHLQWLKVGKIKWRDPKDSFLG
Sbjct  181   AAFKMESTHPNIYSLKYFGDGFQYIPGNHGGGAYHHEFSHLQWLKVGKIKWRDPKDSFLG  240

Query  721   HLNYTTEQVEMHTVTVQLQESFAANHLYCIRRGDLLTPEVRTFGQPDRYVIPPQIFLPKI  900
             HLNYTTEQVEMHTVTVQLQESFAANHLYCIRRGDLLTPEVRTFGQPDRYVIPPQIFLPK+
Sbjct  241   HLNYTTEQVEMHTVTVQLQESFAANHLYCIRRGDLLTPEVRTFGQPDRYVIPPQIFLPKV  300

Query  901   HNCKKPILKKTMMQLFLYVRTVKVAKNCDIFAKVRQLIKSSDLDKYSAVELVYLVSYMEF  1080
             HNCKKPILKKTMMQLFLYVRTVKVAKNCDIFAKVRQLIKSSDLDKYSAVELVYLVSYMEF
Sbjct  301   HNCKKPILKKTMMQLFLYVRTVKVAKNCDIFAKVRQLIKSSDLDKYSAVELVYLVSYMEF  360

Query  1081  LADLQATTCFSDTLSGGLLTKTLAPVRAWIQEKKMQLFGLEDYAKLVKAVDFHPVDFSFK  1260
             LADLQATTCFSDTLSGGLLTKTLAPVRAWIQEKKMQLFGLEDYAKLVKAVDFHPVDFSFK
Sbjct  361   LADLQATTCFSDTLSGGLLTKTLAPVRAWIQEKKMQLFGLEDYAKLVKAVDFHPVDFSFK  420

Query  1261  VETWDFRFHPLQAWKAFRPREVSDVEEMESLFSDGDLLDCFTRMPAYAVNAEEDLAAIRK  1440
             VETWDFRFHPLQAWKAFRPREVSDVEEMESLFSDGDLLDCFTRMPAYAVNAEEDLAAIRK
Sbjct  421   VETWDFRFHPLQAWKAFRPREVSDVEEMESLFSDGDLLDCFTRMPAYAVNAEEDLAAIRK  480

Query  1441  TPEMDVGQEVKEPAGDRNQYSNPAETFLNKLHRKHSREVKHQAVKKAKRLAEIresmrae  1620
             TPEMDVGQEVKEPAGDRNQYSNPAETFLNKLHRKHSREVKHQAVKKAKRLAEI+ESMRAE
Sbjct  481   TPEMDVGQEVKEPAGDRNQYSNPAETFLNKLHRKHSREVKHQAVKKAKRLAEIQESMRAE  540

Query  1621  geaessemsggmgaIPSNAELPGTSGARQEPTLPITKPVPTRWEDASFTDSSVEEEQVKL  1800
             GEAESSEMS GMGAIPSNAELP TSGARQE TLP TKPVP RWEDASFTDSSVEEEQVKL
Sbjct  541   GEAESSEMSRGMGAIPSNAELPSTSGARQELTLPATKPVPARWEDASFTDSSVEEEQVKL  600

Query  1801  PGKEAVRQRRKQVIGGLPWKHWIPQLNAVGFKALEIQRDRSGTMIMPITEMVPGLEKEDF  1980
             PGKEAV    +QVI GLPWKHWIPQLNAVGFKALEIQRDRSGTMIMPITEMV GLEKEDF
Sbjct  601   PGKEAVETATQQVIEGLPWKHWIPQLNAVGFKALEIQRDRSGTMIMPITEMVSGLEKEDF  660

Query  1981  PEGTPKELARELLAMNRSPATIPLDLLRARDYGSDVKNKRIGAITKTQATSWGEYLTGKI  2160
             PEGTPKELARELL MNRSPATIPLDLLRARDYGSDVKNKRIGAITKTQA SWGEYLTGKI
Sbjct  661   PEGTPKELARELLVMNRSPATIPLDLLRARDYGSDVKNKRIGAITKTQAASWGEYLTGKI  720

Query  2161  ESLTERKVAACVIHGAGGSGKSHAIQKALREIGKGSDITVVLPTNELRLDWSKKVPNTEP  2340
             ESLTERKVA CVIHGAGGSGKSHAIQKALREIGKGSDITV+LPTNELRLDWSKKVPNTEP
Sbjct  721   ESLTERKVATCVIHGAGGSGKSHAIQKALREIGKGSDITVILPTNELRLDWSKKVPNTEP  780

Query  2341  YMFKTYEKALIGGTGSIVIFDDYSKLPPGYIEALICFYSKIKLVILTGDSRQSVYHETAE  2520
             YMFKTYEKALI GTGSIVIFDDYSKLPPGYIEALICFYSKIKLVILTGDSRQSVYHETAE
Sbjct  781   YMFKTYEKALISGTGSIVIFDDYSKLPPGYIEALICFYSKIKLVILTGDSRQSVYHETAE  840

Query  2521  DASIRHLGPATEYFSKYCRYYLNATHRNKKDLANMLGVYSERTGVTEISMSAEFLEGIPT  2700
             DASIRHLGPATEYFSKYCRYYLNATHRNKKDLANMLGVYSERTGVTEISMSAEFLEGIPT
Sbjct  841   DASIRHLGPATEYFSKYCRYYLNATHRNKKDLANMLGVYSERTGVTEISMSAEFLEGIPT  900

Query  2701  LVPSDEKRRLYMGTGRNDTFTYAGCQGLTKPKVQIVLDHNTQVCSANVMYTALSRATDRI  2880
             LVPSDEKR+LYMGTGRNDTFTYAGCQGLTKPKVQIVLDHNTQVCSANVMYTALSRATDRI
Sbjct  901   LVPSDEKRKLYMGTGRNDTFTYAGCQGLTKPKVQIVLDHNTQVCSANVMYTALSRATDRI  960

Query  2881  HFVNTSANSPVLWEKLDSTPYLKTFLSVVREQALreyepaeaepirepepQTHMCVenee  3060
             HFVNTSANS   WEKLDSTPYLKTFLSVVREQALREYEPAEAEPI+EPEPQTHMCVENEE
Sbjct  961   HFVNTSANSSAFWEKLDSTPYLKTFLSVVREQALREYEPAEAEPIQEPEPQTHMCVENEE  1020

Query  3061  svleeykeelleKFDREIHSESHGHSNCVQTEDTTIQLFSHQQAKDETLLWATIDARLKT  3240
             SVLEEYKEELLEKFDREIHSESHGHSNCVQTEDTTIQLFSHQQAKDETLLWATIDARLKT
Sbjct  1021  SVLEEYKEELLEKFDREIHSESHGHSNCVQTEDTTIQLFSHQQAKDETLLWATIDARLKT  1080

Query  3241  SNQETNFREFLSKKDIGDVLFLNYQKAMGLPKERIPFSQEVWEACAHEVQSKYLSKSKCN  3420
             SNQETNFREFLSKKDIGDVLFLNYQKAMGLPKERIPFSQEVWEACAHEVQSKYLSKSKCN
Sbjct  1081  SNQETNFREFLSKKDIGDVLFLNYQKAMGLPKERIPFSQEVWEACAHEVQSKYLSKSKCN  1140

Query  3421  LINGTVRQSPDFDENKIMVFLKSQWVTKVEKLGLPKIKPGQTIAAFYQQTVMLFGTMARY  3600
             LINGTVRQSPDFDENKIMVFLKSQWVTKVEKLGLPKIKPGQTIAAFYQQTVMLFGTMARY
Sbjct  1141  LINGTVRQSPDFDENKIMVFLKSQWVTKVEKLGLPKIKPGQTIAAFYQQTVMLFGTMARY  1200

Query  3601  MRWFRQAFQPKEVFINCETTPEDMSAWALNNWNFGRPSLANDYTAFDQSQDGAMLQFEVL  3780
             MRWFRQAFQPKEVFINCETTPEDMSAWALNNWNFGRPSLANDYTAFDQSQDGAMLQFEVL
Sbjct  1201  MRWFRQAFQPKEVFINCETTPEDMSAWALNNWNFGRPSLANDYTAFDQSQDGAMLQFEVL  1260

Query  3781  KAKHHCIPEEIIQAYIDIKTNAQIFLGTLSIMRLTGEGPTFDANTECNIAYTHTKFDIPA  3960
             KAKHHCIPEEIIQAYIDIKTNAQIFLGTLSIMRLTGEGPTFDANTECNIAYTHTKFDIPA
Sbjct  1261  KAKHHCIPEEIIQAYIDIKTNAQIFLGTLSIMRLTGEGPTFDANTECNIAYTHTKFDIPA  1320

Query  3961  GTAQVYAGDDSALDCVPEVKHSFHRLEDKLLLKSKPVITQQKKGSWPEFCGWLITPKGVM  4140
             GTAQVYAGDDSALDCVPEVKHSFHRLEDKLLLKSKPVITQQKKGSWPEFCGWLITPKGVM
Sbjct  1321  GTAQVYAGDDSALDCVPEVKHSFHRLEDKLLLKSKPVITQQKKGSWPEFCGWLITPKGVM  1380

Query  4141  KDPIKLHVSlklaeakgelkkCQDSYEIDLSYAYDHKDSLHDLFDEKQCQAHTLTCRTLI  4320
             KDPIKLHVSLKLAEAKGELKKCQDSYEIDLSYAYDHKDSLHDLFDEKQCQAHTLTCRTLI
Sbjct  1381  KDPIKLHVSLKLAEAKGELKKCQDSYEIDLSYAYDHKDSLHDLFDEKQCQAHTLTCRTLI  1440

Query  4321  KSGRGTVSLPRLRNFL  4368
             KSGRGTVSLPRLRNFL
Sbjct  1441  KSGRGTVSLPRLRNFL  1456


>RNA-dependent RNA polymerase [Potato virus X]
Sequence ID: QTU67750.1 Length: 1456
Range 1: 1 to 1456

Score:2856 bits(7403), Expect:0.0, 
Method:Compositional matrix adjust., 
Identities:1433/1456(98%), Positives:1438/1456(98%), Gaps:0/1456(0%)

Query  1     MAKVREVYQSFTDSTTKTLIQDEAYRNIRPIMEKHKLANPYAQTVEAANDLEGFGIATNP  180
             MAKVREVYQSFTDSTTKTLIQDEAYRNIRPIMEKHKLANPYAQTVEAANDLEGFGIATNP
Sbjct  1     MAKVREVYQSFTDSTTKTLIQDEAYRNIRPIMEKHKLANPYAQTVEAANDLEGFGIATNP  60

Query  181   YSIELHTHAAAKTIENKLLEVLGSILPQEPVTFMFLKPRKLNYMRRNPRIKDIFHNVAIE  360
             YSIELHTHAAAKTIENKLLEVLGSILPQEPVTFMFLKPRKLNYMRRNPRIKDIFHNVAIE
Sbjct  61    YSIELHTHAAAKTIENKLLEVLGSILPQEPVTFMFLKPRKLNYMRRNPRIKDIFHNVAIE  120

Query  361   PRDVARYPKETIIDKLTEITTDTAYISDTLHFLDPSYIVETFQNCPKLQTLYATLVLPVE  540
             PRDVARYPKETIIDKLTEITTDTAYISDTLHFLDPSYIVETFQNCPKLQTLYATLVLPVE
Sbjct  121   PRDVARYPKETIIDKLTEITTDTAYISDTLHFLDPSYIVETFQNCPKLQTLYATLVLPVE  180

Query  541   AAFKMESTHPNIYSLKYFGDGFQYIPGNHGGGAYHHEFSHLQWLKVGKIKWRDPKDSFLG  720
             AAFKMESTHPNIYSLKYFGDGFQYIPGNHGGGAYHHEFSHLQWLKVGKIKWRDPKDSFLG
Sbjct  181   AAFKMESTHPNIYSLKYFGDGFQYIPGNHGGGAYHHEFSHLQWLKVGKIKWRDPKDSFLG  240

Query  721   HLNYTTEQVEMHTVTVQLQESFAANHLYCIRRGDLLTPEVRTFGQPDRYVIPPQIFLPKI  900
             HLNYTTEQVEMHTVTVQLQESFAANHLYCIRRGDLLTPEVRTFGQPDRYVIPPQIFLPK+
Sbjct  241   HLNYTTEQVEMHTVTVQLQESFAANHLYCIRRGDLLTPEVRTFGQPDRYVIPPQIFLPKV  300

Query  901   HNCKKPILKKTMMQLFLYVRTVKVAKNCDIFAKVRQLIKSSDLDKYSAVELVYLVSYMEF  1080
             HNCKKPILKKTMMQLFLYVRTVKVAKNCDIFAKVRQLIKSSDLDKYSAVELVYLVSYMEF
Sbjct  301   HNCKKPILKKTMMQLFLYVRTVKVAKNCDIFAKVRQLIKSSDLDKYSAVELVYLVSYMEF  360

Query  1081  LADLQATTCFSDTLSGGLLTKTLAPVRAWIQEKKMQLFGLEDYAKLVKAVDFHPVDFSFK  1260
             LADLQATTCFSDTLSGGLLTKTLAPVRAWIQEKKMQLFGLEDYAKLVKAVDFHPVDFSFK
Sbjct  361   LADLQATTCFSDTLSGGLLTKTLAPVRAWIQEKKMQLFGLEDYAKLVKAVDFHPVDFSFK  420

Query  1261  VETWDFRFHPLQAWKAFRPREVSDVEEMESLFSDGDLLDCFTRMPAYAVNAEEDLAAIRK  1440
             VETWDFRFHPLQAWKAFRPREVSDVEEMESLFSDGDLLDCFTRMPAYAVNAEEDLAAIRK
Sbjct  421   VETWDFRFHPLQAWKAFRPREVSDVEEMESLFSDGDLLDCFTRMPAYAVNAEEDLAAIRK  480

Query  1441  TPEMDVGQEVKEPAGDRNQYSNPAETFLNKLHRKHSREVKHQAVKKAKRLAEIresmrae  1620
             TPEMDVGQEVKEPAGDRNQYSNPAETFLNKLHRKHSREVKHQAVKKAKRLAEI+ESMRAE
Sbjct  481   TPEMDVGQEVKEPAGDRNQYSNPAETFLNKLHRKHSREVKHQAVKKAKRLAEIQESMRAE  540

Query  1621  geaessemsggmgaIPSNAELPGTSGARQEPTLPITKPVPTRWEDASFTDSSVEEEQVKL  1800
             GEAESSEMS GMGAIPSNAELP TSGARQE TLP TKPVP RWEDASFTDSSVEEEQVKL
Sbjct  541   GEAESSEMSRGMGAIPSNAELPSTSGARQELTLPATKPVPARWEDASFTDSSVEEEQVKL  600

Query  1801  PGKEAVRQRRKQVIGGLPWKHWIPQLNAVGFKALEIQRDRSGTMIMPITEMVPGLEKEDF  1980
             PGKEAV    +QVI GLPWKHWIPQLNAVGFKALEIQRDRSGTMIMPITEMV GLEKEDF
Sbjct  601   PGKEAVETATQQVIEGLPWKHWIPQLNAVGFKALEIQRDRSGTMIMPITEMVSGLEKEDF  660

Query  1981  PEGTPKELARELLAMNRSPATIPLDLLRARDYGSDVKNKRIGAITKTQATSWGEYLTGKI  2160
             PEGTPKELARELL MNRSPATIPLDLLRARDYGSDVKNKRIGAITKTQA SWGEYLTGKI
Sbjct  661   PEGTPKELARELLVMNRSPATIPLDLLRARDYGSDVKNKRIGAITKTQAASWGEYLTGKI  720

Query  2161  ESLTERKVAACVIHGAGGSGKSHAIQKALREIGKGSDITVVLPTNELRLDWSKKVPNTEP  2340
             ESLTERKVA CVIHGAGGSGKSHAIQKALREIGKGSDITV+LPTNELRLDWSKKVPNTEP
Sbjct  721   ESLTERKVATCVIHGAGGSGKSHAIQKALREIGKGSDITVILPTNELRLDWSKKVPNTEP  780

Query  2341  YMFKTYEKALIGGTGSIVIFDDYSKLPPGYIEALICFYSKIKLVILTGDSRQSVYHETAE  2520
             YMFKTYEKALI GTGSIVIFDDYSKLPPGYIEALICFYSKIKLVILTGDSRQSVYHETAE
Sbjct  781   YMFKTYEKALISGTGSIVIFDDYSKLPPGYIEALICFYSKIKLVILTGDSRQSVYHETAE  840

Query  2521  DASIRHLGPATEYFSKYCRYYLNATHRNKKDLANMLGVYSERTGVTEISMSAEFLEGIPT  2700
             DASIRHLGPATEYFSKYCRYYLNATHRNKKDLANMLGVYSERTGVTEISMSAEFLEGIPT
Sbjct  841   DASIRHLGPATEYFSKYCRYYLNATHRNKKDLANMLGVYSERTGVTEISMSAEFLEGIPT  900

Query  2701  LVPSDEKRRLYMGTGRNDTFTYAGCQGLTKPKVQIVLDHNTQVCSANVMYTALSRATDRI  2880
             LVPSDEKR+LYMGTGRNDTFTYAGCQGLTKPKVQIVLDHNTQVCSANVMYTALSRATDRI
Sbjct  901   LVPSDEKRKLYMGTGRNDTFTYAGCQGLTKPKVQIVLDHNTQVCSANVMYTALSRATDRI  960

Query  2881  HFVNTSANSPVLWEKLDSTPYLKTFLSVVREQALreyepaeaepirepepQTHMCVenee  3060
             HFVNTSANS   WEKLDSTPYLKTFLSVVREQALREYEPAEAEPIREPEPQTHMCVENEE
Sbjct  961   HFVNTSANSSAFWEKLDSTPYLKTFLSVVREQALREYEPAEAEPIREPEPQTHMCVENEE  1020

Query  3061  svleeykeelleKFDREIHSESHGHSNCVQTEDTTIQLFSHQQAKDETLLWATIDARLKT  3240
             SVLEEYKEELLEKFDREIHSESHGHSNCVQTEDTTIQLFSHQQAKDETLLWATIDARLKT
Sbjct  1021  SVLEEYKEELLEKFDREIHSESHGHSNCVQTEDTTIQLFSHQQAKDETLLWATIDARLKT  1080

Query  3241  SNQETNFREFLSKKDIGDVLFLNYQKAMGLPKERIPFSQEVWEACAHEVQSKYLSKSKCN  3420
             SNQETNFREFLSKKDIGDVLFLNYQKAMGLPKERIPFSQEVWEACAHEVQSKYLSKSKCN
Sbjct  1081  SNQETNFREFLSKKDIGDVLFLNYQKAMGLPKERIPFSQEVWEACAHEVQSKYLSKSKCN  1140

Query  3421  LINGTVRQSPDFDENKIMVFLKSQWVTKVEKLGLPKIKPGQTIAAFYQQTVMLFGTMARY  3600
             LINGTVRQSPDFDENKIMVFLKSQWVTKVEKLGLPKIKPGQTIAAFYQQTVMLFGTMARY
Sbjct  1141  LINGTVRQSPDFDENKIMVFLKSQWVTKVEKLGLPKIKPGQTIAAFYQQTVMLFGTMARY  1200

Query  3601  MRWFRQAFQPKEVFINCETTPEDMSAWALNNWNFGRPSLANDYTAFDQSQDGAMLQFEVL  3780
             MRWFRQAFQPKEVFINCETTPEDMSAWALNNWNFGRPSLANDYTAFDQSQDGAMLQFEVL
Sbjct  1201  MRWFRQAFQPKEVFINCETTPEDMSAWALNNWNFGRPSLANDYTAFDQSQDGAMLQFEVL  1260

Query  3781  KAKHHCIPEEIIQAYIDIKTNAQIFLGTLSIMRLTGEGPTFDANTECNIAYTHTKFDIPA  3960
             KAKHHCIPEEIIQAYIDIKTNAQIFLGTLSIMRLTGEGPTFDANTECNIAYTHTKFDIPA
Sbjct  1261  KAKHHCIPEEIIQAYIDIKTNAQIFLGTLSIMRLTGEGPTFDANTECNIAYTHTKFDIPA  1320

Query  3961  GTAQVYAGDDSALDCVPEVKHSFHRLEDKLLLKSKPVITQQKKGSWPEFCGWLITPKGVM  4140
             GTAQVYAGDDSALDCVPEVKHSFHRLEDKLLLKSKPVITQQKKGSWPEFCGWLITPKGVM
Sbjct  1321  GTAQVYAGDDSALDCVPEVKHSFHRLEDKLLLKSKPVITQQKKGSWPEFCGWLITPKGVM  1380

Query  4141  KDPIKLHVSlklaeakgelkkCQDSYEIDLSYAYDHKDSLHDLFDEKQCQAHTLTCRTLI  4320
             KDPIKLHVSLKLAEAKGELKKCQDSYEIDLSYAYDHKDSLHDLFDEKQCQAHTLTCRTLI
Sbjct  1381  KDPIKLHVSLKLAEAKGELKKCQDSYEIDLSYAYDHKDSLHDLFDEKQCQAHTLTCRTLI  1440

Query  4321  KSGRGTVSLPRLRNFL  4368
             KSGRGTVSLPRLRNFL
Sbjct  1441  KSGRGTVSLPRLRNFL  1456


>RNA-dependent RNA polymerase [Potato virus X]
Sequence ID: QTU68740.1 Length: 1456
Range 1: 1 to 1456

Score:2856 bits(7403), Expect:0.0, 
Method:Compositional matrix adjust., 
Identities:1433/1456(98%), Positives:1438/1456(98%), Gaps:0/1456(0%)

Query  1     MAKVREVYQSFTDSTTKTLIQDEAYRNIRPIMEKHKLANPYAQTVEAANDLEGFGIATNP  180
             MAKVREVYQSFTDSTTKTLIQDEAYRNIRPIMEKHKLANPYAQTVEAANDLEGFGIATNP
Sbjct  1     MAKVREVYQSFTDSTTKTLIQDEAYRNIRPIMEKHKLANPYAQTVEAANDLEGFGIATNP  60

Query  181   YSIELHTHAAAKTIENKLLEVLGSILPQEPVTFMFLKPRKLNYMRRNPRIKDIFHNVAIE  360
             YSIELHTHAAAKTIENKLLEVLGSILPQEPVTFMFLKPRKLNYMRRNPRIKDIFHNVAIE
Sbjct  61    YSIELHTHAAAKTIENKLLEVLGSILPQEPVTFMFLKPRKLNYMRRNPRIKDIFHNVAIE  120

Query  361   PRDVARYPKETIIDKLTEITTDTAYISDTLHFLDPSYIVETFQNCPKLQTLYATLVLPVE  540
             PRDVARYPKETIIDKLTEITTDTAYISDTLHFLDPSYIVETFQNCPKLQTLYATLVLPVE
Sbjct  121   PRDVARYPKETIIDKLTEITTDTAYISDTLHFLDPSYIVETFQNCPKLQTLYATLVLPVE  180

Query  541   AAFKMESTHPNIYSLKYFGDGFQYIPGNHGGGAYHHEFSHLQWLKVGKIKWRDPKDSFLG  720
             AAFKMESTHPNIYSLKYFGDGFQYIPGNHGGGAYHHEFSHLQWLKVGKIKWRDPKDSFLG
Sbjct  181   AAFKMESTHPNIYSLKYFGDGFQYIPGNHGGGAYHHEFSHLQWLKVGKIKWRDPKDSFLG  240

Query  721   HLNYTTEQVEMHTVTVQLQESFAANHLYCIRRGDLLTPEVRTFGQPDRYVIPPQIFLPKI  900
             HLNYTTEQVEMHTVTVQLQESFAANHLYCIRRGDLLTPEVRTFGQPDRYVIPPQIFLPK+
Sbjct  241   HLNYTTEQVEMHTVTVQLQESFAANHLYCIRRGDLLTPEVRTFGQPDRYVIPPQIFLPKV  300

Query  901   HNCKKPILKKTMMQLFLYVRTVKVAKNCDIFAKVRQLIKSSDLDKYSAVELVYLVSYMEF  1080
             HNCKKPILKKTMMQLFLYVRTVKVAKNCDIFAKVRQLIKSSDLDKYSAVELVYLVSYMEF
Sbjct  301   HNCKKPILKKTMMQLFLYVRTVKVAKNCDIFAKVRQLIKSSDLDKYSAVELVYLVSYMEF  360

Query  1081  LADLQATTCFSDTLSGGLLTKTLAPVRAWIQEKKMQLFGLEDYAKLVKAVDFHPVDFSFK  1260
             LADLQATTCFSDTLSGGLLTKTLAPVRAWIQEKKMQLFGLEDYAKLVKAVDFHPVDFSFK
Sbjct  361   LADLQATTCFSDTLSGGLLTKTLAPVRAWIQEKKMQLFGLEDYAKLVKAVDFHPVDFSFK  420

Query  1261  VETWDFRFHPLQAWKAFRPREVSDVEEMESLFSDGDLLDCFTRMPAYAVNAEEDLAAIRK  1440
             VETWDFRFHPLQAWKAFRPREVSDVEEMESLFSDGDLLDCFTRMPAYAVNAEEDLAAIRK
Sbjct  421   VETWDFRFHPLQAWKAFRPREVSDVEEMESLFSDGDLLDCFTRMPAYAVNAEEDLAAIRK  480

Query  1441  TPEMDVGQEVKEPAGDRNQYSNPAETFLNKLHRKHSREVKHQAVKKAKRLAEIresmrae  1620
             TPEMDVGQEVKEPAGDRNQYSNPAETFLNKLHRKHSREVKHQAVKKAKRLAEI+ESMRAE
Sbjct  481   TPEMDVGQEVKEPAGDRNQYSNPAETFLNKLHRKHSREVKHQAVKKAKRLAEIQESMRAE  540

Query  1621  geaessemsggmgaIPSNAELPGTSGARQEPTLPITKPVPTRWEDASFTDSSVEEEQVKL  1800
             GEAE SEMS GMGAIPSNAELP TSGARQE TLP TKPVP RWEDASFTDSSVEEEQVKL
Sbjct  541   GEAEPSEMSRGMGAIPSNAELPSTSGARQELTLPTTKPVPARWEDASFTDSSVEEEQVKL  600

Query  1801  PGKEAVRQRRKQVIGGLPWKHWIPQLNAVGFKALEIQRDRSGTMIMPITEMVPGLEKEDF  1980
             PGKEAV    +QVI GLPWKHWIPQLNAVGFKALEIQRDRSGTMIMPITEMV GLEKEDF
Sbjct  601   PGKEAVETATQQVIEGLPWKHWIPQLNAVGFKALEIQRDRSGTMIMPITEMVSGLEKEDF  660

Query  1981  PEGTPKELARELLAMNRSPATIPLDLLRARDYGSDVKNKRIGAITKTQATSWGEYLTGKI  2160
             PEGTPKELARELL MNRSPATIPLDLLRARDYGSDVKNKRIGAITKTQATSWGEYLTGKI
Sbjct  661   PEGTPKELARELLVMNRSPATIPLDLLRARDYGSDVKNKRIGAITKTQATSWGEYLTGKI  720

Query  2161  ESLTERKVAACVIHGAGGSGKSHAIQKALREIGKGSDITVVLPTNELRLDWSKKVPNTEP  2340
             ESLTERKVA CVIHGAGGSGKSHAIQKALREIGKGSDITVVLPTNELRLDWSKKVPNTEP
Sbjct  721   ESLTERKVATCVIHGAGGSGKSHAIQKALREIGKGSDITVVLPTNELRLDWSKKVPNTEP  780

Query  2341  YMFKTYEKALIGGTGSIVIFDDYSKLPPGYIEALICFYSKIKLVILTGDSRQSVYHETAE  2520
             YMFKTYEKALI GTGSIVIFDDYSKLPPGYIEALICFYSKIKLVILTGDSRQSVYHETAE
Sbjct  781   YMFKTYEKALISGTGSIVIFDDYSKLPPGYIEALICFYSKIKLVILTGDSRQSVYHETAE  840

Query  2521  DASIRHLGPATEYFSKYCRYYLNATHRNKKDLANMLGVYSERTGVTEISMSAEFLEGIPT  2700
             DASIRHLGPATEYFSKYCRYYLNATHRNKKDLANMLGVYSERTGVTEISMSAEFLEGIPT
Sbjct  841   DASIRHLGPATEYFSKYCRYYLNATHRNKKDLANMLGVYSERTGVTEISMSAEFLEGIPT  900

Query  2701  LVPSDEKRRLYMGTGRNDTFTYAGCQGLTKPKVQIVLDHNTQVCSANVMYTALSRATDRI  2880
             LVPSDEKRRLYMGTGRNDTFTYAGCQGLTKPKVQIVLDHNTQVCSANVMYTALSRATDRI
Sbjct  901   LVPSDEKRRLYMGTGRNDTFTYAGCQGLTKPKVQIVLDHNTQVCSANVMYTALSRATDRI  960

Query  2881  HFVNTSANSPVLWEKLDSTPYLKTFLSVVREQALreyepaeaepirepepQTHMCVenee  3060
             HFVNTSANS   WEKLDSTPYLKTFLSVVREQALREYEPAEAEPI+EPEPQTHMCVENEE
Sbjct  961   HFVNTSANSSAFWEKLDSTPYLKTFLSVVREQALREYEPAEAEPIQEPEPQTHMCVENEE  1020

Query  3061  svleeykeelleKFDREIHSESHGHSNCVQTEDTTIQLFSHQQAKDETLLWATIDARLKT  3240
             SVLEEYKEELLEKFDREIHSESHGHSNCVQTEDTTIQLFSHQQAKDETLLWATIDARLKT
Sbjct  1021  SVLEEYKEELLEKFDREIHSESHGHSNCVQTEDTTIQLFSHQQAKDETLLWATIDARLKT  1080

Query  3241  SNQETNFREFLSKKDIGDVLFLNYQKAMGLPKERIPFSQEVWEACAHEVQSKYLSKSKCN  3420
             SNQETNFREFLSKKDIGDVLFLNYQKAMGLPKERIPFSQEVWEACAHEVQSKYLSKSKCN
Sbjct  1081  SNQETNFREFLSKKDIGDVLFLNYQKAMGLPKERIPFSQEVWEACAHEVQSKYLSKSKCN  1140

Query  3421  LINGTVRQSPDFDENKIMVFLKSQWVTKVEKLGLPKIKPGQTIAAFYQQTVMLFGTMARY  3600
             LINGTVRQSPDFDENKIMVFLKSQWVTKVEKLGLPKIKPGQTIAAFYQQTVMLFGTMARY
Sbjct  1141  LINGTVRQSPDFDENKIMVFLKSQWVTKVEKLGLPKIKPGQTIAAFYQQTVMLFGTMARY  1200

Query  3601  MRWFRQAFQPKEVFINCETTPEDMSAWALNNWNFGRPSLANDYTAFDQSQDGAMLQFEVL  3780
             MRWFRQAFQPKEVFINCETTPEDMSAWALNNWNFGRPSLANDYTAFDQSQDGAMLQFEVL
Sbjct  1201  MRWFRQAFQPKEVFINCETTPEDMSAWALNNWNFGRPSLANDYTAFDQSQDGAMLQFEVL  1260

Query  3781  KAKHHCIPEEIIQAYIDIKTNAQIFLGTLSIMRLTGEGPTFDANTECNIAYTHTKFDIPA  3960
             KAKHHCIPEEIIQAYIDIKTNAQIFLGTLSIMRLTGEGPTFDANTECNIA+THTKFDIPA
Sbjct  1261  KAKHHCIPEEIIQAYIDIKTNAQIFLGTLSIMRLTGEGPTFDANTECNIAFTHTKFDIPA  1320

Query  3961  GTAQVYAGDDSALDCVPEVKHSFHRLEDKLLLKSKPVITQQKKGSWPEFCGWLITPKGVM  4140
             GTAQVYAGDDSALDCVPEVKHSFHRLEDKLLLKSKPVITQQKKGSWPEFCGWLITPKGVM
Sbjct  1321  GTAQVYAGDDSALDCVPEVKHSFHRLEDKLLLKSKPVITQQKKGSWPEFCGWLITPKGVM  1380

Query  4141  KDPIKLHVSlklaeakgelkkCQDSYEIDLSYAYDHKDSLHDLFDEKQCQAHTLTCRTLI  4320
             KDPIKLHVSLKLAEAKGELKKCQDSYEIDLSYAYDHKDSLHDLFDEKQCQAHTLTCRTLI
Sbjct  1381  KDPIKLHVSLKLAEAKGELKKCQDSYEIDLSYAYDHKDSLHDLFDEKQCQAHTLTCRTLI  1440

Query  4321  KSGRGTVSLPRLRNFL  4368
             KSGRGTVSLPRLRNFL
Sbjct  1441  KSGRGTVSLPRLRNFL  1456


>RNA-dependent RNA polymerase [Potato virus X]
Sequence ID: QTU68320.1 Length: 1456
Range 1: 1 to 1456

Score:2856 bits(7403), Expect:0.0, 
Method:Compositional matrix adjust., 
Identities:1433/1456(98%), Positives:1437/1456(98%), Gaps:0/1456(0%)

Query  1     MAKVREVYQSFTDSTTKTLIQDEAYRNIRPIMEKHKLANPYAQTVEAANDLEGFGIATNP  180
             MAKVREVYQSFTDSTTKTLIQDEAYRNIRPIMEKHKLANPYAQTVEAANDLEGFGIATNP
Sbjct  1     MAKVREVYQSFTDSTTKTLIQDEAYRNIRPIMEKHKLANPYAQTVEAANDLEGFGIATNP  60

Query  181   YSIELHTHAAAKTIENKLLEVLGSILPQEPVTFMFLKPRKLNYMRRNPRIKDIFHNVAIE  360
             YSIELHTHAAAKTIENKLLEVLGSILPQEPVTFMFLKPRKLNYMRRNPRIKDIFHNVAIE
Sbjct  61    YSIELHTHAAAKTIENKLLEVLGSILPQEPVTFMFLKPRKLNYMRRNPRIKDIFHNVAIE  120

Query  361   PRDVARYPKETIIDKLTEITTDTAYISDTLHFLDPSYIVETFQNCPKLQTLYATLVLPVE  540
             PRDVARYPKETIIDKLTEITTDTAYISDTLHFLDPSYIVETFQNCPKLQTLYATLVLPVE
Sbjct  121   PRDVARYPKETIIDKLTEITTDTAYISDTLHFLDPSYIVETFQNCPKLQTLYATLVLPVE  180

Query  541   AAFKMESTHPNIYSLKYFGDGFQYIPGNHGGGAYHHEFSHLQWLKVGKIKWRDPKDSFLG  720
             AAFKMESTHPNIYSLKYFGDGFQYIPGNHGGGAYHHEFSHLQWLKVGKIKWRDPKDSFLG
Sbjct  181   AAFKMESTHPNIYSLKYFGDGFQYIPGNHGGGAYHHEFSHLQWLKVGKIKWRDPKDSFLG  240

Query  721   HLNYTTEQVEMHTVTVQLQESFAANHLYCIRRGDLLTPEVRTFGQPDRYVIPPQIFLPKI  900
             HLNYTTEQVEMHTVTVQLQESFAANHLYCIRRGDLLTPEVRTFGQPDRYVIPPQIFLPK+
Sbjct  241   HLNYTTEQVEMHTVTVQLQESFAANHLYCIRRGDLLTPEVRTFGQPDRYVIPPQIFLPKV  300

Query  901   HNCKKPILKKTMMQLFLYVRTVKVAKNCDIFAKVRQLIKSSDLDKYSAVELVYLVSYMEF  1080
             HNCKKPILKKTMMQLFLYVRTVKVAKNCDIFAKVRQLIKSSDLDKYSAVELVYLVSYMEF
Sbjct  301   HNCKKPILKKTMMQLFLYVRTVKVAKNCDIFAKVRQLIKSSDLDKYSAVELVYLVSYMEF  360

Query  1081  LADLQATTCFSDTLSGGLLTKTLAPVRAWIQEKKMQLFGLEDYAKLVKAVDFHPVDFSFK  1260
             LADLQATTCFSDTLSGGLLTKTLAPVRAWIQEKKMQLFGLEDYAKLVKAVDFHPVDFSFK
Sbjct  361   LADLQATTCFSDTLSGGLLTKTLAPVRAWIQEKKMQLFGLEDYAKLVKAVDFHPVDFSFK  420

Query  1261  VETWDFRFHPLQAWKAFRPREVSDVEEMESLFSDGDLLDCFTRMPAYAVNAEEDLAAIRK  1440
             VETWDFRFHPLQAWKAFRPREVSDVEEMESLFSDGDLLDCFTRMPAYAVNAEEDLAAIRK
Sbjct  421   VETWDFRFHPLQAWKAFRPREVSDVEEMESLFSDGDLLDCFTRMPAYAVNAEEDLAAIRK  480

Query  1441  TPEMDVGQEVKEPAGDRNQYSNPAETFLNKLHRKHSREVKHQAVKKAKRLAEIresmrae  1620
              PEMDVGQEVKEPAGDRNQYSNPAETFLNKLHRKHSREVKHQAVKKAKRLAEI+ESMRAE
Sbjct  481   APEMDVGQEVKEPAGDRNQYSNPAETFLNKLHRKHSREVKHQAVKKAKRLAEIQESMRAE  540

Query  1621  geaessemsggmgaIPSNAELPGTSGARQEPTLPITKPVPTRWEDASFTDSSVEEEQVKL  1800
             GEAESSEMS GMGAIPSNAELP TSGARQE TLP TKPVP RWEDASFTDSSVEEEQ KL
Sbjct  541   GEAESSEMSVGMGAIPSNAELPSTSGARQELTLPTTKPVPARWEDASFTDSSVEEEQEKL  600

Query  1801  PGKEAVRQRRKQVIGGLPWKHWIPQLNAVGFKALEIQRDRSGTMIMPITEMVPGLEKEDF  1980
             PGKEAV    +QVI GLPWKHWIPQLNAVGFKALEIQRDRSGTMIMPITEMV GLEKEDF
Sbjct  601   PGKEAVETATQQVIEGLPWKHWIPQLNAVGFKALEIQRDRSGTMIMPITEMVSGLEKEDF  660

Query  1981  PEGTPKELARELLAMNRSPATIPLDLLRARDYGSDVKNKRIGAITKTQATSWGEYLTGKI  2160
             PEGTPKELARELLAMNRSPATIPLDLLRARDYGSDVKNKRIGAITKTQATSWGEYLTGKI
Sbjct  661   PEGTPKELARELLAMNRSPATIPLDLLRARDYGSDVKNKRIGAITKTQATSWGEYLTGKI  720

Query  2161  ESLTERKVAACVIHGAGGSGKSHAIQKALREIGKGSDITVVLPTNELRLDWSKKVPNTEP  2340
             ESLTERKVA CVIHGAGGSGKSHAIQKALREIGKGSDITVVLPTNELRLDWSKKVPNTEP
Sbjct  721   ESLTERKVATCVIHGAGGSGKSHAIQKALREIGKGSDITVVLPTNELRLDWSKKVPNTEP  780

Query  2341  YMFKTYEKALIGGTGSIVIFDDYSKLPPGYIEALICFYSKIKLVILTGDSRQSVYHETAE  2520
             YMFKTYEKALIGGTGSIVIFDDYSKLPPGYIEAL+CFYSKIKLVILTGDSRQSVYHETAE
Sbjct  781   YMFKTYEKALIGGTGSIVIFDDYSKLPPGYIEALVCFYSKIKLVILTGDSRQSVYHETAE  840

Query  2521  DASIRHLGPATEYFSKYCRYYLNATHRNKKDLANMLGVYSERTGVTEISMSAEFLEGIPT  2700
             DASIRHLGPATEYFSKYCRYYLNATHRNKKDLANMLGVYSERTGVTEISMSAEFLEGIPT
Sbjct  841   DASIRHLGPATEYFSKYCRYYLNATHRNKKDLANMLGVYSERTGVTEISMSAEFLEGIPT  900

Query  2701  LVPSDEKRRLYMGTGRNDTFTYAGCQGLTKPKVQIVLDHNTQVCSANVMYTALSRATDRI  2880
             LVPSDEKRRLYMGTGRNDTFTYAGCQGLTKPKVQIVLDHNTQVCSANVMYTALSRATDRI
Sbjct  901   LVPSDEKRRLYMGTGRNDTFTYAGCQGLTKPKVQIVLDHNTQVCSANVMYTALSRATDRI  960

Query  2881  HFVNTSANSPVLWEKLDSTPYLKTFLSVVREQALreyepaeaepirepepQTHMCVenee  3060
             HFVNTSANS   WEKLDSTPYLKTFLSVVREQALREYEPAEAEPIREPEPQTHMCVENEE
Sbjct  961   HFVNTSANSSAFWEKLDSTPYLKTFLSVVREQALREYEPAEAEPIREPEPQTHMCVENEE  1020

Query  3061  svleeykeelleKFDREIHSESHGHSNCVQTEDTTIQLFSHQQAKDETLLWATIDARLKT  3240
             SVLEEYKEELLEKFDREIHSESHGHSNCVQTEDTTIQLFSHQQAKDETLLWATIDARLKT
Sbjct  1021  SVLEEYKEELLEKFDREIHSESHGHSNCVQTEDTTIQLFSHQQAKDETLLWATIDARLKT  1080

Query  3241  SNQETNFREFLSKKDIGDVLFLNYQKAMGLPKERIPFSQEVWEACAHEVQSKYLSKSKCN  3420
             SNQETNFREFLSKKDIGDVLFLNYQKAMGLPKERIPFSQEVWEACAHEVQ KYLSKSKCN
Sbjct  1081  SNQETNFREFLSKKDIGDVLFLNYQKAMGLPKERIPFSQEVWEACAHEVQGKYLSKSKCN  1140

Query  3421  LINGTVRQSPDFDENKIMVFLKSQWVTKVEKLGLPKIKPGQTIAAFYQQTVMLFGTMARY  3600
             LINGTVRQSPDFDENKIMVFLKSQWVTKVEKLGLPKIKPGQTIAAFYQQTVMLFGTMARY
Sbjct  1141  LINGTVRQSPDFDENKIMVFLKSQWVTKVEKLGLPKIKPGQTIAAFYQQTVMLFGTMARY  1200

Query  3601  MRWFRQAFQPKEVFINCETTPEDMSAWALNNWNFGRPSLANDYTAFDQSQDGAMLQFEVL  3780
             MRWFRQAFQPKEVFINCETTPEDMS WALNNWNFGRPSLANDYTAFDQSQDGAMLQFEVL
Sbjct  1201  MRWFRQAFQPKEVFINCETTPEDMSTWALNNWNFGRPSLANDYTAFDQSQDGAMLQFEVL  1260

Query  3781  KAKHHCIPEEIIQAYIDIKTNAQIFLGTLSIMRLTGEGPTFDANTECNIAYTHTKFDIPA  3960
             KAKHHCIPEEIIQAYIDIKTNAQIFLGTLSIMRLTGEGPTFDANTECNIAYTHTKFDIPA
Sbjct  1261  KAKHHCIPEEIIQAYIDIKTNAQIFLGTLSIMRLTGEGPTFDANTECNIAYTHTKFDIPA  1320

Query  3961  GTAQVYAGDDSALDCVPEVKHSFHRLEDKLLLKSKPVITQQKKGSWPEFCGWLITPKGVM  4140
             GTAQVYAGDDSALDCVPEVKHSFHRLEDKLLLKSKPVITQQKKGSWPEFCGWLITPKGVM
Sbjct  1321  GTAQVYAGDDSALDCVPEVKHSFHRLEDKLLLKSKPVITQQKKGSWPEFCGWLITPKGVM  1380

Query  4141  KDPIKLHVSlklaeakgelkkCQDSYEIDLSYAYDHKDSLHDLFDEKQCQAHTLTCRTLI  4320
             KDPIKLHVSLKLAEAKGELKKCQDSYEIDLSYAYDHKDSLHDLFDEKQCQAHTLTCRTLI
Sbjct  1381  KDPIKLHVSLKLAEAKGELKKCQDSYEIDLSYAYDHKDSLHDLFDEKQCQAHTLTCRTLI  1440

Query  4321  KSGRGTVSLPRLRNFL  4368
             KSGRGTVSLPRLRNFL
Sbjct  1441  KSGRGTVSLPRLRNFL  1456


>RNA-dependent RNA polymerase [Potato virus X]
Sequence ID: QTU67845.1 Length: 1456
>RNA-dependent RNA polymerase [Potato virus X]
Sequence ID: QTU67850.1 Length: 1456
>RNA-dependent RNA polymerase [Potato virus X]
Sequence ID: QTU67860.1 Length: 1456
>RNA-dependent RNA polymerase [Potato virus X]
Sequence ID: QTU67870.1 Length: 1456 
Range 1: 1 to 1456

Score:2856 bits(7403), Expect:0.0, 
Method:Compositional matrix adjust., 
Identities:1433/1456(98%), Positives:1439/1456(98%), Gaps:0/1456(0%)

Query  1     MAKVREVYQSFTDSTTKTLIQDEAYRNIRPIMEKHKLANPYAQTVEAANDLEGFGIATNP  180
             MAKVREVYQSFTDSTTKTLIQDEAYRNIRPIMEKHKLANPYAQTVEAANDLEGFGIATNP
Sbjct  1     MAKVREVYQSFTDSTTKTLIQDEAYRNIRPIMEKHKLANPYAQTVEAANDLEGFGIATNP  60

Query  181   YSIELHTHAAAKTIENKLLEVLGSILPQEPVTFMFLKPRKLNYMRRNPRIKDIFHNVAIE  360
             YSIELHTHAAAKTIENKLLEVLGSILPQEPVTFMFLKPRKLNYMRRNPRIKDIFHNVAIE
Sbjct  61    YSIELHTHAAAKTIENKLLEVLGSILPQEPVTFMFLKPRKLNYMRRNPRIKDIFHNVAIE  120

Query  361   PRDVARYPKETIIDKLTEITTDTAYISDTLHFLDPSYIVETFQNCPKLQTLYATLVLPVE  540
             PRDVARYPKETIIDKLTEITTDTAYISDTLHFLDPSYIVETFQNCPKLQTLYATLVLPVE
Sbjct  121   PRDVARYPKETIIDKLTEITTDTAYISDTLHFLDPSYIVETFQNCPKLQTLYATLVLPVE  180

Query  541   AAFKMESTHPNIYSLKYFGDGFQYIPGNHGGGAYHHEFSHLQWLKVGKIKWRDPKDSFLG  720
             AAFKMESTHPNIYSLKYFGDGFQYIPGNHGGGAYHHEFSHLQWLKVGKIKWRDPKDSFLG
Sbjct  181   AAFKMESTHPNIYSLKYFGDGFQYIPGNHGGGAYHHEFSHLQWLKVGKIKWRDPKDSFLG  240

Query  721   HLNYTTEQVEMHTVTVQLQESFAANHLYCIRRGDLLTPEVRTFGQPDRYVIPPQIFLPKI  900
             HLNYTTEQVEMHTVTVQLQESFAANHLYCIRRGDLLTPEVRTFGQPDRYVIPPQIFLPK+
Sbjct  241   HLNYTTEQVEMHTVTVQLQESFAANHLYCIRRGDLLTPEVRTFGQPDRYVIPPQIFLPKV  300

Query  901   HNCKKPILKKTMMQLFLYVRTVKVAKNCDIFAKVRQLIKSSDLDKYSAVELVYLVSYMEF  1080
             HNCKKPILKKTMMQLFLYVRTVKVAKNCDIFAKVRQLIKSSDLDKYSAVELVYLVSYMEF
Sbjct  301   HNCKKPILKKTMMQLFLYVRTVKVAKNCDIFAKVRQLIKSSDLDKYSAVELVYLVSYMEF  360

Query  1081  LADLQATTCFSDTLSGGLLTKTLAPVRAWIQEKKMQLFGLEDYAKLVKAVDFHPVDFSFK  1260
             LADLQATTCFSDTLSGGLLTKTLAPVRAWIQEKKMQLFGLEDYAKLVKAVDFHPVDFSFK
Sbjct  361   LADLQATTCFSDTLSGGLLTKTLAPVRAWIQEKKMQLFGLEDYAKLVKAVDFHPVDFSFK  420

Query  1261  VETWDFRFHPLQAWKAFRPREVSDVEEMESLFSDGDLLDCFTRMPAYAVNAEEDLAAIRK  1440
             VETWDFRFHPLQAWKAFRPREVSDVEEMESLFSDGDLLDCFTRMPAYAVNAEEDLAAIRK
Sbjct  421   VETWDFRFHPLQAWKAFRPREVSDVEEMESLFSDGDLLDCFTRMPAYAVNAEEDLAAIRK  480

Query  1441  TPEMDVGQEVKEPAGDRNQYSNPAETFLNKLHRKHSREVKHQAVKKAKRLAEIresmrae  1620
             TPEMDVGQEVKEPAGDRNQYSNPAETFLNKLHRKHSREVKHQAVKKAKRLAEI+ESMRAE
Sbjct  481   TPEMDVGQEVKEPAGDRNQYSNPAETFLNKLHRKHSREVKHQAVKKAKRLAEIQESMRAE  540

Query  1621  geaessemsggmgaIPSNAELPGTSGARQEPTLPITKPVPTRWEDASFTDSSVEEEQVKL  1800
             GEAESSEMS GMGAIPSNAELP TSGARQE TLP TKPVP RWEDASFTDSSVEEEQVKL
Sbjct  541   GEAESSEMSRGMGAIPSNAELPSTSGARQELTLPTTKPVPARWEDASFTDSSVEEEQVKL  600

Query  1801  PGKEAVRQRRKQVIGGLPWKHWIPQLNAVGFKALEIQRDRSGTMIMPITEMVPGLEKEDF  1980
             PGKEAV    +QVI GLPWKHWIPQLNAVGFKALEIQRDRSGTMIMPITEMV GLEKEDF
Sbjct  601   PGKEAVETATQQVIEGLPWKHWIPQLNAVGFKALEIQRDRSGTMIMPITEMVSGLEKEDF  660

Query  1981  PEGTPKELARELLAMNRSPATIPLDLLRARDYGSDVKNKRIGAITKTQATSWGEYLTGKI  2160
             PEGTPKELARELL MNRSPATIPLDLLRARDYGSDVKNKRIGAITKTQATSWGEYLTGKI
Sbjct  661   PEGTPKELARELLVMNRSPATIPLDLLRARDYGSDVKNKRIGAITKTQATSWGEYLTGKI  720

Query  2161  ESLTERKVAACVIHGAGGSGKSHAIQKALREIGKGSDITVVLPTNELRLDWSKKVPNTEP  2340
             ESLTERKVA CVIHGAGGSGKSHAIQKALREIGKGSDITVVLPTNELRLDWSKKVPNTEP
Sbjct  721   ESLTERKVATCVIHGAGGSGKSHAIQKALREIGKGSDITVVLPTNELRLDWSKKVPNTEP  780

Query  2341  YMFKTYEKALIGGTGSIVIFDDYSKLPPGYIEALICFYSKIKLVILTGDSRQSVYHETAE  2520
             YMFKTYEKALI GTGSIVIFDDYSKLPPGYIEALICFYSKIKLVILTGDSRQSVYHETAE
Sbjct  781   YMFKTYEKALISGTGSIVIFDDYSKLPPGYIEALICFYSKIKLVILTGDSRQSVYHETAE  840

Query  2521  DASIRHLGPATEYFSKYCRYYLNATHRNKKDLANMLGVYSERTGVTEISMSAEFLEGIPT  2700
             DASIRHLGPATEYFSKYCRYYLNATHRNKKDLANMLGVYSERTGVTEISMSAEFLEGIPT
Sbjct  841   DASIRHLGPATEYFSKYCRYYLNATHRNKKDLANMLGVYSERTGVTEISMSAEFLEGIPT  900

Query  2701  LVPSDEKRRLYMGTGRNDTFTYAGCQGLTKPKVQIVLDHNTQVCSANVMYTALSRATDRI  2880
             LVPSDEKR+LYMGTGRNDTFTYAGCQGLTKPKVQIVLD+NTQVCSANVMYTALSRATDRI
Sbjct  901   LVPSDEKRKLYMGTGRNDTFTYAGCQGLTKPKVQIVLDYNTQVCSANVMYTALSRATDRI  960

Query  2881  HFVNTSANSPVLWEKLDSTPYLKTFLSVVREQALreyepaeaepirepepQTHMCVenee  3060
             HFVNTSANS   WEKLDSTPYLKTFLSVVREQALREYEPAEAEPI+EPEPQTHMCVENEE
Sbjct  961   HFVNTSANSSAFWEKLDSTPYLKTFLSVVREQALREYEPAEAEPIQEPEPQTHMCVENEE  1020

Query  3061  svleeykeelleKFDREIHSESHGHSNCVQTEDTTIQLFSHQQAKDETLLWATIDARLKT  3240
             SVLEEYKEELLEKFDREIHSESHGHSNCVQTEDTTIQLFSHQQAKDETLLWATIDARLKT
Sbjct  1021  SVLEEYKEELLEKFDREIHSESHGHSNCVQTEDTTIQLFSHQQAKDETLLWATIDARLKT  1080

Query  3241  SNQETNFREFLSKKDIGDVLFLNYQKAMGLPKERIPFSQEVWEACAHEVQSKYLSKSKCN  3420
             SNQETNFREFLSKKDIGDVLFLNYQKAMGLPKERIPFSQEVWEACAHEVQSKYLSKSKCN
Sbjct  1081  SNQETNFREFLSKKDIGDVLFLNYQKAMGLPKERIPFSQEVWEACAHEVQSKYLSKSKCN  1140

Query  3421  LINGTVRQSPDFDENKIMVFLKSQWVTKVEKLGLPKIKPGQTIAAFYQQTVMLFGTMARY  3600
             LINGTVRQSPDFDENKIMVFLKSQWVTKVEKLGLPKIKPGQTIAAFYQQTVMLFGTMARY
Sbjct  1141  LINGTVRQSPDFDENKIMVFLKSQWVTKVEKLGLPKIKPGQTIAAFYQQTVMLFGTMARY  1200

Query  3601  MRWFRQAFQPKEVFINCETTPEDMSAWALNNWNFGRPSLANDYTAFDQSQDGAMLQFEVL  3780
             MRWFRQAFQPKEVFINCETTPEDMSAWALNNWNFGRPSLANDYTAFDQSQDGAMLQFEVL
Sbjct  1201  MRWFRQAFQPKEVFINCETTPEDMSAWALNNWNFGRPSLANDYTAFDQSQDGAMLQFEVL  1260

Query  3781  KAKHHCIPEEIIQAYIDIKTNAQIFLGTLSIMRLTGEGPTFDANTECNIAYTHTKFDIPA  3960
             KAKHHCIPEEIIQAYIDIKTNAQIFLGTLSIMRLTGEGPTFDANTECNIAYTHTKFDIPA
Sbjct  1261  KAKHHCIPEEIIQAYIDIKTNAQIFLGTLSIMRLTGEGPTFDANTECNIAYTHTKFDIPA  1320

Query  3961  GTAQVYAGDDSALDCVPEVKHSFHRLEDKLLLKSKPVITQQKKGSWPEFCGWLITPKGVM  4140
             GTAQVYAGDDSALDCVPEVKHSFHRLEDKLLLKSKPVITQQKKGSWPEFCGWLITPKGVM
Sbjct  1321  GTAQVYAGDDSALDCVPEVKHSFHRLEDKLLLKSKPVITQQKKGSWPEFCGWLITPKGVM  1380

Query  4141  KDPIKLHVSlklaeakgelkkCQDSYEIDLSYAYDHKDSLHDLFDEKQCQAHTLTCRTLI  4320
             KDPIKLHVSLKLAEAKGELKKCQDSYEIDLSYAYDHKDSLHDLFDEKQCQAHTLTCRTLI
Sbjct  1381  KDPIKLHVSLKLAEAKGELKKCQDSYEIDLSYAYDHKDSLHDLFDEKQCQAHTLTCRTLI  1440

Query  4321  KSGRGTVSLPRLRNFL  4368
             KSGRGTVSLPRLRNFL
Sbjct  1441  KSGRGTVSLPRLRNFL  1456


>RNA-dependent RNA polymerase [Potato virus X]
Sequence ID: QTU68560.1 Length: 1456
Range 1: 1 to 1456

Score:2856 bits(7403), Expect:0.0, 
Method:Compositional matrix adjust., 
Identities:1432/1456(98%), Positives:1438/1456(98%), Gaps:0/1456(0%)

Query  1     MAKVREVYQSFTDSTTKTLIQDEAYRNIRPIMEKHKLANPYAQTVEAANDLEGFGIATNP  180
             MAKVREVYQSFTDSTTKTLIQDEAYRNIRPIMEKHKLANPYAQTVEAANDLEGFGIATNP
Sbjct  1     MAKVREVYQSFTDSTTKTLIQDEAYRNIRPIMEKHKLANPYAQTVEAANDLEGFGIATNP  60

Query  181   YSIELHTHAAAKTIENKLLEVLGSILPQEPVTFMFLKPRKLNYMRRNPRIKDIFHNVAIE  360
             YSIELHTHAAAKTIENKLLEVLGSILPQEPVTFMFLKPRKLNYMRRNPRIKDIFHNVAIE
Sbjct  61    YSIELHTHAAAKTIENKLLEVLGSILPQEPVTFMFLKPRKLNYMRRNPRIKDIFHNVAIE  120

Query  361   PRDVARYPKETIIDKLTEITTDTAYISDTLHFLDPSYIVETFQNCPKLQTLYATLVLPVE  540
             PRDVARYPKETIIDKLTEITTDTAYISDTLHFLDPSYIVETFQNCPKLQTLYATLVLPVE
Sbjct  121   PRDVARYPKETIIDKLTEITTDTAYISDTLHFLDPSYIVETFQNCPKLQTLYATLVLPVE  180

Query  541   AAFKMESTHPNIYSLKYFGDGFQYIPGNHGGGAYHHEFSHLQWLKVGKIKWRDPKDSFLG  720
             AAFKMESTHPNIYSLKYFGDGFQYIPGNHGGGAYHHEFSHLQWLKVGKIKWRDPKDSFLG
Sbjct  181   AAFKMESTHPNIYSLKYFGDGFQYIPGNHGGGAYHHEFSHLQWLKVGKIKWRDPKDSFLG  240

Query  721   HLNYTTEQVEMHTVTVQLQESFAANHLYCIRRGDLLTPEVRTFGQPDRYVIPPQIFLPKI  900
             HLNYTTEQVEMHTVTVQLQESFAANHLYCIRRGDLLTPEVRTFGQPDRYVIPPQIFLPK+
Sbjct  241   HLNYTTEQVEMHTVTVQLQESFAANHLYCIRRGDLLTPEVRTFGQPDRYVIPPQIFLPKV  300

Query  901   HNCKKPILKKTMMQLFLYVRTVKVAKNCDIFAKVRQLIKSSDLDKYSAVELVYLVSYMEF  1080
             HNCKKPILKKTMMQLFLYVRTVKVAKNCDIFAKVRQLIKSSDLDKYSAVELVYLVSYMEF
Sbjct  301   HNCKKPILKKTMMQLFLYVRTVKVAKNCDIFAKVRQLIKSSDLDKYSAVELVYLVSYMEF  360

Query  1081  LADLQATTCFSDTLSGGLLTKTLAPVRAWIQEKKMQLFGLEDYAKLVKAVDFHPVDFSFK  1260
             LADLQATTCFSDTLSGGLLTKTLAPVRAWIQEKKMQLFGLEDYAKLVKAVDFHPVDFSFK
Sbjct  361   LADLQATTCFSDTLSGGLLTKTLAPVRAWIQEKKMQLFGLEDYAKLVKAVDFHPVDFSFK  420

Query  1261  VETWDFRFHPLQAWKAFRPREVSDVEEMESLFSDGDLLDCFTRMPAYAVNAEEDLAAIRK  1440
             VETWDFRFHPLQAWKAFRPREVSDVEEMESLFSDGDLLDCFTRMPAYAVNAEEDLAAIRK
Sbjct  421   VETWDFRFHPLQAWKAFRPREVSDVEEMESLFSDGDLLDCFTRMPAYAVNAEEDLAAIRK  480

Query  1441  TPEMDVGQEVKEPAGDRNQYSNPAETFLNKLHRKHSREVKHQAVKKAKRLAEIresmrae  1620
             TPEMDVGQEVKEPAGDRNQYSNPAETFLNKLHRKHSREVKHQAVKKAKRLAEI+ESMRAE
Sbjct  481   TPEMDVGQEVKEPAGDRNQYSNPAETFLNKLHRKHSREVKHQAVKKAKRLAEIQESMRAE  540

Query  1621  geaessemsggmgaIPSNAELPGTSGARQEPTLPITKPVPTRWEDASFTDSSVEEEQVKL  1800
             GEAESSEMS GMGAIPSNAELP TSGARQE TLP TKPVP RWEDASFTDSSVEEEQVKL
Sbjct  541   GEAESSEMSRGMGAIPSNAELPSTSGARQELTLPTTKPVPARWEDASFTDSSVEEEQVKL  600

Query  1801  PGKEAVRQRRKQVIGGLPWKHWIPQLNAVGFKALEIQRDRSGTMIMPITEMVPGLEKEDF  1980
             PGKEAV    +QVI GLPWKHWIPQLNAVGFKALEIQRDRSGTMIMPITEMV GLEKEDF
Sbjct  601   PGKEAVETATQQVIEGLPWKHWIPQLNAVGFKALEIQRDRSGTMIMPITEMVSGLEKEDF  660

Query  1981  PEGTPKELARELLAMNRSPATIPLDLLRARDYGSDVKNKRIGAITKTQATSWGEYLTGKI  2160
             PEGTPKELARELL MNRSPATIPLDLLRARDYGSDVKNKRIGAITKTQATSWGEYLTGKI
Sbjct  661   PEGTPKELARELLVMNRSPATIPLDLLRARDYGSDVKNKRIGAITKTQATSWGEYLTGKI  720

Query  2161  ESLTERKVAACVIHGAGGSGKSHAIQKALREIGKGSDITVVLPTNELRLDWSKKVPNTEP  2340
             ESLTERKVA CVIHGAGGSGKSHAIQKALREIG GSDITVVLPTNELRLDWSKKVPNTEP
Sbjct  721   ESLTERKVATCVIHGAGGSGKSHAIQKALREIGTGSDITVVLPTNELRLDWSKKVPNTEP  780

Query  2341  YMFKTYEKALIGGTGSIVIFDDYSKLPPGYIEALICFYSKIKLVILTGDSRQSVYHETAE  2520
             YMFKTYEKALI GTGSIVIFDDYSKLPPGYIEALICFYSKIKLVILTGDSRQSVYHETAE
Sbjct  781   YMFKTYEKALISGTGSIVIFDDYSKLPPGYIEALICFYSKIKLVILTGDSRQSVYHETAE  840

Query  2521  DASIRHLGPATEYFSKYCRYYLNATHRNKKDLANMLGVYSERTGVTEISMSAEFLEGIPT  2700
             DASIRHLGPATEYFSKYCRYYLNATHRNKKDLANMLGVYSERTGVTEISMSAEFLEGIPT
Sbjct  841   DASIRHLGPATEYFSKYCRYYLNATHRNKKDLANMLGVYSERTGVTEISMSAEFLEGIPT  900

Query  2701  LVPSDEKRRLYMGTGRNDTFTYAGCQGLTKPKVQIVLDHNTQVCSANVMYTALSRATDRI  2880
             LVPSDEKR+LYMGTGRNDTFTYAGCQGLTKPKVQIVLDHNTQVCSANVMYTALSRATDRI
Sbjct  901   LVPSDEKRKLYMGTGRNDTFTYAGCQGLTKPKVQIVLDHNTQVCSANVMYTALSRATDRI  960

Query  2881  HFVNTSANSPVLWEKLDSTPYLKTFLSVVREQALreyepaeaepirepepQTHMCVenee  3060
             HFVNTSANS   WEKLDSTPYLKTFLSVVREQAL+EYEPAEAEPI+EPEPQTHMCVENEE
Sbjct  961   HFVNTSANSSAFWEKLDSTPYLKTFLSVVREQALKEYEPAEAEPIQEPEPQTHMCVENEE  1020

Query  3061  svleeykeelleKFDREIHSESHGHSNCVQTEDTTIQLFSHQQAKDETLLWATIDARLKT  3240
             SVLEEYKEELLEKFDREIHSESHGHSNCVQTEDTTIQLFSHQQAKDETLLWATIDARLKT
Sbjct  1021  SVLEEYKEELLEKFDREIHSESHGHSNCVQTEDTTIQLFSHQQAKDETLLWATIDARLKT  1080

Query  3241  SNQETNFREFLSKKDIGDVLFLNYQKAMGLPKERIPFSQEVWEACAHEVQSKYLSKSKCN  3420
             SNQETNFREFLSKKDIGDVLFLNYQKAMGLPKERIPFSQEVWEACAHEVQSKYLSKSKCN
Sbjct  1081  SNQETNFREFLSKKDIGDVLFLNYQKAMGLPKERIPFSQEVWEACAHEVQSKYLSKSKCN  1140

Query  3421  LINGTVRQSPDFDENKIMVFLKSQWVTKVEKLGLPKIKPGQTIAAFYQQTVMLFGTMARY  3600
             LINGTVRQSPDFDENKIMVFLKSQWVTKVEKLGLPKIKPGQTIAAFYQQTVMLFGTMARY
Sbjct  1141  LINGTVRQSPDFDENKIMVFLKSQWVTKVEKLGLPKIKPGQTIAAFYQQTVMLFGTMARY  1200

Query  3601  MRWFRQAFQPKEVFINCETTPEDMSAWALNNWNFGRPSLANDYTAFDQSQDGAMLQFEVL  3780
             MRWFRQAFQPKEVFINCETTPEDMSAWALNNWNFGRPSLANDYTAFDQSQDGAMLQFEVL
Sbjct  1201  MRWFRQAFQPKEVFINCETTPEDMSAWALNNWNFGRPSLANDYTAFDQSQDGAMLQFEVL  1260

Query  3781  KAKHHCIPEEIIQAYIDIKTNAQIFLGTLSIMRLTGEGPTFDANTECNIAYTHTKFDIPA  3960
             KAKHHCIPEEIIQAYIDIKTNAQIFLGTLSIMRLTGEGPTFDANTECNIAYTHTKFDIPA
Sbjct  1261  KAKHHCIPEEIIQAYIDIKTNAQIFLGTLSIMRLTGEGPTFDANTECNIAYTHTKFDIPA  1320

Query  3961  GTAQVYAGDDSALDCVPEVKHSFHRLEDKLLLKSKPVITQQKKGSWPEFCGWLITPKGVM  4140
             GTAQVYAGDDSALDCVPEVKHSFHRLEDKLLLKSKPVITQQKKGSWPEFCGWLITPKGVM
Sbjct  1321  GTAQVYAGDDSALDCVPEVKHSFHRLEDKLLLKSKPVITQQKKGSWPEFCGWLITPKGVM  1380

Query  4141  KDPIKLHVSlklaeakgelkkCQDSYEIDLSYAYDHKDSLHDLFDEKQCQAHTLTCRTLI  4320
             KDPIKLHVSLKLAEAKGELKKCQDSYEIDLSYAYDHKDSLHDLFDEKQCQAHTLTCRTLI
Sbjct  1381  KDPIKLHVSLKLAEAKGELKKCQDSYEIDLSYAYDHKDSLHDLFDEKQCQAHTLTCRTLI  1440

Query  4321  KSGRGTVSLPRLRNFL  4368
             KSGRGTVSLPRLRNFL
Sbjct  1441  KSGRGTVSLPRLRNFL  1456


>RNA-dependent RNA polymerase [Potato virus X]
Sequence ID: QTU68850.1 Length: 1456
Range 1: 1 to 1456

Score:2856 bits(7403), Expect:0.0, 
Method:Compositional matrix adjust., 
Identities:1436/1456(99%), Positives:1439/1456(98%), Gaps:0/1456(0%)

Query  1     MAKVREVYQSFTDSTTKTLIQDEAYRNIRPIMEKHKLANPYAQTVEAANDLEGFGIATNP  180
             MAKVREVYQSFTDSTTKTLIQDEAYRNIRPIMEKHKLANPYAQTVEAANDLEGFGIATNP
Sbjct  1     MAKVREVYQSFTDSTTKTLIQDEAYRNIRPIMEKHKLANPYAQTVEAANDLEGFGIATNP  60

Query  181   YSIELHTHAAAKTIENKLLEVLGSILPQEPVTFMFLKPRKLNYMRRNPRIKDIFHNVAIE  360
             YSIELHTHAAAKTIENKLLEVLGSILPQEPVTFMFLKPRKLNYMRRNPRIKDIFHNVAIE
Sbjct  61    YSIELHTHAAAKTIENKLLEVLGSILPQEPVTFMFLKPRKLNYMRRNPRIKDIFHNVAIE  120

Query  361   PRDVARYPKETIIDKLTEITTDTAYISDTLHFLDPSYIVETFQNCPKLQTLYATLVLPVE  540
             PRDVARYPKETIIDKLTEITTDTAYISDTLHFLDPSYIVETFQNCPKLQTLYATLVLPVE
Sbjct  121   PRDVARYPKETIIDKLTEITTDTAYISDTLHFLDPSYIVETFQNCPKLQTLYATLVLPVE  180

Query  541   AAFKMESTHPNIYSLKYFGDGFQYIPGNHGGGAYHHEFSHLQWLKVGKIKWRDPKDSFLG  720
             AAFKMESTHPNIYSLKYFGDGFQYIPGNHGGGAYHHEFSHLQWLKVGKIKWRDPKDSFLG
Sbjct  181   AAFKMESTHPNIYSLKYFGDGFQYIPGNHGGGAYHHEFSHLQWLKVGKIKWRDPKDSFLG  240

Query  721   HLNYTTEQVEMHTVTVQLQESFAANHLYCIRRGDLLTPEVRTFGQPDRYVIPPQIFLPKI  900
             HLNYTTEQVEMHTVTVQLQESFAANHLYCIRRGDLLTPEVRTFGQPDRYVIPPQIFLPK+
Sbjct  241   HLNYTTEQVEMHTVTVQLQESFAANHLYCIRRGDLLTPEVRTFGQPDRYVIPPQIFLPKV  300

Query  901   HNCKKPILKKTMMQLFLYVRTVKVAKNCDIFAKVRQLIKSSDLDKYSAVELVYLVSYMEF  1080
             HNCKKPILKKTMMQLFLYVRTVKVAKNCDIFAKVRQLIKSSDLDKYSAVELVYLVSYMEF
Sbjct  301   HNCKKPILKKTMMQLFLYVRTVKVAKNCDIFAKVRQLIKSSDLDKYSAVELVYLVSYMEF  360

Query  1081  LADLQATTCFSDTLSGGLLTKTLAPVRAWIQEKKMQLFGLEDYAKLVKAVDFHPVDFSFK  1260
             LADLQATTCFSDTLSGGLLTKTLAPVRAWIQEKKMQLFGLEDYAKLVKAVDFHPVDFSFK
Sbjct  361   LADLQATTCFSDTLSGGLLTKTLAPVRAWIQEKKMQLFGLEDYAKLVKAVDFHPVDFSFK  420

Query  1261  VETWDFRFHPLQAWKAFRPREVSDVEEMESLFSDGDLLDCFTRMPAYAVNAEEDLAAIRK  1440
             VETWDFRFHPLQAWKAFRPREVSDVEEMESLFSDGDLLDCFTRMPAYAVNAEEDLAAIRK
Sbjct  421   VETWDFRFHPLQAWKAFRPREVSDVEEMESLFSDGDLLDCFTRMPAYAVNAEEDLAAIRK  480

Query  1441  TPEMDVGQEVKEPAGDRNQYSNPAETFLNKLHRKHSREVKHQAVKKAKRLAEIresmrae  1620
             TPEMDVGQ VKEPAGDRNQYSNPAETFLNKLHRKHSREVKHQAVKKAKRLAEI+ESMRAE
Sbjct  481   TPEMDVGQGVKEPAGDRNQYSNPAETFLNKLHRKHSREVKHQAVKKAKRLAEIQESMRAE  540

Query  1621  geaessemsggmgaIPSNAELPGTSGARQEPTLPITKPVPTRWEDASFTDSSVEEEQVKL  1800
             GEAESSEMSGGMGAIPSNAELP TSGARQE TLP TKPVP RWEDASFTDSSVEEEQVKL
Sbjct  541   GEAESSEMSGGMGAIPSNAELPSTSGARQELTLPTTKPVPARWEDASFTDSSVEEEQVKL  600

Query  1801  PGKEAVRQRRKQVIGGLPWKHWIPQLNAVGFKALEIQRDRSGTMIMPITEMVPGLEKEDF  1980
             PGKEAV    +QVI GLPWKHWIPQLNAVGFKALEIQRDRSGTMIMPITEMV GLEKEDF
Sbjct  601   PGKEAVETATQQVIEGLPWKHWIPQLNAVGFKALEIQRDRSGTMIMPITEMVSGLEKEDF  660

Query  1981  PEGTPKELARELLAMNRSPATIPLDLLRARDYGSDVKNKRIGAITKTQATSWGEYLTGKI  2160
             PEGTPKELARELL MNRSPATIPLDLLRARDYGSDVKNKRIGAITKTQATSWGEYLTGKI
Sbjct  661   PEGTPKELARELLVMNRSPATIPLDLLRARDYGSDVKNKRIGAITKTQATSWGEYLTGKI  720

Query  2161  ESLTERKVAACVIHGAGGSGKSHAIQKALREIGKGSDITVVLPTNELRLDWSKKVPNTEP  2340
             ESLTERKVA CVIHGAGGSGKSHAIQKALREIGKGSDITVVLPTNELRLDWSKKVPNTEP
Sbjct  721   ESLTERKVATCVIHGAGGSGKSHAIQKALREIGKGSDITVVLPTNELRLDWSKKVPNTEP  780

Query  2341  YMFKTYEKALIGGTGSIVIFDDYSKLPPGYIEALICFYSKIKLVILTGDSRQSVYHETAE  2520
             YMFKTYEKALIGGTGSIVIFDDYSKLPPGYIEALICFYSKIKLVILTGDSRQSVYHETAE
Sbjct  781   YMFKTYEKALIGGTGSIVIFDDYSKLPPGYIEALICFYSKIKLVILTGDSRQSVYHETAE  840

Query  2521  DASIRHLGPATEYFSKYCRYYLNATHRNKKDLANMLGVYSERTGVTEISMSAEFLEGIPT  2700
             DASIRHLGPATEYFSKYCRYYLNATHRNKKDLANMLGVYSERTGVTEISMSAEFLEGIPT
Sbjct  841   DASIRHLGPATEYFSKYCRYYLNATHRNKKDLANMLGVYSERTGVTEISMSAEFLEGIPT  900

Query  2701  LVPSDEKRRLYMGTGRNDTFTYAGCQGLTKPKVQIVLDHNTQVCSANVMYTALSRATDRI  2880
             LVPSDEKRRLYMGTGRNDTFTYAGCQGLTKPKVQIVLDHNTQVCSANVMYTALSRATDRI
Sbjct  901   LVPSDEKRRLYMGTGRNDTFTYAGCQGLTKPKVQIVLDHNTQVCSANVMYTALSRATDRI  960

Query  2881  HFVNTSANSPVLWEKLDSTPYLKTFLSVVREQALreyepaeaepirepepQTHMCVenee  3060
             HFVNTSANS   WEKLDSTPYLKTFLSVVREQALREYEPAEAEPIREPEPQTHMCVENEE
Sbjct  961   HFVNTSANSSAFWEKLDSTPYLKTFLSVVREQALREYEPAEAEPIREPEPQTHMCVENEE  1020

Query  3061  svleeykeelleKFDREIHSESHGHSNCVQTEDTTIQLFSHQQAKDETLLWATIDARLKT  3240
             SVLEEYKEELLEKFDREIHSESHGHSNCVQTEDTTIQLFSHQQAKDETLLWATIDARLKT
Sbjct  1021  SVLEEYKEELLEKFDREIHSESHGHSNCVQTEDTTIQLFSHQQAKDETLLWATIDARLKT  1080

Query  3241  SNQETNFREFLSKKDIGDVLFLNYQKAMGLPKERIPFSQEVWEACAHEVQSKYLSKSKCN  3420
             SNQETNFREFLSKKDIGDVLFLNYQKAMGLPKERIPFSQEVWEACAHEVQ KYLSKSKCN
Sbjct  1081  SNQETNFREFLSKKDIGDVLFLNYQKAMGLPKERIPFSQEVWEACAHEVQGKYLSKSKCN  1140

Query  3421  LINGTVRQSPDFDENKIMVFLKSQWVTKVEKLGLPKIKPGQTIAAFYQQTVMLFGTMARY  3600
             LINGTVRQSPDFDENKIMVFLKSQWVTKVEKLGLPKIKPGQTIAAFYQQTVMLFGTMARY
Sbjct  1141  LINGTVRQSPDFDENKIMVFLKSQWVTKVEKLGLPKIKPGQTIAAFYQQTVMLFGTMARY  1200

Query  3601  MRWFRQAFQPKEVFINCETTPEDMSAWALNNWNFGRPSLANDYTAFDQSQDGAMLQFEVL  3780
             MRWFRQAFQPKEVFINCETTPEDMSAWALNNWNFGRPSLANDYTAFDQSQDGAMLQFEVL
Sbjct  1201  MRWFRQAFQPKEVFINCETTPEDMSAWALNNWNFGRPSLANDYTAFDQSQDGAMLQFEVL  1260

Query  3781  KAKHHCIPEEIIQAYIDIKTNAQIFLGTLSIMRLTGEGPTFDANTECNIAYTHTKFDIPA  3960
             KAKHHCIPEEIIQAYIDIKTNAQIFLGTLSIMRLTGEGPTFDANTECNIAYTHTKFDIPA
Sbjct  1261  KAKHHCIPEEIIQAYIDIKTNAQIFLGTLSIMRLTGEGPTFDANTECNIAYTHTKFDIPA  1320

Query  3961  GTAQVYAGDDSALDCVPEVKHSFHRLEDKLLLKSKPVITQQKKGSWPEFCGWLITPKGVM  4140
             GTAQVYAGDDSALDCVPEVKHSFHRLEDKLLLKSKPVITQQKKGSWPEFCGWLITPKGVM
Sbjct  1321  GTAQVYAGDDSALDCVPEVKHSFHRLEDKLLLKSKPVITQQKKGSWPEFCGWLITPKGVM  1380

Query  4141  KDPIKLHVSlklaeakgelkkCQDSYEIDLSYAYDHKDSLHDLFDEKQCQAHTLTCRTLI  4320
             KDPIKLHVSLKLAEAKGELKKCQDSYEIDLSYAYDHKDSLHDLFDEKQCQAHTLTCRTLI
Sbjct  1381  KDPIKLHVSLKLAEAKGELKKCQDSYEIDLSYAYDHKDSLHDLFDEKQCQAHTLTCRTLI  1440

Query  4321  KSGRGTVSLPRLRNFL  4368
             KSGRGTVSLPRLRNFL
Sbjct  1441  KSGRGTVSLPRLRNFL  1456


>RNA-dependent RNA polymerase [Potato virus X]
Sequence ID: QTU68325.1 Length: 1456
Range 1: 1 to 1456

Score:2856 bits(7403), Expect:0.0, 
Method:Compositional matrix adjust., 
Identities:1435/1456(99%), Positives:1439/1456(98%), Gaps:0/1456(0%)

Query  1     MAKVREVYQSFTDSTTKTLIQDEAYRNIRPIMEKHKLANPYAQTVEAANDLEGFGIATNP  180
             MAKVREVYQSFTDSTTKTLIQDEAYRNIRPIMEKHKLANPYAQTVEAANDLEGFGIATNP
Sbjct  1     MAKVREVYQSFTDSTTKTLIQDEAYRNIRPIMEKHKLANPYAQTVEAANDLEGFGIATNP  60

Query  181   YSIELHTHAAAKTIENKLLEVLGSILPQEPVTFMFLKPRKLNYMRRNPRIKDIFHNVAIE  360
             YSIELHTHAAAKTIENKLLEVLGSILPQEPVTFMFLKPRKLNYMRRNPRIKDIFHNVAIE
Sbjct  61    YSIELHTHAAAKTIENKLLEVLGSILPQEPVTFMFLKPRKLNYMRRNPRIKDIFHNVAIE  120

Query  361   PRDVARYPKETIIDKLTEITTDTAYISDTLHFLDPSYIVETFQNCPKLQTLYATLVLPVE  540
             PRDVARYPKETIIDKLTEITTDTAYISDTLHFLDPSYIVETFQNCPKLQTLYATLVLPVE
Sbjct  121   PRDVARYPKETIIDKLTEITTDTAYISDTLHFLDPSYIVETFQNCPKLQTLYATLVLPVE  180

Query  541   AAFKMESTHPNIYSLKYFGDGFQYIPGNHGGGAYHHEFSHLQWLKVGKIKWRDPKDSFLG  720
             AAFKMESTHPNIYSLKYFGDGFQYIPGNHGGGAYHHEFSHLQWLKVGKIKWRDPKDSFLG
Sbjct  181   AAFKMESTHPNIYSLKYFGDGFQYIPGNHGGGAYHHEFSHLQWLKVGKIKWRDPKDSFLG  240

Query  721   HLNYTTEQVEMHTVTVQLQESFAANHLYCIRRGDLLTPEVRTFGQPDRYVIPPQIFLPKI  900
             HLNYTTEQVEMHTVTVQLQESFAANHLYCIRRGDLLTPEVRTFGQPDRYVIPPQIFLPK+
Sbjct  241   HLNYTTEQVEMHTVTVQLQESFAANHLYCIRRGDLLTPEVRTFGQPDRYVIPPQIFLPKV  300

Query  901   HNCKKPILKKTMMQLFLYVRTVKVAKNCDIFAKVRQLIKSSDLDKYSAVELVYLVSYMEF  1080
             HNCKKPILKKTMMQLFLYVRTVKVAKNCDIFAKVRQLIKSSDLDKYSAVELVYLVSYMEF
Sbjct  301   HNCKKPILKKTMMQLFLYVRTVKVAKNCDIFAKVRQLIKSSDLDKYSAVELVYLVSYMEF  360

Query  1081  LADLQATTCFSDTLSGGLLTKTLAPVRAWIQEKKMQLFGLEDYAKLVKAVDFHPVDFSFK  1260
             LADLQATTCFSDTLSGGLLTKTLAPVRAWIQEKKMQLFGLEDYAKLVKAVDFHPVDFSFK
Sbjct  361   LADLQATTCFSDTLSGGLLTKTLAPVRAWIQEKKMQLFGLEDYAKLVKAVDFHPVDFSFK  420

Query  1261  VETWDFRFHPLQAWKAFRPREVSDVEEMESLFSDGDLLDCFTRMPAYAVNAEEDLAAIRK  1440
             VETWDFRFHPLQAWKAFRPREVSDVEEMESLFSDGDLLDCFTRMPAYAVNAEEDLAAIRK
Sbjct  421   VETWDFRFHPLQAWKAFRPREVSDVEEMESLFSDGDLLDCFTRMPAYAVNAEEDLAAIRK  480

Query  1441  TPEMDVGQEVKEPAGDRNQYSNPAETFLNKLHRKHSREVKHQAVKKAKRLAEIresmrae  1620
             TPEMDVGQEVKEPAGDRNQYSNPAETFLNKLHRKHSREVKHQAVKKAKRLAEI+ESMRAE
Sbjct  481   TPEMDVGQEVKEPAGDRNQYSNPAETFLNKLHRKHSREVKHQAVKKAKRLAEIQESMRAE  540

Query  1621  geaessemsggmgaIPSNAELPGTSGARQEPTLPITKPVPTRWEDASFTDSSVEEEQVKL  1800
             GEAESSEMSGGMGAIPSNAELP TSGARQE TLP TKPVP RWEDASFTDSSVEEEQVKL
Sbjct  541   GEAESSEMSGGMGAIPSNAELPSTSGARQELTLPTTKPVPARWEDASFTDSSVEEEQVKL  600

Query  1801  PGKEAVRQRRKQVIGGLPWKHWIPQLNAVGFKALEIQRDRSGTMIMPITEMVPGLEKEDF  1980
             PGKEAV    +QVI GLPWKHWIPQLNAVGFKALEIQRDR+GTMIMPITEMV GLEKEDF
Sbjct  601   PGKEAVETATQQVIEGLPWKHWIPQLNAVGFKALEIQRDRNGTMIMPITEMVSGLEKEDF  660

Query  1981  PEGTPKELARELLAMNRSPATIPLDLLRARDYGSDVKNKRIGAITKTQATSWGEYLTGKI  2160
             PEGTPKELARELL MNRSPATIPLDLLRARDYGSDVKNKRIGAITKTQA SWGEYLTGKI
Sbjct  661   PEGTPKELARELLVMNRSPATIPLDLLRARDYGSDVKNKRIGAITKTQAASWGEYLTGKI  720

Query  2161  ESLTERKVAACVIHGAGGSGKSHAIQKALREIGKGSDITVVLPTNELRLDWSKKVPNTEP  2340
             ESLTERKVA CVIHGAGGSGKSHAIQKALREIGKGSDITVVLPTNELRLDWSKKVPNTEP
Sbjct  721   ESLTERKVATCVIHGAGGSGKSHAIQKALREIGKGSDITVVLPTNELRLDWSKKVPNTEP  780

Query  2341  YMFKTYEKALIGGTGSIVIFDDYSKLPPGYIEALICFYSKIKLVILTGDSRQSVYHETAE  2520
             YMFKTYEKALIGGTGSIVIFDDYSKLPPGYIEALICFYSKIKLVILTGDSRQSVYHETAE
Sbjct  781   YMFKTYEKALIGGTGSIVIFDDYSKLPPGYIEALICFYSKIKLVILTGDSRQSVYHETAE  840

Query  2521  DASIRHLGPATEYFSKYCRYYLNATHRNKKDLANMLGVYSERTGVTEISMSAEFLEGIPT  2700
             DASIRHLGPATEYFSKYCRYYLNATHRNKKDLANMLGVYSERTGVTEISMSAEFLEGIPT
Sbjct  841   DASIRHLGPATEYFSKYCRYYLNATHRNKKDLANMLGVYSERTGVTEISMSAEFLEGIPT  900

Query  2701  LVPSDEKRRLYMGTGRNDTFTYAGCQGLTKPKVQIVLDHNTQVCSANVMYTALSRATDRI  2880
             LVPSDEKRRLYMGTGRNDTFTYAGCQGLTKPKVQIVLDHNTQVCSANVMYTALSRATDRI
Sbjct  901   LVPSDEKRRLYMGTGRNDTFTYAGCQGLTKPKVQIVLDHNTQVCSANVMYTALSRATDRI  960

Query  2881  HFVNTSANSPVLWEKLDSTPYLKTFLSVVREQALreyepaeaepirepepQTHMCVenee  3060
             HFVNTSANS   WEKLDSTPYLKTFLSVVREQALREYEPAEAEPIREPEPQTHMCVENEE
Sbjct  961   HFVNTSANSSAFWEKLDSTPYLKTFLSVVREQALREYEPAEAEPIREPEPQTHMCVENEE  1020

Query  3061  svleeykeelleKFDREIHSESHGHSNCVQTEDTTIQLFSHQQAKDETLLWATIDARLKT  3240
             SVLEEYKEELLEKFDREIHSESHGHSNCVQTEDTTIQLFSHQQAKDETLLWATIDARLKT
Sbjct  1021  SVLEEYKEELLEKFDREIHSESHGHSNCVQTEDTTIQLFSHQQAKDETLLWATIDARLKT  1080

Query  3241  SNQETNFREFLSKKDIGDVLFLNYQKAMGLPKERIPFSQEVWEACAHEVQSKYLSKSKCN  3420
             SNQETNFREFLSKKDIGDVLFLNYQKAMGLPKERIPFSQEVWEACAHEVQSKYLSKSKCN
Sbjct  1081  SNQETNFREFLSKKDIGDVLFLNYQKAMGLPKERIPFSQEVWEACAHEVQSKYLSKSKCN  1140

Query  3421  LINGTVRQSPDFDENKIMVFLKSQWVTKVEKLGLPKIKPGQTIAAFYQQTVMLFGTMARY  3600
             LINGTVRQSPDFDENKIMVFLKSQWVTKVEKLGLPKIKPGQTIAAFYQQTVMLFGTMARY
Sbjct  1141  LINGTVRQSPDFDENKIMVFLKSQWVTKVEKLGLPKIKPGQTIAAFYQQTVMLFGTMARY  1200

Query  3601  MRWFRQAFQPKEVFINCETTPEDMSAWALNNWNFGRPSLANDYTAFDQSQDGAMLQFEVL  3780
             MRWFRQAFQPKEVFINCETTPEDMSAWALNNWNF RPSLANDYTAFDQSQDGAMLQFEVL
Sbjct  1201  MRWFRQAFQPKEVFINCETTPEDMSAWALNNWNFSRPSLANDYTAFDQSQDGAMLQFEVL  1260

Query  3781  KAKHHCIPEEIIQAYIDIKTNAQIFLGTLSIMRLTGEGPTFDANTECNIAYTHTKFDIPA  3960
             KAKHHCIPEEIIQAYIDIKTNAQIFLGTLSIMRLTGEGPTFDANTECNIAYTHTKFDIPA
Sbjct  1261  KAKHHCIPEEIIQAYIDIKTNAQIFLGTLSIMRLTGEGPTFDANTECNIAYTHTKFDIPA  1320

Query  3961  GTAQVYAGDDSALDCVPEVKHSFHRLEDKLLLKSKPVITQQKKGSWPEFCGWLITPKGVM  4140
             GTAQVYAGDDSALDCVPEVKHSFHRLEDKLLLKSKPVITQQKKGSWPEFCGWLITPKGVM
Sbjct  1321  GTAQVYAGDDSALDCVPEVKHSFHRLEDKLLLKSKPVITQQKKGSWPEFCGWLITPKGVM  1380

Query  4141  KDPIKLHVSlklaeakgelkkCQDSYEIDLSYAYDHKDSLHDLFDEKQCQAHTLTCRTLI  4320
             KDPIKLHVSLKLAEAKGELKKCQDSYEIDLSYAYDHKDSLHDLFDEKQCQAHTLTCRTLI
Sbjct  1381  KDPIKLHVSLKLAEAKGELKKCQDSYEIDLSYAYDHKDSLHDLFDEKQCQAHTLTCRTLI  1440

Query  4321  KSGRGTVSLPRLRNFL  4368
             KSGRGTVSLPRLRNFL
Sbjct  1441  KSGRGTVSLPRLRNFL  1456


>RNA-dependent RNA polymerase [Potato virus X]
Sequence ID: QTU68245.1 Length: 1456
Range 1: 1 to 1456

Score:2855 bits(7402), Expect:0.0, 
Method:Compositional matrix adjust., 
Identities:1432/1456(98%), Positives:1438/1456(98%), Gaps:0/1456(0%)

Query  1     MAKVREVYQSFTDSTTKTLIQDEAYRNIRPIMEKHKLANPYAQTVEAANDLEGFGIATNP  180
             MAKVREVYQSFTDSTTKTLIQDEAYRNIRPIMEKHKLANPYAQTVEAANDLEGFGIATNP
Sbjct  1     MAKVREVYQSFTDSTTKTLIQDEAYRNIRPIMEKHKLANPYAQTVEAANDLEGFGIATNP  60

Query  181   YSIELHTHAAAKTIENKLLEVLGSILPQEPVTFMFLKPRKLNYMRRNPRIKDIFHNVAIE  360
             YSIELHTHAAAKTIENKLLEVLGSILPQEPVTFMFLKPRKLNYMRRNPRIKDIFHNVAIE
Sbjct  61    YSIELHTHAAAKTIENKLLEVLGSILPQEPVTFMFLKPRKLNYMRRNPRIKDIFHNVAIE  120

Query  361   PRDVARYPKETIIDKLTEITTDTAYISDTLHFLDPSYIVETFQNCPKLQTLYATLVLPVE  540
             PRDVARYPKETIIDKLTEITTDTAYISDTLHFLDPSYIVETFQNCPKLQTLYATLVLPVE
Sbjct  121   PRDVARYPKETIIDKLTEITTDTAYISDTLHFLDPSYIVETFQNCPKLQTLYATLVLPVE  180

Query  541   AAFKMESTHPNIYSLKYFGDGFQYIPGNHGGGAYHHEFSHLQWLKVGKIKWRDPKDSFLG  720
             AAFKMESTHPNIYSLKYFGDGFQYIPGNHGGGAYHHEFSHLQWLKVGKIKWRDPKDSFLG
Sbjct  181   AAFKMESTHPNIYSLKYFGDGFQYIPGNHGGGAYHHEFSHLQWLKVGKIKWRDPKDSFLG  240

Query  721   HLNYTTEQVEMHTVTVQLQESFAANHLYCIRRGDLLTPEVRTFGQPDRYVIPPQIFLPKI  900
             HLNYTTEQVEMHTVTVQLQESFAANHLYCIRRGDLLTPEVRTFGQPDRYVIPPQIFLPK+
Sbjct  241   HLNYTTEQVEMHTVTVQLQESFAANHLYCIRRGDLLTPEVRTFGQPDRYVIPPQIFLPKV  300

Query  901   HNCKKPILKKTMMQLFLYVRTVKVAKNCDIFAKVRQLIKSSDLDKYSAVELVYLVSYMEF  1080
             HNCKKPILKKTMMQLFLYVRTVKVAKNCDIFAKVRQLIKSSDLDKYSAVELVYLVSYMEF
Sbjct  301   HNCKKPILKKTMMQLFLYVRTVKVAKNCDIFAKVRQLIKSSDLDKYSAVELVYLVSYMEF  360

Query  1081  LADLQATTCFSDTLSGGLLTKTLAPVRAWIQEKKMQLFGLEDYAKLVKAVDFHPVDFSFK  1260
             LADLQATTCFSDTLSGGLLTKTLAPVRAWIQEKKMQLFGLEDYAKLVKAVDFHPVDFSFK
Sbjct  361   LADLQATTCFSDTLSGGLLTKTLAPVRAWIQEKKMQLFGLEDYAKLVKAVDFHPVDFSFK  420

Query  1261  VETWDFRFHPLQAWKAFRPREVSDVEEMESLFSDGDLLDCFTRMPAYAVNAEEDLAAIRK  1440
             VETWDFRFHPLQAWKAFRPREVSDVEEMESLFSDGDLLDCFTRMPAYAVNAEEDLAAIRK
Sbjct  421   VETWDFRFHPLQAWKAFRPREVSDVEEMESLFSDGDLLDCFTRMPAYAVNAEEDLAAIRK  480

Query  1441  TPEMDVGQEVKEPAGDRNQYSNPAETFLNKLHRKHSREVKHQAVKKAKRLAEIresmrae  1620
             TPEMDVGQEVKEPAGDRNQYSNPAETFLNKLHRKHSREVKHQAVKKAKRLAEI+ESMRAE
Sbjct  481   TPEMDVGQEVKEPAGDRNQYSNPAETFLNKLHRKHSREVKHQAVKKAKRLAEIQESMRAE  540

Query  1621  geaessemsggmgaIPSNAELPGTSGARQEPTLPITKPVPTRWEDASFTDSSVEEEQVKL  1800
             GEAESSEMS GMGAIPSNAELP TSGARQE TLP TKPVP RWEDASFTDSSVEEEQVKL
Sbjct  541   GEAESSEMSRGMGAIPSNAELPSTSGARQELTLPTTKPVPARWEDASFTDSSVEEEQVKL  600

Query  1801  PGKEAVRQRRKQVIGGLPWKHWIPQLNAVGFKALEIQRDRSGTMIMPITEMVPGLEKEDF  1980
             P KEAV    +QVI GLPWKHWIPQLNAVGFKALEIQRDRSGTMIMPITEMV GLEKEDF
Sbjct  601   PEKEAVETATQQVIEGLPWKHWIPQLNAVGFKALEIQRDRSGTMIMPITEMVSGLEKEDF  660

Query  1981  PEGTPKELARELLAMNRSPATIPLDLLRARDYGSDVKNKRIGAITKTQATSWGEYLTGKI  2160
             PEGTPKELARELL MNRSPATIPLDLLRARDYGSDVKNKRIGAITKTQATSWGEYLTGKI
Sbjct  661   PEGTPKELARELLVMNRSPATIPLDLLRARDYGSDVKNKRIGAITKTQATSWGEYLTGKI  720

Query  2161  ESLTERKVAACVIHGAGGSGKSHAIQKALREIGKGSDITVVLPTNELRLDWSKKVPNTEP  2340
             ESLTERKVA CVIHGAGGSGKSHAIQKALREIGKGSDITVVLPTNELRLDWSKKVPNTEP
Sbjct  721   ESLTERKVATCVIHGAGGSGKSHAIQKALREIGKGSDITVVLPTNELRLDWSKKVPNTEP  780

Query  2341  YMFKTYEKALIGGTGSIVIFDDYSKLPPGYIEALICFYSKIKLVILTGDSRQSVYHETAE  2520
             YMFKTYEKALI GTGSIVIFDDYSKLPPGYIEALICFYSKIKLVILTGDSRQS+YHETAE
Sbjct  781   YMFKTYEKALISGTGSIVIFDDYSKLPPGYIEALICFYSKIKLVILTGDSRQSIYHETAE  840

Query  2521  DASIRHLGPATEYFSKYCRYYLNATHRNKKDLANMLGVYSERTGVTEISMSAEFLEGIPT  2700
             DASIRHLGPATEYFSKYCRYYLNATHRNKKDLANMLGVYSERTGVTEISMSAEFLEGIPT
Sbjct  841   DASIRHLGPATEYFSKYCRYYLNATHRNKKDLANMLGVYSERTGVTEISMSAEFLEGIPT  900

Query  2701  LVPSDEKRRLYMGTGRNDTFTYAGCQGLTKPKVQIVLDHNTQVCSANVMYTALSRATDRI  2880
             LVPSDEKR+LYMGTGRNDTFTYAGCQGLTKPKVQIVLDHNTQVCSANVMYTALSRATDRI
Sbjct  901   LVPSDEKRKLYMGTGRNDTFTYAGCQGLTKPKVQIVLDHNTQVCSANVMYTALSRATDRI  960

Query  2881  HFVNTSANSPVLWEKLDSTPYLKTFLSVVREQALreyepaeaepirepepQTHMCVenee  3060
             HFVNTSANS   WEKLDSTPYLKTFLSVVREQALREYEPAEAEPI+EPEPQTHMCVENEE
Sbjct  961   HFVNTSANSSAFWEKLDSTPYLKTFLSVVREQALREYEPAEAEPIQEPEPQTHMCVENEE  1020

Query  3061  svleeykeelleKFDREIHSESHGHSNCVQTEDTTIQLFSHQQAKDETLLWATIDARLKT  3240
             SVLEEYKEELLEKFDREIHSESHGHSNCVQTEDTTIQLFSHQQAKDETLLWATIDARLKT
Sbjct  1021  SVLEEYKEELLEKFDREIHSESHGHSNCVQTEDTTIQLFSHQQAKDETLLWATIDARLKT  1080

Query  3241  SNQETNFREFLSKKDIGDVLFLNYQKAMGLPKERIPFSQEVWEACAHEVQSKYLSKSKCN  3420
             SNQETNFREFLSKKDIGDVLFLNYQKAMGLPKERIPFSQEVWEACAHEVQSKYLSKSKCN
Sbjct  1081  SNQETNFREFLSKKDIGDVLFLNYQKAMGLPKERIPFSQEVWEACAHEVQSKYLSKSKCN  1140

Query  3421  LINGTVRQSPDFDENKIMVFLKSQWVTKVEKLGLPKIKPGQTIAAFYQQTVMLFGTMARY  3600
             LINGTVRQSPDFDENKIMVFLKSQWVTKVEKLGLPKIKPGQTIAAFYQQTVMLFGTMARY
Sbjct  1141  LINGTVRQSPDFDENKIMVFLKSQWVTKVEKLGLPKIKPGQTIAAFYQQTVMLFGTMARY  1200

Query  3601  MRWFRQAFQPKEVFINCETTPEDMSAWALNNWNFGRPSLANDYTAFDQSQDGAMLQFEVL  3780
             MRWFRQAFQPKEVFINCETTPEDMSAWALNNWNFGRPSLANDYTAFDQSQDGAMLQFEVL
[truncated: 215,792 more chars]
