# Supplementary material for: Whole genome sequencing and molecular detection of potato virus X in Bangladesh
Source: PLoS One. 2025 May 8;20(5):e0322935. doi: 10.1371/journal.pone.0322935 (PMC12061425; doi:10.1371/journal.pone.0322935)
Supplement: S4 File — (TXT) [file pone.0322935.s007.txt]

RID: J118Z0CV016	
Job Title:lcl|ORF2 CDS 4486-5166#681 | 226				
Program: BLASTX 
Database: nr All non-redundant GenBank CDS translations+PDB+SwissProt+PIR+PRF excluding environmental samples from WGS projects
Query #1: lcl|ORF2 CDS 4486-5166 Query ID: lcl|Query_2816786 Length: 681

Sequences producing significant alignments:
                                                                  Scientific      Common                     Max    Total Query   E    Per.   Acc.                        
Description                                                       Name            Name            Taxid      Score  Score cover Value  Ident  Len        Accession        
triple gene block protein 1 [Potato virus X]                      Potato virus X  NA              12183      458    458   99%   2e-162 99.56  226        ALI93723.1       
triple gene block protein 1 [Potato virus X]                      Potato virus X  NA              12183      457    457   99%   6e-162 99.12  226        QTU68806.1       
triple gene block protein 1 [Potato virus X]                      Potato virus X  NA              12183      457    457   99%   7e-162 99.12  226        QTU69156.1       
triple gene block protein 1 [Potato virus X]                      Potato virus X  NA              12183      457    457   99%   7e-162 99.12  226        QTU69056.1       
triple gene block protein 1 [Potato virus X]                      Potato virus X  NA              12183      456    456   99%   1e-161 99.12  226        QTU68086.1       
triple gene block protein 1 [Potato virus X]                      Potato virus X  NA              12183      456    456   99%   1e-161 99.12  226        QTU67726.1       
RecName: Full=Movement and silencing protein TGBp1; AltName:...   Potato virus X  NA              12183      456    456   99%   1e-161 98.67  226        P09396.1         
triple gene block protein 1 [Potato virus X]                      Potato virus X  NA              12183      456    456   99%   1e-161 99.12  226        AZM68732.1       
triple gene block protein 1 [Potato virus X]                      Potato virus X  NA              12183      456    456   99%   1e-161 98.67  226        QTU68576.1       
triple gene block protein 1 [Potato virus X]                      Potato virus X  NA              12183      456    456   99%   1e-161 99.12  226        QTU68821.1       
triple gene block protein 1 [Potato virus X]                      Potato virus X  NA              12183      456    456   99%   1e-161 99.12  226        QTU68316.1       
TGB1 [Potato virus X]                                             Potato virus X  NA              12183      456    456   99%   1e-161 99.12  226        QPD01708.1       
triple gene block protein 1 [Potato virus X]                      Potato virus X  NA              12183      456    456   99%   1e-161 99.12  226        AUG72025.1       
triple gene block protein 1 [Potato virus X]                      Potato virus X  NA              12183      456    456   99%   2e-161 99.12  226        AEK69529.1       
triple gene block protein 1 [Potato virus X]                      Potato virus X  NA              12183      456    456   99%   2e-161 99.56  226        QTU67796.1       
25K protein [Potato virus X]                                      Potato virus X  NA              12183      456    456   99%   2e-161 99.12  226        UZP17345.1       
triple gene block 1 protein [Potato virus X]                      Potato virus X  NA              12183      456    456   99%   2e-161 99.12  226        WNS50470.1       
triple gene block 1 protein [Potato virus X]                      Potato virus X  NA              12183      456    456   99%   2e-161 98.67  226        QVX32693.1       
triple gene block protein 1 [Potato virus X]                      Potato virus X  NA              12183      456    456   99%   3e-161 99.11  226        QTU68026.1       
triple gene block protein 1 [Potato virus X]                      Potato virus X  NA              12183      456    456   99%   3e-161 99.11  226        QTU68321.1       
triple gene block protein 1 [Potato virus X]                      Potato virus X  NA              12183      456    456   99%   3e-161 98.67  226        QTU68021.1       
25 kDa protein [Potato virus X]                                   Potato virus X  NA              12183      455    455   99%   3e-161 99.12  226        ADT79679.1       
TGB1 [Potato virus X]                                             Potato virus X  NA              12183      455    455   99%   4e-161 98.67  226        AIL49075.1       
triple gene block protein 1 [Potato virus X]                      Potato virus X  NA              12183      455    455   99%   4e-161 99.12  226        QAY29809.1       
triple gene block protein 1 [Potato virus X]                      Potato virus X  NA              12183      455    455   99%   4e-161 99.11  226        QTU68621.1       
triple gene block protein 1 [Potato virus X]                      Potato virus X  NA              12183      455    455   99%   4e-161 99.11  226        QTU68816.1       
triple gene block protein 1 [Potato virus X]                      Potato virus X  NA              12183      455    455   99%   4e-161 98.67  226        QTU68371.1       
triple gene block protein 1 [Potato virus X]                      Potato virus X  NA              12183      455    455   99%   5e-161 99.11  226        QTU68946.1       
triple gene block protein 1 [Potato virus X]                      Potato virus X  NA              12183      455    455   99%   5e-161 99.11  226        QTU67756.1       
triple gene block protein 1 [Potato virus X]                      Potato virus X  NA              12183      455    455   99%   5e-161 98.67  226        QTU69341.1       
triple gene block protein 1 [Potato virus X]                      Potato virus X  NA              12183      455    455   99%   5e-161 98.67  226        QTU68896.1       
triple gene block 1 [Potato virus X]                              Potato virus X  NA              12183      455    455   99%   5e-161 99.12  226        QKO24282.1       
triple gene block 1 [Potato virus X]                              Potato virus X  NA              12183      455    455   99%   5e-161 99.11  226        QNH91022.1       
triple gene block protein 1 [Potato virus X]                      Potato virus X  NA              12183      455    455   99%   5e-161 98.67  226        QTC11073.1       
Triple gene block protein 1 [Potato virus X]                      Potato virus X  NA              12183      455    455   99%   5e-161 98.67  226        BAJ12047.1       
movement protein [Potato virus X]                                 Potato virus X  NA              12183      455    455   99%   6e-161 98.67  226        AGT42025.1       
TGB1 [Potato virus X]                                             Potato virus X  NA              12183      455    455   99%   6e-161 98.67  226        AIL49071.1       
TGB1 [Potato virus X]                                             Potato virus X  NA              12183      455    455   99%   6e-161 98.67  226        QPD01693.1       
triple gene block protein 1 [Potato virus X]                      Potato virus X  NA              12183      454    454   99%   6e-161 99.11  226        QTU67831.1       
triple gene block protein 1 [Potato virus X]                      Potato virus X  NA              12183      454    454   99%   6e-161 98.67  226        QTU69046.1       
triple gene block protein 1 [Potato virus X]                      Potato virus X  NA              12183      454    454   99%   7e-161 98.67  226        QTU69336.1       
triple gene block protein 1 [Potato virus X]                      Potato virus X  NA              12183      454    454   99%   7e-161 99.11  226        QTU68246.1       
25KDa protein [Potato virus X]                                    Potato virus X  NA              12183      454    454   99%   7e-161 98.67  226        APC60267.1       
triple gene block protein 1 [Potato virus X]                      Potato virus X  NA              12183      454    454   99%   9e-161 98.67  226        QTU69281.1       
triple gene block protein 1 [Potato virus X]                      Potato virus X  NA              12183      454    454   99%   9e-161 99.11  226        QTU68801.1       
triple gene block protein 1 [Potato virus X]                      Potato virus X  NA              12183      454    454   99%   1e-160 98.67  226        ACJ68406.1       
triple gene block protein 1 [Potato virus X]                      Potato virus X  NA              12183      454    454   99%   1e-160 98.67  226        QTU68306.1       
triple gene block protein 1 [Potato virus X]                      Potato virus X  NA              12183      454    454   99%   1e-160 99.11  226        QTU69241.1       
triple gene block protein 1 [Potato virus X]                      Potato virus X  NA              12183      454    454   99%   1e-160 98.67  226        AUG72020.1       
triple gene block protein 1 [Potato virus X]                      Potato virus X  NA              12183      454    454   99%   1e-160 98.67  226        QTU67841.1       
triple gene block protein 1 [Potato virus X]                      Potato virus X  NA              12183      454    454   99%   2e-160 98.67  226        AUG72030.1       
triple gene block protein 1 [Potato virus X]                      Potato virus X  NA              12183      453    453   99%   2e-160 99.11  226        QTU69331.1       
triple gene block protein 1 [Potato virus X]                      Potato virus X  NA              12183      453    453   99%   2e-160 99.11  226        QTU68326.1       
triple gene block protein 1 [Potato virus X]                      Potato virus X  NA              12183      453    453   99%   2e-160 98.67  226        QTU90388.1       
triple gene block 1 [Potato virus X]                              Potato virus X  NA              12183      453    453   99%   2e-160 99.11  226        QNH91016.1       
24K protein [Potato virus X]                                      Potato virus X  NA              12183      453    453   99%   2e-160 98.67  226        AIS39944.1       
triple gene block protein 1 [Potato virus X]                      Potato virus X  NA              12183      453    453   99%   2e-160 98.23  226        QTU68291.1       
25 kDa movement protein [Potato virus X]                          Potato virus X  NA              12183      452    452   99%   4e-160 98.23  226        AAF67819.1       
triple gene block 1 protein [Potato virus X]                      Potato virus X  NA              12183      452    452   99%   4e-160 98.67  226        QZA75391.1       
triple gene block protein 1 [Potato virus X]                      Potato virus X  NA              12183      452    452   99%   4e-160 98.67  226        WCD56353.1       
triple gene block protein 1 [Potato virus X]                      Potato virus X  NA              12183      452    452   99%   4e-160 98.67  226        QTU67826.1       
TGB1 [Potato virus X]                                             Potato virus X  NA              12183      452    452   99%   4e-160 98.23  226        UWY10614.1       
triple gene block protein 1 [Potato virus X]                      Potato virus X  NA              12183      452    452   99%   5e-160 98.67  226        QTU69191.1       
triple gene block protein 1 [Potato virus X]                      Potato virus X  NA              12183      452    452   99%   5e-160 98.67  226        QTU90383.1       
triple gene block protein 1 [Potato virus X]                      Potato virus X  NA              12183      452    452   99%   5e-160 98.67  226        QTU67806.1       
triple gene block protein 1 [Potato virus X]                      Potato virus X  NA              12183      452    452   99%   5e-160 98.67  226        QTU68036.1       
triple gene block protein 1 [Potato virus X]                      Potato virus X  NA              12183      452    452   99%   6e-160 98.67  226        QTU67951.1       
triple gene block 1 [Potato virus X]                              Potato virus X  NA              12183      452    452   99%   6e-160 98.23  226        ABP87981.1       
movement and silencing protein [Potato virus X]                   Potato virus X  NA              12183      452    452   99%   7e-160 98.67  226        AJO26063.1       
triple-gene-block protein 1 [Potato virus X]                      Potato virus X  NA              12183      451    451   99%   1e-159 97.79  226        ABS87399.1       
triple gene block protein 1 [Potato virus X]                      Potato virus X  NA              12183      451    451   99%   1e-159 97.79  226        QTU67846.1       
triple-gene-block protein 1 [Potato virus X]                      Potato virus X  NA              12183      451    451   99%   1e-159 97.79  226        AAG12333.2       
25K protein [Potato virus X]                                      Potato virus X  NA              12183      451    451   99%   1e-159 98.23  226        YP_002332930.1   
triple gene block protein 1 [Potato virus X]                      Potato virus X  NA              12183      451    451   99%   1e-159 98.23  226        QTU67931.1       
ORF2 [Potato virus X]                                             Potato virus X  NA              12183      451    451   99%   1e-159 98.23  229        QTW21070.1       
triple gene block protein 1 [Potato virus X]                      Potato virus X  NA              12183      451    451   99%   2e-159 98.23  226        QTU69176.1       
triple gene block protein 1 [Potato virus X]                      Potato virus X  NA              12183      451    451   99%   3e-159 98.23  226        ACE60562.1       
triple gene block 1 protein [Potato virus X]                      Potato virus X  NA              12183      450    450   99%   3e-159 97.79  226        WWO58357.1       
triple gene block protein 1 [Potato virus X]                      Potato virus X  NA              12183      450    450   99%   4e-159 97.79  226        ALI93728.1       
triple gene block protein 1 [Potato virus X]                      Potato virus X  NA              12183      450    450   99%   5e-159 97.79  226        QTU68111.1       
triple gene block protein 1 [Potato virus X]                      Potato virus X  NA              12183      450    450   99%   5e-159 97.79  226        QTU69276.1       
triple gene block 1 [Potato virus X]                              Potato virus X  NA              12183      449    449   99%   6e-159 97.79  226        BAE07084.1       
triple gene block protein 1 [Potato virus X]                      Potato virus X  NA              12183      449    449   99%   7e-159 98.22  226        QTU67821.1       
triple gene block 1 [Potato virus X]                              Potato virus X  NA              12183      449    449   99%   1e-158 97.35  226        BAB83123.1       
triple gene block protein 1 [Potato virus X]                      Potato virus X  NA              12183      448    448   99%   2e-158 97.79  226        QTC11078.1       
triple gene block protein 1 [Potato virus X]                      Potato virus X  NA              12183      447    447   99%   4e-158 97.33  226        QTU68476.1       
Triple gene block protein 1 [Potato virus X]                      Potato virus X  NA              12183      447    447   99%   4e-158 97.79  226        BAJ12042.1       
25K protein [Potato virus X]                                      Potato virus X  NA              12183      447    447   99%   8e-158 98.22  226        QNS17440.1       
triple gene block protein 1 [Potato virus X]                      Potato virus X  NA              12183      445    445   99%   4e-157 96.90  226        QTU90393.1       
triple gene block protein 1 [Potato virus X]                      Potato virus X  NA              12183      444    444   99%   1e-156 97.78  226        QTU68766.1       
unknown product [Potato virus X]                                  Potato virus X  NA              12183      444    444   99%   1e-156 97.78  226        AAA03490.1       
triple gene block protein 1 [Potato virus X]                      Potato virus X  NA              12183      444    444   99%   2e-156 96.89  226        QTU68381.1       
ORF2 [Potato virus X]                                             Potato virus X  NA              12183      432    432   99%   3e-152 94.22  229        QTW21090.1       
ORF2 [Potato virus X]                                             Potato virus X  NA              12183      431    431   99%   1e-151 93.78  229        QTW21050.1       
triple gene block protein 1 [Potato virus X]                      Potato virus X  NA              12183      422    422   99%   4e-148 91.15  226        QTU68301.1       
ORF2 [Potato virus X]                                             Potato virus X  NA              12183      422    422   99%   4e-148 91.56  236        QTW21055.1       
triple gene block protein 1 [Potato virus X]                      Potato virus X  NA              12183      421    421   99%   9e-148 91.11  226        QTU67781.1       
triple gene block protein 1 [Potato virus X]                      Potato virus X  NA              12183      421    421   99%   1e-147 90.71  226        QTU68581.1       
triple gene block protein 1 [Potato virus X]                      Potato virus X  NA              12183      420    420   99%   2e-147 91.11  226        QTU68721.1       
triple gene block protein 1 [Potato virus X]                      Potato virus X  NA              12183      420    420   99%   3e-147 91.11  226        QTU68496.1       


Alignments:

>triple gene block protein 1 [Potato virus X]
Sequence ID: ALI93723.1 Length: 226
>25KDa protein [Potato virus X]
Sequence ID: APC60272.1 Length: 226
>25 kDa movement and silencing protein [Potato virus X]
Sequence ID: AVI26297.1 Length: 226
>triple gene block protein 1 [Potato virus X]
Sequence ID: QJF11921.1 Length: 226
>triple gene block protein 1 [Potato virus X]
Sequence ID: QNQ79640.1 Length: 226 
Range 1: 1 to 226

Score:458 bits(1179), Expect:2e-162, 
Method:Compositional matrix adjust., 
Identities:225/226(99%), Positives:225/226(99%), Gaps:0/226(0%)

Query  1    MDILIISLKSLGYSRTHKSLDSGPLVVHAVAGAGKSTALRKLILRHPTFTVHTLGVPDKV  180
            MDILIISLKSLGYSRTHKSLDSGPLVVHAVAGAGKSTALRKLILRHPTFTVHTLGVPDKV
Sbjct  1    MDILIISLKSLGYSRTHKSLDSGPLVVHAVAGAGKSTALRKLILRHPTFTVHTLGVPDKV  60

Query  181  SIRTRGIQKPGPIPEGNFAILDEYTLDNPTRNSYQALFADPYQAPEFSLEPHFYLETSFR  360
            SIRTRGIQKPGPIPEGNFAILDEYTLDN TRNSYQALFADPYQAPEFSLEPHFYLETSFR
Sbjct  61   SIRTRGIQKPGPIPEGNFAILDEYTLDNTTRNSYQALFADPYQAPEFSLEPHFYLETSFR  120

Query  361  VPRKVADLIAGCGFDFETNSQEEGHLEITGIFKGPLLGKVIAIDEESETTLSRHGVEFVK  540
            VPRKVADLIAGCGFDFETNSQEEGHLEITGIFKGPLLGKVIAIDEESETTLSRHGVEFVK
Sbjct  121  VPRKVADLIAGCGFDFETNSQEEGHLEITGIFKGPLLGKVIAIDEESETTLSRHGVEFVK  180

Query  541  PCQVTGLEFKVVTIVSAAPIEEIGQSTAFYNAITRSKGLTYVRAGT  678
            PCQVTGLEFKVVTIVSAAPIEEIGQSTAFYNAITRSKGLTYVRAGT
Sbjct  181  PCQVTGLEFKVVTIVSAAPIEEIGQSTAFYNAITRSKGLTYVRAGT  226


>triple gene block protein 1 [Potato virus X]
Sequence ID: QTU68806.1 Length: 226
>triple gene block protein 1 [Potato virus X]
Sequence ID: QTU68836.1 Length: 226
>triple gene block 1 protein [Potato virus X]
Sequence ID: XDO56428.1 Length: 226 
Range 1: 1 to 226

Score:457 bits(1176), Expect:6e-162, 
Method:Compositional matrix adjust., 
Identities:224/226(99%), Positives:225/226(99%), Gaps:0/226(0%)

Query  1    MDILIISLKSLGYSRTHKSLDSGPLVVHAVAGAGKSTALRKLILRHPTFTVHTLGVPDKV  180
            MDILIISLKSLGYSRTHKSLDSGPLVVHAVAGAGKSTALRKLILRHPTFTVHTLGVPDKV
Sbjct  1    MDILIISLKSLGYSRTHKSLDSGPLVVHAVAGAGKSTALRKLILRHPTFTVHTLGVPDKV  60

Query  181  SIRTRGIQKPGPIPEGNFAILDEYTLDNPTRNSYQALFADPYQAPEFSLEPHFYLETSFR  360
            SIRTRGIQKPGPIPEGNFAILDEYTLDN TRNSYQALFADPYQAPEFSLEPHFYLETSFR
Sbjct  61   SIRTRGIQKPGPIPEGNFAILDEYTLDNTTRNSYQALFADPYQAPEFSLEPHFYLETSFR  120

Query  361  VPRKVADLIAGCGFDFETNSQEEGHLEITGIFKGPLLGKVIAIDEESETTLSRHGVEFVK  540
            VPRKVADLIAGCGFDFETNSQEEGHLEITGIFKGPLLGKVIAIDEESETTLS+HGVEFVK
Sbjct  121  VPRKVADLIAGCGFDFETNSQEEGHLEITGIFKGPLLGKVIAIDEESETTLSKHGVEFVK  180

Query  541  PCQVTGLEFKVVTIVSAAPIEEIGQSTAFYNAITRSKGLTYVRAGT  678
            PCQVTGLEFKVVTIVSAAPIEEIGQSTAFYNAITRSKGLTYVRAGT
Sbjct  181  PCQVTGLEFKVVTIVSAAPIEEIGQSTAFYNAITRSKGLTYVRAGT  226


>triple gene block protein 1 [Potato virus X]
Sequence ID: QTU69156.1 Length: 226
>triple gene block protein 1 [Potato virus X]
Sequence ID: QTU69161.1 Length: 226 
Range 1: 1 to 226

Score:457 bits(1176), Expect:7e-162, 
Method:Compositional matrix adjust., 
Identities:224/226(99%), Positives:225/226(99%), Gaps:0/226(0%)

Query  1    MDILIISLKSLGYSRTHKSLDSGPLVVHAVAGAGKSTALRKLILRHPTFTVHTLGVPDKV  180
            MDILIISLKSLGYSRTHKSLDSGPLVVHAVAGAGKSTALRKLILRHPTFTVHTLGVPDKV
Sbjct  1    MDILIISLKSLGYSRTHKSLDSGPLVVHAVAGAGKSTALRKLILRHPTFTVHTLGVPDKV  60

Query  181  SIRTRGIQKPGPIPEGNFAILDEYTLDNPTRNSYQALFADPYQAPEFSLEPHFYLETSFR  360
            SIRTRGIQKPGPIPEGNFAILDEYTLDN TRNSYQALFADPYQAPEFSLEPHFYLETSFR
Sbjct  61   SIRTRGIQKPGPIPEGNFAILDEYTLDNTTRNSYQALFADPYQAPEFSLEPHFYLETSFR  120

Query  361  VPRKVADLIAGCGFDFETNSQEEGHLEITGIFKGPLLGKVIAIDEESETTLSRHGVEFVK  540
            +PRKVADLIAGCGFDFETNSQEEGHLEITGIFKGPLLGKVIAIDEESETTLSRHGVEFVK
Sbjct  121  IPRKVADLIAGCGFDFETNSQEEGHLEITGIFKGPLLGKVIAIDEESETTLSRHGVEFVK  180

Query  541  PCQVTGLEFKVVTIVSAAPIEEIGQSTAFYNAITRSKGLTYVRAGT  678
            PCQVTGLEFKVVTIVSAAPIEEIGQSTAFYNAITRSKGLTYVRAGT
Sbjct  181  PCQVTGLEFKVVTIVSAAPIEEIGQSTAFYNAITRSKGLTYVRAGT  226


>triple gene block protein 1 [Potato virus X]
Sequence ID: QTU69056.1 Length: 226
Range 1: 1 to 226

Score:457 bits(1176), Expect:7e-162, 
Method:Compositional matrix adjust., 
Identities:224/226(99%), Positives:225/226(99%), Gaps:0/226(0%)

Query  1    MDILIISLKSLGYSRTHKSLDSGPLVVHAVAGAGKSTALRKLILRHPTFTVHTLGVPDKV  180
            MDILIISLKSLGYSRTHKSLDSGPLVVHAVAGAGKSTALRKLILRHPTFTVHTLGVPDKV
Sbjct  1    MDILIISLKSLGYSRTHKSLDSGPLVVHAVAGAGKSTALRKLILRHPTFTVHTLGVPDKV  60

Query  181  SIRTRGIQKPGPIPEGNFAILDEYTLDNPTRNSYQALFADPYQAPEFSLEPHFYLETSFR  360
            SIRTRGIQKPGPIPEGNFAILDEYTLDN TRNSYQALFADPYQAPEFSLEPHFYLETSFR
Sbjct  61   SIRTRGIQKPGPIPEGNFAILDEYTLDNTTRNSYQALFADPYQAPEFSLEPHFYLETSFR  120

Query  361  VPRKVADLIAGCGFDFETNSQEEGHLEITGIFKGPLLGKVIAIDEESETTLSRHGVEFVK  540
            VPRKVADLIAGCGFDFETNSQEEGHLEITGIFKGPLLGKVIAIDEESETTLSRHGVEFVK
Sbjct  121  VPRKVADLIAGCGFDFETNSQEEGHLEITGIFKGPLLGKVIAIDEESETTLSRHGVEFVK  180

Query  541  PCQVTGLEFKVVTIVSAAPIEEIGQSTAFYNAITRSKGLTYVRAGT  678
            PCQVTGLEFKVVTIVSAAPIEEIGQSTAFYNAITRSKGLTYVRAG+
Sbjct  181  PCQVTGLEFKVVTIVSAAPIEEIGQSTAFYNAITRSKGLTYVRAGS  226


>triple gene block protein 1 [Potato virus X]
Sequence ID: QTU68086.1 Length: 226
Range 1: 1 to 226

Score:456 bits(1174), Expect:1e-161, 
Method:Compositional matrix adjust., 
Identities:224/226(99%), Positives:225/226(99%), Gaps:0/226(0%)

Query  1    MDILIISLKSLGYSRTHKSLDSGPLVVHAVAGAGKSTALRKLILRHPTFTVHTLGVPDKV  180
            MDILIISLKSLGYSRTHKSLDSGPLVVHAVAGAGKSTALRKLILRHPTFTVHTLGVPDKV
Sbjct  1    MDILIISLKSLGYSRTHKSLDSGPLVVHAVAGAGKSTALRKLILRHPTFTVHTLGVPDKV  60

Query  181  SIRTRGIQKPGPIPEGNFAILDEYTLDNPTRNSYQALFADPYQAPEFSLEPHFYLETSFR  360
            SIRTRGIQ+PGPIPEGNFAILDEYTLDN TRNSYQALFADPYQAPEFSLEPHFYLETSFR
Sbjct  61   SIRTRGIQRPGPIPEGNFAILDEYTLDNTTRNSYQALFADPYQAPEFSLEPHFYLETSFR  120

Query  361  VPRKVADLIAGCGFDFETNSQEEGHLEITGIFKGPLLGKVIAIDEESETTLSRHGVEFVK  540
            VPRKVADLIAGCGFDFETNSQEEGHLEITGIFKGPLLGKVIAIDEESETTLSRHGVEFVK
Sbjct  121  VPRKVADLIAGCGFDFETNSQEEGHLEITGIFKGPLLGKVIAIDEESETTLSRHGVEFVK  180

Query  541  PCQVTGLEFKVVTIVSAAPIEEIGQSTAFYNAITRSKGLTYVRAGT  678
            PCQVTGLEFKVVTIVSAAPIEEIGQSTAFYNAITRSKGLTYVRAGT
Sbjct  181  PCQVTGLEFKVVTIVSAAPIEEIGQSTAFYNAITRSKGLTYVRAGT  226


>triple gene block protein 1 [Potato virus X]
Sequence ID: QTU67726.1 Length: 226
>triple gene block protein 1 [Potato virus X]
Sequence ID: QTU67751.1 Length: 226
>triple gene block protein 1 [Potato virus X]
Sequence ID: QTU67761.1 Length: 226
>triple gene block protein 1 [Potato virus X]
Sequence ID: QTU67766.1 Length: 226
>triple gene block protein 1 [Potato virus X]
Sequence ID: QTU67876.1 Length: 226 
Range 1: 1 to 226

Score:456 bits(1174), Expect:1e-161, 
Method:Compositional matrix adjust., 
Identities:224/226(99%), Positives:225/226(99%), Gaps:0/226(0%)

Query  1    MDILIISLKSLGYSRTHKSLDSGPLVVHAVAGAGKSTALRKLILRHPTFTVHTLGVPDKV  180
            MDILIISLKSLGYSRTHKSLDSGPLVVHAVAGAGKSTALRKLILRHPTFTVHTLGVPDKV
Sbjct  1    MDILIISLKSLGYSRTHKSLDSGPLVVHAVAGAGKSTALRKLILRHPTFTVHTLGVPDKV  60

Query  181  SIRTRGIQKPGPIPEGNFAILDEYTLDNPTRNSYQALFADPYQAPEFSLEPHFYLETSFR  360
            SIRTRGIQKPGPIPEGNFAILDEYTLDN TRNSYQALFADPYQAPEFSLEPHFYLETSFR
Sbjct  61   SIRTRGIQKPGPIPEGNFAILDEYTLDNTTRNSYQALFADPYQAPEFSLEPHFYLETSFR  120

Query  361  VPRKVADLIAGCGFDFETNSQEEGHLEITGIFKGPLLGKVIAIDEESETTLSRHGVEFVK  540
            VPRKVADLIAGCGFDFETNSQEEGHLEITGIFKGPLLGKVIAIDEESETTLSRHGVEFV+
Sbjct  121  VPRKVADLIAGCGFDFETNSQEEGHLEITGIFKGPLLGKVIAIDEESETTLSRHGVEFVR  180

Query  541  PCQVTGLEFKVVTIVSAAPIEEIGQSTAFYNAITRSKGLTYVRAGT  678
            PCQVTGLEFKVVTIVSAAPIEEIGQSTAFYNAITRSKGLTYVRAGT
Sbjct  181  PCQVTGLEFKVVTIVSAAPIEEIGQSTAFYNAITRSKGLTYVRAGT  226


>RecName: Full=Movement and silencing protein TGBp1; AltName: Full=25 kDa protein; AltName: Full=Silencing suppressor P25; AltName: Full=Triple gene block 1 protein; Short=TGBp1 [Potato virus X]
Sequence ID: P09396.1 Length: 226
>put. NTP-binding helicase [Potato virus X]
Sequence ID: AAA47168.1 Length: 226 
Range 1: 1 to 226

Score:456 bits(1174), Expect:1e-161, 
Method:Compositional matrix adjust., 
Identities:223/226(99%), Positives:225/226(99%), Gaps:0/226(0%)

Query  1    MDILIISLKSLGYSRTHKSLDSGPLVVHAVAGAGKSTALRKLILRHPTFTVHTLGVPDKV  180
            MDILIISLKSLGYSRTHKSLDSGPLVVHAVAGAGKSTALRKLILRHPTFTVHTLGVPDKV
Sbjct  1    MDILIISLKSLGYSRTHKSLDSGPLVVHAVAGAGKSTALRKLILRHPTFTVHTLGVPDKV  60

Query  181  SIRTRGIQKPGPIPEGNFAILDEYTLDNPTRNSYQALFADPYQAPEFSLEPHFYLETSFR  360
            SIRTRGIQKPGPIPEGNFAILDEYTLDN TRNSYQALFADPYQAPEFSLEPHFYLETSFR
Sbjct  61   SIRTRGIQKPGPIPEGNFAILDEYTLDNTTRNSYQALFADPYQAPEFSLEPHFYLETSFR  120

Query  361  VPRKVADLIAGCGFDFETNSQEEGHLEITGIFKGPLLGKVIAIDEESETTLSRHGVEFVK  540
            VPRKVADLIAGCGFDFETNSQEEGHLEITGIFKGPLLGKVIAIDEESETTLS+HGVEFVK
Sbjct  121  VPRKVADLIAGCGFDFETNSQEEGHLEITGIFKGPLLGKVIAIDEESETTLSKHGVEFVK  180

Query  541  PCQVTGLEFKVVTIVSAAPIEEIGQSTAFYNAITRSKGLTYVRAGT  678
            PCQVTGLEFKVVT+VSAAPIEEIGQSTAFYNAITRSKGLTYVRAGT
Sbjct  181  PCQVTGLEFKVVTVVSAAPIEEIGQSTAFYNAITRSKGLTYVRAGT  226


>triple gene block protein 1 [Potato virus X]
Sequence ID: AZM68732.1 Length: 226
Range 1: 1 to 226

Score:456 bits(1174), Expect:1e-161, 
Method:Compositional matrix adjust., 
Identities:224/226(99%), Positives:225/226(99%), Gaps:0/226(0%)

Query  1    MDILIISLKSLGYSRTHKSLDSGPLVVHAVAGAGKSTALRKLILRHPTFTVHTLGVPDKV  180
            MDILIISLKSLGYSRTHKSLDSGPLVVHAVAGAGKSTALRKLILRHPTFTVHTLGVPDKV
Sbjct  1    MDILIISLKSLGYSRTHKSLDSGPLVVHAVAGAGKSTALRKLILRHPTFTVHTLGVPDKV  60

Query  181  SIRTRGIQKPGPIPEGNFAILDEYTLDNPTRNSYQALFADPYQAPEFSLEPHFYLETSFR  360
            SIRTRGIQKPGPIPEGNFAILDEYTLDN TRNSYQALFADPYQAPEFSLEPHFYLETSFR
Sbjct  61   SIRTRGIQKPGPIPEGNFAILDEYTLDNNTRNSYQALFADPYQAPEFSLEPHFYLETSFR  120

Query  361  VPRKVADLIAGCGFDFETNSQEEGHLEITGIFKGPLLGKVIAIDEESETTLSRHGVEFVK  540
            VPRKVADLIAGCGFDFETNSQEEGHLEITGIF+GPLLGKVIAIDEESETTLSRHGVEFVK
Sbjct  121  VPRKVADLIAGCGFDFETNSQEEGHLEITGIFRGPLLGKVIAIDEESETTLSRHGVEFVK  180

Query  541  PCQVTGLEFKVVTIVSAAPIEEIGQSTAFYNAITRSKGLTYVRAGT  678
            PCQVTGLEFKVVTIVSAAPIEEIGQSTAFYNAITRSKGLTYVRAGT
Sbjct  181  PCQVTGLEFKVVTIVSAAPIEEIGQSTAFYNAITRSKGLTYVRAGT  226


>triple gene block protein 1 [Potato virus X]
Sequence ID: QTU68576.1 Length: 226
Range 1: 1 to 226

Score:456 bits(1174), Expect:1e-161, 
Method:Compositional matrix adjust., 
Identities:223/226(99%), Positives:225/226(99%), Gaps:0/226(0%)

Query  1    MDILIISLKSLGYSRTHKSLDSGPLVVHAVAGAGKSTALRKLILRHPTFTVHTLGVPDKV  180
            MDILIISLKSLGYSRTHKSLDSGPLVVHAVAGAGKSTALRKLILRHPTFTVHTLGVPDKV
Sbjct  1    MDILIISLKSLGYSRTHKSLDSGPLVVHAVAGAGKSTALRKLILRHPTFTVHTLGVPDKV  60

Query  181  SIRTRGIQKPGPIPEGNFAILDEYTLDNPTRNSYQALFADPYQAPEFSLEPHFYLETSFR  360
            SIRTRGIQKPGPIPEGNFAILDEYTLDN TRNSYQALFADPYQAPEFSLEPHFYLETSFR
Sbjct  61   SIRTRGIQKPGPIPEGNFAILDEYTLDNTTRNSYQALFADPYQAPEFSLEPHFYLETSFR  120

Query  361  VPRKVADLIAGCGFDFETNSQEEGHLEITGIFKGPLLGKVIAIDEESETTLSRHGVEFVK  540
            VPRKVADLIAGCGFDFETNSQEEGHLEITGIFKGPLLGKVIAIDEESETTLSRHGVEFV+
Sbjct  121  VPRKVADLIAGCGFDFETNSQEEGHLEITGIFKGPLLGKVIAIDEESETTLSRHGVEFVR  180

Query  541  PCQVTGLEFKVVTIVSAAPIEEIGQSTAFYNAITRSKGLTYVRAGT  678
            PCQVTGLEFKVVTIVSAAP+EEIGQSTAFYNAITRSKGLTYVRAGT
Sbjct  181  PCQVTGLEFKVVTIVSAAPVEEIGQSTAFYNAITRSKGLTYVRAGT  226


>triple gene block protein 1 [Potato virus X]
Sequence ID: QTU68821.1 Length: 226
Range 1: 1 to 226

Score:456 bits(1174), Expect:1e-161, 
Method:Compositional matrix adjust., 
Identities:224/226(99%), Positives:225/226(99%), Gaps:0/226(0%)

Query  1    MDILIISLKSLGYSRTHKSLDSGPLVVHAVAGAGKSTALRKLILRHPTFTVHTLGVPDKV  180
            MDILIISLKSLGYSRTHKSLDSGPLVVHAVAGAGKSTALRKLILRHPTFTVHTLGVPDKV
Sbjct  1    MDILIISLKSLGYSRTHKSLDSGPLVVHAVAGAGKSTALRKLILRHPTFTVHTLGVPDKV  60

Query  181  SIRTRGIQKPGPIPEGNFAILDEYTLDNPTRNSYQALFADPYQAPEFSLEPHFYLETSFR  360
            SIRTRGIQKPGPIPEGNFAILDEYTLDN TRNSYQALFADPYQAPEFSLEPHFYLETSFR
Sbjct  61   SIRTRGIQKPGPIPEGNFAILDEYTLDNTTRNSYQALFADPYQAPEFSLEPHFYLETSFR  120

Query  361  VPRKVADLIAGCGFDFETNSQEEGHLEITGIFKGPLLGKVIAIDEESETTLSRHGVEFVK  540
            VPRKVA+LIAGCGFDFETNSQEEGHLEITGIFKGPLLGKVIAIDEESETTLSRHGVEFVK
Sbjct  121  VPRKVANLIAGCGFDFETNSQEEGHLEITGIFKGPLLGKVIAIDEESETTLSRHGVEFVK  180

Query  541  PCQVTGLEFKVVTIVSAAPIEEIGQSTAFYNAITRSKGLTYVRAGT  678
            PCQVTGLEFKVVTIVSAAPIEEIGQSTAFYNAITRSKGLTYVRAGT
Sbjct  181  PCQVTGLEFKVVTIVSAAPIEEIGQSTAFYNAITRSKGLTYVRAGT  226


>triple gene block protein 1 [Potato virus X]
Sequence ID: QTU68316.1 Length: 226
Range 1: 1 to 226

Score:456 bits(1174), Expect:1e-161, 
Method:Compositional matrix adjust., 
Identities:224/226(99%), Positives:224/226(99%), Gaps:0/226(0%)

Query  1    MDILIISLKSLGYSRTHKSLDSGPLVVHAVAGAGKSTALRKLILRHPTFTVHTLGVPDKV  180
            MDILIISLKSLGYSRTHKSLDSGPLVVHAVAGAGKSTALRKLILRHPTFTVHTLGVPDKV
Sbjct  1    MDILIISLKSLGYSRTHKSLDSGPLVVHAVAGAGKSTALRKLILRHPTFTVHTLGVPDKV  60

Query  181  SIRTRGIQKPGPIPEGNFAILDEYTLDNPTRNSYQALFADPYQAPEFSLEPHFYLETSFR  360
            SIRTRGIQKPGPIPEGNFAILDEYTLDN TRNSYQALFADPYQAPEFSLEPHFYLETSFR
Sbjct  61   SIRTRGIQKPGPIPEGNFAILDEYTLDNTTRNSYQALFADPYQAPEFSLEPHFYLETSFR  120

Query  361  VPRKVADLIAGCGFDFETNSQEEGHLEITGIFKGPLLGKVIAIDEESETTLSRHGVEFVK  540
            VPRKVADLIAGCGFDFETNSQEEGHLEITGIFKGPLLGKVIAIDEESETTLSRHGVEFVK
Sbjct  121  VPRKVADLIAGCGFDFETNSQEEGHLEITGIFKGPLLGKVIAIDEESETTLSRHGVEFVK  180

Query  541  PCQVTGLEFKVVTIVSAAPIEEIGQSTAFYNAITRSKGLTYVRAGT  678
            PCQVTGLEFKVVTIVSAAPIEEIGQST FYNAITRSKGLTYVRAGT
Sbjct  181  PCQVTGLEFKVVTIVSAAPIEEIGQSTTFYNAITRSKGLTYVRAGT  226


>TGB1 [Potato virus X]
Sequence ID: QPD01708.1 Length: 226
Range 1: 1 to 226

Score:456 bits(1173), Expect:1e-161, 
Method:Compositional matrix adjust., 
Identities:224/226(99%), Positives:225/226(99%), Gaps:0/226(0%)

Query  1    MDILIISLKSLGYSRTHKSLDSGPLVVHAVAGAGKSTALRKLILRHPTFTVHTLGVPDKV  180
            MDILIISLKSLGYSRTHKSLDSGPLVVHAVAGAGKSTALRKLILRHPTFTVHTLGVPDKV
Sbjct  1    MDILIISLKSLGYSRTHKSLDSGPLVVHAVAGAGKSTALRKLILRHPTFTVHTLGVPDKV  60

Query  181  SIRTRGIQKPGPIPEGNFAILDEYTLDNPTRNSYQALFADPYQAPEFSLEPHFYLETSFR  360
            SIRTRGIQKPGPIPEGNFAILDEYTLDN TRNSYQALFADPYQAPEFSLEPHFYLETSFR
Sbjct  61   SIRTRGIQKPGPIPEGNFAILDEYTLDNTTRNSYQALFADPYQAPEFSLEPHFYLETSFR  120

Query  361  VPRKVADLIAGCGFDFETNSQEEGHLEITGIFKGPLLGKVIAIDEESETTLSRHGVEFVK  540
            VPRKVADLIAGCGFDFET+SQEEGHLEITGIFKGPLLGKVIAIDEESETTLSRHGVEFVK
Sbjct  121  VPRKVADLIAGCGFDFETSSQEEGHLEITGIFKGPLLGKVIAIDEESETTLSRHGVEFVK  180

Query  541  PCQVTGLEFKVVTIVSAAPIEEIGQSTAFYNAITRSKGLTYVRAGT  678
            PCQVTGLEFKVVTIVSAAPIEEIGQSTAFYNAITRSKGLTYVRAGT
Sbjct  181  PCQVTGLEFKVVTIVSAAPIEEIGQSTAFYNAITRSKGLTYVRAGT  226


>triple gene block protein 1 [Potato virus X]
Sequence ID: AUG72025.1 Length: 226
Range 1: 1 to 226

Score:456 bits(1173), Expect:1e-161, 
Method:Compositional matrix adjust., 
Identities:224/226(99%), Positives:225/226(99%), Gaps:0/226(0%)

Query  1    MDILIISLKSLGYSRTHKSLDSGPLVVHAVAGAGKSTALRKLILRHPTFTVHTLGVPDKV  180
            MDILIISLKSLGYSRTHKSLDSGPLVVHAVAGAGKSTALRKLILRHPTFTVHTLGVPDKV
Sbjct  1    MDILIISLKSLGYSRTHKSLDSGPLVVHAVAGAGKSTALRKLILRHPTFTVHTLGVPDKV  60

Query  181  SIRTRGIQKPGPIPEGNFAILDEYTLDNPTRNSYQALFADPYQAPEFSLEPHFYLETSFR  360
            SIRTRGIQKPGPIPEGNFAILDEYTLD+ TRNSYQALFADPYQAPEFSLEPHFYLETSFR
Sbjct  61   SIRTRGIQKPGPIPEGNFAILDEYTLDSTTRNSYQALFADPYQAPEFSLEPHFYLETSFR  120

Query  361  VPRKVADLIAGCGFDFETNSQEEGHLEITGIFKGPLLGKVIAIDEESETTLSRHGVEFVK  540
            VPRKVADLIAGCGFDFETNSQEEGHLEITGIFKGPLLGKVIAIDEESETTLSRHGVEFVK
Sbjct  121  VPRKVADLIAGCGFDFETNSQEEGHLEITGIFKGPLLGKVIAIDEESETTLSRHGVEFVK  180

Query  541  PCQVTGLEFKVVTIVSAAPIEEIGQSTAFYNAITRSKGLTYVRAGT  678
            PCQVTGLEFKVVTIVSAAPIEEIGQSTAFYNAITRSKGLTYVRAGT
Sbjct  181  PCQVTGLEFKVVTIVSAAPIEEIGQSTAFYNAITRSKGLTYVRAGT  226


>triple gene block protein 1 [Potato virus X]
Sequence ID: AEK69529.1 Length: 226
Range 1: 1 to 226

Score:456 bits(1173), Expect:2e-161, 
Method:Compositional matrix adjust., 
Identities:224/226(99%), Positives:225/226(99%), Gaps:0/226(0%)

Query  1    MDILIISLKSLGYSRTHKSLDSGPLVVHAVAGAGKSTALRKLILRHPTFTVHTLGVPDKV  180
            MDILIISLKSLGYSRTHKSLDSGPLVVHAVAGAGKSTALRKLILRHPTFTVHTLGVPDKV
Sbjct  1    MDILIISLKSLGYSRTHKSLDSGPLVVHAVAGAGKSTALRKLILRHPTFTVHTLGVPDKV  60

Query  181  SIRTRGIQKPGPIPEGNFAILDEYTLDNPTRNSYQALFADPYQAPEFSLEPHFYLETSFR  360
            SIRTRGIQKPGPIPEGNFAILDEYTLDN TR+SYQALFADPYQAPEFSLEPHFYLETSFR
Sbjct  61   SIRTRGIQKPGPIPEGNFAILDEYTLDNTTRDSYQALFADPYQAPEFSLEPHFYLETSFR  120

Query  361  VPRKVADLIAGCGFDFETNSQEEGHLEITGIFKGPLLGKVIAIDEESETTLSRHGVEFVK  540
            VPRKVADLIAGCGFDFETNSQEEGHLEITGIFKGPLLGKVIAIDEESETTLSRHGVEFVK
Sbjct  121  VPRKVADLIAGCGFDFETNSQEEGHLEITGIFKGPLLGKVIAIDEESETTLSRHGVEFVK  180

Query  541  PCQVTGLEFKVVTIVSAAPIEEIGQSTAFYNAITRSKGLTYVRAGT  678
            PCQVTGLEFKVVTIVSAAPIEEIGQSTAFYNAITRSKGLTYVRAGT
Sbjct  181  PCQVTGLEFKVVTIVSAAPIEEIGQSTAFYNAITRSKGLTYVRAGT  226


>triple gene block protein 1 [Potato virus X]
Sequence ID: QTU67796.1 Length: 226
>triple gene block protein 1 [Potato virus X]
Sequence ID: QTU67886.1 Length: 226
>triple gene block protein 1 [Potato virus X]
Sequence ID: QTU67891.1 Length: 226
>triple gene block protein 1 [Potato virus X]
Sequence ID: QTU67896.1 Length: 226
>triple gene block protein 1 [Potato virus X]
Sequence ID: QTU67906.1 Length: 226 
Range 1: 1 to 225

Score:456 bits(1173), Expect:2e-161, 
Method:Compositional matrix adjust., 
Identities:224/225(99%), Positives:224/225(99%), Gaps:0/225(0%)

Query  1    MDILIISLKSLGYSRTHKSLDSGPLVVHAVAGAGKSTALRKLILRHPTFTVHTLGVPDKV  180
            MDILIISLKSLGYSRTHKSLDSGPLVVHAVAGAGKSTALRKLILRHPTFTVHTLGVPDKV
Sbjct  1    MDILIISLKSLGYSRTHKSLDSGPLVVHAVAGAGKSTALRKLILRHPTFTVHTLGVPDKV  60

Query  181  SIRTRGIQKPGPIPEGNFAILDEYTLDNPTRNSYQALFADPYQAPEFSLEPHFYLETSFR  360
            SIRTRGIQKPGPIPEGNFAILDEYTLDN TRNSYQALFADPYQAPEFSLEPHFYLETSFR
Sbjct  61   SIRTRGIQKPGPIPEGNFAILDEYTLDNTTRNSYQALFADPYQAPEFSLEPHFYLETSFR  120

Query  361  VPRKVADLIAGCGFDFETNSQEEGHLEITGIFKGPLLGKVIAIDEESETTLSRHGVEFVK  540
            VPRKVADLIAGCGFDFETNSQEEGHLEITGIFKGPLLGKVIAIDEESETTLSRHGVEFVK
Sbjct  121  VPRKVADLIAGCGFDFETNSQEEGHLEITGIFKGPLLGKVIAIDEESETTLSRHGVEFVK  180

Query  541  PCQVTGLEFKVVTIVSAAPIEEIGQSTAFYNAITRSKGLTYVRAG  675
            PCQVTGLEFKVVTIVSAAPIEEIGQSTAFYNAITRSKGLTYVRAG
Sbjct  181  PCQVTGLEFKVVTIVSAAPIEEIGQSTAFYNAITRSKGLTYVRAG  225


>25K protein [Potato virus X]
Sequence ID: UZP17345.1 Length: 226
Range 1: 1 to 226

Score:456 bits(1173), Expect:2e-161, 
Method:Compositional matrix adjust., 
Identities:224/226(99%), Positives:224/226(99%), Gaps:0/226(0%)

Query  1    MDILIISLKSLGYSRTHKSLDSGPLVVHAVAGAGKSTALRKLILRHPTFTVHTLGVPDKV  180
            MDILIISLKSLGYSRTHKSLDSGPLVVHAVAGAGKSTALRKLILRHPTFTVHTLGVPDKV
Sbjct  1    MDILIISLKSLGYSRTHKSLDSGPLVVHAVAGAGKSTALRKLILRHPTFTVHTLGVPDKV  60

Query  181  SIRTRGIQKPGPIPEGNFAILDEYTLDNPTRNSYQALFADPYQAPEFSLEPHFYLETSFR  360
            SIRTRGIQKPGP PEGNFAILDEYTLDN TRNSYQALFADPYQAPEFSLEPHFYLETSFR
Sbjct  61   SIRTRGIQKPGPFPEGNFAILDEYTLDNTTRNSYQALFADPYQAPEFSLEPHFYLETSFR  120

Query  361  VPRKVADLIAGCGFDFETNSQEEGHLEITGIFKGPLLGKVIAIDEESETTLSRHGVEFVK  540
            VPRKVADLIAGCGFDFETNSQEEGHLEITGIFKGPLLGKVIAIDEESETTLSRHGVEFVK
Sbjct  121  VPRKVADLIAGCGFDFETNSQEEGHLEITGIFKGPLLGKVIAIDEESETTLSRHGVEFVK  180

Query  541  PCQVTGLEFKVVTIVSAAPIEEIGQSTAFYNAITRSKGLTYVRAGT  678
            PCQVTGLEFKVVTIVSAAPIEEIGQSTAFYNAITRSKGLTYVRAGT
Sbjct  181  PCQVTGLEFKVVTIVSAAPIEEIGQSTAFYNAITRSKGLTYVRAGT  226


>triple gene block 1 protein [Potato virus X]
Sequence ID: WNS50470.1 Length: 226
Range 1: 1 to 226

Score:456 bits(1173), Expect:2e-161, 
Method:Compositional matrix adjust., 
Identities:224/226(99%), Positives:225/226(99%), Gaps:0/226(0%)

Query  1    MDILIISLKSLGYSRTHKSLDSGPLVVHAVAGAGKSTALRKLILRHPTFTVHTLGVPDKV  180
            MDILIISLKSLGYSRTHKSLDSGPLVVHAVAGAGKSTALRKLILRHPTFTVHTLGVPDKV
Sbjct  1    MDILIISLKSLGYSRTHKSLDSGPLVVHAVAGAGKSTALRKLILRHPTFTVHTLGVPDKV  60

Query  181  SIRTRGIQKPGPIPEGNFAILDEYTLDNPTRNSYQALFADPYQAPEFSLEPHFYLETSFR  360
            SIRTRGI+KPGPIPEGNFAILDEYTLDN TRNSYQALFADPYQAPEFSLEPHFYLETSFR
Sbjct  61   SIRTRGIRKPGPIPEGNFAILDEYTLDNTTRNSYQALFADPYQAPEFSLEPHFYLETSFR  120

Query  361  VPRKVADLIAGCGFDFETNSQEEGHLEITGIFKGPLLGKVIAIDEESETTLSRHGVEFVK  540
            VPRKVADLIAGCGFDFETNSQEEGHLEITGIFKGPLLGKVIAIDEESETTLSRHGVEFVK
Sbjct  121  VPRKVADLIAGCGFDFETNSQEEGHLEITGIFKGPLLGKVIAIDEESETTLSRHGVEFVK  180

Query  541  PCQVTGLEFKVVTIVSAAPIEEIGQSTAFYNAITRSKGLTYVRAGT  678
            PCQVTGLEFKVVTIVSAAPIEEIGQSTAFYNAITRSKGLTYVRAGT
Sbjct  181  PCQVTGLEFKVVTIVSAAPIEEIGQSTAFYNAITRSKGLTYVRAGT  226


>triple gene block 1 protein [Potato virus X]
Sequence ID: QVX32693.1 Length: 226
Range 1: 1 to 226

Score:456 bits(1173), Expect:2e-161, 
Method:Compositional matrix adjust., 
Identities:223/226(99%), Positives:225/226(99%), Gaps:0/226(0%)

Query  1    MDILIISLKSLGYSRTHKSLDSGPLVVHAVAGAGKSTALRKLILRHPTFTVHTLGVPDKV  180
            MDILIISLKSLGYSRTH+SLDSGPLVVHAVAGAGKSTALRKLILRHPTFTVHTLGVPDKV
Sbjct  1    MDILIISLKSLGYSRTHRSLDSGPLVVHAVAGAGKSTALRKLILRHPTFTVHTLGVPDKV  60

Query  181  SIRTRGIQKPGPIPEGNFAILDEYTLDNPTRNSYQALFADPYQAPEFSLEPHFYLETSFR  360
            SIRTRGIQKPGPIPEGNFAILDEYTLDN TRNSYQALFADPYQAPEFSLEPHFYLETSFR
Sbjct  61   SIRTRGIQKPGPIPEGNFAILDEYTLDNTTRNSYQALFADPYQAPEFSLEPHFYLETSFR  120

Query  361  VPRKVADLIAGCGFDFETNSQEEGHLEITGIFKGPLLGKVIAIDEESETTLSRHGVEFVK  540
            VPRKVADLIAGCGFDFETNSQEEGHLEITGIFKGPLLGKVIAIDEESETTLS+HGVEFVK
Sbjct  121  VPRKVADLIAGCGFDFETNSQEEGHLEITGIFKGPLLGKVIAIDEESETTLSKHGVEFVK  180

Query  541  PCQVTGLEFKVVTIVSAAPIEEIGQSTAFYNAITRSKGLTYVRAGT  678
            PCQVTGLEFKVVTIVSAAPIEEIGQSTAFYNAITRSKGLTYVRAGT
Sbjct  181  PCQVTGLEFKVVTIVSAAPIEEIGQSTAFYNAITRSKGLTYVRAGT  226


>triple gene block protein 1 [Potato virus X]
Sequence ID: QTU68026.1 Length: 226
Range 1: 1 to 225

Score:456 bits(1172), Expect:3e-161, 
Method:Compositional matrix adjust., 
Identities:223/225(99%), Positives:224/225(99%), Gaps:0/225(0%)

Query  1    MDILIISLKSLGYSRTHKSLDSGPLVVHAVAGAGKSTALRKLILRHPTFTVHTLGVPDKV  180
            MDILIISLKSLGYSRTHKSLDSGPLVVHAVAGAGKSTALRKLILRHPTFTVHTLGVPDKV
Sbjct  1    MDILIISLKSLGYSRTHKSLDSGPLVVHAVAGAGKSTALRKLILRHPTFTVHTLGVPDKV  60

Query  181  SIRTRGIQKPGPIPEGNFAILDEYTLDNPTRNSYQALFADPYQAPEFSLEPHFYLETSFR  360
            SIRTRGIQKPGPIPEGNFAILDEYTLDN TRNSYQALFADPYQAPEFSLEPHFYLETSFR
Sbjct  61   SIRTRGIQKPGPIPEGNFAILDEYTLDNTTRNSYQALFADPYQAPEFSLEPHFYLETSFR  120

Query  361  VPRKVADLIAGCGFDFETNSQEEGHLEITGIFKGPLLGKVIAIDEESETTLSRHGVEFVK  540
            +PRKVADLIAGCGFDFETNSQEEGHLEITGIFKGPLLGKVIAIDEESETTLSRHGVEFVK
Sbjct  121  IPRKVADLIAGCGFDFETNSQEEGHLEITGIFKGPLLGKVIAIDEESETTLSRHGVEFVK  180

Query  541  PCQVTGLEFKVVTIVSAAPIEEIGQSTAFYNAITRSKGLTYVRAG  675
            PCQVTGLEFKVVTIVSAAPIEEIGQSTAFYNAITRSKGLTYVRAG
Sbjct  181  PCQVTGLEFKVVTIVSAAPIEEIGQSTAFYNAITRSKGLTYVRAG  225


>triple gene block protein 1 [Potato virus X]
Sequence ID: QTU68321.1 Length: 226
Range 1: 1 to 225

Score:456 bits(1172), Expect:3e-161, 
Method:Compositional matrix adjust., 
Identities:223/225(99%), Positives:224/225(99%), Gaps:0/225(0%)

Query  1    MDILIISLKSLGYSRTHKSLDSGPLVVHAVAGAGKSTALRKLILRHPTFTVHTLGVPDKV  180
            MDILIISLKSLGYSRTHKSLDSGPLVVHAVAGAGKSTALRKLILRHPTFTVHTLGVPDKV
Sbjct  1    MDILIISLKSLGYSRTHKSLDSGPLVVHAVAGAGKSTALRKLILRHPTFTVHTLGVPDKV  60

Query  181  SIRTRGIQKPGPIPEGNFAILDEYTLDNPTRNSYQALFADPYQAPEFSLEPHFYLETSFR  360
            SIRTRGIQKPGPIPEGNFAILDEYTLDN TRNSYQALFADPYQAPEFSLEPHFYLETSFR
Sbjct  61   SIRTRGIQKPGPIPEGNFAILDEYTLDNTTRNSYQALFADPYQAPEFSLEPHFYLETSFR  120

Query  361  VPRKVADLIAGCGFDFETNSQEEGHLEITGIFKGPLLGKVIAIDEESETTLSRHGVEFVK  540
            VPRKVADLIAGCGFDFETNSQEEGHLEITGIFKGPLLGKVIAIDEESETTLSRHGVEFVK
Sbjct  121  VPRKVADLIAGCGFDFETNSQEEGHLEITGIFKGPLLGKVIAIDEESETTLSRHGVEFVK  180

Query  541  PCQVTGLEFKVVTIVSAAPIEEIGQSTAFYNAITRSKGLTYVRAG  675
            PCQVTGLEFKV+TIVSAAPIEEIGQSTAFYNAITRSKGLTYVRAG
Sbjct  181  PCQVTGLEFKVITIVSAAPIEEIGQSTAFYNAITRSKGLTYVRAG  225


>triple gene block protein 1 [Potato virus X]
Sequence ID: QTU68021.1 Length: 226
Range 1: 1 to 226

Score:456 bits(1172), Expect:3e-161, 
Method:Compositional matrix adjust., 
Identities:223/226(99%), Positives:224/226(99%), Gaps:0/226(0%)

Query  1    MDILIISLKSLGYSRTHKSLDSGPLVVHAVAGAGKSTALRKLILRHPTFTVHTLGVPDKV  180
            MDILIISLKSLGYSRTHKSLDSGPLVVHAVAGAGKSTALRKLILRHPTFTVHTLGVPDKV
Sbjct  1    MDILIISLKSLGYSRTHKSLDSGPLVVHAVAGAGKSTALRKLILRHPTFTVHTLGVPDKV  60

Query  181  SIRTRGIQKPGPIPEGNFAILDEYTLDNPTRNSYQALFADPYQAPEFSLEPHFYLETSFR  360
            SIRTRGIQKPGPIPEGNFAILDEYTLDN TRNSYQALFADPYQAPEFSLEPHFYLETSFR
Sbjct  61   SIRTRGIQKPGPIPEGNFAILDEYTLDNTTRNSYQALFADPYQAPEFSLEPHFYLETSFR  120

Query  361  VPRKVADLIAGCGFDFETNSQEEGHLEITGIFKGPLLGKVIAIDEESETTLSRHGVEFVK  540
            +PRKVADLIAGCGFDFETNSQEEGHLEITGIFKGPLLGKVIAIDEESETTLSRHGVEFVK
Sbjct  121  IPRKVADLIAGCGFDFETNSQEEGHLEITGIFKGPLLGKVIAIDEESETTLSRHGVEFVK  180

Query  541  PCQVTGLEFKVVTIVSAAPIEEIGQSTAFYNAITRSKGLTYVRAGT  678
            PCQVTGLEFKVVTIVSAAPIEEIGQST FYNAITRSKGLTYVRAGT
Sbjct  181  PCQVTGLEFKVVTIVSAAPIEEIGQSTTFYNAITRSKGLTYVRAGT  226


>25 kDa protein [Potato virus X]
Sequence ID: ADT79679.1 Length: 226
>25 kDa protein [Potato virus X]
Sequence ID: ADT79684.1 Length: 226 
Range 1: 1 to 226

Score:455 bits(1171), Expect:3e-161, 
Method:Compositional matrix adjust., 
Identities:224/226(99%), Positives:224/226(99%), Gaps:0/226(0%)

Query  1    MDILIISLKSLGYSRTHKSLDSGPLVVHAVAGAGKSTALRKLILRHPTFTVHTLGVPDKV  180
            MDILIISLKSLGYSRT KSLDSGPLVVHAVAGAGKSTALRKLILRHPTFTVHTLGVPDKV
Sbjct  1    MDILIISLKSLGYSRTSKSLDSGPLVVHAVAGAGKSTALRKLILRHPTFTVHTLGVPDKV  60

Query  181  SIRTRGIQKPGPIPEGNFAILDEYTLDNPTRNSYQALFADPYQAPEFSLEPHFYLETSFR  360
            SIRTRGIQKPGPIPEGNFAILDEYTLDN TRNSYQALFADPYQAPEFSLEPHFYLETSFR
Sbjct  61   SIRTRGIQKPGPIPEGNFAILDEYTLDNTTRNSYQALFADPYQAPEFSLEPHFYLETSFR  120

Query  361  VPRKVADLIAGCGFDFETNSQEEGHLEITGIFKGPLLGKVIAIDEESETTLSRHGVEFVK  540
            VPRKVADLIAGCGFDFETNSQEEGHLEITGIFKGPLLGKVIAIDEESETTLSRHGVEFVK
Sbjct  121  VPRKVADLIAGCGFDFETNSQEEGHLEITGIFKGPLLGKVIAIDEESETTLSRHGVEFVK  180

Query  541  PCQVTGLEFKVVTIVSAAPIEEIGQSTAFYNAITRSKGLTYVRAGT  678
            PCQVTGLEFKVVTIVSAAPIEEIGQSTAFYNAITRSKGLTYVRAGT
Sbjct  181  PCQVTGLEFKVVTIVSAAPIEEIGQSTAFYNAITRSKGLTYVRAGT  226


>TGB1 [Potato virus X]
Sequence ID: AIL49075.1 Length: 226
Range 1: 1 to 226

Score:455 bits(1171), Expect:4e-161, 
Method:Compositional matrix adjust., 
Identities:223/226(99%), Positives:225/226(99%), Gaps:0/226(0%)

Query  1    MDILIISLKSLGYSRTHKSLDSGPLVVHAVAGAGKSTALRKLILRHPTFTVHTLGVPDKV  180
            MDILIISLKSLGYSRTHKSLDSGPLVVHAVAGAGKSTALRKLILRHPTFTVHTLGVPDKV
Sbjct  1    MDILIISLKSLGYSRTHKSLDSGPLVVHAVAGAGKSTALRKLILRHPTFTVHTLGVPDKV  60

Query  181  SIRTRGIQKPGPIPEGNFAILDEYTLDNPTRNSYQALFADPYQAPEFSLEPHFYLETSFR  360
            SIRTRGIQKPGPIPEGNFAILDEYTLDN TRNSYQALFADPYQAPEFSLEPHFYLETSFR
Sbjct  61   SIRTRGIQKPGPIPEGNFAILDEYTLDNTTRNSYQALFADPYQAPEFSLEPHFYLETSFR  120

Query  361  VPRKVADLIAGCGFDFETNSQEEGHLEITGIFKGPLLGKVIAIDEESETTLSRHGVEFVK  540
            VPRK+A+LIAGCGFDFETNSQEEGHLEITGIFKGPLLGKVIAIDEESETTLSRHGVEFVK
Sbjct  121  VPRKLANLIAGCGFDFETNSQEEGHLEITGIFKGPLLGKVIAIDEESETTLSRHGVEFVK  180

Query  541  PCQVTGLEFKVVTIVSAAPIEEIGQSTAFYNAITRSKGLTYVRAGT  678
            PCQVTGLEFKVVTIVSAAPIEEIGQSTAFYNAITRSKGLTYVRAGT
Sbjct  181  PCQVTGLEFKVVTIVSAAPIEEIGQSTAFYNAITRSKGLTYVRAGT  226


>triple gene block protein 1 [Potato virus X]
Sequence ID: QAY29809.1 Length: 226
>triple gene block protein 1 [Potato virus X]
Sequence ID: QEQ48790.1 Length: 226
>TGBp1 [Potato virus X]
Sequence ID: QKO00736.1 Length: 226
>triple gene block protein 1 [Potato virus X]
Sequence ID: QNQ79645.1 Length: 226 
Range 1: 1 to 226

Score:455 bits(1171), Expect:4e-161, 
Method:Compositional matrix adjust., 
Identities:224/226(99%), Positives:224/226(99%), Gaps:0/226(0%)

Query  1    MDILIISLKSLGYSRTHKSLDSGPLVVHAVAGAGKSTALRKLILRHPTFTVHTLGVPDKV  180
            MDILIISLKSLGYSRTHKSLDSGPLVVHAVAGAGKSTALRKLILRHPTFTVHTLGVPDKV
Sbjct  1    MDILIISLKSLGYSRTHKSLDSGPLVVHAVAGAGKSTALRKLILRHPTFTVHTLGVPDKV  60

Query  181  SIRTRGIQKPGPIPEGNFAILDEYTLDNPTRNSYQALFADPYQAPEFSLEPHFYLETSFR  360
            SIRTRGIQKPG IPEGNFAILDEYTLDN TRNSYQALFADPYQAPEFSLEPHFYLETSFR
Sbjct  61   SIRTRGIQKPGLIPEGNFAILDEYTLDNTTRNSYQALFADPYQAPEFSLEPHFYLETSFR  120

Query  361  VPRKVADLIAGCGFDFETNSQEEGHLEITGIFKGPLLGKVIAIDEESETTLSRHGVEFVK  540
            VPRKVADLIAGCGFDFETNSQEEGHLEITGIFKGPLLGKVIAIDEESETTLSRHGVEFVK
Sbjct  121  VPRKVADLIAGCGFDFETNSQEEGHLEITGIFKGPLLGKVIAIDEESETTLSRHGVEFVK  180

Query  541  PCQVTGLEFKVVTIVSAAPIEEIGQSTAFYNAITRSKGLTYVRAGT  678
            PCQVTGLEFKVVTIVSAAPIEEIGQSTAFYNAITRSKGLTYVRAGT
Sbjct  181  PCQVTGLEFKVVTIVSAAPIEEIGQSTAFYNAITRSKGLTYVRAGT  226


>triple gene block protein 1 [Potato virus X]
Sequence ID: QTU68621.1 Length: 226
Range 1: 1 to 225

Score:455 bits(1171), Expect:4e-161, 
Method:Compositional matrix adjust., 
Identities:223/225(99%), Positives:224/225(99%), Gaps:0/225(0%)

Query  1    MDILIISLKSLGYSRTHKSLDSGPLVVHAVAGAGKSTALRKLILRHPTFTVHTLGVPDKV  180
            MDILIISLKSLGYSRTHKSLDSGPLVVHAVAGAGKSTALRKLILRHPTFTVHTLGVPDKV
Sbjct  1    MDILIISLKSLGYSRTHKSLDSGPLVVHAVAGAGKSTALRKLILRHPTFTVHTLGVPDKV  60

Query  181  SIRTRGIQKPGPIPEGNFAILDEYTLDNPTRNSYQALFADPYQAPEFSLEPHFYLETSFR  360
            SIRTRGIQKPGPIPEGNFAILDEYTLDN TRNSYQALFADPYQAPEFSLEPHFYLETSFR
Sbjct  61   SIRTRGIQKPGPIPEGNFAILDEYTLDNTTRNSYQALFADPYQAPEFSLEPHFYLETSFR  120

Query  361  VPRKVADLIAGCGFDFETNSQEEGHLEITGIFKGPLLGKVIAIDEESETTLSRHGVEFVK  540
            VP+KVADLIAGCGFDFETNSQEEGHLEITGIFKGPLLGKVIAIDEESETTLSRHGVEFVK
Sbjct  121  VPKKVADLIAGCGFDFETNSQEEGHLEITGIFKGPLLGKVIAIDEESETTLSRHGVEFVK  180

Query  541  PCQVTGLEFKVVTIVSAAPIEEIGQSTAFYNAITRSKGLTYVRAG  675
            PCQVTGLEFKVVTIVSAAPIEEIGQSTAFYNAITRSKGLTYVRAG
Sbjct  181  PCQVTGLEFKVVTIVSAAPIEEIGQSTAFYNAITRSKGLTYVRAG  225


>triple gene block protein 1 [Potato virus X]
Sequence ID: QTU68816.1 Length: 226
Range 1: 1 to 225

Score:455 bits(1171), Expect:4e-161, 
Method:Compositional matrix adjust., 
Identities:223/225(99%), Positives:224/225(99%), Gaps:0/225(0%)

Query  1    MDILIISLKSLGYSRTHKSLDSGPLVVHAVAGAGKSTALRKLILRHPTFTVHTLGVPDKV  180
            MDILIISLKSLGYSRTHKSLDSGPLVVHAVAGAGKSTALRKLILRHPTFTVHTLGVPDKV
Sbjct  1    MDILIISLKSLGYSRTHKSLDSGPLVVHAVAGAGKSTALRKLILRHPTFTVHTLGVPDKV  60

Query  181  SIRTRGIQKPGPIPEGNFAILDEYTLDNPTRNSYQALFADPYQAPEFSLEPHFYLETSFR  360
            SIRTRGIQKPGPIPEGNFAILDEYTLDN TRNSYQALFADPYQAPEFSLEPHFYLETSFR
Sbjct  61   SIRTRGIQKPGPIPEGNFAILDEYTLDNTTRNSYQALFADPYQAPEFSLEPHFYLETSFR  120

Query  361  VPRKVADLIAGCGFDFETNSQEEGHLEITGIFKGPLLGKVIAIDEESETTLSRHGVEFVK  540
            VPRKVADLIAGCGFDFETNSQEEGHLEITGIFKGPLLGKVIAIDEESETTLS+HGVEFVK
Sbjct  121  VPRKVADLIAGCGFDFETNSQEEGHLEITGIFKGPLLGKVIAIDEESETTLSKHGVEFVK  180

Query  541  PCQVTGLEFKVVTIVSAAPIEEIGQSTAFYNAITRSKGLTYVRAG  675
            PCQVTGLEFKVVTIVSAAPIEEIGQSTAFYNAITRSKGLTYVRAG
Sbjct  181  PCQVTGLEFKVVTIVSAAPIEEIGQSTAFYNAITRSKGLTYVRAG  225


>triple gene block protein 1 [Potato virus X]
Sequence ID: QTU68371.1 Length: 226
Range 1: 1 to 226

Score:455 bits(1171), Expect:4e-161, 
Method:Compositional matrix adjust., 
Identities:223/226(99%), Positives:224/226(99%), Gaps:0/226(0%)

Query  1    MDILIISLKSLGYSRTHKSLDSGPLVVHAVAGAGKSTALRKLILRHPTFTVHTLGVPDKV  180
            MDILIISLKSLGYSRTHKSLDSGPLVVHAVAGAGKSTALRKLILRHPTFTVHTLGVPDKV
Sbjct  1    MDILIISLKSLGYSRTHKSLDSGPLVVHAVAGAGKSTALRKLILRHPTFTVHTLGVPDKV  60

Query  181  SIRTRGIQKPGPIPEGNFAILDEYTLDNPTRNSYQALFADPYQAPEFSLEPHFYLETSFR  360
            SIRTRGIQKPGPIPEGNFAILDEYTLDN TRNSYQALFADPYQAPEFSLEPHFYLETSFR
Sbjct  61   SIRTRGIQKPGPIPEGNFAILDEYTLDNTTRNSYQALFADPYQAPEFSLEPHFYLETSFR  120

Query  361  VPRKVADLIAGCGFDFETNSQEEGHLEITGIFKGPLLGKVIAIDEESETTLSRHGVEFVK  540
            VPRKVADLIAGCGFDFETNSQEEGHLEITGIFKGPLLGKVIAIDEESETTLSRH VEFV+
Sbjct  121  VPRKVADLIAGCGFDFETNSQEEGHLEITGIFKGPLLGKVIAIDEESETTLSRHSVEFVR  180

Query  541  PCQVTGLEFKVVTIVSAAPIEEIGQSTAFYNAITRSKGLTYVRAGT  678
            PCQVTGLEFKVVTIVSAAPIEEIGQSTAFYNAITRSKGLTYVRAGT
Sbjct  181  PCQVTGLEFKVVTIVSAAPIEEIGQSTAFYNAITRSKGLTYVRAGT  226


>triple gene block protein 1 [Potato virus X]
Sequence ID: QTU68946.1 Length: 226
Range 1: 1 to 225

Score:455 bits(1170), Expect:5e-161, 
Method:Compositional matrix adjust., 
Identities:223/225(99%), Positives:224/225(99%), Gaps:0/225(0%)

Query  1    MDILIISLKSLGYSRTHKSLDSGPLVVHAVAGAGKSTALRKLILRHPTFTVHTLGVPDKV  180
            MDILIISLKSLGYSRTHKSLDSGPLVVHAVAGAGKSTALRKLILRHPTFTVHTLGVPDKV
Sbjct  1    MDILIISLKSLGYSRTHKSLDSGPLVVHAVAGAGKSTALRKLILRHPTFTVHTLGVPDKV  60

Query  181  SIRTRGIQKPGPIPEGNFAILDEYTLDNPTRNSYQALFADPYQAPEFSLEPHFYLETSFR  360
            SIRTRGIQKPGPIPEGNFAILDEYTLDN TRNSYQALFADPYQAPEFSLEPHFYLETSFR
Sbjct  61   SIRTRGIQKPGPIPEGNFAILDEYTLDNTTRNSYQALFADPYQAPEFSLEPHFYLETSFR  120

Query  361  VPRKVADLIAGCGFDFETNSQEEGHLEITGIFKGPLLGKVIAIDEESETTLSRHGVEFVK  540
            VPRKVADLIAGCGFDFETNSQEEGHLEITGIF+GPLLGKVIAIDEESETTLSRHGVEFVK
Sbjct  121  VPRKVADLIAGCGFDFETNSQEEGHLEITGIFRGPLLGKVIAIDEESETTLSRHGVEFVK  180

Query  541  PCQVTGLEFKVVTIVSAAPIEEIGQSTAFYNAITRSKGLTYVRAG  675
            PCQVTGLEFKVVTIVSAAPIEEIGQSTAFYNAITRSKGLTYVRAG
Sbjct  181  PCQVTGLEFKVVTIVSAAPIEEIGQSTAFYNAITRSKGLTYVRAG  225


>triple gene block protein 1 [Potato virus X]
Sequence ID: QTU67756.1 Length: 226
>triple gene block protein 1 [Potato virus X]
Sequence ID: QTU67771.1 Length: 226
>triple gene block protein 1 [Potato virus X]
Sequence ID: QTU67801.1 Length: 226
>triple gene block protein 1 [Potato virus X]
Sequence ID: QTU67856.1 Length: 226
>triple gene block protein 1 [Potato virus X]
Sequence ID: QTU67881.1 Length: 226 
Range 1: 1 to 225

Score:455 bits(1170), Expect:5e-161, 
Method:Compositional matrix adjust., 
Identities:223/225(99%), Positives:224/225(99%), Gaps:0/225(0%)

Query  1    MDILIISLKSLGYSRTHKSLDSGPLVVHAVAGAGKSTALRKLILRHPTFTVHTLGVPDKV  180
            MDILIISLKSLGYSRTHKSLDSGPLVVHAVAGAGKSTALRKLILRHPTFTVHTLGVPDKV
Sbjct  1    MDILIISLKSLGYSRTHKSLDSGPLVVHAVAGAGKSTALRKLILRHPTFTVHTLGVPDKV  60

Query  181  SIRTRGIQKPGPIPEGNFAILDEYTLDNPTRNSYQALFADPYQAPEFSLEPHFYLETSFR  360
            SIRTRGIQKPGPIPEGNFAILDEYTLDN TRNSYQALFADPYQAPEFSLEPHFYLETSFR
Sbjct  61   SIRTRGIQKPGPIPEGNFAILDEYTLDNTTRNSYQALFADPYQAPEFSLEPHFYLETSFR  120

Query  361  VPRKVADLIAGCGFDFETNSQEEGHLEITGIFKGPLLGKVIAIDEESETTLSRHGVEFVK  540
            VPRKVADLIAGCGFDFETNSQEEGHLEITGIFKGPLLGKVIAIDEESETTLSRHGVEFV+
Sbjct  121  VPRKVADLIAGCGFDFETNSQEEGHLEITGIFKGPLLGKVIAIDEESETTLSRHGVEFVR  180

Query  541  PCQVTGLEFKVVTIVSAAPIEEIGQSTAFYNAITRSKGLTYVRAG  675
            PCQVTGLEFKVVTIVSAAPIEEIGQSTAFYNAITRSKGLTYVRAG
Sbjct  181  PCQVTGLEFKVVTIVSAAPIEEIGQSTAFYNAITRSKGLTYVRAG  225


>triple gene block protein 1 [Potato virus X]
Sequence ID: QTU69341.1 Length: 226
Range 1: 1 to 225

Score:455 bits(1170), Expect:5e-161, 
Method:Compositional matrix adjust., 
Identities:222/225(99%), Positives:224/225(99%), Gaps:0/225(0%)

Query  1    MDILIISLKSLGYSRTHKSLDSGPLVVHAVAGAGKSTALRKLILRHPTFTVHTLGVPDKV  180
            MDILIISLKSLGYSRTHKSLDSGPLVVHAVAGAGKSTALRKLILRHPTFTVHTLGVPDK+
Sbjct  1    MDILIISLKSLGYSRTHKSLDSGPLVVHAVAGAGKSTALRKLILRHPTFTVHTLGVPDKI  60

Query  181  SIRTRGIQKPGPIPEGNFAILDEYTLDNPTRNSYQALFADPYQAPEFSLEPHFYLETSFR  360
            SIRTRGIQKPGPIPEGNFAILDEYTLDN TRNSYQALFADPYQAPEFSLEPHFYLETSFR
Sbjct  61   SIRTRGIQKPGPIPEGNFAILDEYTLDNTTRNSYQALFADPYQAPEFSLEPHFYLETSFR  120

Query  361  VPRKVADLIAGCGFDFETNSQEEGHLEITGIFKGPLLGKVIAIDEESETTLSRHGVEFVK  540
            VPRKVADLIAGCGFDFETNSQEEGHLEITGIFKGPLLGKVIAIDEESETTLSRHGVEFVK
Sbjct  121  VPRKVADLIAGCGFDFETNSQEEGHLEITGIFKGPLLGKVIAIDEESETTLSRHGVEFVK  180

Query  541  PCQVTGLEFKVVTIVSAAPIEEIGQSTAFYNAITRSKGLTYVRAG  675
            PCQVTGLEFKVVTIVSAAPIEEIGQSTAFYNA+TRSKGLTYVRAG
Sbjct  181  PCQVTGLEFKVVTIVSAAPIEEIGQSTAFYNAVTRSKGLTYVRAG  225


>triple gene block protein 1 [Potato virus X]
Sequence ID: QTU68896.1 Length: 226
Range 1: 1 to 226

Score:455 bits(1170), Expect:5e-161, 
Method:Compositional matrix adjust., 
Identities:223/226(99%), Positives:224/226(99%), Gaps:0/226(0%)

Query  1    MDILIISLKSLGYSRTHKSLDSGPLVVHAVAGAGKSTALRKLILRHPTFTVHTLGVPDKV  180
            MDILIISLKSLGYSRTHKSLDSGPLVVHAVAGAGKSTALRKLILRHPTFTVHTLGVPDKV
Sbjct  1    MDILIISLKSLGYSRTHKSLDSGPLVVHAVAGAGKSTALRKLILRHPTFTVHTLGVPDKV  60

Query  181  SIRTRGIQKPGPIPEGNFAILDEYTLDNPTRNSYQALFADPYQAPEFSLEPHFYLETSFR  360
            SIRTRGIQKPG IPEGNFAILDEYTLDN TRNSYQALFADPYQAPEFSLEPHFYLETSFR
Sbjct  61   SIRTRGIQKPGTIPEGNFAILDEYTLDNTTRNSYQALFADPYQAPEFSLEPHFYLETSFR  120

Query  361  VPRKVADLIAGCGFDFETNSQEEGHLEITGIFKGPLLGKVIAIDEESETTLSRHGVEFVK  540
            VPRKVADLIAGCGFDFETNSQEEGHLEITGIFKGPLLGKVIAIDEESETTLSRHGVEFV+
Sbjct  121  VPRKVADLIAGCGFDFETNSQEEGHLEITGIFKGPLLGKVIAIDEESETTLSRHGVEFVR  180

Query  541  PCQVTGLEFKVVTIVSAAPIEEIGQSTAFYNAITRSKGLTYVRAGT  678
            PCQVTGLEFKVVTIVSAAPIEEIGQSTAFYNAITRSKGLTYVRAGT
Sbjct  181  PCQVTGLEFKVVTIVSAAPIEEIGQSTAFYNAITRSKGLTYVRAGT  226


>triple gene block 1 [Potato virus X]
Sequence ID: QKO24282.1 Length: 226
>triple gene block protein 1 [Potato virus X]
Sequence ID: QTU67936.1 Length: 226
>triple gene block protein 1 [Potato virus X]
Sequence ID: QTU68276.1 Length: 226
>triple gene block protein 1 [Potato virus X]
Sequence ID: QTU68281.1 Length: 226
>triple gene block protein 1 [Potato virus X]
Sequence ID: QTU68331.1 Length: 226 
Range 1: 1 to 226

Score:455 bits(1170), Expect:5e-161, 
Method:Compositional matrix adjust., 
Identities:224/226(99%), Positives:224/226(99%), Gaps:0/226(0%)

Query  1    MDILIISLKSLGYSRTHKSLDSGPLVVHAVAGAGKSTALRKLILRHPTFTVHTLGVPDKV  180
            MDILIISLKSLGYSRTHK LDSGPLVVHAVAGAGKSTALRKLILRHPTFTVHTLGVPDKV
Sbjct  1    MDILIISLKSLGYSRTHKPLDSGPLVVHAVAGAGKSTALRKLILRHPTFTVHTLGVPDKV  60

Query  181  SIRTRGIQKPGPIPEGNFAILDEYTLDNPTRNSYQALFADPYQAPEFSLEPHFYLETSFR  360
            SIRTRGIQKPGPIPEGNFAILDEYTLDN TRNSYQALFADPYQAPEFSLEPHFYLETSFR
Sbjct  61   SIRTRGIQKPGPIPEGNFAILDEYTLDNTTRNSYQALFADPYQAPEFSLEPHFYLETSFR  120

Query  361  VPRKVADLIAGCGFDFETNSQEEGHLEITGIFKGPLLGKVIAIDEESETTLSRHGVEFVK  540
            VPRKVADLIAGCGFDFETNSQEEGHLEITGIFKGPLLGKVIAIDEESETTLSRHGVEFVK
Sbjct  121  VPRKVADLIAGCGFDFETNSQEEGHLEITGIFKGPLLGKVIAIDEESETTLSRHGVEFVK  180

Query  541  PCQVTGLEFKVVTIVSAAPIEEIGQSTAFYNAITRSKGLTYVRAGT  678
            PCQVTGLEFKVVTIVSAAPIEEIGQSTAFYNAITRSKGLTYVRAGT
Sbjct  181  PCQVTGLEFKVVTIVSAAPIEEIGQSTAFYNAITRSKGLTYVRAGT  226


>triple gene block 1 [Potato virus X]
Sequence ID: QNH91022.1 Length: 226
Range 1: 1 to 225

Score:455 bits(1170), Expect:5e-161, 
Method:Compositional matrix adjust., 
Identities:223/225(99%), Positives:224/225(99%), Gaps:0/225(0%)

Query  1    MDILIISLKSLGYSRTHKSLDSGPLVVHAVAGAGKSTALRKLILRHPTFTVHTLGVPDKV  180
            MDILIISLKSLGYSRTHKSLDSGPLVVHAVAGAGKSTALRKLILRHPTFTVHTLGVPDKV
Sbjct  1    MDILIISLKSLGYSRTHKSLDSGPLVVHAVAGAGKSTALRKLILRHPTFTVHTLGVPDKV  60

Query  181  SIRTRGIQKPGPIPEGNFAILDEYTLDNPTRNSYQALFADPYQAPEFSLEPHFYLETSFR  360
            SIRTRGIQ+PGPIPEGNFAILDEYTLDN TRNSYQALFADPYQAPEFSLEPHFYLETSFR
Sbjct  61   SIRTRGIQQPGPIPEGNFAILDEYTLDNTTRNSYQALFADPYQAPEFSLEPHFYLETSFR  120

Query  361  VPRKVADLIAGCGFDFETNSQEEGHLEITGIFKGPLLGKVIAIDEESETTLSRHGVEFVK  540
            VPRKVADLIAGCGFDFETNSQEEGHLEITGIFKGPLLGKVIAIDEESETTLSRHGVEFVK
Sbjct  121  VPRKVADLIAGCGFDFETNSQEEGHLEITGIFKGPLLGKVIAIDEESETTLSRHGVEFVK  180

Query  541  PCQVTGLEFKVVTIVSAAPIEEIGQSTAFYNAITRSKGLTYVRAG  675
            PCQVTGLEFKVVTIVSAAPIEEIGQSTAFYNAITRSKGLTYVRAG
Sbjct  181  PCQVTGLEFKVVTIVSAAPIEEIGQSTAFYNAITRSKGLTYVRAG  225


>triple gene block protein 1 [Potato virus X]
Sequence ID: QTC11073.1 Length: 226
Range 1: 1 to 226

Score:455 bits(1170), Expect:5e-161, 
Method:Compositional matrix adjust., 
Identities:223/226(99%), Positives:224/226(99%), Gaps:0/226(0%)

Query  1    MDILIISLKSLGYSRTHKSLDSGPLVVHAVAGAGKSTALRKLILRHPTFTVHTLGVPDKV  180
            MDILIISLKSLGYSRT KSLDSGPLVVHAVAGAGKSTALRKLILRHPTFTVHTLGVPDKV
Sbjct  1    MDILIISLKSLGYSRTSKSLDSGPLVVHAVAGAGKSTALRKLILRHPTFTVHTLGVPDKV  60

Query  181  SIRTRGIQKPGPIPEGNFAILDEYTLDNPTRNSYQALFADPYQAPEFSLEPHFYLETSFR  360
            SIRTRGIQKPGPIPEGNFAILDEYTLDN TRNSYQALFADPYQAPEFSLEPHFYLETSFR
Sbjct  61   SIRTRGIQKPGPIPEGNFAILDEYTLDNTTRNSYQALFADPYQAPEFSLEPHFYLETSFR  120

Query  361  VPRKVADLIAGCGFDFETNSQEEGHLEITGIFKGPLLGKVIAIDEESETTLSRHGVEFVK  540
            VPRKVADLIAGCGFDFETNSQEEGHLEITGIFKGPLLGKVIAIDEESETTLSRHGVEFVK
Sbjct  121  VPRKVADLIAGCGFDFETNSQEEGHLEITGIFKGPLLGKVIAIDEESETTLSRHGVEFVK  180

Query  541  PCQVTGLEFKVVTIVSAAPIEEIGQSTAFYNAITRSKGLTYVRAGT  678
            PCQVTGLEFKVVT+VSAAPIEEIGQSTAFYNAITRSKGLTYVRAGT
Sbjct  181  PCQVTGLEFKVVTVVSAAPIEEIGQSTAFYNAITRSKGLTYVRAGT  226


>Triple gene block protein 1 [Potato virus X]
Sequence ID: BAJ12047.1 Length: 226
Range 1: 1 to 226

Score:455 bits(1170), Expect:5e-161, 
Method:Compositional matrix adjust., 
Identities:223/226(99%), Positives:225/226(99%), Gaps:0/226(0%)

Query  1    MDILIISLKSLGYSRTHKSLDSGPLVVHAVAGAGKSTALRKLILRHPTFTVHTLGVPDKV  180
            MDILIISLKSLGYSRT+KSLDSGPLVVHAVAGAGKSTALRKLILRHPTFTVHTLGVPDKV
Sbjct  1    MDILIISLKSLGYSRTYKSLDSGPLVVHAVAGAGKSTALRKLILRHPTFTVHTLGVPDKV  60

Query  181  SIRTRGIQKPGPIPEGNFAILDEYTLDNPTRNSYQALFADPYQAPEFSLEPHFYLETSFR  360
            SIRTRGIQKPGPIPEGNFAILDEYTLDN TRNSYQALFADPYQAPEFSLEPHFYLETSFR
Sbjct  61   SIRTRGIQKPGPIPEGNFAILDEYTLDNTTRNSYQALFADPYQAPEFSLEPHFYLETSFR  120

Query  361  VPRKVADLIAGCGFDFETNSQEEGHLEITGIFKGPLLGKVIAIDEESETTLSRHGVEFVK  540
            VPRKVADLIAGCGFDFETNSQEEGHLEITGIFKGPLLGKVIAIDEESETTLSRHGVEFVK
Sbjct  121  VPRKVADLIAGCGFDFETNSQEEGHLEITGIFKGPLLGKVIAIDEESETTLSRHGVEFVK  180

Query  541  PCQVTGLEFKVVTIVSAAPIEEIGQSTAFYNAITRSKGLTYVRAGT  678
            PCQVTGLEF+VVTIVSAAPIEEIGQSTAFYNAITRSKGLTYVRAGT
Sbjct  181  PCQVTGLEFRVVTIVSAAPIEEIGQSTAFYNAITRSKGLTYVRAGT  226


>movement protein [Potato virus X]
Sequence ID: AGT42025.1 Length: 226
Range 1: 1 to 226

Score:455 bits(1170), Expect:6e-161, 
Method:Compositional matrix adjust., 
Identities:223/226(99%), Positives:225/226(99%), Gaps:0/226(0%)

Query  1    MDILIISLKSLGYSRTHKSLDSGPLVVHAVAGAGKSTALRKLILRHPTFTVHTLGVPDKV  180
            MDILIISLKSLGY+RT+KSLDSGPLVVHAVAGAGKSTALRKLILRHPTFTVHTLGVPDKV
Sbjct  1    MDILIISLKSLGYTRTYKSLDSGPLVVHAVAGAGKSTALRKLILRHPTFTVHTLGVPDKV  60

Query  181  SIRTRGIQKPGPIPEGNFAILDEYTLDNPTRNSYQALFADPYQAPEFSLEPHFYLETSFR  360
            SIRTRGIQKPGPIPEGNFAILDEYTLDN TRNSYQALFADPYQAPEFSLEPHFYLETSFR
Sbjct  61   SIRTRGIQKPGPIPEGNFAILDEYTLDNTTRNSYQALFADPYQAPEFSLEPHFYLETSFR  120

Query  361  VPRKVADLIAGCGFDFETNSQEEGHLEITGIFKGPLLGKVIAIDEESETTLSRHGVEFVK  540
            VPRKVADLIAGCGFDFETNSQEEGHLEITGIFKGPLLGKVIAIDEESETTLSRHGVEFVK
Sbjct  121  VPRKVADLIAGCGFDFETNSQEEGHLEITGIFKGPLLGKVIAIDEESETTLSRHGVEFVK  180

Query  541  PCQVTGLEFKVVTIVSAAPIEEIGQSTAFYNAITRSKGLTYVRAGT  678
            PCQVTGLEFKVVTIVSAAPIEEIGQSTAFYNAITRSKGLTYVRAGT
Sbjct  181  PCQVTGLEFKVVTIVSAAPIEEIGQSTAFYNAITRSKGLTYVRAGT  226


>TGB1 [Potato virus X]
Sequence ID: AIL49071.1 Length: 226
Range 1: 1 to 226

Score:455 bits(1170), Expect:6e-161, 
Method:Compositional matrix adjust., 
Identities:223/226(99%), Positives:224/226(99%), Gaps:0/226(0%)

Query  1    MDILIISLKSLGYSRTHKSLDSGPLVVHAVAGAGKSTALRKLILRHPTFTVHTLGVPDKV  180
            MDILIISLKSLGYSRT KSLDSGPLVVHAVAGAGKSTALRKLILRHPTFTVHTLGVPDKV
Sbjct  1    MDILIISLKSLGYSRTSKSLDSGPLVVHAVAGAGKSTALRKLILRHPTFTVHTLGVPDKV  60

Query  181  SIRTRGIQKPGPIPEGNFAILDEYTLDNPTRNSYQALFADPYQAPEFSLEPHFYLETSFR  360
            SIRTRGIQKPGPIPEGNFAILDEYTLDN TRNSYQALFADPYQAPEFSLEPHFYLETSFR
Sbjct  61   SIRTRGIQKPGPIPEGNFAILDEYTLDNTTRNSYQALFADPYQAPEFSLEPHFYLETSFR  120

Query  361  VPRKVADLIAGCGFDFETNSQEEGHLEITGIFKGPLLGKVIAIDEESETTLSRHGVEFVK  540
            +PRKVADLIAGCGFDFETNSQEEGHLEITGIFKGPLLGKVIAIDEESETTLSRHGVEFVK
Sbjct  121  IPRKVADLIAGCGFDFETNSQEEGHLEITGIFKGPLLGKVIAIDEESETTLSRHGVEFVK  180

Query  541  PCQVTGLEFKVVTIVSAAPIEEIGQSTAFYNAITRSKGLTYVRAGT  678
            PCQVTGLEFKVVTIVSAAPIEEIGQSTAFYNAITRSKGLTYVRAGT
Sbjct  181  PCQVTGLEFKVVTIVSAAPIEEIGQSTAFYNAITRSKGLTYVRAGT  226


>TGB1 [Potato virus X]
Sequence ID: QPD01693.1 Length: 226
>TGB1 [Potato virus X]
Sequence ID: QPD01698.1 Length: 226
>TGB1 [Potato virus X]
Sequence ID: QPD01703.1 Length: 226
>TGB1 [Potato virus X]
Sequence ID: QPD01713.1 Length: 226 
Range 1: 1 to 226

Score:455 bits(1170), Expect:6e-161, 
Method:Compositional matrix adjust., 
Identities:223/226(99%), Positives:224/226(99%), Gaps:0/226(0%)

Query  1    MDILIISLKSLGYSRTHKSLDSGPLVVHAVAGAGKSTALRKLILRHPTFTVHTLGVPDKV  180
            MDILIISLKSLGYSRTHKSLDSGPLV+HAVAGAGKSTALRKLILRHPTFTVHTLGVPDKV
Sbjct  1    MDILIISLKSLGYSRTHKSLDSGPLVIHAVAGAGKSTALRKLILRHPTFTVHTLGVPDKV  60

Query  181  SIRTRGIQKPGPIPEGNFAILDEYTLDNPTRNSYQALFADPYQAPEFSLEPHFYLETSFR  360
            SIRTRGIQKPGPIPEGNFAILDEYTLDN TRNSYQALFADPYQAPEFSLEPHFYLETSFR
Sbjct  61   SIRTRGIQKPGPIPEGNFAILDEYTLDNTTRNSYQALFADPYQAPEFSLEPHFYLETSFR  120

Query  361  VPRKVADLIAGCGFDFETNSQEEGHLEITGIFKGPLLGKVIAIDEESETTLSRHGVEFVK  540
            VPRKVADLIAGCGFDFETNSQEEGHLEITGIFKGPLLGKVIAIDEESETTLSRHGVEFVK
Sbjct  121  VPRKVADLIAGCGFDFETNSQEEGHLEITGIFKGPLLGKVIAIDEESETTLSRHGVEFVK  180

Query  541  PCQVTGLEFKVVTIVSAAPIEEIGQSTAFYNAITRSKGLTYVRAGT  678
            PCQVTGLEF VVTIVSAAPIEEIGQSTAFYNAITRSKGLTYVRAGT
Sbjct  181  PCQVTGLEFIVVTIVSAAPIEEIGQSTAFYNAITRSKGLTYVRAGT  226


>triple gene block protein 1 [Potato virus X]
Sequence ID: QTU67831.1 Length: 226
>triple gene block protein 1 [Potato virus X]
Sequence ID: QTU67836.1 Length: 226
>triple gene block protein 1 [Potato virus X]
Sequence ID: QTU68266.1 Length: 226
>triple gene block protein 1 [Potato virus X]
Sequence ID: QTU68601.1 Length: 226 
Range 1: 1 to 225

Score:454 bits(1169), Expect:6e-161, 
Method:Compositional matrix adjust., 
Identities:223/225(99%), Positives:223/225(99%), Gaps:0/225(0%)

Query  1    MDILIISLKSLGYSRTHKSLDSGPLVVHAVAGAGKSTALRKLILRHPTFTVHTLGVPDKV  180
            MDILIISLKSLGYSRTHKSLDSGPLVVHAVAGAGKSTALRKLILRHPTFTVHTLGVPDKV
Sbjct  1    MDILIISLKSLGYSRTHKSLDSGPLVVHAVAGAGKSTALRKLILRHPTFTVHTLGVPDKV  60

Query  181  SIRTRGIQKPGPIPEGNFAILDEYTLDNPTRNSYQALFADPYQAPEFSLEPHFYLETSFR  360
            SIRTRGIQKPGPIPEGNFAILDEYTLDN TRNSYQALFADPYQAPEFSLEPHFYLETSFR
Sbjct  61   SIRTRGIQKPGPIPEGNFAILDEYTLDNTTRNSYQALFADPYQAPEFSLEPHFYLETSFR  120

Query  361  VPRKVADLIAGCGFDFETNSQEEGHLEITGIFKGPLLGKVIAIDEESETTLSRHGVEFVK  540
            VPRKVADLIAGCGFDFETNSQEEGHLEITGIFKGPLLGKVIAIDEESETTLSRH VEFVK
Sbjct  121  VPRKVADLIAGCGFDFETNSQEEGHLEITGIFKGPLLGKVIAIDEESETTLSRHSVEFVK  180

Query  541  PCQVTGLEFKVVTIVSAAPIEEIGQSTAFYNAITRSKGLTYVRAG  675
            PCQVTGLEFKVVTIVSAAPIEEIGQSTAFYNAITRSKGLTYVRAG
Sbjct  181  PCQVTGLEFKVVTIVSAAPIEEIGQSTAFYNAITRSKGLTYVRAG  225


>triple gene block protein 1 [Potato virus X]
Sequence ID: QTU69046.1 Length: 226
Range 1: 1 to 226

Score:454 bits(1169), Expect:6e-161, 
Method:Compositional matrix adjust., 
Identities:223/226(99%), Positives:224/226(99%), Gaps:0/226(0%)

Query  1    MDILIISLKSLGYSRTHKSLDSGPLVVHAVAGAGKSTALRKLILRHPTFTVHTLGVPDKV  180
            MDILIISLKSLGYSRTHKSLDSGPLVVHAVAGAGKSTALRKLILRHPTFTVHTLGVPDKV
Sbjct  1    MDILIISLKSLGYSRTHKSLDSGPLVVHAVAGAGKSTALRKLILRHPTFTVHTLGVPDKV  60

Query  181  SIRTRGIQKPGPIPEGNFAILDEYTLDNPTRNSYQALFADPYQAPEFSLEPHFYLETSFR  360
             IRTRGIQKPGPIPEGNFAILDEYTLDN TRNSYQALFADPYQAPEFSLEPHFYLETSFR
Sbjct  61   GIRTRGIQKPGPIPEGNFAILDEYTLDNTTRNSYQALFADPYQAPEFSLEPHFYLETSFR  120

Query  361  VPRKVADLIAGCGFDFETNSQEEGHLEITGIFKGPLLGKVIAIDEESETTLSRHGVEFVK  540
            VPRKVADLIAGCGFDFETNSQEEGHLEITGIFKGPLLGKVIAIDEESETTLSRHGVEFV+
Sbjct  121  VPRKVADLIAGCGFDFETNSQEEGHLEITGIFKGPLLGKVIAIDEESETTLSRHGVEFVR  180

Query  541  PCQVTGLEFKVVTIVSAAPIEEIGQSTAFYNAITRSKGLTYVRAGT  678
            PCQVTGLEFKVVTIVSAAPIEEIGQSTAFYNAITRSKGLTYVRAGT
Sbjct  181  PCQVTGLEFKVVTIVSAAPIEEIGQSTAFYNAITRSKGLTYVRAGT  226


>triple gene block protein 1 [Potato virus X]
Sequence ID: QTU69336.1 Length: 226
Range 1: 1 to 226

Score:454 bits(1169), Expect:7e-161, 
Method:Compositional matrix adjust., 
Identities:223/226(99%), Positives:224/226(99%), Gaps:0/226(0%)

Query  1    MDILIISLKSLGYSRTHKSLDSGPLVVHAVAGAGKSTALRKLILRHPTFTVHTLGVPDKV  180
            MDILIISLKSLGYSRTHKSLDSGPLVVHAVAGAGKSTALRKLILRHP FTVHTLGVPDKV
Sbjct  1    MDILIISLKSLGYSRTHKSLDSGPLVVHAVAGAGKSTALRKLILRHPIFTVHTLGVPDKV  60

Query  181  SIRTRGIQKPGPIPEGNFAILDEYTLDNPTRNSYQALFADPYQAPEFSLEPHFYLETSFR  360
            SIRTRGIQKPGPIPEGNFAILDEYTLDN TRNSYQALFADPYQAPEFSLEPHFYLETSFR
Sbjct  61   SIRTRGIQKPGPIPEGNFAILDEYTLDNTTRNSYQALFADPYQAPEFSLEPHFYLETSFR  120

Query  361  VPRKVADLIAGCGFDFETNSQEEGHLEITGIFKGPLLGKVIAIDEESETTLSRHGVEFVK  540
            VPRKVADLIAGCGFDFETNSQEEGHLEITGIFKGPLLGKVIAIDEESETTLSRHGVEFV+
Sbjct  121  VPRKVADLIAGCGFDFETNSQEEGHLEITGIFKGPLLGKVIAIDEESETTLSRHGVEFVR  180

Query  541  PCQVTGLEFKVVTIVSAAPIEEIGQSTAFYNAITRSKGLTYVRAGT  678
            PCQVTGLEFKVVTIVSAAPIEEIGQSTAFYNAITRSKGLTYVRAGT
Sbjct  181  PCQVTGLEFKVVTIVSAAPIEEIGQSTAFYNAITRSKGLTYVRAGT  226


>triple gene block protein 1 [Potato virus X]
Sequence ID: QTU68246.1 Length: 226
Range 1: 1 to 225

Score:454 bits(1169), Expect:7e-161, 
Method:Compositional matrix adjust., 
Identities:223/225(99%), Positives:224/225(99%), Gaps:0/225(0%)

Query  1    MDILIISLKSLGYSRTHKSLDSGPLVVHAVAGAGKSTALRKLILRHPTFTVHTLGVPDKV  180
            MDILIISLKSLGYSRTHKSLDSGPLVVHAVAGAGKSTALRKLILRHPTFTVHTLGVPDKV
Sbjct  1    MDILIISLKSLGYSRTHKSLDSGPLVVHAVAGAGKSTALRKLILRHPTFTVHTLGVPDKV  60

Query  181  SIRTRGIQKPGPIPEGNFAILDEYTLDNPTRNSYQALFADPYQAPEFSLEPHFYLETSFR  360
            SIRTRGIQKPGPIPEGNFAILDEYTLDN TRNSYQALFADPYQAPEFSLEPHFYLETSFR
Sbjct  61   SIRTRGIQKPGPIPEGNFAILDEYTLDNTTRNSYQALFADPYQAPEFSLEPHFYLETSFR  120

Query  361  VPRKVADLIAGCGFDFETNSQEEGHLEITGIFKGPLLGKVIAIDEESETTLSRHGVEFVK  540
            VPRKVADLIAGCGFDFETNSQEEGHLEITGIFKGPLLGKVIAIDEESETTLSRHGVEFV+
Sbjct  121  VPRKVADLIAGCGFDFETNSQEEGHLEITGIFKGPLLGKVIAIDEESETTLSRHGVEFVR  180

Query  541  PCQVTGLEFKVVTIVSAAPIEEIGQSTAFYNAITRSKGLTYVRAG  675
            PCQVTGLEFKVVTIVSAAPIEEIGQSTAFYNAITRSKGLTYVRAG
Sbjct  181  PCQVTGLEFKVVTIVSAAPIEEIGQSTAFYNAITRSKGLTYVRAG  225


>25KDa protein [Potato virus X]
Sequence ID: APC60267.1 Length: 226
Range 1: 1 to 226

Score:454 bits(1169), Expect:7e-161, 
Method:Compositional matrix adjust., 
Identities:223/226(99%), Positives:224/226(99%), Gaps:0/226(0%)

Query  1    MDILIISLKSLGYSRTHKSLDSGPLVVHAVAGAGKSTALRKLILRHPTFTVHTLGVPDKV  180
            MDILIISLKSLGYSRTHKSLDSGPLVVHAVAGAGKSTALRKLILRHPTFTVHTLGVPDKV
Sbjct  1    MDILIISLKSLGYSRTHKSLDSGPLVVHAVAGAGKSTALRKLILRHPTFTVHTLGVPDKV  60

Query  181  SIRTRGIQKPGPIPEGNFAILDEYTLDNPTRNSYQALFADPYQAPEFSLEPHFYLETSFR  360
            SIRTRGIQKPG IPEGNFAILDEYTLDN TRNSYQALFADPYQAPEFSLEPHFYLETSFR
Sbjct  61   SIRTRGIQKPGLIPEGNFAILDEYTLDNTTRNSYQALFADPYQAPEFSLEPHFYLETSFR  120

Query  361  VPRKVADLIAGCGFDFETNSQEEGHLEITGIFKGPLLGKVIAIDEESETTLSRHGVEFVK  540
            +PRKVADLIAGCGFDFETNSQEEGHLEITGIFKGPLLGKVIAIDEESETTLSRHGVEFVK
Sbjct  121  IPRKVADLIAGCGFDFETNSQEEGHLEITGIFKGPLLGKVIAIDEESETTLSRHGVEFVK  180

Query  541  PCQVTGLEFKVVTIVSAAPIEEIGQSTAFYNAITRSKGLTYVRAGT  678
            PCQVTGLEFKVVTIVSAAPIEEIGQSTAFYNAITRSKGLTYVRAGT
Sbjct  181  PCQVTGLEFKVVTIVSAAPIEEIGQSTAFYNAITRSKGLTYVRAGT  226


>triple gene block protein 1 [Potato virus X]
Sequence ID: QTU69281.1 Length: 226
Range 1: 1 to 226

Score:454 bits(1168), Expect:9e-161, 
Method:Compositional matrix adjust., 
Identities:223/226(99%), Positives:224/226(99%), Gaps:0/226(0%)

Query  1    MDILIISLKSLGYSRTHKSLDSGPLVVHAVAGAGKSTALRKLILRHPTFTVHTLGVPDKV  180
            MDILIISLKSLGYSRT KSLDSGPLVVHAVAGAGKSTALRKLILRHPTFTVHTLGVPDKV
Sbjct  1    MDILIISLKSLGYSRTSKSLDSGPLVVHAVAGAGKSTALRKLILRHPTFTVHTLGVPDKV  60

Query  181  SIRTRGIQKPGPIPEGNFAILDEYTLDNPTRNSYQALFADPYQAPEFSLEPHFYLETSFR  360
            SIRTRGIQKPGPIPEGNFAILDEYTLDN TRNSYQALFADPYQAPEFSLEPHFYLETSFR
Sbjct  61   SIRTRGIQKPGPIPEGNFAILDEYTLDNTTRNSYQALFADPYQAPEFSLEPHFYLETSFR  120

Query  361  VPRKVADLIAGCGFDFETNSQEEGHLEITGIFKGPLLGKVIAIDEESETTLSRHGVEFVK  540
            VPRKVADLIAGCGFDFETNSQEEGHLEITGIFKGPLLGKVIAIDEESETTLSRHGVEFV+
Sbjct  121  VPRKVADLIAGCGFDFETNSQEEGHLEITGIFKGPLLGKVIAIDEESETTLSRHGVEFVR  180

Query  541  PCQVTGLEFKVVTIVSAAPIEEIGQSTAFYNAITRSKGLTYVRAGT  678
            PCQVTGLEFKVVTIVSAAPIEEIGQSTAFYNAITRSKGLTYVRAGT
Sbjct  181  PCQVTGLEFKVVTIVSAAPIEEIGQSTAFYNAITRSKGLTYVRAGT  226


>triple gene block protein 1 [Potato virus X]
Sequence ID: QTU68801.1 Length: 226
Range 1: 1 to 225

Score:454 bits(1168), Expect:9e-161, 
Method:Compositional matrix adjust., 
Identities:223/225(99%), Positives:224/225(99%), Gaps:0/225(0%)

Query  1    MDILIISLKSLGYSRTHKSLDSGPLVVHAVAGAGKSTALRKLILRHPTFTVHTLGVPDKV  180
            MDILIISLKSLGYSRTHKSLDSGPLVVHAVAGAGKSTALRKLILRHPTFTVHTLGVPDKV
Sbjct  1    MDILIISLKSLGYSRTHKSLDSGPLVVHAVAGAGKSTALRKLILRHPTFTVHTLGVPDKV  60

Query  181  SIRTRGIQKPGPIPEGNFAILDEYTLDNPTRNSYQALFADPYQAPEFSLEPHFYLETSFR  360
            SIRTRGIQKPGPIPEGNFAILDEYTLDN TRNSYQALFADPYQAPEFSLEPHFYLETSFR
Sbjct  61   SIRTRGIQKPGPIPEGNFAILDEYTLDNTTRNSYQALFADPYQAPEFSLEPHFYLETSFR  120

Query  361  VPRKVADLIAGCGFDFETNSQEEGHLEITGIFKGPLLGKVIAIDEESETTLSRHGVEFVK  540
            VPRKVA+LIAGCGFDFETNSQEEGHLEITGIFKGPLLGKVIAIDEESETTLSRHGVEFVK
Sbjct  121  VPRKVAELIAGCGFDFETNSQEEGHLEITGIFKGPLLGKVIAIDEESETTLSRHGVEFVK  180

Query  541  PCQVTGLEFKVVTIVSAAPIEEIGQSTAFYNAITRSKGLTYVRAG  675
            PCQVTGLEFKVVTIVSAAPIEEIGQSTAFYNAITRSKGLTYVRAG
Sbjct  181  PCQVTGLEFKVVTIVSAAPIEEIGQSTAFYNAITRSKGLTYVRAG  225


>triple gene block protein 1 [Potato virus X]
Sequence ID: ACJ68406.1 Length: 226
>triple gene block 1 protein [Potato virus X]
Sequence ID: QWT83686.1 Length: 226 
Range 1: 1 to 226

Score:454 bits(1168), Expect:1e-160, 
Method:Compositional matrix adjust., 
Identities:223/226(99%), Positives:224/226(99%), Gaps:0/226(0%)

Query  1    MDILIISLKSLGYSRTHKSLDSGPLVVHAVAGAGKSTALRKLILRHPTFTVHTLGVPDKV  180
            MDILIISLKSLGYSRT KSLDSGPLVVHAVAGAGKSTALRKLILRHPTFTVHTLGVPDKV
Sbjct  1    MDILIISLKSLGYSRTSKSLDSGPLVVHAVAGAGKSTALRKLILRHPTFTVHTLGVPDKV  60

Query  181  SIRTRGIQKPGPIPEGNFAILDEYTLDNPTRNSYQALFADPYQAPEFSLEPHFYLETSFR  360
            SIRTRGIQKPGPIPEGNFAILDEYTLDN TRNSYQALFADPYQAPEFSLEPHFYLETSFR
Sbjct  61   SIRTRGIQKPGPIPEGNFAILDEYTLDNTTRNSYQALFADPYQAPEFSLEPHFYLETSFR  120

Query  361  VPRKVADLIAGCGFDFETNSQEEGHLEITGIFKGPLLGKVIAIDEESETTLSRHGVEFVK  540
            VPRKVADLIAGCGFDFETNSQEEGHLEITGIFKGPLLGKVIAIDEESETTLSRHGV+FVK
Sbjct  121  VPRKVADLIAGCGFDFETNSQEEGHLEITGIFKGPLLGKVIAIDEESETTLSRHGVDFVK  180

Query  541  PCQVTGLEFKVVTIVSAAPIEEIGQSTAFYNAITRSKGLTYVRAGT  678
            PCQVTGLEFKVVTIVSAAPIEEIGQSTAFYNAITRSKGLTYVRAGT
Sbjct  181  PCQVTGLEFKVVTIVSAAPIEEIGQSTAFYNAITRSKGLTYVRAGT  226


>triple gene block protein 1 [Potato virus X]
Sequence ID: QTU68306.1 Length: 226
Range 1: 1 to 226

Score:454 bits(1168), Expect:1e-160, 
Method:Compositional matrix adjust., 
Identities:223/226(99%), Positives:224/226(99%), Gaps:0/226(0%)

Query  1    MDILIISLKSLGYSRTHKSLDSGPLVVHAVAGAGKSTALRKLILRHPTFTVHTLGVPDKV  180
            MDILIISLKSLGYSRTHK LDSGPLVVHAVAGAGKSTALRKLILRHPTFTVHTLGVPDKV
Sbjct  1    MDILIISLKSLGYSRTHKPLDSGPLVVHAVAGAGKSTALRKLILRHPTFTVHTLGVPDKV  60

Query  181  SIRTRGIQKPGPIPEGNFAILDEYTLDNPTRNSYQALFADPYQAPEFSLEPHFYLETSFR  360
            SIRTRGIQKPGPIPEGNFAILDEYTLDN TRNSYQALFADPYQAPEFSLEPHFYLETSFR
Sbjct  61   SIRTRGIQKPGPIPEGNFAILDEYTLDNTTRNSYQALFADPYQAPEFSLEPHFYLETSFR  120

Query  361  VPRKVADLIAGCGFDFETNSQEEGHLEITGIFKGPLLGKVIAIDEESETTLSRHGVEFVK  540
            VPRKVADLIAGCGFDFETNSQEEGHLEITGIFKGPLLGKVIAIDEESETTLSRHGVEFV+
Sbjct  121  VPRKVADLIAGCGFDFETNSQEEGHLEITGIFKGPLLGKVIAIDEESETTLSRHGVEFVR  180

Query  541  PCQVTGLEFKVVTIVSAAPIEEIGQSTAFYNAITRSKGLTYVRAGT  678
            PCQVTGLEFKVVTIVSAAPIEEIGQSTAFYNAITRSKGLTYVRAGT
Sbjct  181  PCQVTGLEFKVVTIVSAAPIEEIGQSTAFYNAITRSKGLTYVRAGT  226


>triple gene block protein 1 [Potato virus X]
Sequence ID: QTU69241.1 Length: 226
Range 1: 1 to 225

Score:454 bits(1167), Expect:1e-160, 
Method:Compositional matrix adjust., 
Identities:223/225(99%), Positives:223/225(99%), Gaps:0/225(0%)

Query  1    MDILIISLKSLGYSRTHKSLDSGPLVVHAVAGAGKSTALRKLILRHPTFTVHTLGVPDKV  180
            MDILIISLKSLGYSRTHKSLDSGPLVVHAVAGAGKSTALRKLILRHPTFTVHTLGVPDKV
Sbjct  1    MDILIISLKSLGYSRTHKSLDSGPLVVHAVAGAGKSTALRKLILRHPTFTVHTLGVPDKV  60

Query  181  SIRTRGIQKPGPIPEGNFAILDEYTLDNPTRNSYQALFADPYQAPEFSLEPHFYLETSFR  360
            SIRTRGIQKPGPI EGNFAILDEYTLDN TRNSYQALFADPYQAPEFSLEPHFYLETSFR
Sbjct  61   SIRTRGIQKPGPITEGNFAILDEYTLDNTTRNSYQALFADPYQAPEFSLEPHFYLETSFR  120

Query  361  VPRKVADLIAGCGFDFETNSQEEGHLEITGIFKGPLLGKVIAIDEESETTLSRHGVEFVK  540
            VPRKVADLIAGCGFDFETNSQEEGHLEITGIFKGPLLGKVIAIDEESETTLSRHGVEFVK
Sbjct  121  VPRKVADLIAGCGFDFETNSQEEGHLEITGIFKGPLLGKVIAIDEESETTLSRHGVEFVK  180

Query  541  PCQVTGLEFKVVTIVSAAPIEEIGQSTAFYNAITRSKGLTYVRAG  675
            PCQVTGLEFKVVTIVSAAPIEEIGQSTAFYNAITRSKGLTYVRAG
Sbjct  181  PCQVTGLEFKVVTIVSAAPIEEIGQSTAFYNAITRSKGLTYVRAG  225


>triple gene block protein 1 [Potato virus X]
Sequence ID: AUG72020.1 Length: 226
Range 1: 1 to 226

Score:454 bits(1167), Expect:1e-160, 
Method:Compositional matrix adjust., 
Identities:223/226(99%), Positives:224/226(99%), Gaps:0/226(0%)

Query  1    MDILIISLKSLGYSRTHKSLDSGPLVVHAVAGAGKSTALRKLILRHPTFTVHTLGVPDKV  180
            MDILIISLKSLGYSRTHK LDSGPLVVHAVAGAGKSTALRKLILRHPTFTVHTLGVPDKV
Sbjct  1    MDILIISLKSLGYSRTHKPLDSGPLVVHAVAGAGKSTALRKLILRHPTFTVHTLGVPDKV  60

Query  181  SIRTRGIQKPGPIPEGNFAILDEYTLDNPTRNSYQALFADPYQAPEFSLEPHFYLETSFR  360
            SIRTRGIQKPGPIPEGNFAILDEYTLDN TRNSYQALFADPYQAPEFSLEPHFYLETSFR
Sbjct  61   SIRTRGIQKPGPIPEGNFAILDEYTLDNTTRNSYQALFADPYQAPEFSLEPHFYLETSFR  120

Query  361  VPRKVADLIAGCGFDFETNSQEEGHLEITGIFKGPLLGKVIAIDEESETTLSRHGVEFVK  540
            VP+KVADLIAGCGFDFETNSQEEGHLEITGIFKGPLLGKVIAIDEESETTLSRHGVEFVK
Sbjct  121  VPKKVADLIAGCGFDFETNSQEEGHLEITGIFKGPLLGKVIAIDEESETTLSRHGVEFVK  180

Query  541  PCQVTGLEFKVVTIVSAAPIEEIGQSTAFYNAITRSKGLTYVRAGT  678
            PCQVTGLEFKVVTIVSAAPIEEIGQSTAFYNAITRSKGLTYVRAGT
Sbjct  181  PCQVTGLEFKVVTIVSAAPIEEIGQSTAFYNAITRSKGLTYVRAGT  226


>triple gene block protein 1 [Potato virus X]
Sequence ID: QTU67841.1 Length: 226
Range 1: 1 to 225

Score:454 bits(1167), Expect:1e-160, 
Method:Compositional matrix adjust., 
Identities:222/225(99%), Positives:224/225(99%), Gaps:0/225(0%)

Query  1    MDILIISLKSLGYSRTHKSLDSGPLVVHAVAGAGKSTALRKLILRHPTFTVHTLGVPDKV  180
            MDILIISLKSLGYSRTHKSLDSGPLVVHAVAGAGKST+LRKLILRHPTFTVHTLGVPDKV
Sbjct  1    MDILIISLKSLGYSRTHKSLDSGPLVVHAVAGAGKSTSLRKLILRHPTFTVHTLGVPDKV  60

Query  181  SIRTRGIQKPGPIPEGNFAILDEYTLDNPTRNSYQALFADPYQAPEFSLEPHFYLETSFR  360
            SIRTRGIQKPGPIPEGNFAILDEYTLDN TRNSYQALFADPYQAPEFSLEPHFYLETSFR
Sbjct  61   SIRTRGIQKPGPIPEGNFAILDEYTLDNTTRNSYQALFADPYQAPEFSLEPHFYLETSFR  120

Query  361  VPRKVADLIAGCGFDFETNSQEEGHLEITGIFKGPLLGKVIAIDEESETTLSRHGVEFVK  540
            VPRKVADLIAGCGFDFETNSQEEGHLEITGIFKGPLLGKVIAIDEESETTLSRHGVEFV+
Sbjct  121  VPRKVADLIAGCGFDFETNSQEEGHLEITGIFKGPLLGKVIAIDEESETTLSRHGVEFVR  180

Query  541  PCQVTGLEFKVVTIVSAAPIEEIGQSTAFYNAITRSKGLTYVRAG  675
            PCQVTGLEFKVVTIVSAAPIEEIGQSTAFYNAITRSKGLTYVRAG
Sbjct  181  PCQVTGLEFKVVTIVSAAPIEEIGQSTAFYNAITRSKGLTYVRAG  225


>triple gene block protein 1 [Potato virus X]
Sequence ID: AUG72030.1 Length: 226
Range 1: 1 to 226

Score:454 bits(1167), Expect:2e-160, 
Method:Compositional matrix adjust., 
Identities:223/226(99%), Positives:224/226(99%), Gaps:0/226(0%)

Query  1    MDILIISLKSLGYSRTHKSLDSGPLVVHAVAGAGKSTALRKLILRHPTFTVHTLGVPDKV  180
            MDILIISLKSLGYSRTHKSLDSGPLVVHAVAGAGKSTALRKLILRHPTFTVHTLGV DKV
Sbjct  1    MDILIISLKSLGYSRTHKSLDSGPLVVHAVAGAGKSTALRKLILRHPTFTVHTLGVSDKV  60

Query  181  SIRTRGIQKPGPIPEGNFAILDEYTLDNPTRNSYQALFADPYQAPEFSLEPHFYLETSFR  360
            SIRTRGIQKPGPIPEGNFAILDEYTLD+ TRNSYQALFADPYQAPEFSLEPHFYLETSFR
Sbjct  61   SIRTRGIQKPGPIPEGNFAILDEYTLDSTTRNSYQALFADPYQAPEFSLEPHFYLETSFR  120

Query  361  VPRKVADLIAGCGFDFETNSQEEGHLEITGIFKGPLLGKVIAIDEESETTLSRHGVEFVK  540
            VPRKVADLIAGCGFDFETNSQEEGHLEITGIFKGPLLGKVIAIDEESETTLSRHGVEFVK
Sbjct  121  VPRKVADLIAGCGFDFETNSQEEGHLEITGIFKGPLLGKVIAIDEESETTLSRHGVEFVK  180

Query  541  PCQVTGLEFKVVTIVSAAPIEEIGQSTAFYNAITRSKGLTYVRAGT  678
            PCQVTGLEFKVVTIVSAAPIEEIGQSTAFYNAITRSKGLTYVRAGT
Sbjct  181  PCQVTGLEFKVVTIVSAAPIEEIGQSTAFYNAITRSKGLTYVRAGT  226


>triple gene block protein 1 [Potato virus X]
Sequence ID: QTU69331.1 Length: 226
Range 1: 1 to 225

Score:453 bits(1166), Expect:2e-160, 
Method:Compositional matrix adjust., 
Identities:223/225(99%), Positives:223/225(99%), Gaps:0/225(0%)

Query  1    MDILIISLKSLGYSRTHKSLDSGPLVVHAVAGAGKSTALRKLILRHPTFTVHTLGVPDKV  180
            MDILIISLKSLGYSRT KSLDSGPLVVHAVAGAGKSTALRKLILRHPTFTVHTLGVPDKV
Sbjct  1    MDILIISLKSLGYSRTSKSLDSGPLVVHAVAGAGKSTALRKLILRHPTFTVHTLGVPDKV  60

Query  181  SIRTRGIQKPGPIPEGNFAILDEYTLDNPTRNSYQALFADPYQAPEFSLEPHFYLETSFR  360
            SIRTRGIQKPGPIPEGNFAILDEYTLDN TRNSYQALFADPYQAPEFSLEPHFYLETSFR
Sbjct  61   SIRTRGIQKPGPIPEGNFAILDEYTLDNTTRNSYQALFADPYQAPEFSLEPHFYLETSFR  120

Query  361  VPRKVADLIAGCGFDFETNSQEEGHLEITGIFKGPLLGKVIAIDEESETTLSRHGVEFVK  540
            VPRKVADLIAGCGFDFETNSQEEGHLEITGIFKGPLLGKVIAIDEESETTLSRHGVEFVK
Sbjct  121  VPRKVADLIAGCGFDFETNSQEEGHLEITGIFKGPLLGKVIAIDEESETTLSRHGVEFVK  180

Query  541  PCQVTGLEFKVVTIVSAAPIEEIGQSTAFYNAITRSKGLTYVRAG  675
            PCQVTGLEFKVVTIVSAAPIEEIGQSTAFYNAITRSKGLTYVRAG
Sbjct  181  PCQVTGLEFKVVTIVSAAPIEEIGQSTAFYNAITRSKGLTYVRAG  225


>triple gene block protein 1 [Potato virus X]
Sequence ID: QTU68326.1 Length: 226
Range 1: 1 to 225

Score:453 bits(1166), Expect:2e-160, 
Method:Compositional matrix adjust., 
Identities:223/225(99%), Positives:223/225(99%), Gaps:0/225(0%)

Query  1    MDILIISLKSLGYSRTHKSLDSGPLVVHAVAGAGKSTALRKLILRHPTFTVHTLGVPDKV  180
            MDILIISLKSLGYSRTHK LDSGPLVVHAVAGAGKSTALRKLILRHPTFTVHTLGVPDKV
Sbjct  1    MDILIISLKSLGYSRTHKPLDSGPLVVHAVAGAGKSTALRKLILRHPTFTVHTLGVPDKV  60

Query  181  SIRTRGIQKPGPIPEGNFAILDEYTLDNPTRNSYQALFADPYQAPEFSLEPHFYLETSFR  360
            SIRTRGIQKPGPIPEGNFAILDEYTLDN TRNSYQALFADPYQAPEFSLEPHFYLETSFR
Sbjct  61   SIRTRGIQKPGPIPEGNFAILDEYTLDNTTRNSYQALFADPYQAPEFSLEPHFYLETSFR  120

Query  361  VPRKVADLIAGCGFDFETNSQEEGHLEITGIFKGPLLGKVIAIDEESETTLSRHGVEFVK  540
            VPRKVADLIAGCGFDFETNSQEEGHLEITGIFKGPLLGKVIAIDEESETTLSRHGVEFVK
Sbjct  121  VPRKVADLIAGCGFDFETNSQEEGHLEITGIFKGPLLGKVIAIDEESETTLSRHGVEFVK  180

Query  541  PCQVTGLEFKVVTIVSAAPIEEIGQSTAFYNAITRSKGLTYVRAG  675
            PCQVTGLEFKVVTIVSAAPIEEIGQSTAFYNAITRSKGLTYVRAG
Sbjct  181  PCQVTGLEFKVVTIVSAAPIEEIGQSTAFYNAITRSKGLTYVRAG  225


>triple gene block protein 1 [Potato virus X]
Sequence ID: QTU90388.1 Length: 226
Range 1: 1 to 226

Score:453 bits(1166), Expect:2e-160, 
Method:Compositional matrix adjust., 
Identities:223/226(99%), Positives:223/226(98%), Gaps:0/226(0%)

Query  1    MDILIISLKSLGYSRTHKSLDSGPLVVHAVAGAGKSTALRKLILRHPTFTVHTLGVPDKV  180
            MDILIISLKSLGYSRTHKSLDSGPLVVHAVAGAGKST LRKLILRHPTFTVHTLGVPDKV
Sbjct  1    MDILIISLKSLGYSRTHKSLDSGPLVVHAVAGAGKSTVLRKLILRHPTFTVHTLGVPDKV  60

Query  181  SIRTRGIQKPGPIPEGNFAILDEYTLDNPTRNSYQALFADPYQAPEFSLEPHFYLETSFR  360
            SIRTRGIQKPG IPEGNFAILDEYTLDN TRNSYQALFADPYQAPEFSLEPHFYLETSFR
Sbjct  61   SIRTRGIQKPGLIPEGNFAILDEYTLDNTTRNSYQALFADPYQAPEFSLEPHFYLETSFR  120

Query  361  VPRKVADLIAGCGFDFETNSQEEGHLEITGIFKGPLLGKVIAIDEESETTLSRHGVEFVK  540
            VPRKVADLIAGCGFDFETNSQEEGHLEITGIFKGPLLGKVIAIDEESETTLSRHGVEFVK
Sbjct  121  VPRKVADLIAGCGFDFETNSQEEGHLEITGIFKGPLLGKVIAIDEESETTLSRHGVEFVK  180

Query  541  PCQVTGLEFKVVTIVSAAPIEEIGQSTAFYNAITRSKGLTYVRAGT  678
            PCQVTGLEFKVVTIVSAAPIEEIGQSTAFYNAITRSKGLTYVRAGT
Sbjct  181  PCQVTGLEFKVVTIVSAAPIEEIGQSTAFYNAITRSKGLTYVRAGT  226


>triple gene block 1 [Potato virus X]
Sequence ID: QNH91016.1 Length: 226
Range 1: 1 to 225

Score:453 bits(1166), Expect:2e-160, 
Method:Compositional matrix adjust., 
Identities:223/225(99%), Positives:223/225(99%), Gaps:0/225(0%)

Query  1    MDILIISLKSLGYSRTHKSLDSGPLVVHAVAGAGKSTALRKLILRHPTFTVHTLGVPDKV  180
            MDILIISLKSLGYSRTHKSLD GPLVVHAVAGAGKSTALRKLILRHPTFTVHTLGVPDKV
Sbjct  1    MDILIISLKSLGYSRTHKSLDLGPLVVHAVAGAGKSTALRKLILRHPTFTVHTLGVPDKV  60

Query  181  SIRTRGIQKPGPIPEGNFAILDEYTLDNPTRNSYQALFADPYQAPEFSLEPHFYLETSFR  360
            SIRTRGIQKPGPIPEGNFAILDEYTLDN TRNSYQALFADPYQAPEFSLEPHFYLETSFR
Sbjct  61   SIRTRGIQKPGPIPEGNFAILDEYTLDNTTRNSYQALFADPYQAPEFSLEPHFYLETSFR  120

Query  361  VPRKVADLIAGCGFDFETNSQEEGHLEITGIFKGPLLGKVIAIDEESETTLSRHGVEFVK  540
            VPRKVADLIAGCGFDFETNSQEEGHLEITGIFKGPLLGKVIAIDEESETTLSRHGVEFVK
Sbjct  121  VPRKVADLIAGCGFDFETNSQEEGHLEITGIFKGPLLGKVIAIDEESETTLSRHGVEFVK  180

Query  541  PCQVTGLEFKVVTIVSAAPIEEIGQSTAFYNAITRSKGLTYVRAG  675
            PCQVTGLEFKVVTIVSAAPIEEIGQSTAFYNAITRSKGLTYVRAG
Sbjct  181  PCQVTGLEFKVVTIVSAAPIEEIGQSTAFYNAITRSKGLTYVRAG  225


>24K protein [Potato virus X]
Sequence ID: AIS39944.1 Length: 226
>triple gene block protein 1 [Potato virus X]
Sequence ID: QTU69311.1 Length: 226 
Range 1: 1 to 226

Score:453 bits(1166), Expect:2e-160, 
Method:Compositional matrix adjust., 
Identities:223/226(99%), Positives:224/226(99%), Gaps:0/226(0%)

Query  1    MDILIISLKSLGYSRTHKSLDSGPLVVHAVAGAGKSTALRKLILRHPTFTVHTLGVPDKV  180
            MDILIISLKSLGYSRT KSLDSGPLVVHAVAGAGKSTALRKLILRHPTFTVHTLGVPDKV
Sbjct  1    MDILIISLKSLGYSRTXKSLDSGPLVVHAVAGAGKSTALRKLILRHPTFTVHTLGVPDKV  60

Query  181  SIRTRGIQKPGPIPEGNFAILDEYTLDNPTRNSYQALFADPYQAPEFSLEPHFYLETSFR  360
            SIRTRGIQKPGPIPEGNFAILDEYTLDN TRNSYQALFADPYQAPEFSLEPHFYLETSFR
Sbjct  61   SIRTRGIQKPGPIPEGNFAILDEYTLDNTTRNSYQALFADPYQAPEFSLEPHFYLETSFR  120

Query  361  VPRKVADLIAGCGFDFETNSQEEGHLEITGIFKGPLLGKVIAIDEESETTLSRHGVEFVK  540
            VPRKVADLIAGCGFDFETNSQEEGHLEITGIFKGPLLGKVIAIDEESETTLSRHGVEFV+
Sbjct  121  VPRKVADLIAGCGFDFETNSQEEGHLEITGIFKGPLLGKVIAIDEESETTLSRHGVEFVR  180

Query  541  PCQVTGLEFKVVTIVSAAPIEEIGQSTAFYNAITRSKGLTYVRAGT  678
            PCQVTGLEFKVVTIVSAAPIEEIGQSTAFYNAITRSKGLTYVRAGT
Sbjct  181  PCQVTGLEFKVVTIVSAAPIEEIGQSTAFYNAITRSKGLTYVRAGT  226


>triple gene block protein 1 [Potato virus X]
Sequence ID: QTU68291.1 Length: 226
Range 1: 1 to 226

Score:453 bits(1166), Expect:2e-160, 
Method:Compositional matrix adjust., 
Identities:222/226(98%), Positives:224/226(99%), Gaps:0/226(0%)

Query  1    MDILIISLKSLGYSRTHKSLDSGPLVVHAVAGAGKSTALRKLILRHPTFTVHTLGVPDKV  180
            MDILIISLKSLGYSRTHKSLDSGPLVVHAVAGAGKSTALRKLILRHPTFTVHTLGVPDKV
Sbjct  1    MDILIISLKSLGYSRTHKSLDSGPLVVHAVAGAGKSTALRKLILRHPTFTVHTLGVPDKV  60

Query  181  SIRTRGIQKPGPIPEGNFAILDEYTLDNPTRNSYQALFADPYQAPEFSLEPHFYLETSFR  360
            S+RTRGIQKPGPIPEG FAILDEYTLDN TRNSYQALFADPYQAPEFSLEPHFYLETSFR
Sbjct  61   SVRTRGIQKPGPIPEGYFAILDEYTLDNTTRNSYQALFADPYQAPEFSLEPHFYLETSFR  120

Query  361  VPRKVADLIAGCGFDFETNSQEEGHLEITGIFKGPLLGKVIAIDEESETTLSRHGVEFVK  540
            VPRKVADLIAGCGFDFETNSQEEGHLEITGIFKGPLLGKVIAIDEESETTLSRHGVEFV+
Sbjct  121  VPRKVADLIAGCGFDFETNSQEEGHLEITGIFKGPLLGKVIAIDEESETTLSRHGVEFVR  180

Query  541  PCQVTGLEFKVVTIVSAAPIEEIGQSTAFYNAITRSKGLTYVRAGT  678
            PCQVTGLEFKVVTIVSAAPIEEIGQSTAFYNAITRSKGLTYVRAGT
Sbjct  181  PCQVTGLEFKVVTIVSAAPIEEIGQSTAFYNAITRSKGLTYVRAGT  226


>25 kDa movement protein [Potato virus X]
Sequence ID: AAF67819.1 Length: 226
Range 1: 1 to 226

Score:452 bits(1164), Expect:4e-160, 
Method:Compositional matrix adjust., 
Identities:222/226(98%), Positives:224/226(99%), Gaps:0/226(0%)

Query  1    MDILIISLKSLGYSRTHKSLDSGPLVVHAVAGAGKSTALRKLILRHPTFTVHTLGVPDKV  180
            MDILIISL+SLGYSRT KSLDSGPLVVHAVAGAGKSTALRKLILRHPTFTVHTLGVPDKV
Sbjct  1    MDILIISLQSLGYSRTSKSLDSGPLVVHAVAGAGKSTALRKLILRHPTFTVHTLGVPDKV  60

Query  181  SIRTRGIQKPGPIPEGNFAILDEYTLDNPTRNSYQALFADPYQAPEFSLEPHFYLETSFR  360
            SIRTRGIQKPGPIPEGNFAILDEYTLDN TRNSYQALFADPYQAPEFSLEPHFYLETSFR
Sbjct  61   SIRTRGIQKPGPIPEGNFAILDEYTLDNTTRNSYQALFADPYQAPEFSLEPHFYLETSFR  120

Query  361  VPRKVADLIAGCGFDFETNSQEEGHLEITGIFKGPLLGKVIAIDEESETTLSRHGVEFVK  540
            VPRKVA+LIAGCGFDFETNSQEEGHLEITGIFKGPLLGKVIAIDEESETTLSRHGVEFVK
Sbjct  121  VPRKVANLIAGCGFDFETNSQEEGHLEITGIFKGPLLGKVIAIDEESETTLSRHGVEFVK  180

Query  541  PCQVTGLEFKVVTIVSAAPIEEIGQSTAFYNAITRSKGLTYVRAGT  678
            PCQVTGLEFKVVTIVSAAPIEEIGQSTAFYNAITRSKGLTYVRAGT
Sbjct  181  PCQVTGLEFKVVTIVSAAPIEEIGQSTAFYNAITRSKGLTYVRAGT  226


>triple gene block 1 protein [Potato virus X]
Sequence ID: QZA75391.1 Length: 226
>triple gene block 1 protein [Potato virus X]
Sequence ID: WWO58368.1 Length: 226 
Range 1: 1 to 226

Score:452 bits(1164), Expect:4e-160, 
Method:Compositional matrix adjust., 
Identities:223/226(99%), Positives:223/226(98%), Gaps:0/226(0%)

Query  1    MDILIISLKSLGYSRTHKSLDSGPLVVHAVAGAGKSTALRKLILRHPTFTVHTLGVPDKV  180
            MDILIISLKSLGYSRT KSLDSGPLVVHAVAGAGKSTALRKLILRHPTFTVHTLGVPDKV
Sbjct  1    MDILIISLKSLGYSRTSKSLDSGPLVVHAVAGAGKSTALRKLILRHPTFTVHTLGVPDKV  60

Query  181  SIRTRGIQKPGPIPEGNFAILDEYTLDNPTRNSYQALFADPYQAPEFSLEPHFYLETSFR  360
            SIRTRGIQKPGPIPEGNF ILDEYTLDN TRNSYQALFADPYQAPEFSLEPHFYLETSFR
Sbjct  61   SIRTRGIQKPGPIPEGNFPILDEYTLDNTTRNSYQALFADPYQAPEFSLEPHFYLETSFR  120

Query  361  VPRKVADLIAGCGFDFETNSQEEGHLEITGIFKGPLLGKVIAIDEESETTLSRHGVEFVK  540
            VPRKVADLIAGCGFDFETNSQEEGHLEITGIFKGPLLGKVIAIDEESETTLSRHGVEFVK
Sbjct  121  VPRKVADLIAGCGFDFETNSQEEGHLEITGIFKGPLLGKVIAIDEESETTLSRHGVEFVK  180

Query  541  PCQVTGLEFKVVTIVSAAPIEEIGQSTAFYNAITRSKGLTYVRAGT  678
            PCQVTGLEFKVVTIVSAAPIEEIGQSTAFYNAITRSKGLTYVRAGT
Sbjct  181  PCQVTGLEFKVVTIVSAAPIEEIGQSTAFYNAITRSKGLTYVRAGT  226


>MAG: triple gene block protein 1 [Potato virus X]
Sequence ID: WCD56353.1 Length: 226
Range 1: 1 to 225

Score:452 bits(1164), Expect:4e-160, 
Method:Compositional matrix adjust., 
Identities:222/225(99%), Positives:223/225(99%), Gaps:0/225(0%)

Query  1    MDILIISLKSLGYSRTHKSLDSGPLVVHAVAGAGKSTALRKLILRHPTFTVHTLGVPDKV  180
            MDILIISLKSLGYSRT KSLDSGPLVVHAVAGAGKSTALRKLILRHPTFTVHTLGVPDKV
Sbjct  1    MDILIISLKSLGYSRTSKSLDSGPLVVHAVAGAGKSTALRKLILRHPTFTVHTLGVPDKV  60

Query  181  SIRTRGIQKPGPIPEGNFAILDEYTLDNPTRNSYQALFADPYQAPEFSLEPHFYLETSFR  360
            SIRTRGIQKPGPIPEGNFAILDEYTLDN TRNSYQALFADPYQAPEFSLEPHFYLETSFR
Sbjct  61   SIRTRGIQKPGPIPEGNFAILDEYTLDNTTRNSYQALFADPYQAPEFSLEPHFYLETSFR  120

Query  361  VPRKVADLIAGCGFDFETNSQEEGHLEITGIFKGPLLGKVIAIDEESETTLSRHGVEFVK  540
            VPRKVADLIAGCGFDFETNSQEEGHLEITGIFKGPLLGKVIAIDEESETTLSRHGVEFVK
Sbjct  121  VPRKVADLIAGCGFDFETNSQEEGHLEITGIFKGPLLGKVIAIDEESETTLSRHGVEFVK  180

Query  541  PCQVTGLEFKVVTIVSAAPIEEIGQSTAFYNAITRSKGLTYVRAG  675
            PCQVTGLEFKV+TIVSAAPIEEIGQSTAFYNAITRSKGLTYVRAG
Sbjct  181  PCQVTGLEFKVITIVSAAPIEEIGQSTAFYNAITRSKGLTYVRAG  225


>triple gene block protein 1 [Potato virus X]
Sequence ID: QTU67826.1 Length: 226
Range 1: 1 to 225

Score:452 bits(1164), Expect:4e-160, 
Method:Compositional matrix adjust., 
Identities:222/225(99%), Positives:222/225(98%), Gaps:0/225(0%)

Query  1    MDILIISLKSLGYSRTHKSLDSGPLVVHAVAGAGKSTALRKLILRHPTFTVHTLGVPDKV  180
            MDILIISLKSLGYSRTHKSLDSGPLVVHAVAGAGKSTALRKLILRHPTFTVHTLGVPDKV
Sbjct  1    MDILIISLKSLGYSRTHKSLDSGPLVVHAVAGAGKSTALRKLILRHPTFTVHTLGVPDKV  60

Query  181  SIRTRGIQKPGPIPEGNFAILDEYTLDNPTRNSYQALFADPYQAPEFSLEPHFYLETSFR  360
            SIRTRGIQKPGPIP GNFAILDEYTLDN TRNSYQALFADPYQAPEFSLEPHFYLETSFR
Sbjct  61   SIRTRGIQKPGPIPAGNFAILDEYTLDNTTRNSYQALFADPYQAPEFSLEPHFYLETSFR  120

Query  361  VPRKVADLIAGCGFDFETNSQEEGHLEITGIFKGPLLGKVIAIDEESETTLSRHGVEFVK  540
            VPRKVADLIAGCGFDFETNSQEEGHLEITGIFKGPLLGKVIAIDEESETTLSRH VEFVK
Sbjct  121  VPRKVADLIAGCGFDFETNSQEEGHLEITGIFKGPLLGKVIAIDEESETTLSRHSVEFVK  180

Query  541  PCQVTGLEFKVVTIVSAAPIEEIGQSTAFYNAITRSKGLTYVRAG  675
            PCQVTGLEFKVVTIVSAAPIEEIGQSTAFYNAITRSKGLTYVRAG
Sbjct  181  PCQVTGLEFKVVTIVSAAPIEEIGQSTAFYNAITRSKGLTYVRAG  225


>TGB1 [Potato virus X]
Sequence ID: UWY10614.1 Length: 226
Range 1: 1 to 226

Score:452 bits(1164), Expect:4e-160, 
Method:Compositional matrix adjust., 
Identities:222/226(98%), Positives:224/226(99%), Gaps:0/226(0%)

Query  1    MDILIISLKSLGYSRTHKSLDSGPLVVHAVAGAGKSTALRKLILRHPTFTVHTLGVPDKV  180
            MDILIISLKSLGYSRTHKSLDSGPLVVHAVAGAGKSTALRKLILRHPTFTVHTLGVPDKV
Sbjct  1    MDILIISLKSLGYSRTHKSLDSGPLVVHAVAGAGKSTALRKLILRHPTFTVHTLGVPDKV  60

Query  181  SIRTRGIQKPGPIPEGNFAILDEYTLDNPTRNSYQALFADPYQAPEFSLEPHFYLETSFR  360
            SIRTRGIQKPG IPEGNFAILDEYTLDN TRNSYQALFADPYQAPEFSLEPHFYLETSFR
Sbjct  61   SIRTRGIQKPGLIPEGNFAILDEYTLDNTTRNSYQALFADPYQAPEFSLEPHFYLETSFR  120

Query  361  VPRKVADLIAGCGFDFETNSQEEGHLEITGIFKGPLLGKVIAIDEESETTLSRHGVEFVK  540
            VPRKVADLIAGCGFDFETNSQEEGHLEITGIFKGPLLGKVIAIDEESETTLS+HGVEFVK
Sbjct  121  VPRKVADLIAGCGFDFETNSQEEGHLEITGIFKGPLLGKVIAIDEESETTLSKHGVEFVK  180

Query  541  PCQVTGLEFKVVTIVSAAPIEEIGQSTAFYNAITRSKGLTYVRAGT  678
            PCQVTGLEFKVVTIVSAAPI+EIGQSTAFYNAITRSKGLTYVRAGT
Sbjct  181  PCQVTGLEFKVVTIVSAAPIDEIGQSTAFYNAITRSKGLTYVRAGT  226


>triple gene block protein 1 [Potato virus X]
Sequence ID: QTU69191.1 Length: 226
Range 1: 1 to 226

Score:452 bits(1164), Expect:5e-160, 
Method:Compositional matrix adjust., 
Identities:223/226(99%), Positives:223/226(98%), Gaps:0/226(0%)

Query  1    MDILIISLKSLGYSRTHKSLDSGPLVVHAVAGAGKSTALRKLILRHPTFTVHTLGVPDKV  180
            MDILIISLKSLGYSRT KSLDS PLVVHAVAGAGKSTALRKLILRHPTFTVHTLGVPDKV
Sbjct  1    MDILIISLKSLGYSRTSKSLDSEPLVVHAVAGAGKSTALRKLILRHPTFTVHTLGVPDKV  60

Query  181  SIRTRGIQKPGPIPEGNFAILDEYTLDNPTRNSYQALFADPYQAPEFSLEPHFYLETSFR  360
            SIRTRGIQKPGPIPEGNFAILDEYTLDN TRNSYQALFADPYQAPEFSLEPHFYLETSFR
Sbjct  61   SIRTRGIQKPGPIPEGNFAILDEYTLDNTTRNSYQALFADPYQAPEFSLEPHFYLETSFR  120

Query  361  VPRKVADLIAGCGFDFETNSQEEGHLEITGIFKGPLLGKVIAIDEESETTLSRHGVEFVK  540
            VPRKVADLIAGCGFDFETNSQEEGHLEITGIFKGPLLGKVIAIDEESETTLSRHGVEFVK
Sbjct  121  VPRKVADLIAGCGFDFETNSQEEGHLEITGIFKGPLLGKVIAIDEESETTLSRHGVEFVK  180

Query  541  PCQVTGLEFKVVTIVSAAPIEEIGQSTAFYNAITRSKGLTYVRAGT  678
            PCQVTGLEFKVVTIVSAAPIEEIGQSTAFYNAITRSKGLTYVRAGT
Sbjct  181  PCQVTGLEFKVVTIVSAAPIEEIGQSTAFYNAITRSKGLTYVRAGT  226


>triple gene block protein 1 [Potato virus X]
Sequence ID: QTU90383.1 Length: 226
Range 1: 1 to 226

Score:452 bits(1163), Expect:5e-160, 
Method:Compositional matrix adjust., 
Identities:223/226(99%), Positives:223/226(98%), Gaps:0/226(0%)

Query  1    MDILIISLKSLGYSRTHKSLDSGPLVVHAVAGAGKSTALRKLILRHPTFTVHTLGVPDKV  180
            MDILII L SLGYSRTHKSLDSGPLVVHAVAGAGKSTALRKLILRHPTFTVHTLGVPDKV
Sbjct  1    MDILIIILISLGYSRTHKSLDSGPLVVHAVAGAGKSTALRKLILRHPTFTVHTLGVPDKV  60

Query  181  SIRTRGIQKPGPIPEGNFAILDEYTLDNPTRNSYQALFADPYQAPEFSLEPHFYLETSFR  360
            SIRTRGIQKPGPIPEGNFAILDEYTLDN TRNSYQALFADPYQAPEFSLEPHFYLETSFR
Sbjct  61   SIRTRGIQKPGPIPEGNFAILDEYTLDNTTRNSYQALFADPYQAPEFSLEPHFYLETSFR  120

Query  361  VPRKVADLIAGCGFDFETNSQEEGHLEITGIFKGPLLGKVIAIDEESETTLSRHGVEFVK  540
            VPRKVADLIAGCGFDFETNSQEEGHLEITGIFKGPLLGKVIAIDEESETTLSRHGVEFVK
Sbjct  121  VPRKVADLIAGCGFDFETNSQEEGHLEITGIFKGPLLGKVIAIDEESETTLSRHGVEFVK  180

Query  541  PCQVTGLEFKVVTIVSAAPIEEIGQSTAFYNAITRSKGLTYVRAGT  678
            PCQVTGLEFKVVTIVSAAPIEEIGQSTAFYNAITRSKGLTYVRAGT
Sbjct  181  PCQVTGLEFKVVTIVSAAPIEEIGQSTAFYNAITRSKGLTYVRAGT  226


>triple gene block protein 1 [Potato virus X]
Sequence ID: QTU67806.1 Length: 226
>triple gene block protein 1 [Potato virus X]
Sequence ID: QTU67811.1 Length: 226 
Range 1: 1 to 225

Score:452 bits(1163), Expect:5e-160, 
Method:Compositional matrix adjust., 
Identities:222/225(99%), Positives:223/225(99%), Gaps:0/225(0%)

Query  1    MDILIISLKSLGYSRTHKSLDSGPLVVHAVAGAGKSTALRKLILRHPTFTVHTLGVPDKV  180
            MDILIISLKSLGYSRTHK LDSGPLVVHAVAGAGKSTALRKLILRHPTFTVHTLGVPDKV
Sbjct  1    MDILIISLKSLGYSRTHKPLDSGPLVVHAVAGAGKSTALRKLILRHPTFTVHTLGVPDKV  60

Query  181  SIRTRGIQKPGPIPEGNFAILDEYTLDNPTRNSYQALFADPYQAPEFSLEPHFYLETSFR  360
            SIRTRGIQKPGPIPEGNFAILDEYTLDN TRNSYQALFADPYQAPEFSLEPHFYLETSFR
Sbjct  61   SIRTRGIQKPGPIPEGNFAILDEYTLDNTTRNSYQALFADPYQAPEFSLEPHFYLETSFR  120

Query  361  VPRKVADLIAGCGFDFETNSQEEGHLEITGIFKGPLLGKVIAIDEESETTLSRHGVEFVK  540
            VPRKVADLIAGCGFDFETNSQEEGHLEITGIFKGPLLGKVIAIDEESETTLSRHGVEFV+
Sbjct  121  VPRKVADLIAGCGFDFETNSQEEGHLEITGIFKGPLLGKVIAIDEESETTLSRHGVEFVR  180

Query  541  PCQVTGLEFKVVTIVSAAPIEEIGQSTAFYNAITRSKGLTYVRAG  675
            PCQVTGLEFKVVTIVSAAPIEEIGQSTAFYNAITRSKGLTYVRAG
Sbjct  181  PCQVTGLEFKVVTIVSAAPIEEIGQSTAFYNAITRSKGLTYVRAG  225


>triple gene block protein 1 [Potato virus X]
Sequence ID: QTU68036.1 Length: 226
>triple gene block protein 1 [Potato virus X]
Sequence ID: QTU68046.1 Length: 226
>triple gene block protein 1 [Potato virus X]
Sequence ID: QTU68051.1 Length: 226
>triple gene block protein 1 [Potato virus X]
Sequence ID: QTU68731.1 Length: 226
>triple gene block protein 1 [Potato virus X]
Sequence ID: QTU69006.1 Length: 226 
Range 1: 1 to 226

Score:452 bits(1163), Expect:5e-160, 
Method:Compositional matrix adjust., 
Identities:223/226(99%), Positives:223/226(98%), Gaps:0/226(0%)

Query  1    MDILIISLKSLGYSRTHKSLDSGPLVVHAVAGAGKSTALRKLILRHPTFTVHTLGVPDKV  180
            MDILIISLKSLGYSRT KSLDSGPLVVHAVAGAGKSTALRKLILRHPTFTVHTLGVPDKV
Sbjct  1    MDILIISLKSLGYSRTSKSLDSGPLVVHAVAGAGKSTALRKLILRHPTFTVHTLGVPDKV  60

Query  181  SIRTRGIQKPGPIPEGNFAILDEYTLDNPTRNSYQALFADPYQAPEFSLEPHFYLETSFR  360
            SIRTRGIQKPGPIPEGNFAILDEYTLDN TRNSYQALFADPYQAPEFSLEPHFYLETSFR
Sbjct  61   SIRTRGIQKPGPIPEGNFAILDEYTLDNTTRNSYQALFADPYQAPEFSLEPHFYLETSFR  120

Query  361  VPRKVADLIAGCGFDFETNSQEEGHLEITGIFKGPLLGKVIAIDEESETTLSRHGVEFVK  540
            VPRKVADLIAGCGFDFETNSQEEGHLEITGIFKGPLLGKVIAIDEESETTLSRH VEFVK
Sbjct  121  VPRKVADLIAGCGFDFETNSQEEGHLEITGIFKGPLLGKVIAIDEESETTLSRHCVEFVK  180

Query  541  PCQVTGLEFKVVTIVSAAPIEEIGQSTAFYNAITRSKGLTYVRAGT  678
            PCQVTGLEFKVVTIVSAAPIEEIGQSTAFYNAITRSKGLTYVRAGT
Sbjct  181  PCQVTGLEFKVVTIVSAAPIEEIGQSTAFYNAITRSKGLTYVRAGT  226


>triple gene block protein 1 [Potato virus X]
Sequence ID: QTU67951.1 Length: 226
Range 1: 1 to 226

Score:452 bits(1163), Expect:6e-160, 
Method:Compositional matrix adjust., 
Identities:223/226(99%), Positives:223/226(98%), Gaps:0/226(0%)

Query  1    MDILIISLKSLGYSRTHKSLDSGPLVVHAVAGAGKSTALRKLILRHPTFTVHTLGVPDKV  180
            MDILIISLKSLGYSRTHKSLDSGPLVVHAVAGAGKSTALRKLILRHPTFTVHTLGVPDKV
Sbjct  1    MDILIISLKSLGYSRTHKSLDSGPLVVHAVAGAGKSTALRKLILRHPTFTVHTLGVPDKV  60

Query  181  SIRTRGIQKPGPIPEGNFAILDEYTLDNPTRNSYQALFADPYQAPEFSLEPHFYLETSFR  360
            SIRTRGIQKPGPIPEGNFAILDEYTLDN TRNSYQALFADPYQAPEFSLEPHFYLETSFR
Sbjct  61   SIRTRGIQKPGPIPEGNFAILDEYTLDNTTRNSYQALFADPYQAPEFSLEPHFYLETSFR  120

Query  361  VPRKVADLIAGCGFDFETNSQEEGHLEITGIFKGPLLGKVIAIDEESETTLSRHGVEFVK  540
            VPRKVADLIAGCGFDFETNSQEEGHLEITGIFKGPLLGKVIAIDEESETTLSRHGVEFVK
Sbjct  121  VPRKVADLIAGCGFDFETNSQEEGHLEITGIFKGPLLGKVIAIDEESETTLSRHGVEFVK  180

Query  541  PCQVTGLEFKVVTIVSAAPIEEIGQSTAFYNAITRSKGLTYVRAGT  678
            PCQVTGLEFKVVTIVSAAPIEEIGQSTAF N ITRSKGLTYVRAGT
Sbjct  181  PCQVTGLEFKVVTIVSAAPIEEIGQSTAFLNFITRSKGLTYVRAGT  226


>triple gene block 1 [Potato virus X]
Sequence ID: ABP87981.1 Length: 226
Range 1: 1 to 226

Score:452 bits(1163), Expect:6e-160, 
Method:Compositional matrix adjust., 
Identities:222/226(98%), Positives:223/226(98%), Gaps:0/226(0%)

Query  1    MDILIISLKSLGYSRTHKSLDSGPLVVHAVAGAGKSTALRKLILRHPTFTVHTLGVPDKV  180
            MDILIISLKSLGYSRT KSLDSGPLVVHAVAGAGKSTALRKLILRHPTFTVHTLGVPDKV
Sbjct  1    MDILIISLKSLGYSRTSKSLDSGPLVVHAVAGAGKSTALRKLILRHPTFTVHTLGVPDKV  60

Query  181  SIRTRGIQKPGPIPEGNFAILDEYTLDNPTRNSYQALFADPYQAPEFSLEPHFYLETSFR  360
            SIRTRGIQKPGPIPEGNFAILDEYTLDN TRNSYQALFADPYQAPEFSLEPHFYLETSFR
Sbjct  61   SIRTRGIQKPGPIPEGNFAILDEYTLDNATRNSYQALFADPYQAPEFSLEPHFYLETSFR  120

Query  361  VPRKVADLIAGCGFDFETNSQEEGHLEITGIFKGPLLGKVIAIDEESETTLSRHGVEFVK  540
            VPRKVADLIAGCGFDFETNSQEEGHLEITGIFKGPLLGKVIAIDEESETTLSRH VEFVK
Sbjct  121  VPRKVADLIAGCGFDFETNSQEEGHLEITGIFKGPLLGKVIAIDEESETTLSRHCVEFVK  180

Query  541  PCQVTGLEFKVVTIVSAAPIEEIGQSTAFYNAITRSKGLTYVRAGT  678
            PCQVTGLEFKVVTIVSAAPIEEIGQSTAFYNA+TRSKGLTYVRAGT
Sbjct  181  PCQVTGLEFKVVTIVSAAPIEEIGQSTAFYNAVTRSKGLTYVRAGT  226


>movement and silencing protein [Potato virus X]
Sequence ID: AJO26063.1 Length: 226
Range 1: 1 to 226

Score:452 bits(1162), Expect:7e-160, 
Method:Compositional matrix adjust., 
Identities:223/226(99%), Positives:223/226(98%), Gaps:0/226(0%)

Query  1    MDILIISLKSLGYSRTHKSLDSGPLVVHAVAGAGKSTALRKLILRHPTFTVHTLGVPDKV  180
            MDILIISLKSLGYSRT KSLDSGPLVVHAVAGAGKSTALRKLILRHPTFTVHTLGVPDKV
Sbjct  1    MDILIISLKSLGYSRTSKSLDSGPLVVHAVAGAGKSTALRKLILRHPTFTVHTLGVPDKV  60

Query  181  SIRTRGIQKPGPIPEGNFAILDEYTLDNPTRNSYQALFADPYQAPEFSLEPHFYLETSFR  360
            SIRTRGIQKPG IPEGNFAILDEYTLDN TRNSYQALFADPYQAPEFSLEPHFYLETSFR
Sbjct  61   SIRTRGIQKPGLIPEGNFAILDEYTLDNTTRNSYQALFADPYQAPEFSLEPHFYLETSFR  120

Query  361  VPRKVADLIAGCGFDFETNSQEEGHLEITGIFKGPLLGKVIAIDEESETTLSRHGVEFVK  540
            VPRKVADLIAGCGFDFETNSQEEGHLEITGIFKGPLLGKVIAIDEESETTLSRHGVEFVK
Sbjct  121  VPRKVADLIAGCGFDFETNSQEEGHLEITGIFKGPLLGKVIAIDEESETTLSRHGVEFVK  180

Query  541  PCQVTGLEFKVVTIVSAAPIEEIGQSTAFYNAITRSKGLTYVRAGT  678
            PCQVTGLEFKVVTIVSAAPIEEIGQSTAFYNAITRSKGLTYVRAGT
Sbjct  181  PCQVTGLEFKVVTIVSAAPIEEIGQSTAFYNAITRSKGLTYVRAGT  226


>triple-gene-block protein 1 [Potato virus X]
Sequence ID: ABS87399.1 Length: 226
Range 1: 1 to 226

Score:451 bits(1161), Expect:1e-159, 
Method:Compositional matrix adjust., 
Identities:221/226(98%), Positives:224/226(99%), Gaps:0/226(0%)

Query  1    MDILIISLKSLGYSRTHKSLDSGPLVVHAVAGAGKSTALRKLILRHPTFTVHTLGVPDKV  180
            MDILIISLKSLGYSRT KSL+SGPLVVHAVAGAGKSTALRKLILRHPTFTVHTLGVPDKV
Sbjct  1    MDILIISLKSLGYSRTSKSLNSGPLVVHAVAGAGKSTALRKLILRHPTFTVHTLGVPDKV  60

Query  181  SIRTRGIQKPGPIPEGNFAILDEYTLDNPTRNSYQALFADPYQAPEFSLEPHFYLETSFR  360
            SIRTRGIQKPGPIPEGNFAILDEYTLDN TRNSYQALFADPYQAPEFSLEPHFYLETSFR
Sbjct  61   SIRTRGIQKPGPIPEGNFAILDEYTLDNTTRNSYQALFADPYQAPEFSLEPHFYLETSFR  120

Query  361  VPRKVADLIAGCGFDFETNSQEEGHLEITGIFKGPLLGKVIAIDEESETTLSRHGVEFVK  540
            VP+KVADLIAGCGFDFETNSQEEGHLEITGIF+GPLLGKVIAIDEESETTLSRHGVEFVK
Sbjct  121  VPKKVADLIAGCGFDFETNSQEEGHLEITGIFRGPLLGKVIAIDEESETTLSRHGVEFVK  180

Query  541  PCQVTGLEFKVVTIVSAAPIEEIGQSTAFYNAITRSKGLTYVRAGT  678
            PCQVTGLEFKVVTIVSAAPIEEIGQSTAFYNAITRSKGLTYVRAGT
Sbjct  181  PCQVTGLEFKVVTIVSAAPIEEIGQSTAFYNAITRSKGLTYVRAGT  226


>triple gene block protein 1 [Potato virus X]
Sequence ID: QTU67846.1 Length: 226
>triple gene block protein 1 [Potato virus X]
Sequence ID: QTU67851.1 Length: 226
>triple gene block protein 1 [Potato virus X]
Sequence ID: QTU67861.1 Length: 226
>triple gene block protein 1 [Potato virus X]
Sequence ID: QTU67866.1 Length: 226
>triple gene block protein 1 [Potato virus X]
Sequence ID: QTU67871.1 Length: 226 
Range 1: 1 to 226

Score:451 bits(1161), Expect:1e-159, 
Method:Compositional matrix adjust., 
Identities:221/226(98%), Positives:223/226(98%), Gaps:0/226(0%)

Query  1    MDILIISLKSLGYSRTHKSLDSGPLVVHAVAGAGKSTALRKLILRHPTFTVHTLGVPDKV  180
            MDILIISLKSLGYSRTHKSLD GPLVVHAVAGAGKSTALRKLILRHPTFTVHTLGVPDKV
Sbjct  1    MDILIISLKSLGYSRTHKSLDPGPLVVHAVAGAGKSTALRKLILRHPTFTVHTLGVPDKV  60

Query  181  SIRTRGIQKPGPIPEGNFAILDEYTLDNPTRNSYQALFADPYQAPEFSLEPHFYLETSFR  360
            SIRTRGIQKPGPIPEGNFAILDEYTLDN TRNSYQALFADPYQAPEFSLEPHFYLETSFR
Sbjct  61   SIRTRGIQKPGPIPEGNFAILDEYTLDNTTRNSYQALFADPYQAPEFSLEPHFYLETSFR  120

Query  361  VPRKVADLIAGCGFDFETNSQEEGHLEITGIFKGPLLGKVIAIDEESETTLSRHGVEFVK  540
            +PRKVADLIAGCGFDFETNSQEEGHLEITGIFKGPLLGKVIAIDEESETTLSRH VEFV+
Sbjct  121  IPRKVADLIAGCGFDFETNSQEEGHLEITGIFKGPLLGKVIAIDEESETTLSRHSVEFVR  180

Query  541  PCQVTGLEFKVVTIVSAAPIEEIGQSTAFYNAITRSKGLTYVRAGT  678
            PCQVTGLEFKVVTIVSAAPIEEIGQSTAFYNAITRSKGLTYVRAGT
Sbjct  181  PCQVTGLEFKVVTIVSAAPIEEIGQSTAFYNAITRSKGLTYVRAGT  226


>triple-gene-block protein 1 [Potato virus X]
Sequence ID: AAG12333.2 Length: 226
Range 1: 1 to 226

Score:451 bits(1161), Expect:1e-159, 
Method:Compositional matrix adjust., 
Identities:221/226(98%), Positives:223/226(98%), Gaps:0/226(0%)

Query  1    MDILIISLKSLGYSRTHKSLDSGPLVVHAVAGAGKSTALRKLILRHPTFTVHTLGVPDKV  180
            MDILIISLKSLGYSRT KSLDSGPLVVHAVAGAGKSTALRKLILRHPTFTVHTLGVPDKV
Sbjct  1    MDILIISLKSLGYSRTSKSLDSGPLVVHAVAGAGKSTALRKLILRHPTFTVHTLGVPDKV  60

Query  181  SIRTRGIQKPGPIPEGNFAILDEYTLDNPTRNSYQALFADPYQAPEFSLEPHFYLETSFR  360
            SIRTRGIQKPGPIPEGNFAILDEYTLDN TRNSYQALFADPYQAPEFSLEPHFYLETSFR
Sbjct  61   SIRTRGIQKPGPIPEGNFAILDEYTLDNTTRNSYQALFADPYQAPEFSLEPHFYLETSFR  120

Query  361  VPRKVADLIAGCGFDFETNSQEEGHLEITGIFKGPLLGKVIAIDEESETTLSRHGVEFVK  540
            VPRKVADLIA CGFDFETNSQEEGHLEITGIFKGPLLGKVIAIDEE+ETTLSRHGVEFVK
Sbjct  121  VPRKVADLIASCGFDFETNSQEEGHLEITGIFKGPLLGKVIAIDEEAETTLSRHGVEFVK  180

Query  541  PCQVTGLEFKVVTIVSAAPIEEIGQSTAFYNAITRSKGLTYVRAGT  678
            PCQVTGLEFKVVTIVSA+PIEEIGQSTAFYNAITRSKGLTYVRAGT
Sbjct  181  PCQVTGLEFKVVTIVSASPIEEIGQSTAFYNAITRSKGLTYVRAGT  226


>25K protein [Potato virus X]
Sequence ID: YP_002332930.1 Length: 226
>RecName: Full=Movement and silencing protein TGBp1; AltName: Full=25 kDa protein; AltName: Full=Silencing suppressor P25; AltName: Full=Triple gene block 1 protein; Short=TGBp1 [Potato virus X (strain X3)]
Sequence ID: P17780.1 Length: 226
>25K protein [Potato virus X]
Sequence ID: BAA00250.1 Length: 226 
Range 1: 1 to 226

Score:451 bits(1161), Expect:1e-159, 
Method:Compositional matrix adjust., 
Identities:222/226(98%), Positives:222/226(98%), Gaps:0/226(0%)

Query  1    MDILIISLKSLGYSRTHKSLDSGPLVVHAVAGAGKSTALRKLILRHPTFTVHTLGVPDKV  180
            MDILI SLKSLGYSRT KSLDSGPLVVHAVAGAGKSTALRKLILRHPTFTVHTLGVPDKV
Sbjct  1    MDILISSLKSLGYSRTSKSLDSGPLVVHAVAGAGKSTALRKLILRHPTFTVHTLGVPDKV  60

Query  181  SIRTRGIQKPGPIPEGNFAILDEYTLDNPTRNSYQALFADPYQAPEFSLEPHFYLETSFR  360
            SIRTRGIQKPGPIPEGNFAILDEYTLDN TRNSYQALFADPYQAPEFSLEPHFYLETSFR
Sbjct  61   SIRTRGIQKPGPIPEGNFAILDEYTLDNTTRNSYQALFADPYQAPEFSLEPHFYLETSFR  120

Query  361  VPRKVADLIAGCGFDFETNSQEEGHLEITGIFKGPLLGKVIAIDEESETTLSRHGVEFVK  540
            VPRKVADLIAGCGFDFETNSQEEGHLEITGIFKGPLLGKVIAIDEESETTLSRHGVEFVK
Sbjct  121  VPRKVADLIAGCGFDFETNSQEEGHLEITGIFKGPLLGKVIAIDEESETTLSRHGVEFVK  180

Query  541  PCQVTGLEFKVVTIVSAAPIEEIGQSTAFYNAITRSKGLTYVRAGT  678
            PCQVTGLE KVVTIVSAAPIEEIGQSTAFYNAITRSKGLTYVRAGT
Sbjct  181  PCQVTGLELKVVTIVSAAPIEEIGQSTAFYNAITRSKGLTYVRAGT  226


>triple gene block protein 1 [Potato virus X]
Sequence ID: QTU67931.1 Length: 226
Range 1: 1 to 226

Score:451 bits(1160), Expect:1e-159, 
Method:Compositional matrix adjust., 
Identities:222/226(98%), Positives:223/226(98%), Gaps:0/226(0%)

Query  1    MDILIISLKSLGYSRTHKSLDSGPLVVHAVAGAGKSTALRKLILRHPTFTVHTLGVPDKV  180
            MDILIISLKSLGYSRTHK LDSGPLVVHAVAGAGKSTALRKLILRHPTFTVHTLGVPDKV
Sbjct  1    MDILIISLKSLGYSRTHKPLDSGPLVVHAVAGAGKSTALRKLILRHPTFTVHTLGVPDKV  60

Query  181  SIRTRGIQKPGPIPEGNFAILDEYTLDNPTRNSYQALFADPYQAPEFSLEPHFYLETSFR  360
            SIRTRGIQKPGPIPEGNFAILDEYTLDN TRNSYQALFADPYQAPEFSLEPHFYLETSFR
Sbjct  61   SIRTRGIQKPGPIPEGNFAILDEYTLDNTTRNSYQALFADPYQAPEFSLEPHFYLETSFR  120

Query  361  VPRKVADLIAGCGFDFETNSQEEGHLEITGIFKGPLLGKVIAIDEESETTLSRHGVEFVK  540
            VPRKVADLIAGCGFDFETNSQEEGHLEITGIFKGPLLGKVIAIDEESETTLSRHGVEFVK
Sbjct  121  VPRKVADLIAGCGFDFETNSQEEGHLEITGIFKGPLLGKVIAIDEESETTLSRHGVEFVK  180

Query  541  PCQVTGLEFKVVTIVSAAPIEEIGQSTAFYNAITRSKGLTYVRAGT  678
            PCQVTGLEFKVVTIVSAAPIEEIGQSTAF N+ITRSKGLTYVRAGT
Sbjct  181  PCQVTGLEFKVVTIVSAAPIEEIGQSTAFLNSITRSKGLTYVRAGT  226


>ORF2 [Potato virus X]
Sequence ID: QTW21070.1 Length: 229
Range 1: 4 to 229

Score:451 bits(1161), Expect:1e-159, 
Method:Compositional matrix adjust., 
Identities:222/226(98%), Positives:222/226(98%), Gaps:0/226(0%)

Query  1    MDILIISLKSLGYSRTHKSLDSGPLVVHAVAGAGKSTALRKLILRHPTFTVHTLGVPDKV  180
            MDILI SLKSLGYSRT KSLDSGPLVVHAVAGAGKSTALRKLILRHPTFTVHTLGVPDKV
Sbjct  4    MDILISSLKSLGYSRTSKSLDSGPLVVHAVAGAGKSTALRKLILRHPTFTVHTLGVPDKV  63

Query  181  SIRTRGIQKPGPIPEGNFAILDEYTLDNPTRNSYQALFADPYQAPEFSLEPHFYLETSFR  360
            SIRTRGIQKPGPIPEGNFAILDEYTLDN TRNSYQALFADPYQAPEFSLEPHFYLETSFR
Sbjct  64   SIRTRGIQKPGPIPEGNFAILDEYTLDNTTRNSYQALFADPYQAPEFSLEPHFYLETSFR  123

Query  361  VPRKVADLIAGCGFDFETNSQEEGHLEITGIFKGPLLGKVIAIDEESETTLSRHGVEFVK  540
            VPRKVADLIA CGFDFETNSQEEGHLEITGIFKGPLLGKVIAIDEESETTLSRHGVEFVK
Sbjct  124  VPRKVADLIASCGFDFETNSQEEGHLEITGIFKGPLLGKVIAIDEESETTLSRHGVEFVK  183

Query  541  PCQVTGLEFKVVTIVSAAPIEEIGQSTAFYNAITRSKGLTYVRAGT  678
            PCQVTGLEFKVVTIVSAAPIEEIGQSTAFYNAITRSKGLTYVRAGT
Sbjct  184  PCQVTGLEFKVVTIVSAAPIEEIGQSTAFYNAITRSKGLTYVRAGT  229


>triple gene block protein 1 [Potato virus X]
Sequence ID: QTU69176.1 Length: 226
Range 1: 1 to 226

Score:451 bits(1160), Expect:2e-159, 
Method:Compositional matrix adjust., 
Identities:222/226(98%), Positives:223/226(98%), Gaps:0/226(0%)

Query  1    MDILIISLKSLGYSRTHKSLDSGPLVVHAVAGAGKSTALRKLILRHPTFTVHTLGVPDKV  180
            MDILIISLKSLGYSRT KSLDSGPLVVHAVAGAGKSTALRKLILRHPTFTVHTLGVPDKV
Sbjct  1    MDILIISLKSLGYSRTSKSLDSGPLVVHAVAGAGKSTALRKLILRHPTFTVHTLGVPDKV  60

Query  181  SIRTRGIQKPGPIPEGNFAILDEYTLDNPTRNSYQALFADPYQAPEFSLEPHFYLETSFR  360
            SIRTRGIQKPGPIPEGNFAILDEYTLDN TRNSYQALFADPYQAPEFSLEPHFYLETSFR
Sbjct  61   SIRTRGIQKPGPIPEGNFAILDEYTLDNTTRNSYQALFADPYQAPEFSLEPHFYLETSFR  120

Query  361  VPRKVADLIAGCGFDFETNSQEEGHLEITGIFKGPLLGKVIAIDEESETTLSRHGVEFVK  540
            VPRKVADLIAGCGFDFETNSQEEGHLEITGIF+GPLLGKVIAIDEESETTLSRH VEFVK
Sbjct  121  VPRKVADLIAGCGFDFETNSQEEGHLEITGIFRGPLLGKVIAIDEESETTLSRHCVEFVK  180

Query  541  PCQVTGLEFKVVTIVSAAPIEEIGQSTAFYNAITRSKGLTYVRAGT  678
            PCQVTGLEFKVVTIVSAAPIEEIGQSTAFYNAITRSKGLTYVRAGT
Sbjct  181  PCQVTGLEFKVVTIVSAAPIEEIGQSTAFYNAITRSKGLTYVRAGT  226


>triple gene block protein 1 [Potato virus X]
Sequence ID: ACE60562.1 Length: 226
>triple gene block protein 1 [Expression vector pCaPVX100]
Sequence ID: AII77182.1 Length: 226
>triple gene block protein 1 [Expression vector pCaPVX440]
Sequence ID: AII77188.1 Length: 226
>triple gene block protein 1 [Expression vector pCaPVX760]
Sequence ID: AII77192.1 Length: 226 
Range 1: 1 to 226

Score:451 bits(1159), Expect:3e-159, 
Method:Compositional matrix adjust., 
Identities:222/226(98%), Positives:223/226(98%), Gaps:0/226(0%)

Query  1    MDILIISLKSLGYSRTHKSLDSGPLVVHAVAGAGKSTALRKLILRHPTFTVHTLGVPDKV  180
            MDILIISLKSLGYSRT KSLDSGPLVVHAVAGAGKSTALRKLILRHPTFTVHTLGVPDKV
Sbjct  1    MDILIISLKSLGYSRTSKSLDSGPLVVHAVAGAGKSTALRKLILRHPTFTVHTLGVPDKV  60

Query  181  SIRTRGIQKPGPIPEGNFAILDEYTLDNPTRNSYQALFADPYQAPEFSLEPHFYLETSFR  360
            SIRTRGIQKPGPIPEGNF ILDEYTLDN TR+SYQALFADPYQAPEFSLEPHFYLETSFR
Sbjct  61   SIRTRGIQKPGPIPEGNFPILDEYTLDNTTRDSYQALFADPYQAPEFSLEPHFYLETSFR  120

Query  361  VPRKVADLIAGCGFDFETNSQEEGHLEITGIFKGPLLGKVIAIDEESETTLSRHGVEFVK  540
            VPRKVADLIAGCGFDFETNSQEEGHLEITGIFKGPLLGKVIAIDEESETTLSRHGVEFVK
Sbjct  121  VPRKVADLIAGCGFDFETNSQEEGHLEITGIFKGPLLGKVIAIDEESETTLSRHGVEFVK  180

Query  541  PCQVTGLEFKVVTIVSAAPIEEIGQSTAFYNAITRSKGLTYVRAGT  678
            PCQVTGLEFKVVTIVSAAPIEEIGQSTAFYNAITRSKGLTYVRAGT
Sbjct  181  PCQVTGLEFKVVTIVSAAPIEEIGQSTAFYNAITRSKGLTYVRAGT  226


>triple gene block 1 protein [Potato virus X]
Sequence ID: WWO58357.1 Length: 226
Range 1: 1 to 226

Score:450 bits(1158), Expect:3e-159, 
Method:Compositional matrix adjust., 
Identities:221/226(98%), Positives:223/226(98%), Gaps:0/226(0%)

Query  1    MDILIISLKSLGYSRTHKSLDSGPLVVHAVAGAGKSTALRKLILRHPTFTVHTLGVPDKV  180
            MDILIISLKSLGYSRT +SLDSGPLVVHAVAGAGKSTALRKLILRHPTFTVHTLGVPDKV
Sbjct  1    MDILIISLKSLGYSRTSRSLDSGPLVVHAVAGAGKSTALRKLILRHPTFTVHTLGVPDKV  60

Query  181  SIRTRGIQKPGPIPEGNFAILDEYTLDNPTRNSYQALFADPYQAPEFSLEPHFYLETSFR  360
            SIRTRGIQKPGPIPEGNFAILDEYTLDN TR+SYQALFADPYQAPEFSLEPHFYLETSFR
Sbjct  61   SIRTRGIQKPGPIPEGNFAILDEYTLDNTTRDSYQALFADPYQAPEFSLEPHFYLETSFR  120

Query  361  VPRKVADLIAGCGFDFETNSQEEGHLEITGIFKGPLLGKVIAIDEESETTLSRHGVEFVK  540
            VPRKV DLIAGCGFDFETNSQEEGHLEITGIFKGPLLGKVIAIDEESETTLSRHGVEFVK
Sbjct  121  VPRKVTDLIAGCGFDFETNSQEEGHLEITGIFKGPLLGKVIAIDEESETTLSRHGVEFVK  180

Query  541  PCQVTGLEFKVVTIVSAAPIEEIGQSTAFYNAITRSKGLTYVRAGT  678
            PCQVTGLEFKVVTIVSAAPIEEIGQSTAFYNAITRSKGLTYVRAGT
Sbjct  181  PCQVTGLEFKVVTIVSAAPIEEIGQSTAFYNAITRSKGLTYVRAGT  226


>triple gene block protein 1 [Potato virus X]
Sequence ID: ALI93728.1 Length: 226
Range 1: 1 to 226

Score:450 bits(1158), Expect:4e-159, 
Method:Compositional matrix adjust., 
Identities:221/226(98%), Positives:222/226(98%), Gaps:0/226(0%)

Query  1    MDILIISLKSLGYSRTHKSLDSGPLVVHAVAGAGKSTALRKLILRHPTFTVHTLGVPDKV  180
            MDILI SLKSLGYSRT KSLDSGPLVVHAVAGAGKSTALRKLILRHPTFTVHTLGVPDKV
Sbjct  1    MDILISSLKSLGYSRTSKSLDSGPLVVHAVAGAGKSTALRKLILRHPTFTVHTLGVPDKV  60

Query  181  SIRTRGIQKPGPIPEGNFAILDEYTLDNPTRNSYQALFADPYQAPEFSLEPHFYLETSFR  360
            SIRTRGIQKPGPIPEGNFAILDEYTLDN TRNSYQALFADPYQAPEFSLEPHFYLETSFR
Sbjct  61   SIRTRGIQKPGPIPEGNFAILDEYTLDNTTRNSYQALFADPYQAPEFSLEPHFYLETSFR  120

Query  361  VPRKVADLIAGCGFDFETNSQEEGHLEITGIFKGPLLGKVIAIDEESETTLSRHGVEFVK  540
            VPRKVADLIAGCGFDFETNSQEEGHLEITGIFKGPLLGKVIAIDEESETTLSRHGVEFVK
Sbjct  121  VPRKVADLIAGCGFDFETNSQEEGHLEITGIFKGPLLGKVIAIDEESETTLSRHGVEFVK  180

Query  541  PCQVTGLEFKVVTIVSAAPIEEIGQSTAFYNAITRSKGLTYVRAGT  678
            PCQVTGLEFKVVTIVSAAP+EEIGQST FYNAITRSKGLTYVRAGT
Sbjct  181  PCQVTGLEFKVVTIVSAAPVEEIGQSTGFYNAITRSKGLTYVRAGT  226


>triple gene block protein 1 [Potato virus X]
Sequence ID: QTU68111.1 Length: 226
>triple gene block protein 1 [Potato virus X]
Sequence ID: QTU68116.1 Length: 226 
Range 1: 1 to 226

Score:450 bits(1157), Expect:5e-159, 
Method:Compositional matrix adjust., 
Identities:221/226(98%), Positives:223/226(98%), Gaps:0/226(0%)

Query  1    MDILIISLKSLGYSRTHKSLDSGPLVVHAVAGAGKSTALRKLILRHPTFTVHTLGVPDKV  180
            MDILIISLKSLGYSRT + LDSGPLVVHAVAGAGKSTALRKLILRHPTFTVHTLGVPD+V
Sbjct  1    MDILIISLKSLGYSRTSRPLDSGPLVVHAVAGAGKSTALRKLILRHPTFTVHTLGVPDRV  60

Query  181  SIRTRGIQKPGPIPEGNFAILDEYTLDNPTRNSYQALFADPYQAPEFSLEPHFYLETSFR  360
            SIRTRGIQKPGPIPEGNFAILDEYTLDN TRNSYQALFADPYQAPEFSLEPHFYLETSFR
Sbjct  61   SIRTRGIQKPGPIPEGNFAILDEYTLDNTTRNSYQALFADPYQAPEFSLEPHFYLETSFR  120

Query  361  VPRKVADLIAGCGFDFETNSQEEGHLEITGIFKGPLLGKVIAIDEESETTLSRHGVEFVK  540
            VPRKVADLIAGCGFDFETNSQEEGHLEITGIFKGPLLGKVIAIDEESETTLSRHGVEFVK
Sbjct  121  VPRKVADLIAGCGFDFETNSQEEGHLEITGIFKGPLLGKVIAIDEESETTLSRHGVEFVK  180

Query  541  PCQVTGLEFKVVTIVSAAPIEEIGQSTAFYNAITRSKGLTYVRAGT  678
            PCQVTGLEFKVVTIVSAAPIEEIGQSTAFYNAITRSKGLTYVRAGT
Sbjct  181  PCQVTGLEFKVVTIVSAAPIEEIGQSTAFYNAITRSKGLTYVRAGT  226


>triple gene block protein 1 [Potato virus X]
Sequence ID: QTU69276.1 Length: 226
Range 1: 1 to 226

Score:450 bits(1157), Expect:5e-159, 
Method:Compositional matrix adjust., 
Identities:221/226(98%), Positives:223/226(98%), Gaps:0/226(0%)

Query  1    MDILIISLKSLGYSRTHKSLDSGPLVVHAVAGAGKSTALRKLILRHPTFTVHTLGVPDKV  180
            MDILIISLKSLGYSRT + LDSGPLVVHAVAGAGKSTALRKLILRHPTFTVHTLGVPDKV
Sbjct  1    MDILIISLKSLGYSRTSRPLDSGPLVVHAVAGAGKSTALRKLILRHPTFTVHTLGVPDKV  60

Query  181  SIRTRGIQKPGPIPEGNFAILDEYTLDNPTRNSYQALFADPYQAPEFSLEPHFYLETSFR  360
            SIRTRGIQKPGPIPEGNFAILDEYTLDN TRNSYQALFADPYQAPEFSLEPHFYLETSFR
Sbjct  61   SIRTRGIQKPGPIPEGNFAILDEYTLDNTTRNSYQALFADPYQAPEFSLEPHFYLETSFR  120

Query  361  VPRKVADLIAGCGFDFETNSQEEGHLEITGIFKGPLLGKVIAIDEESETTLSRHGVEFVK  540
            VPRKVADLIAGCGFDFETNSQEEGHLEITGIFKGPLLGKVIAIDEESETTLSRHGVEFV+
Sbjct  121  VPRKVADLIAGCGFDFETNSQEEGHLEITGIFKGPLLGKVIAIDEESETTLSRHGVEFVR  180

Query  541  PCQVTGLEFKVVTIVSAAPIEEIGQSTAFYNAITRSKGLTYVRAGT  678
            PCQVTGLEFKVVTIVSAAPIEEIGQSTAFYNAITRSKGLTYVRAGT
Sbjct  181  PCQVTGLEFKVVTIVSAAPIEEIGQSTAFYNAITRSKGLTYVRAGT  226


>triple gene block 1 [Potato virus X]
Sequence ID: BAE07084.1 Length: 226
Range 1: 1 to 226

Score:449 bits(1156), Expect:6e-159, 
Method:Compositional matrix adjust., 
Identities:221/226(98%), Positives:222/226(98%), Gaps:0/226(0%)

Query  1    MDILIISLKSLGYSRTHKSLDSGPLVVHAVAGAGKSTALRKLILRHPTFTVHTLGVPDKV  180
            MDILIISLKSLGYSRT KSLDSGPLVVHAVAGAGKSTALRKLILRHPTFTVHTLGVPDKV
Sbjct  1    MDILIISLKSLGYSRTSKSLDSGPLVVHAVAGAGKSTALRKLILRHPTFTVHTLGVPDKV  60

Query  181  SIRTRGIQKPGPIPEGNFAILDEYTLDNPTRNSYQALFADPYQAPEFSLEPHFYLETSFR  360
            SIRTRGIQKPGPIPE NFAILDEYTLDN TRNSYQALFADPYQAPEFSLEPHFYLETSFR
Sbjct  61   SIRTRGIQKPGPIPECNFAILDEYTLDNTTRNSYQALFADPYQAPEFSLEPHFYLETSFR  120

Query  361  VPRKVADLIAGCGFDFETNSQEEGHLEITGIFKGPLLGKVIAIDEESETTLSRHGVEFVK  540
            VPR+VADLIA CGFDFETNSQEEGHLEITGIFKGPLLGKVIAIDEESETTLSRHGVEFVK
Sbjct  121  VPRRVADLIASCGFDFETNSQEEGHLEITGIFKGPLLGKVIAIDEESETTLSRHGVEFVK  180

Query  541  PCQVTGLEFKVVTIVSAAPIEEIGQSTAFYNAITRSKGLTYVRAGT  678
            PCQVTGLEFKVVTIVSAAPIEEIGQSTAFYNAITRSKGLTYVRAGT
Sbjct  181  PCQVTGLEFKVVTIVSAAPIEEIGQSTAFYNAITRSKGLTYVRAGT  226


>triple gene block protein 1 [Potato virus X]
Sequence ID: QTU67821.1 Length: 226
>triple gene block protein 1 [Potato virus X]
Sequence ID: QTU68481.1 Length: 226 
Range 1: 1 to 225

Score:449 bits(1156), Expect:7e-159, 
Method:Compositional matrix adjust., 
Identities:221/225(98%), Positives:222/225(98%), Gaps:0/225(0%)

Query  1    MDILIISLKSLGYSRTHKSLDSGPLVVHAVAGAGKSTALRKLILRHPTFTVHTLGVPDKV  180
            MDILIISLKSLGYSRT + LDSGPLVVHAVAGAGKSTALRKLILRHPTFTVHTLGVPDKV
Sbjct  1    MDILIISLKSLGYSRTSRPLDSGPLVVHAVAGAGKSTALRKLILRHPTFTVHTLGVPDKV  60

Query  181  SIRTRGIQKPGPIPEGNFAILDEYTLDNPTRNSYQALFADPYQAPEFSLEPHFYLETSFR  360
            SIRTRGIQKPGPIPEGNFAILDEYTLDN TRNSYQALFADPYQAPEFSLEPHFYLETSFR
Sbjct  61   SIRTRGIQKPGPIPEGNFAILDEYTLDNTTRNSYQALFADPYQAPEFSLEPHFYLETSFR  120

Query  361  VPRKVADLIAGCGFDFETNSQEEGHLEITGIFKGPLLGKVIAIDEESETTLSRHGVEFVK  540
            VPRKVADLIAGCGFDFETNSQEEGHLEITGIFKGPLLGKVIAIDEESETTLSRHGVEFVK
Sbjct  121  VPRKVADLIAGCGFDFETNSQEEGHLEITGIFKGPLLGKVIAIDEESETTLSRHGVEFVK  180

Query  541  PCQVTGLEFKVVTIVSAAPIEEIGQSTAFYNAITRSKGLTYVRAG  675
            PCQVTGLEFKVVTIVSAAPIEEIGQSTAFYNAITRSKGLTYVRAG
Sbjct  181  PCQVTGLEFKVVTIVSAAPIEEIGQSTAFYNAITRSKGLTYVRAG  225


>triple gene block 1 [Potato virus X]
Sequence ID: BAB83123.1 Length: 226
Range 1: 1 to 226

Score:449 bits(1155), Expect:1e-158, 
Method:Compositional matrix adjust., 
Identities:220/226(97%), Positives:222/226(98%), Gaps:0/226(0%)

Query  1    MDILIISLKSLGYSRTHKSLDSGPLVVHAVAGAGKSTALRKLILRHPTFTVHTLGVPDKV  180
            MDILIISLKSLGYSRT KSLDSGPLVVHAVAGAGKSTALRKLILRHPTFTVHTLGVPDKV
Sbjct  1    MDILIISLKSLGYSRTSKSLDSGPLVVHAVAGAGKSTALRKLILRHPTFTVHTLGVPDKV  60

Query  181  SIRTRGIQKPGPIPEGNFAILDEYTLDNPTRNSYQALFADPYQAPEFSLEPHFYLETSFR  360
            SIRTRGIQKPGPIPEGNFAILDEYTLDN TRNSYQALFADPYQAPEFSLEPHFYLETSFR
Sbjct  61   SIRTRGIQKPGPIPEGNFAILDEYTLDNTTRNSYQALFADPYQAPEFSLEPHFYLETSFR  120

Query  361  VPRKVADLIAGCGFDFETNSQEEGHLEITGIFKGPLLGKVIAIDEESETTLSRHGVEFVK  540
            VP+KVADLIA CGFDFETNSQEEGHLEITGIFKGPLLGKVIAIDEE+ETTLSRH VEFVK
Sbjct  121  VPKKVADLIASCGFDFETNSQEEGHLEITGIFKGPLLGKVIAIDEEAETTLSRHSVEFVK  180

Query  541  PCQVTGLEFKVVTIVSAAPIEEIGQSTAFYNAITRSKGLTYVRAGT  678
            PCQVTGLEFKVVTIVSAAPIEEIGQSTAFYNAITRSKGLTYVRAGT
Sbjct  181  PCQVTGLEFKVVTIVSAAPIEEIGQSTAFYNAITRSKGLTYVRAGT  226


>triple gene block protein 1 [Potato virus X]
Sequence ID: QTC11078.1 Length: 226
Range 1: 1 to 226

Score:448 bits(1152), Expect:2e-158, 
Method:Compositional matrix adjust., 
Identities:221/226(98%), Positives:222/226(98%), Gaps:0/226(0%)

Query  1    MDILIISLKSLGYSRTHKSLDSGPLVVHAVAGAGKSTALRKLILRHPTFTVHTLGVPDKV  180
            MDILIISLKSLGYSRT KSLDSGPLVVHAVAGAGKSTALRKLILRHP FTVHTLGVPDKV
Sbjct  1    MDILIISLKSLGYSRTSKSLDSGPLVVHAVAGAGKSTALRKLILRHPIFTVHTLGVPDKV  60

Query  181  SIRTRGIQKPGPIPEGNFAILDEYTLDNPTRNSYQALFADPYQAPEFSLEPHFYLETSFR  360
            SIRTRGIQKPG IPEGNFAILDEYTLDN TR+SYQALFADPYQAPEFSLEPHFYLETSFR
Sbjct  61   SIRTRGIQKPGLIPEGNFAILDEYTLDNTTRDSYQALFADPYQAPEFSLEPHFYLETSFR  120

Query  361  VPRKVADLIAGCGFDFETNSQEEGHLEITGIFKGPLLGKVIAIDEESETTLSRHGVEFVK  540
            VPRKVADLIAGCGFDFETNSQEEGHLEITGIFKGPLLGKVIAIDEESETTLSRHGVEFVK
Sbjct  121  VPRKVADLIAGCGFDFETNSQEEGHLEITGIFKGPLLGKVIAIDEESETTLSRHGVEFVK  180

Query  541  PCQVTGLEFKVVTIVSAAPIEEIGQSTAFYNAITRSKGLTYVRAGT  678
            PCQVTGLEFKVVTIVSAAPIEEIGQSTAFYNAITRSKGLTYVRAGT
Sbjct  181  PCQVTGLEFKVVTIVSAAPIEEIGQSTAFYNAITRSKGLTYVRAGT  226


>triple gene block protein 1 [Potato virus X]
Sequence ID: QTU68476.1 Length: 226
Range 1: 1 to 225

Score:447 bits(1151), Expect:4e-158, 
Method:Compositional matrix adjust., 
Identities:219/225(97%), Positives:222/225(98%), Gaps:0/225(0%)

Query  1    MDILIISLKSLGYSRTHKSLDSGPLVVHAVAGAGKSTALRKLILRHPTFTVHTLGVPDKV  180
            MDILIISLKSLGYSRT + LDSGPLVVHAVAGAGKSTALRKLILRHPTFTVHTLGVPDKV
Sbjct  1    MDILIISLKSLGYSRTSRPLDSGPLVVHAVAGAGKSTALRKLILRHPTFTVHTLGVPDKV  60

Query  181  SIRTRGIQKPGPIPEGNFAILDEYTLDNPTRNSYQALFADPYQAPEFSLEPHFYLETSFR  360
            SIRTRGIQKPGPIPEGNFAILDEYTLDN TRNSYQALFADPYQAPEFSLEPHFYLETSFR
Sbjct  61   SIRTRGIQKPGPIPEGNFAILDEYTLDNTTRNSYQALFADPYQAPEFSLEPHFYLETSFR  120

Query  361  VPRKVADLIAGCGFDFETNSQEEGHLEITGIFKGPLLGKVIAIDEESETTLSRHGVEFVK  540
            VPRKVADLIAGCGFDFETNSQE+GHLE+TGIFKGPLLGKVIAIDEESETTLSRHGVEFVK
Sbjct  121  VPRKVADLIAGCGFDFETNSQEDGHLEVTGIFKGPLLGKVIAIDEESETTLSRHGVEFVK  180

Query  541  PCQVTGLEFKVVTIVSAAPIEEIGQSTAFYNAITRSKGLTYVRAG  675
            PCQVTGLEFKVVTIVSAAPIEEIGQSTAFYNAITRSKGLTYVRAG
Sbjct  181  PCQVTGLEFKVVTIVSAAPIEEIGQSTAFYNAITRSKGLTYVRAG  225


>Triple gene block protein 1 [Potato virus X]
Sequence ID: BAJ12042.1 Length: 226
Range 1: 1 to 226

Score:447 bits(1151), Expect:4e-158, 
Method:Compositional matrix adjust., 
Identities:221/226(98%), Positives:222/226(98%), Gaps:0/226(0%)

Query  1    MDILIISLKSLGYSRTHKSLDSGPLVVHAVAGAGKSTALRKLILRHPTFTVHTLGVPDKV  180
            MDILIISLKSLGYSRT KSLDSGPLVVHAVAGAGKSTALRKLILRHPTFTVHTLGVPDKV
Sbjct  1    MDILIISLKSLGYSRTSKSLDSGPLVVHAVAGAGKSTALRKLILRHPTFTVHTLGVPDKV  60

Query  181  SIRTRGIQKPGPIPEGNFAILDEYTLDNPTRNSYQALFADPYQAPEFSLEPHFYLETSFR  360
            SIRTRGIQKPGPIPEGNFAILDEYTLDN TRNSYQALFADPYQAPEFSLEPHFYLETSFR
Sbjct  61   SIRTRGIQKPGPIPEGNFAILDEYTLDNTTRNSYQALFADPYQAPEFSLEPHFYLETSFR  120

Query  361  VPRKVADLIAGCGFDFETNSQEEGHLEITGIFKGPLLGKVIAIDEESETTLSRHGVEFVK  540
            VPRKVADLIA  GFDFETNSQEEGHLEITGIFKGPLLGKVIAIDEE+ETTLSRHGVEFVK
Sbjct  121  VPRKVADLIASRGFDFETNSQEEGHLEITGIFKGPLLGKVIAIDEEAETTLSRHGVEFVK  180

Query  541  PCQVTGLEFKVVTIVSAAPIEEIGQSTAFYNAITRSKGLTYVRAGT  678
            PCQVTGLEFKVVTIVSAAPIEEIGQSTAFYNAITRSKGLTYVRAGT
Sbjct  181  PCQVTGLEFKVVTIVSAAPIEEIGQSTAFYNAITRSKGLTYVRAGT  226


>25K protein [Potato virus X]
Sequence ID: QNS17440.1 Length: 226
Range 1: 1 to 225

Score:447 bits(1149), Expect:8e-158, 
Method:Compositional matrix adjust., 
Identities:221/225(98%), Positives:221/225(98%), Gaps:0/225(0%)

Query  1    MDILIISLKSLGYSRTHKSLDSGPLVVHAVAGAGKSTALRKLILRHPTFTVHTLGVPDKV  180
            MDILI SLKSLGYSRT KSLDSGPLVVHAVAGAGKSTALRKLILRHPTFTVHTLGVPDKV
Sbjct  1    MDILISSLKSLGYSRTSKSLDSGPLVVHAVAGAGKSTALRKLILRHPTFTVHTLGVPDKV  60

Query  181  SIRTRGIQKPGPIPEGNFAILDEYTLDNPTRNSYQALFADPYQAPEFSLEPHFYLETSFR  360
            SIRTRGIQKPGPIPEGNFAILDEYTLDN TRNSYQALFADPYQAPEFSLEPHFYLETSFR
Sbjct  61   SIRTRGIQKPGPIPEGNFAILDEYTLDNTTRNSYQALFADPYQAPEFSLEPHFYLETSFR  120

Query  361  VPRKVADLIAGCGFDFETNSQEEGHLEITGIFKGPLLGKVIAIDEESETTLSRHGVEFVK  540
            VPRKVADLIAGCGFDFETNS EEGHLEITGIFKGPLLGKVIAIDEESETTLSRHGVEFVK
Sbjct  121  VPRKVADLIAGCGFDFETNSPEEGHLEITGIFKGPLLGKVIAIDEESETTLSRHGVEFVK  180

Query  541  PCQVTGLEFKVVTIVSAAPIEEIGQSTAFYNAITRSKGLTYVRAG  675
            PCQVTGLEFKVVTIVSAAPIEEIGQSTAFYNAITRSKGLTYVRAG
Sbjct  181  PCQVTGLEFKVVTIVSAAPIEEIGQSTAFYNAITRSKGLTYVRAG  225


>triple gene block protein 1 [Potato virus X]
Sequence ID: QTU90393.1 Length: 226
Range 1: 1 to 226

Score:445 bits(1145), Expect:4e-157, 
Method:Compositional matrix adjust., 
Identities:219/226(97%), Positives:220/226(97%), Gaps:0/226(0%)

Query  1    MDILIISLKSLGYSRTHKSLDSGPLVVHAVAGAGKSTALRKLILRHPTFTVHTLGVPDKV  180
            MDILII  K LGYSRTHKSLDSGPLVVHAVAGAG+S ALRKLILRHPTFTVHTLGVPDKV
Sbjct  1    MDILIIXXKXLGYSRTHKSLDSGPLVVHAVAGAGQSKALRKLILRHPTFTVHTLGVPDKV  60

Query  181  SIRTRGIQKPGPIPEGNFAILDEYTLDNPTRNSYQALFADPYQAPEFSLEPHFYLETSFR  360
            SIRTRGIQKPG IPEGNFAILDEYTLDN TRNSYQALFADPYQAPEFSLEPHFYLETSFR
Sbjct  61   SIRTRGIQKPGLIPEGNFAILDEYTLDNTTRNSYQALFADPYQAPEFSLEPHFYLETSFR  120

Query  361  VPRKVADLIAGCGFDFETNSQEEGHLEITGIFKGPLLGKVIAIDEESETTLSRHGVEFVK  540
            VPRKVADLIAGCGFDFETNSQEEGHLEITGIFKGPLLGKVIAIDEESETTLSRHGVEFVK
Sbjct  121  VPRKVADLIAGCGFDFETNSQEEGHLEITGIFKGPLLGKVIAIDEESETTLSRHGVEFVK  180

Query  541  PCQVTGLEFKVVTIVSAAPIEEIGQSTAFYNAITRSKGLTYVRAGT  678
            PCQVTGLEFKVVTIVSAAPIEEIGQSTAFYNAITRSKGLTYVRAGT
Sbjct  181  PCQVTGLEFKVVTIVSAAPIEEIGQSTAFYNAITRSKGLTYVRAGT  226


>triple gene block protein 1 [Potato virus X]
Sequence ID: QTU68766.1 Length: 226
Range 1: 1 to 225

Score:444 bits(1141), Expect:1e-156, 
Method:Compositional matrix adjust., 
Identities:220/225(98%), Positives:221/225(98%), Gaps:0/225(0%)

Query  1    MDILIISLKSLGYSRTHKSLDSGPLVVHAVAGAGKSTALRKLILRHPTFTVHTLGVPDKV  180
            MDILIISLKSLGYSRTHKSLDSGPLVVHAVAGAGKSTALRKLILRHPTFTVHTLGVPDKV
Sbjct  1    MDILIISLKSLGYSRTHKSLDSGPLVVHAVAGAGKSTALRKLILRHPTFTVHTLGVPDKV  60

Query  181  SIRTRGIQKPGPIPEGNFAILDEYTLDNPTRNSYQALFADPYQAPEFSLEPHFYLETSFR  360
            SIRTRGIQKPGPIPEGNFAILDEYTLDN TRNSYQALFADPYQAPEFSLEPHFYLETSFR
Sbjct  61   SIRTRGIQKPGPIPEGNFAILDEYTLDNTTRNSYQALFADPYQAPEFSLEPHFYLETSFR  120

Query  361  VPRKVADLIAGCGFDFETNSQEEGHLEITGIFKGPLLGKVIAIDEESETTLSRHGVEFVK  540
            VPRKVADLIAG GFDFETNSQEEGHLEITGIFKGPLLGKVIAIDEESETTLSRHGVEFVK
Sbjct  121  VPRKVADLIAGRGFDFETNSQEEGHLEITGIFKGPLLGKVIAIDEESETTLSRHGVEFVK  180

Query  541  PCQVTGLEFKVVTIVSAAPIEEIGQSTAFYNAITRSKGLTYVRAG  675
            PCQVTGLEFKVVTIVSAAPIE+  QSTAFYNAITRSKGLTYVRAG
Sbjct  181  PCQVTGLEFKVVTIVSAAPIEDGRQSTAFYNAITRSKGLTYVRAG  225


>unknown product [Potato virus X]
Sequence ID: AAA03490.1 Length: 226
>p25 [Potato virus X]
Sequence ID: ACX48434.1 Length: 226 
Range 1: 1 to 225

Score:444 bits(1141), Expect:1e-156, 
Method:Compositional matrix adjust., 
Identities:220/225(98%), Positives:220/225(97%), Gaps:0/225(0%)

Query  1    MDILIISLKSLGYSRTHKSLDSGPLVVHAVAGAGKSTALRKLILRHPTFTVHTLGVPDKV  180
            MDILI SLKSLGYSRT KSLDSGPLVVHAVAGAGKSTALRKLILRHPTFTVHTLGVPDKV
Sbjct  1    MDILISSLKSLGYSRTSKSLDSGPLVVHAVAGAGKSTALRKLILRHPTFTVHTLGVPDKV  60

Query  181  SIRTRGIQKPGPIPEGNFAILDEYTLDNPTRNSYQALFADPYQAPEFSLEPHFYLETSFR  360
            SIRTRGIQKPGPIPEGNFAILDEYTLDN TRNS QALFADPYQAPEFSLEPHFYLETSFR
Sbjct  61   SIRTRGIQKPGPIPEGNFAILDEYTLDNTTRNSNQALFADPYQAPEFSLEPHFYLETSFR  120

Query  361  VPRKVADLIAGCGFDFETNSQEEGHLEITGIFKGPLLGKVIAIDEESETTLSRHGVEFVK  540
            VPRKVADLIAGCGFDFETNS EEGHLEITGIFKGPLLGKVIAIDEESETTLSRHGVEFVK
Sbjct  121  VPRKVADLIAGCGFDFETNSPEEGHLEITGIFKGPLLGKVIAIDEESETTLSRHGVEFVK  180

Query  541  PCQVTGLEFKVVTIVSAAPIEEIGQSTAFYNAITRSKGLTYVRAG  675
            PCQVTGLEFKVVTIVSAAPIEEIGQSTAFYNAITRSKGLTYVRAG
Sbjct  181  PCQVTGLEFKVVTIVSAAPIEEIGQSTAFYNAITRSKGLTYVRAG  225


>triple gene block protein 1 [Potato virus X]
Sequence ID: QTU68381.1 Length: 226
Range 1: 1 to 225

Score:444 bits(1141), Expect:2e-156, 
Method:Compositional matrix adjust., 
Identities:218/225(97%), Positives:220/225(97%), Gaps:0/225(0%)

Query  1    MDILIISLKSLGYSRTHKSLDSGPLVVHAVAGAGKSTALRKLILRHPTFTVHTLGVPDKV  180
            MDILIISLKSLGYSRT KSLDSGPLVVHAVAGAGKSTALRKLILRHPTFTVHTLGVPDKV
Sbjct  1    MDILIISLKSLGYSRTSKSLDSGPLVVHAVAGAGKSTALRKLILRHPTFTVHTLGVPDKV  60

Query  181  SIRTRGIQKPGPIPEGNFAILDEYTLDNPTRNSYQALFADPYQAPEFSLEPHFYLETSFR  360
            SIRTRGIQKPGPIPEGNFAILDEYTLDN TRNSYQALFADPYQAPEFSLEPHFYLETSFR
Sbjct  61   SIRTRGIQKPGPIPEGNFAILDEYTLDNTTRNSYQALFADPYQAPEFSLEPHFYLETSFR  120

Query  361  VPRKVADLIAGCGFDFETNSQEEGHLEITGIFKGPLLGKVIAIDEESETTLSRHGVEFVK  540
            VPRKVADLIAGCGFDFETNSQEEGHLEITGIFKGPLLGKVIAIDEESETTLSRHGVEFV+
Sbjct  121  VPRKVADLIAGCGFDFETNSQEEGHLEITGIFKGPLLGKVIAIDEESETTLSRHGVEFVR  180

Query  541  PCQVTGLEFKVVTIVSAAPIEEIGQSTAFYNAITRSKGLTYVRAG  675
            PCQVTGLEFKVVTIVSAAPIEE+ QSTA  NAITRSKGLTYVRAG
Sbjct  181  PCQVTGLEFKVVTIVSAAPIEEMRQSTALTNAITRSKGLTYVRAG  225


>ORF2 [Potato virus X]
Sequence ID: QTW21090.1 Length: 229
Range 1: 4 to 228

Score:432 bits(1112), Expect:3e-152, 
Method:Compositional matrix adjust., 
Identities:212/225(94%), Positives:217/225(96%), Gaps:0/225(0%)

Query  1    MDILIISLKSLGYSRTHKSLDSGPLVVHAVAGAGKSTALRKLILRHPTFTVHTLGVPDKV  180
            MDILIISLKSLGYSRT KSLDSGPLVVHAVAGAGKSTALR LILRHP FTVHTLGVPDKV
Sbjct  4    MDILIISLKSLGYSRTPKSLDSGPLVVHAVAGAGKSTALRSLILRHPIFTVHTLGVPDKV  63

Query  181  SIRTRGIQKPGPIPEGNFAILDEYTLDNPTRNSYQALFADPYQAPEFSLEPHFYLETSFR  360
            SIRTRGIQKPGPIPEGNF ILDEYTLDN TRNSY+ALFADPYQAPEFSLEPHFYLETSFR
Sbjct  64   SIRTRGIQKPGPIPEGNFPILDEYTLDNTTRNSYRALFADPYQAPEFSLEPHFYLETSFR  123

Query  361  VPRKVADLIAGCGFDFETNSQEEGHLEITGIFKGPLLGKVIAIDEESETTLSRHGVEFVK  540
            VP+KVA LI+ CGFDFETNSQEEGHLEITGIFKG LLGKVIAIDEESETTLSRHGV+FVK
Sbjct  124  VPKKVAALISSCGFDFETNSQEEGHLEITGIFKGALLGKVIAIDEESETTLSRHGVDFVK  183

Query  541  PCQVTGLEFKVVTIVSAAPIEEIGQSTAFYNAITRSKGLTYVRAG  675
            PCQVTGLEFKVVTIVSAAP+EEIGQSTAFYNAITRSKGLTYVRAG
Sbjct  184  PCQVTGLEFKVVTIVSAAPVEEIGQSTAFYNAITRSKGLTYVRAG  228


>ORF2 [Potato virus X]
Sequence ID: QTW21050.1 Length: 229
Range 1: 4 to 228

Score:431 bits(1109), Expect:1e-151, 
Method:Compositional matrix adjust., 
Identities:211/225(94%), Positives:217/225(96%), Gaps:0/225(0%)

Query  1    MDILIISLKSLGYSRTHKSLDSGPLVVHAVAGAGKSTALRKLILRHPTFTVHTLGVPDKV  180
            MDILIISLKSLGYSRT K LD GPLVVHAVAGAGKSTALRKLI+RHP FTVHTLGVPDKV
Sbjct  4    MDILIISLKSLGYSRTSKPLDLGPLVVHAVAGAGKSTALRKLIIRHPIFTVHTLGVPDKV  63

Query  181  SIRTRGIQKPGPIPEGNFAILDEYTLDNPTRNSYQALFADPYQAPEFSLEPHFYLETSFR  360
            SI+TRGIQ+PGPIPEGNF ILDEYTLDN TRNSYQALFADPYQAPEFSLEPHFYLETSFR
Sbjct  64   SIKTRGIQRPGPIPEGNFPILDEYTLDNTTRNSYQALFADPYQAPEFSLEPHFYLETSFR  123

Query  361  VPRKVADLIAGCGFDFETNSQEEGHLEITGIFKGPLLGKVIAIDEESETTLSRHGVEFVK  540
            VPRKVA LIA CGF+FETNSQEEGHLE+TGIFKGPLLGKVIAIDEESETTLSRHGVEFVK
Sbjct  124  VPRKVAALIADCGFEFETNSQEEGHLEVTGIFKGPLLGKVIAIDEESETTLSRHGVEFVK  183

Query  541  PCQVTGLEFKVVTIVSAAPIEEIGQSTAFYNAITRSKGLTYVRAG  675
            PCQVTGLEFKVVTIVSAAPIEEIGQST+FYNAITRSKGLTYVRAG
Sbjct  184  PCQVTGLEFKVVTIVSAAPIEEIGQSTSFYNAITRSKGLTYVRAG  228


>triple gene block protein 1 [Potato virus X]
Sequence ID: QTU68301.1 Length: 226
Range 1: 1 to 226

Score:422 bits(1085), Expect:4e-148, 
Method:Compositional matrix adjust., 
Identities:206/226(91%), Positives:211/226(93%), Gaps:0/226(0%)

Query  1    MDILIISLKSLGYSRTHKSLDSGPLVVHAVAGAGKSTALRKLILRHPTFTVHTLGVPDKV  180
            MDILIISLKSLGYSRTHK LDS PLVVHAVAGAGKSTALRKL+ RH TFTVHTLGVPDK+
Sbjct  1    MDILIISLKSLGYSRTHKPLDSSPLVVHAVAGAGKSTALRKLLARHSTFTVHTLGVPDKI  60

Query  181  SIRTRGIQKPGPIPEGNFAILDEYTLDNPTRNSYQALFADPYQAPEFSLEPHFYLETSFR  360
            SIRTRGIQKPGPIPEGNFAILDEYTLD  TR +YQALFADPYQAPE SLEPHFYLETSFR
Sbjct  61   SIRTRGIQKPGPIPEGNFAILDEYTLDATTREAYQALFADPYQAPELSLEPHFYLETSFR  120

Query  361  VPRKVADLIAGCGFDFETNSQEEGHLEITGIFKGPLLGKVIAIDEESETTLSRHGVEFVK  540
             PRK A LIA CGFDFETNSQEEGHLE+TGIFKGPLLGKVIAID E+ETTLSRHGVEFVK
Sbjct  121  TPRKAAALIASCGFDFETNSQEEGHLEVTGIFKGPLLGKVIAIDSEAETTLSRHGVEFVK  180

Query  541  PCQVTGLEFKVVTIVSAAPIEEIGQSTAFYNAITRSKGLTYVRAGT  678
            PCQVTGLEF VVTIVSAAPIEEIGQST FYNAITRSKGLTYVRAGT
Sbjct  181  PCQVTGLEFPVVTIVSAAPIEEIGQSTLFYNAITRSKGLTYVRAGT  226


>ORF2 [Potato virus X]
Sequence ID: QTW21055.1 Length: 236
Range 1: 11 to 235

Score:422 bits(1086), Expect:4e-148, 
Method:Compositional matrix adjust., 
Identities:206/225(92%), Positives:215/225(95%), Gaps:0/225(0%)

Query  1    MDILIISLKSLGYSRTHKSLDSGPLVVHAVAGAGKSTALRKLILRHPTFTVHTLGVPDKV  180
            MDILII+LKSLGYSRT K L+ GPLVVHAVAGAGKST LRKLI+RHP FTVHTLGVPDKV
Sbjct  11   MDILIITLKSLGYSRTSKPLELGPLVVHAVAGAGKSTVLRKLIIRHPIFTVHTLGVPDKV  70

Query  181  SIRTRGIQKPGPIPEGNFAILDEYTLDNPTRNSYQALFADPYQAPEFSLEPHFYLETSFR  360
            SIRTRGIQ+PGPIPEGNF ILDEYTLDN TR+SYQALFADPYQAPEFSLEPHFYLETSFR
Sbjct  71   SIRTRGIQRPGPIPEGNFPILDEYTLDNTTRSSYQALFADPYQAPEFSLEPHFYLETSFR  130

Query  361  VPRKVADLIAGCGFDFETNSQEEGHLEITGIFKGPLLGKVIAIDEESETTLSRHGVEFVK  540
            VP+KVA LIA CGF+FETNSQEEGHLE+TGIF+GPLLGKVIAIDEESETTLSRHGVEFVK
Sbjct  131  VPKKVATLIADCGFEFETNSQEEGHLEVTGIFQGPLLGKVIAIDEESETTLSRHGVEFVK  190

Query  541  PCQVTGLEFKVVTIVSAAPIEEIGQSTAFYNAITRSKGLTYVRAG  675
            PCQVTGLEFKVVTIVSAAPIEEIGQST FYNAITRSKGLTYVRAG
Sbjct  191  PCQVTGLEFKVVTIVSAAPIEEIGQSTPFYNAITRSKGLTYVRAG  235


>triple gene block protein 1 [Potato virus X]
Sequence ID: QTU67781.1 Length: 226
Range 1: 1 to 225

Score:421 bits(1083), Expect:9e-148, 
Method:Compositional matrix adjust., 
Identities:205/225(91%), Positives:211/225(93%), Gaps:0/225(0%)

Query  1    MDILIISLKSLGYSRTHKSLDSGPLVVHAVAGAGKSTALRKLILRHPTFTVHTLGVPDKV  180
            MDILIISLKSLGYSRT KSLDSGPLVVHAVAGAGKSTALRKL+ RH TFTVHTLGVPDK+
Sbjct  1    MDILIISLKSLGYSRTSKSLDSGPLVVHAVAGAGKSTALRKLLARHSTFTVHTLGVPDKI  60

Query  181  SIRTRGIQKPGPIPEGNFAILDEYTLDNPTRNSYQALFADPYQAPEFSLEPHFYLETSFR  360
            SIRTRGIQKPGPIPEGNFAILDEYTLD  TR +YQALFADPYQAPE SLEPHFYLETSFR
Sbjct  61   SIRTRGIQKPGPIPEGNFAILDEYTLDATTREAYQALFADPYQAPELSLEPHFYLETSFR  120

Query  361  VPRKVADLIAGCGFDFETNSQEEGHLEITGIFKGPLLGKVIAIDEESETTLSRHGVEFVK  540
             PRK A LIA CGFDFETNSQE+GHLE+TGIFKGPLLGKVIAID E+ETTLSRHGVEFVK
Sbjct  121  TPRKAAALIASCGFDFETNSQEDGHLEVTGIFKGPLLGKVIAIDSEAETTLSRHGVEFVK  180

Query  541  PCQVTGLEFKVVTIVSAAPIEEIGQSTAFYNAITRSKGLTYVRAG  675
            PCQVTGLEF VVTIVSAAPIEEIGQST FYNAITRSKGLTYVRAG
Sbjct  181  PCQVTGLEFPVVTIVSAAPIEEIGQSTLFYNAITRSKGLTYVRAG  225


>triple gene block protein 1 [Potato virus X]
Sequence ID: QTU68581.1 Length: 226
Range 1: 1 to 226

Score:421 bits(1083), Expect:1e-147, 
Method:Compositional matrix adjust., 
Identities:205/226(91%), Positives:212/226(93%), Gaps:0/226(0%)

Query  1    MDILIISLKSLGYSRTHKSLDSGPLVVHAVAGAGKSTALRKLILRHPTFTVHTLGVPDKV  180
            MDILIISLKSLGYSRT K LDSGPLVVHAVAGAGKSTALRKL+ RHPTFTVHTLGVPDK+
Sbjct  1    MDILIISLKSLGYSRTSKPLDSGPLVVHAVAGAGKSTALRKLLARHPTFTVHTLGVPDKI  60

Query  181  SIRTRGIQKPGPIPEGNFAILDEYTLDNPTRNSYQALFADPYQAPEFSLEPHFYLETSFR  360
            SIRTRGIQKPGPIPEGNFAILDEYTLD  TR +YQALFADPYQAPE SLEPHFYLETSFR
Sbjct  61   SIRTRGIQKPGPIPEGNFAILDEYTLDATTREAYQALFADPYQAPELSLEPHFYLETSFR  120

Query  361  VPRKVADLIAGCGFDFETNSQEEGHLEITGIFKGPLLGKVIAIDEESETTLSRHGVEFVK  540
             P+K A LIA CGFDFETNSQE+GHLE+TGIFKGPLLGKVIAID E+ETTLSRHGVEFVK
Sbjct  121  TPKKAAALIASCGFDFETNSQEDGHLEVTGIFKGPLLGKVIAIDSEAETTLSRHGVEFVK  180

Query  541  PCQVTGLEFKVVTIVSAAPIEEIGQSTAFYNAITRSKGLTYVRAGT  678
            PCQVTGLEF VVTIVSAAPIEEIGQST FYNAITRSKGLTYVRAGT
Sbjct  181  PCQVTGLEFPVVTIVSAAPIEEIGQSTLFYNAITRSKGLTYVRAGT  226


>triple gene block protein 1 [Potato virus X]
Sequence ID: QTU68721.1 Length: 226
Range 1: 1 to 225

Score:420 bits(1080), Expect:2e-147, 
Method:Compositional matrix adjust., 
Identities:205/225(91%), Positives:211/225(93%), Gaps:0/225(0%)

Query  1    MDILIISLKSLGYSRTHKSLDSGPLVVHAVAGAGKSTALRKLILRHPTFTVHTLGVPDKV  180
            MDILIISLKSLGYSRT K LDSGPLVVHAVAGAGKSTALRKL+ RHPTFTVHTLGVPDKV
Sbjct  1    MDILIISLKSLGYSRTSKPLDSGPLVVHAVAGAGKSTALRKLLARHPTFTVHTLGVPDKV  60

Query  181  SIRTRGIQKPGPIPEGNFAILDEYTLDNPTRNSYQALFADPYQAPEFSLEPHFYLETSFR  360
            SIRT+GIQKPGPIPEGNFAILDEYTLD  TR +YQALFADPYQAPE SLEPHFYLETSFR
Sbjct  61   SIRTKGIQKPGPIPEGNFAILDEYTLDTTTREAYQALFADPYQAPELSLEPHFYLETSFR  120

Query  361  VPRKVADLIAGCGFDFETNSQEEGHLEITGIFKGPLLGKVIAIDEESETTLSRHGVEFVK  540
             PRK A LIA CGFDFETNSQE+GHLE+TGIFKGPLLGKVIAID E+ETTLSRHGVEFVK
Sbjct  121  TPRKAAALIASCGFDFETNSQEDGHLEVTGIFKGPLLGKVIAIDSEAETTLSRHGVEFVK  180

Query  541  PCQVTGLEFKVVTIVSAAPIEEIGQSTAFYNAITRSKGLTYVRAG  675
            PCQVTGLEF VVTIVSAAPIEEIGQST FYNAITRSKGLTYVRAG
Sbjct  181  PCQVTGLEFPVVTIVSAAPIEEIGQSTLFYNAITRSKGLTYVRAG  225


>triple gene block protein 1 [Potato virus X]
Sequence ID: QTU68496.1 Length: 226
>triple gene block protein 1 [Potato virus X]
Sequence ID: QTU68711.1 Length: 226
>triple gene block protein 1 [Potato virus X]
Sequence ID: QTU68856.1 Length: 226 
Range 1: 1 to 225

Score:420 bits(1080), Expect:3e-147, 
Method:Compositional matrix adjust., 
Identities:205/225(91%), Positives:211/225(93%), Gaps:0/225(0%)

Query  1    MDILIISLKSLGYSRTHKSLDSGPLVVHAVAGAGKSTALRKLILRHPTFTVHTLGVPDKV  180
            MDILIISLKSLGYSRT K LDSGPLVVHAVAGAGKSTALRKL+ RHPTFTVHTLGVPDKV
Sbjct  1    MDILIISLKSLGYSRTSKPLDSGPLVVHAVAGAGKSTALRKLLARHPTFTVHTLGVPDKV  60

Query  181  SIRTRGIQKPGPIPEGNFAILDEYTLDNPTRNSYQALFADPYQAPEFSLEPHFYLETSFR  360
            SIRT+GIQKPGPIPEGNFAILDEYTLD  TR +YQALFADPYQAPE SLEPHFYLETSFR
Sbjct  61   SIRTKGIQKPGPIPEGNFAILDEYTLDATTREAYQALFADPYQAPELSLEPHFYLETSFR  120

Query  361  VPRKVADLIAGCGFDFETNSQEEGHLEITGIFKGPLLGKVIAIDEESETTLSRHGVEFVK  540
             PRK A LIA CGFDFETNSQE+GHLE+TGIFKGPLLGKVIAID E+ETTLSRHGVEFVK
Sbjct  121  TPRKAAALIASCGFDFETNSQEDGHLEVTGIFKGPLLGKVIAIDSEAETTLSRHGVEFVK  180

Query  541  PCQVTGLEFKVVTIVSAAPIEEIGQSTAFYNAITRSKGLTYVRAG  675
            PCQVTGLEF VVTIVSAAPIEEIGQST FYNAITRSKGLTYVRAG
Sbjct  181  PCQVTGLEFPVVTIVSAAPIEEIGQSTLFYNAITRSKGLTYVRAG  225


		
