# Supplementary material for: Whole genome sequencing and molecular detection of potato virus X in Bangladesh
Source: PLoS One. 2025 May 8;20(5):e0322935. doi: 10.1371/journal.pone.0322935 (PMC12061425; doi:10.1371/journal.pone.0322935)
Supplement: S5 File — (TXT) [file pone.0322935.s008.txt]

RID: J11HVP8W013	
Job Title:lcl|ORF3 CDS 5147-5494#348 | 115				
Program: BLASTX 
Database: nr All non-redundant GenBank CDS translations+PDB+SwissProt+PIR+PRF excluding environmental samples from WGS projects
Query #1: lcl|ORF3 CDS 5147-5494 Query ID: lcl|Query_3437834 Length: 348

Sequences producing significant alignments:
                                                                  Scientific      Common                     Max    Total Query   E   Per.   Acc.                        
Description                                                       Name            Name            Taxid      Score  Score cover Value Ident  Len        Accession        
triple gene block 2 [Potato virus X]                              Potato virus X  NA              12183      206    206   99%   2e-66 99.13  115        QKO24283.1       
12K protein [Potato virus X]                                      Potato virus X  NA              12183      206    206   99%   3e-66 100.00 115        YP_002332931.1   
triple gene block 2 protein [Potato virus X]                      Potato virus X  NA              12183      206    206   99%   3e-66 99.13  115        WWO58365.1       
triple gene block protein 2 [Potato virus X]                      Potato virus X  NA              12183      206    206   99%   4e-66 99.13  115        QTU69012.1       
triple gene block protein 2 [Potato virus X]                      Potato virus X  NA              12183      206    206   99%   5e-66 99.13  115        QTU67922.1       
triple gene block protein 2 [Potato virus X]                      Potato virus X  NA              12183      205    205   99%   7e-66 99.13  115        QEQ48791.1       
triple gene block protein 2 [Potato virus X]                      Potato virus X  NA              12183      205    205   99%   7e-66 99.13  115        QTU67827.1       
triple gene block protein 2 [Potato virus X]                      Potato virus X  NA              12183      205    205   99%   7e-66 98.26  115        QTU90389.1       
triple gene block protein 2 [Potato virus X]                      Potato virus X  NA              12183      205    205   99%   7e-66 99.13  115        QTU67952.1       
triple gene block protein 2 [Potato virus X]                      Potato virus X  NA              12183      205    205   99%   8e-66 99.13  115        QTU69047.1       
TGB2 [Potato virus X]                                             Potato virus X  NA              12183      205    205   99%   1e-65 99.13  115        QPD01694.1       
triple gene block protein 2 [Potato virus X]                      Potato virus X  NA              12183      205    205   99%   1e-65 99.13  115        QTU68252.1       
triple gene block protein 2 [Potato virus X]                      Potato virus X  NA              12183      205    205   99%   1e-65 99.13  115        QTU68267.1       
triple gene block protein 2 [Potato virus X]                      Potato virus X  NA              12183      205    205   99%   1e-65 99.13  115        QTU68232.1       
triple gene block protein 2 [Potato virus X]                      Potato virus X  NA              12183      205    205   99%   1e-65 99.13  115        QTU67797.1       
triple gene block protein 2 [Potato virus X]                      Potato virus X  NA              12183      205    205   99%   1e-65 99.13  115        QTU68892.1       
triple gene block protein 2 [Potato virus X]                      Potato virus X  NA              12183      204    204   99%   1e-65 99.13  115        QTU68382.1       
triple gene block protein 2 [Potato virus X]                      Potato virus X  NA              12183      204    204   99%   1e-65 99.13  115        AZM68733.1       
triple gene block protein 2 [Potato virus X]                      Potato virus X  NA              12183      204    204   99%   1e-65 99.13  115        QTU69007.1       
TGB2 [Potato virus X]                                             Potato virus X  NA              12183      204    204   99%   1e-65 99.13  115        QPD01709.1       
triple gene block protein 2 [Potato virus X]                      Potato virus X  NA              12183      204    204   99%   2e-65 99.13  115        QTU69092.1       
triple gene block protein 2 [Potato virus X]                      Potato virus X  NA              12183      204    204   99%   2e-65 98.26  115        QTU68652.1       
triple gene block protein 2 [Potato virus X]                      Potato virus X  NA              12183      204    204   99%   2e-65 98.26  115        QAY29810.1       
triple gene block protein 2 [Potato virus X]                      Potato virus X  NA              12183      204    204   99%   2e-65 99.13  115        ACJ68407.1       
triple gene block protein 2 [Potato virus X]                      Potato virus X  NA              12183      204    204   99%   2e-65 99.13  115        QTU67752.1       
12KDa protein [Potato virus X]                                    Potato virus X  NA              12183      204    204   99%   3e-65 98.26  115        APC60268.1       
triple gene block protein 2 [Potato virus X]                      Potato virus X  NA              12183      203    203   99%   4e-65 98.26  115        QTU68112.1       
triple gene block protein 2 [Potato virus X]                      Potato virus X  NA              12183      203    203   99%   4e-65 97.39  115        QNQ79646.1       
triple gene block protein 2 [Potato virus X]                      Potato virus X  NA              12183      203    203   99%   5e-65 98.26  115        QTU68442.1       
triple gene block protein 2 [Potato virus X]                      Potato virus X  NA              12183      203    203   99%   5e-65 97.39  115        QTU68787.1       
triple gene block protein 2 [Expression vector pCaPVX100]         Expression v... NA              1530265    203    203   99%   6e-65 98.26  115        AII77183.1       
triple gene block 2 [Potato virus X]                              Potato virus X  NA              12183      203    203   99%   6e-65 98.26  115        BAE07085.1       
triple gene block 2 [Potato virus X]                              Potato virus X  NA              12183      203    203   99%   6e-65 99.13  115        QNH91023.1       
triple gene block protein 2 [Potato virus X]                      Potato virus X  NA              12183      203    203   99%   7e-65 98.26  115        QNQ79641.1       
triple gene block protein 2 [Potato virus X]                      Potato virus X  NA              12183      202    202   99%   9e-65 98.26  115        QTU68982.1       
triple-gene-block protein 2 [Potato virus X]                      Potato virus X  NA              12183      202    202   99%   9e-65 98.26  115        ABS87400.1       
triple gene block protein 2 [Potato virus X]                      Potato virus X  NA              12183      202    202   99%   1e-64 98.26  115        QTU68022.1       
triple gene block protein 2 [Potato virus X]                      Potato virus X  NA              12183      202    202   99%   1e-64 98.26  115        QTU68482.1       
triple-gene-block protein 2 [Potato virus X]                      Potato virus X  NA              12183      202    202   99%   1e-64 99.13  115        AAG12334.2       
triple gene block protein 2 [Potato virus X]                      Potato virus X  NA              12183      202    202   99%   2e-64 97.39  115        QTU67822.1       
TGB2 [Potato virus X]                                             Potato virus X  NA              12183      202    202   99%   2e-64 98.26  115        UWY10615.1       
triple gene block 2 [Potato virus X]                              Potato virus X  NA              12183      202    202   99%   2e-64 98.26  115        WVQ01905.1       
triple gene block protein 2 [Potato virus X]                      Potato virus X  NA              12183      201    201   99%   2e-64 98.26  115        QTU68172.1       
12 kDa movement protein [Potato virus X]                          Potato virus X  NA              12183      201    201   99%   2e-64 98.26  115        AAF13451.1       
triple gene block protein 2 [Potato virus X]                      Potato virus X  NA              12183      201    201   99%   3e-64 97.39  115        QTU69277.1       
triple gene block protein 2 [Potato virus X]                      Potato virus X  NA              12183      201    201   99%   5e-64 97.39  115        ALI93724.1       
TGB2 [Potato virus X]                                             Potato virus X  NA              12183      201    201   99%   5e-64 97.39  115        AIL49072.1       
movement protein [Potato virus X]                                 Potato virus X  NA              12183      200    200   99%   7e-64 97.39  115        AJO26064.1       
ORF3 [Potato virus X]                                             Potato virus X  NA              12183      199    199   99%   2e-63 95.65  115        QTW21051.1       
triple gene block protein 2 [Potato virus X]                      Potato virus X  NA              12183      199    199   99%   2e-63 98.26  115        ALI93729.1       
triple gene block protein 2 [Potato virus X]                      Potato virus X  NA              12183      199    199   99%   3e-63 97.39  115        QTU68917.1       
triple gene block protein 2 [Potato virus X]                      Potato virus X  NA              12183      199    199   99%   3e-63 97.39  115        QTU67762.1       
triple gene block protein 2 [Potato virus X]                      Potato virus X  NA              12183      198    198   99%   4e-63 93.91  115        QTU68302.1       
ORF3 [Potato virus X]                                             Potato virus X  NA              12183      197    197   98%   1e-62 93.86  115        QTW21091.1       
ORF 1 [Potato virus X]                                            Potato virus X  NA              12183      197    197   99%   2e-62 98.26  114        1305258A         
ORF3 [Potato virus X]                                             Potato virus X  NA              12183      196    196   99%   2e-62 94.78  115        QTW21056.1       
triple gene block protein 2 [Potato virus X]                      Potato virus X  NA              12183      195    195   99%   7e-62 93.91  115        QTU68477.1       
triple gene block protein 2 [Potato virus X]                      Potato virus X  NA              12183      193    193   99%   6e-61 92.17  115        QTU68762.1       
triple gene block protein 2 [Potato virus X]                      Potato virus X  NA              12183      190    190   99%   1e-59 90.43  115        QTU68557.1       
triple gene block protein 2 [Potato virus X]                      Potato virus X  NA              12183      190    190   99%   1e-59 91.30  115        QTU68092.1       
12 kDa protein [Potato virus X]                                   Potato virus X  NA              12183      189    189   99%   1e-59 89.57  115        AAF89749.1       
triple gene block protein 2 [Potato virus X]                      Potato virus X  NA              12183      189    189   99%   2e-59 87.83  115        QTU68512.1       
triple gene block protein 2 [Potato virus X]                      Potato virus X  NA              12183      189    189   99%   2e-59 91.30  115        QTU68457.1       
triple gene block protein 2 [Potato virus X]                      Potato virus X  NA              12183      189    189   99%   2e-59 91.30  115        QTU67737.1       
ORF3 [Potato virus X]                                             Potato virus X  NA              12183      189    189   99%   2e-59 90.43  115        QTW21061.1       
ORF3 [Potato virus X]                                             Potato virus X  NA              12183      189    189   99%   2e-59 90.43  115        QTW21076.1       
triple gene block protein 2 [Potato virus X]                      Potato virus X  NA              12183      189    189   99%   2e-59 89.57  115        QTU68497.1       
triple gene block protein 2 [Potato virus X]                      Potato virus X  NA              12183      188    188   99%   5e-59 89.57  115        QTU69202.1       
triple gene block protein 2 [Potato virus X]                      Potato virus X  NA              12183      188    188   99%   5e-59 89.57  115        QTU69127.1       
triple gene block protein 2 [Potato virus X]                      Potato virus X  NA              12183      188    188   99%   5e-59 88.70  115        QTU67982.1       
RecName: Full=Movement protein TGB2; AltName: Full=12 kDa...      Potato virus... NA              12184      188    188   99%   5e-59 88.70  115        P22593.1         
triple gene block protein 2 [Potato virus X]                      Potato virus X  NA              12183      188    188   99%   6e-59 90.43  115        QTU67747.1       
8K protein [Potato virus X]                                       Potato virus X  NA              12183      187    187   99%   7e-59 88.70  115        AIS39938.1       
triple gene block protein 2 [Potato virus X]                      Potato virus X  NA              12183      187    187   99%   8e-59 90.43  115        QTU69297.1       
triple gene block protein 2 [Potato virus X]                      Potato virus X  NA              12183      187    187   99%   9e-59 88.70  115        QTU68677.1       
ORF3 [Potato virus X]                                             Potato virus X  NA              12183      187    187   98%   2e-58 90.35  115        QTW21046.1       
triple gene block protein 2 [Potato virus X]                      Potato virus X  NA              12183      186    186   99%   2e-58 87.83  115        QTU68687.1       
8K protein [Potato virus X]                                       Potato virus X  NA              12183      186    186   99%   2e-58 89.57  115        AIS39934.1       
triple gene block protein 2 [Potato virus X]                      Potato virus X  NA              12183      186    186   99%   3e-58 89.57  115        QTU68682.1       
triple gene block protein 2 [Potato virus X]                      Potato virus X  NA              12183      186    186   99%   4e-58 87.83  115        QTU68642.1       
triple gene block protein 2 [Potato virus X]                      Potato virus X  NA              12183      186    186   99%   4e-58 89.57  115        QTU68727.1       
triple gene block protein 2 [Potato virus X]                      Potato virus X  NA              12183      186    186   99%   4e-58 89.57  115        QTU68147.1       
triple gene block protein 2 [Potato virus X]                      Potato virus X  NA              12183      185    185   99%   5e-58 87.83  115        QTU69017.1       
triple gene block protein 2 [Potato virus X]                      Potato virus X  NA              12183      185    185   99%   6e-58 87.83  115        QTU68472.1       
triple gene block protein 2 [Potato virus X]                      Potato virus X  NA              12183      185    185   99%   7e-58 88.70  115        QTU67782.1       
triple gene block protein 2 [Potato virus X]                      Potato virus X  NA              12183      185    185   99%   9e-58 88.70  115        QTU68812.1       
triple gene block protein 2 [Potato virus X]                      Potato virus X  NA              12183      185    185   99%   1e-57 88.70  115        QTU68057.1       
triple gene block protein 2 [Potato virus X]                      Potato virus X  NA              12183      185    185   99%   1e-57 88.70  115        QTU68407.1       
triple gene block protein 2 [Potato virus X]                      Potato virus X  NA              12183      185    185   99%   1e-57 87.83  115        QTU68392.1       
triple gene block protein 2 [Potato virus X]                      Potato virus X  NA              12183      185    185   99%   1e-57 88.70  115        QTU68657.1       
triple gene block protein 2 [Potato virus X]                      Potato virus X  NA              12183      184    184   99%   1e-57 88.70  115        QTU68752.1       
RecName: Full=Movement protein TGB2; AltName: Full=12 kDa...      Potato virus... NA              73488      184    184   98%   1e-57 89.47  115        Q07633.1         
triple gene block protein 2 [Potato virus X]                      Potato virus X  NA              12183      184    184   99%   1e-57 88.70  115        QTU67792.1       
triple gene block protein 2 [Potato virus X]                      Potato virus X  NA              12183      184    184   99%   1e-57 88.70  115        QTU68447.1       
triple gene block protein 2 [Potato virus X]                      Potato virus X  NA              12183      184    184   99%   1e-57 88.70  115        QTU68627.1       
triple gene block protein 2 [Potato virus X]                      Potato virus X  NA              12183      184    184   98%   1e-57 89.47  115        QTU68582.1       
triple gene block protein 2 [Potato virus X]                      Potato virus X  NA              12183      184    184   99%   2e-57 88.70  115        QTU67787.1       
triple gene block protein 2 [Potato virus X]                      Potato virus X  NA              12183      183    183   99%   3e-57 87.83  115        QTU69222.1       
triple gene block protein 2 [Potato virus X]                      Potato virus X  NA              12183      183    183   99%   5e-57 87.83  115        QTU68537.1       
triple gene block protein 2 [Potato virus X]                      Potato virus X  NA              12183      182    182   99%   7e-57 86.96  115        QTU68437.1       


Alignments:

>triple gene block 2 [Potato virus X]
Sequence ID: QKO24283.1 Length: 115
Range 1: 1 to 115

Score:206 bits(525), Expect:2e-66, 
Method:Compositional matrix adjust., 
Identities:114/115(99%), Positives:114/115(99%), Gaps:0/115(0%)

Query  1    MSAQGHRLTAPVNSEKVYIVLGLSFALVSITFLLSRNSLPHVGDNIHSLPHGGAYRDGTK  180
            MSAQGHRLTAPVNSEKVYIVLGLSFALVSITFLLSRNSLPHVGDNIHSLPHGGAYRDGTK
Sbjct  1    MSAQGHRLTAPVNSEKVYIVLGLSFALVSITFLLSRNSLPHVGDNIHSLPHGGAYRDGTK  60

Query  181  AILYNSPNLGSRVSLHNGKNaafaavllltllIYGSKYISQRNHTCACGNNHSSH  345
            AILYNSPNLGSRVSLHNGKNAAF AVLLLTLLIYGSKYISQRNHTCACGNNHSSH
Sbjct  61   AILYNSPNLGSRVSLHNGKNAAFTAVLLLTLLIYGSKYISQRNHTCACGNNHSSH  115


>12K protein [Potato virus X]
Sequence ID: YP_002332931.1 Length: 115
>RecName: Full=Movement protein TGB2; AltName: Full=12 kDa protein; AltName: Full=Triple gene block 2 protein; Short=TGBp2 [Potato virus X (strain X3)]
Sequence ID: P0C786.1 Length: 115
>RecName: Full=Movement protein TGB2; AltName: Full=12 kDa protein; AltName: Full=Triple gene block 2 protein; Short=TGBp2 [Potato virus X]
Sequence ID: P0C787.1 Length: 115
>unknown product [Potato virus X]
Sequence ID: AAA03491.1 Length: 115
>12 kD membrane-bound protein [Potato virus X]
Sequence ID: AAA47169.1 Length: 115
>12 kDa movement protein [Potato virus X]
Sequence ID: AAF67820.1 Length: 115
>triple gene block 2 [Potato virus X]
Sequence ID: ABP87982.1 Length: 115
>triple gene block protein 2 [Potato virus X]
Sequence ID: ACE60563.1 Length: 115 
Range 1: 1 to 115

Score:206 bits(525), Expect:3e-66, 
Method:Compositional matrix adjust., 
Identities:115/115(100%), Positives:115/115(100%), Gaps:0/115(0%)

Query  1    MSAQGHRLTAPVNSEKVYIVLGLSFALVSITFLLSRNSLPHVGDNIHSLPHGGAYRDGTK  180
            MSAQGHRLTAPVNSEKVYIVLGLSFALVSITFLLSRNSLPHVGDNIHSLPHGGAYRDGTK
Sbjct  1    MSAQGHRLTAPVNSEKVYIVLGLSFALVSITFLLSRNSLPHVGDNIHSLPHGGAYRDGTK  60

Query  181  AILYNSPNLGSRVSLHNGKNaafaavllltllIYGSKYISQRNHTCACGNNHSSH  345
            AILYNSPNLGSRVSLHNGKNAAFAAVLLLTLLIYGSKYISQRNHTCACGNNHSSH
Sbjct  61   AILYNSPNLGSRVSLHNGKNAAFAAVLLLTLLIYGSKYISQRNHTCACGNNHSSH  115


>triple gene block 2 protein [Potato virus X]
Sequence ID: WWO58365.1 Length: 115
Range 1: 1 to 115

Score:206 bits(524), Expect:3e-66, 
Method:Compositional matrix adjust., 
Identities:114/115(99%), Positives:114/115(99%), Gaps:0/115(0%)

Query  1    MSAQGHRLTAPVNSEKVYIVLGLSFALVSITFLLSRNSLPHVGDNIHSLPHGGAYRDGTK  180
            MSAQGHRLTAPVNSEKVYIVLGLSFALVSITFLLSRNSLPHVGDNIHSLPHGGAYRDGTK
Sbjct  1    MSAQGHRLTAPVNSEKVYIVLGLSFALVSITFLLSRNSLPHVGDNIHSLPHGGAYRDGTK  60

Query  181  AILYNSPNLGSRVSLHNGKNaafaavllltllIYGSKYISQRNHTCACGNNHSSH  345
            AILYNSPNLGSRVSLHNGKNAAFA VLLLTLLIYGSKYISQRNHTCACGNNHSSH
Sbjct  61   AILYNSPNLGSRVSLHNGKNAAFAVVLLLTLLIYGSKYISQRNHTCACGNNHSSH  115


>triple gene block protein 2 [Potato virus X]
Sequence ID: QTU69012.1 Length: 115
Range 1: 1 to 115

Score:206 bits(524), Expect:4e-66, 
Method:Compositional matrix adjust., 
Identities:114/115(99%), Positives:115/115(100%), Gaps:0/115(0%)

Query  1    MSAQGHRLTAPVNSEKVYIVLGLSFALVSITFLLSRNSLPHVGDNIHSLPHGGAYRDGTK  180
            MSAQGHRLTAPVNSEKVYIVLGLSFALVSITFLLSRNSLPHVGDNIHSLPHGGAYRDGTK
Sbjct  1    MSAQGHRLTAPVNSEKVYIVLGLSFALVSITFLLSRNSLPHVGDNIHSLPHGGAYRDGTK  60

Query  181  AILYNSPNLGSRVSLHNGKNaafaavllltllIYGSKYISQRNHTCACGNNHSSH  345
            AILYNSPNLGSRVSLHNGKNAAFAAVLLLTLLIYGSKY+SQRNHTCACGNNHSSH
Sbjct  61   AILYNSPNLGSRVSLHNGKNAAFAAVLLLTLLIYGSKYVSQRNHTCACGNNHSSH  115


>triple gene block protein 2 [Potato virus X]
Sequence ID: QTU67922.1 Length: 115
>triple gene block protein 2 [Potato virus X]
Sequence ID: QTU67927.1 Length: 115
>triple gene block protein 2 [Potato virus X]
Sequence ID: QTU68007.1 Length: 115
>triple gene block protein 2 [Potato virus X]
Sequence ID: QTU68117.1 Length: 115
>triple gene block protein 2 [Potato virus X]
Sequence ID: QTU68182.1 Length: 115 
Range 1: 1 to 115

Score:206 bits(523), Expect:5e-66, 
Method:Compositional matrix adjust., 
Identities:114/115(99%), Positives:115/115(100%), Gaps:0/115(0%)

Query  1    MSAQGHRLTAPVNSEKVYIVLGLSFALVSITFLLSRNSLPHVGDNIHSLPHGGAYRDGTK  180
            MSAQGHRLTAPVNSEKVYIVLGLSFAL+SITFLLSRNSLPHVGDNIHSLPHGGAYRDGTK
Sbjct  1    MSAQGHRLTAPVNSEKVYIVLGLSFALISITFLLSRNSLPHVGDNIHSLPHGGAYRDGTK  60

Query  181  AILYNSPNLGSRVSLHNGKNaafaavllltllIYGSKYISQRNHTCACGNNHSSH  345
            AILYNSPNLGSRVSLHNGKNAAFAAVLLLTLLIYGSKYISQRNHTCACGNNHSSH
Sbjct  61   AILYNSPNLGSRVSLHNGKNAAFAAVLLLTLLIYGSKYISQRNHTCACGNNHSSH  115


>triple gene block protein 2 [Potato virus X]
Sequence ID: QEQ48791.1 Length: 115
>TGBp2 [Potato virus X]
Sequence ID: QKO00737.1 Length: 115 
Range 1: 1 to 115

Score:205 bits(522), Expect:7e-66, 
Method:Compositional matrix adjust., 
Identities:114/115(99%), Positives:115/115(100%), Gaps:0/115(0%)

Query  1    MSAQGHRLTAPVNSEKVYIVLGLSFALVSITFLLSRNSLPHVGDNIHSLPHGGAYRDGTK  180
            MSAQGHRLTAPVNSEKVYIVLGLSFALVSITFLLSRNSLPHVGDNIHSLPHGGAYRDGTK
Sbjct  1    MSAQGHRLTAPVNSEKVYIVLGLSFALVSITFLLSRNSLPHVGDNIHSLPHGGAYRDGTK  60

Query  181  AILYNSPNLGSRVSLHNGKNaafaavllltllIYGSKYISQRNHTCACGNNHSSH  345
            AILYNSPNLGSRVSLHNGKNAAFAAVLLLTLLIYGSKY+SQRNHTCACGNNHSSH
Sbjct  61   AILYNSPNLGSRVSLHNGKNAAFAAVLLLTLLIYGSKYMSQRNHTCACGNNHSSH  115


>triple gene block protein 2 [Potato virus X]
Sequence ID: QTU67827.1 Length: 115
>triple gene block protein 2 [Potato virus X]
Sequence ID: QTU67832.1 Length: 115
>triple gene block protein 2 [Potato virus X]
Sequence ID: QTU67837.1 Length: 115
>triple gene block protein 2 [Potato virus X]
Sequence ID: QTU68332.1 Length: 115
>triple gene block protein 2 [Potato virus X]
Sequence ID: QTU69157.1 Length: 115 
Range 1: 1 to 115

Score:205 bits(522), Expect:7e-66, 
Method:Compositional matrix adjust., 
Identities:114/115(99%), Positives:115/115(100%), Gaps:0/115(0%)

Query  1    MSAQGHRLTAPVNSEKVYIVLGLSFALVSITFLLSRNSLPHVGDNIHSLPHGGAYRDGTK  180
            MSAQGHRLTAPVNSEKVYIVLGLSFALVSITFLLSRNSLPHVGDNIHSLPHGGAYRDGTK
Sbjct  1    MSAQGHRLTAPVNSEKVYIVLGLSFALVSITFLLSRNSLPHVGDNIHSLPHGGAYRDGTK  60

Query  181  AILYNSPNLGSRVSLHNGKNaafaavllltllIYGSKYISQRNHTCACGNNHSSH  345
            AILYNSPNLGSRVSLHNGKNAAFAAVLLLTLLIYGSKY+SQRNHTCACGNNHSSH
Sbjct  61   AILYNSPNLGSRVSLHNGKNAAFAAVLLLTLLIYGSKYLSQRNHTCACGNNHSSH  115


>triple gene block protein 2 [Potato virus X]
Sequence ID: QTU90389.1 Length: 115
>triple gene block protein 2 [Potato virus X]
Sequence ID: QTU90394.1 Length: 115 
Range 1: 1 to 115

Score:205 bits(522), Expect:7e-66, 
Method:Compositional matrix adjust., 
Identities:113/115(98%), Positives:114/115(99%), Gaps:0/115(0%)

Query  1    MSAQGHRLTAPVNSEKVYIVLGLSFALVSITFLLSRNSLPHVGDNIHSLPHGGAYRDGTK  180
            MSAQGHRLTAPVNSEKVYIVLGLSFALVSITFLLSRNSLPHVGDNIHSLPHGGAYRDGTK
Sbjct  1    MSAQGHRLTAPVNSEKVYIVLGLSFALVSITFLLSRNSLPHVGDNIHSLPHGGAYRDGTK  60

Query  181  AILYNSPNLGSRVSLHNGKNaafaavllltllIYGSKYISQRNHTCACGNNHSSH  345
            AILYNSPNLGSRVSLHNGKNAAFAAV LLTLLIYGSKY+SQRNHTCACGNNHSSH
Sbjct  61   AILYNSPNLGSRVSLHNGKNAAFAAVFLLTLLIYGSKYLSQRNHTCACGNNHSSH  115


>triple gene block protein 2 [Potato virus X]
Sequence ID: QTU67952.1 Length: 115
Range 1: 1 to 115

Score:205 bits(522), Expect:7e-66, 
Method:Compositional matrix adjust., 
Identities:114/115(99%), Positives:115/115(100%), Gaps:0/115(0%)

Query  1    MSAQGHRLTAPVNSEKVYIVLGLSFALVSITFLLSRNSLPHVGDNIHSLPHGGAYRDGTK  180
            MSAQGHRLTAPVNSE+VYIVLGLSFALVSITFLLSRNSLPHVGDNIHSLPHGGAYRDGTK
Sbjct  1    MSAQGHRLTAPVNSERVYIVLGLSFALVSITFLLSRNSLPHVGDNIHSLPHGGAYRDGTK  60

Query  181  AILYNSPNLGSRVSLHNGKNaafaavllltllIYGSKYISQRNHTCACGNNHSSH  345
            AILYNSPNLGSRVSLHNGKNAAFAAVLLLTLLIYGSKYISQRNHTCACGNNHSSH
Sbjct  61   AILYNSPNLGSRVSLHNGKNAAFAAVLLLTLLIYGSKYISQRNHTCACGNNHSSH  115


>triple gene block protein 2 [Potato virus X]
Sequence ID: QTU69047.1 Length: 115
>triple gene block 2 protein [Potato virus X]
Sequence ID: XDO56429.1 Length: 115 
Range 1: 1 to 115

Score:205 bits(522), Expect:8e-66, 
Method:Compositional matrix adjust., 
Identities:114/115(99%), Positives:115/115(100%), Gaps:0/115(0%)

Query  1    MSAQGHRLTAPVNSEKVYIVLGLSFALVSITFLLSRNSLPHVGDNIHSLPHGGAYRDGTK  180
            MSAQGHRLTAPVNSEKVYIVLGLSFALVSITFLLSRNSLPHVGDNIHSLPHGGAYRDGTK
Sbjct  1    MSAQGHRLTAPVNSEKVYIVLGLSFALVSITFLLSRNSLPHVGDNIHSLPHGGAYRDGTK  60

Query  181  AILYNSPNLGSRVSLHNGKNaafaavllltllIYGSKYISQRNHTCACGNNHSSH  345
            AILYNSPNLGSRVSLHNGKNAAFAAVLLLTLLIYGSKYISQRNHTCACGN+HSSH
Sbjct  61   AILYNSPNLGSRVSLHNGKNAAFAAVLLLTLLIYGSKYISQRNHTCACGNDHSSH  115


>TGB2 [Potato virus X]
Sequence ID: QPD01694.1 Length: 115
>TGB2 [Potato virus X]
Sequence ID: QPD01699.1 Length: 115
>TGB2 [Potato virus X]
Sequence ID: QPD01704.1 Length: 115
>TGB2 [Potato virus X]
Sequence ID: QPD01714.1 Length: 115 
Range 1: 1 to 115

Score:205 bits(521), Expect:1e-65, 
Method:Compositional matrix adjust., 
Identities:114/115(99%), Positives:115/115(100%), Gaps:0/115(0%)

Query  1    MSAQGHRLTAPVNSEKVYIVLGLSFALVSITFLLSRNSLPHVGDNIHSLPHGGAYRDGTK  180
            MSAQGHRLTAPVNSEKVYIVLGLSFALVSITFLLSRNSLPHVGDNIHSLPHGG+YRDGTK
Sbjct  1    MSAQGHRLTAPVNSEKVYIVLGLSFALVSITFLLSRNSLPHVGDNIHSLPHGGSYRDGTK  60

Query  181  AILYNSPNLGSRVSLHNGKNaafaavllltllIYGSKYISQRNHTCACGNNHSSH  345
            AILYNSPNLGSRVSLHNGKNAAFAAVLLLTLLIYGSKYISQRNHTCACGNNHSSH
Sbjct  61   AILYNSPNLGSRVSLHNGKNAAFAAVLLLTLLIYGSKYISQRNHTCACGNNHSSH  115


>triple gene block protein 2 [Potato virus X]
Sequence ID: QTU68252.1 Length: 115
>triple gene block protein 2 [Potato virus X]
Sequence ID: QTU68262.1 Length: 115 
Range 1: 1 to 115

Score:205 bits(521), Expect:1e-65, 
Method:Compositional matrix adjust., 
Identities:114/115(99%), Positives:114/115(99%), Gaps:0/115(0%)

Query  1    MSAQGHRLTAPVNSEKVYIVLGLSFALVSITFLLSRNSLPHVGDNIHSLPHGGAYRDGTK  180
            MSAQGHRLTAPVNSEKVYIVLGLSFALVSITFLLSRNSLPHVGDNIHSLPHGG YRDGTK
Sbjct  1    MSAQGHRLTAPVNSEKVYIVLGLSFALVSITFLLSRNSLPHVGDNIHSLPHGGTYRDGTK  60

Query  181  AILYNSPNLGSRVSLHNGKNaafaavllltllIYGSKYISQRNHTCACGNNHSSH  345
            AILYNSPNLGSRVSLHNGKNAAFAAVLLLTLLIYGSKYISQRNHTCACGNNHSSH
Sbjct  61   AILYNSPNLGSRVSLHNGKNAAFAAVLLLTLLIYGSKYISQRNHTCACGNNHSSH  115


>triple gene block protein 2 [Potato virus X]
Sequence ID: QTU68267.1 Length: 115
Range 1: 1 to 115

Score:205 bits(521), Expect:1e-65, 
Method:Compositional matrix adjust., 
Identities:114/115(99%), Positives:115/115(100%), Gaps:0/115(0%)

Query  1    MSAQGHRLTAPVNSEKVYIVLGLSFALVSITFLLSRNSLPHVGDNIHSLPHGGAYRDGTK  180
            MSAQGHRLTAPVNSEKVYIVLGLSFALVSITFLLSRNSLPHVGDNIHSLPHGGAYRDGTK
Sbjct  1    MSAQGHRLTAPVNSEKVYIVLGLSFALVSITFLLSRNSLPHVGDNIHSLPHGGAYRDGTK  60

Query  181  AILYNSPNLGSRVSLHNGKNaafaavllltllIYGSKYISQRNHTCACGNNHSSH  345
            AILYNSPNLGS+VSLHNGKNAAFAAVLLLTLLIYGSKYISQRNHTCACGNNHSSH
Sbjct  61   AILYNSPNLGSQVSLHNGKNAAFAAVLLLTLLIYGSKYISQRNHTCACGNNHSSH  115


>triple gene block protein 2 [Potato virus X]
Sequence ID: QTU68232.1 Length: 115
Range 1: 1 to 115

Score:205 bits(521), Expect:1e-65, 
Method:Compositional matrix adjust., 
Identities:114/115(99%), Positives:115/115(100%), Gaps:0/115(0%)

Query  1    MSAQGHRLTAPVNSEKVYIVLGLSFALVSITFLLSRNSLPHVGDNIHSLPHGGAYRDGTK  180
            MSAQGHRLTAPVNSEKVYIVLGLSFALVSITFLLSRNSLPHVGDNIHSLPHGGAYRDGTK
Sbjct  1    MSAQGHRLTAPVNSEKVYIVLGLSFALVSITFLLSRNSLPHVGDNIHSLPHGGAYRDGTK  60

Query  181  AILYNSPNLGSRVSLHNGKNaafaavllltllIYGSKYISQRNHTCACGNNHSSH  345
            AILYNSPNLGSRVSLHNGKNAAFAAVLLLTLLIYG+KYISQRNHTCACGNNHSSH
Sbjct  61   AILYNSPNLGSRVSLHNGKNAAFAAVLLLTLLIYGNKYISQRNHTCACGNNHSSH  115


>triple gene block protein 2 [Potato virus X]
Sequence ID: QTU67797.1 Length: 115
>triple gene block protein 2 [Potato virus X]
Sequence ID: QTU68737.1 Length: 115
>triple gene block protein 2 [Potato virus X]
Sequence ID: QTU69107.1 Length: 115
>triple gene block protein 2 [Potato virus X]
Sequence ID: QTU69287.1 Length: 115
>triple gene block protein 2 [Potato virus X]
Sequence ID: QTU69332.1 Length: 115 
Range 1: 1 to 115

Score:205 bits(521), Expect:1e-65, 
Method:Compositional matrix adjust., 
Identities:114/115(99%), Positives:115/115(100%), Gaps:0/115(0%)

Query  1    MSAQGHRLTAPVNSEKVYIVLGLSFALVSITFLLSRNSLPHVGDNIHSLPHGGAYRDGTK  180
            MSAQGHRLTAPVNSEKVYIVLGLSFALVSITFLLSRN+LPHVGDNIHSLPHGGAYRDGTK
Sbjct  1    MSAQGHRLTAPVNSEKVYIVLGLSFALVSITFLLSRNNLPHVGDNIHSLPHGGAYRDGTK  60

Query  181  AILYNSPNLGSRVSLHNGKNaafaavllltllIYGSKYISQRNHTCACGNNHSSH  345
            AILYNSPNLGSRVSLHNGKNAAFAAVLLLTLLIYGSKYISQRNHTCACGNNHSSH
Sbjct  61   AILYNSPNLGSRVSLHNGKNAAFAAVLLLTLLIYGSKYISQRNHTCACGNNHSSH  115


>triple gene block protein 2 [Potato virus X]
Sequence ID: QTU68892.1 Length: 115
>triple gene block protein 2 [Potato virus X]
Sequence ID: QTU68922.1 Length: 115
>triple gene block protein 2 [Potato virus X]
Sequence ID: QTU68927.1 Length: 115 
Range 1: 1 to 115

Score:205 bits(521), Expect:1e-65, 
Method:Compositional matrix adjust., 
Identities:114/115(99%), Positives:114/115(99%), Gaps:0/115(0%)

Query  1    MSAQGHRLTAPVNSEKVYIVLGLSFALVSITFLLSRNSLPHVGDNIHSLPHGGAYRDGTK  180
            MSAQGHRLTAPVNSEKVYIVLGLSFALVSITFLLSRNSLPHVGDNIHSLPHGG YRDGTK
Sbjct  1    MSAQGHRLTAPVNSEKVYIVLGLSFALVSITFLLSRNSLPHVGDNIHSLPHGGVYRDGTK  60

Query  181  AILYNSPNLGSRVSLHNGKNaafaavllltllIYGSKYISQRNHTCACGNNHSSH  345
            AILYNSPNLGSRVSLHNGKNAAFAAVLLLTLLIYGSKYISQRNHTCACGNNHSSH
Sbjct  61   AILYNSPNLGSRVSLHNGKNAAFAAVLLLTLLIYGSKYISQRNHTCACGNNHSSH  115


>triple gene block protein 2 [Potato virus X]
Sequence ID: QTU68382.1 Length: 115
Range 1: 1 to 115

Score:204 bits(520), Expect:1e-65, 
Method:Compositional matrix adjust., 
Identities:114/115(99%), Positives:115/115(100%), Gaps:0/115(0%)

Query  1    MSAQGHRLTAPVNSEKVYIVLGLSFALVSITFLLSRNSLPHVGDNIHSLPHGGAYRDGTK  180
            MSAQGHRLTAPVNSEKVYIVLGLSFALVSITFLLSRNSLPHVGDNIHSLPHGGAYRDGTK
Sbjct  1    MSAQGHRLTAPVNSEKVYIVLGLSFALVSITFLLSRNSLPHVGDNIHSLPHGGAYRDGTK  60

Query  181  AILYNSPNLGSRVSLHNGKNaafaavllltllIYGSKYISQRNHTCACGNNHSSH  345
            AILYNSPNLGSRVSLHNGKNAAFAAVLLLTLLIYGSKYISQR+HTCACGNNHSSH
Sbjct  61   AILYNSPNLGSRVSLHNGKNAAFAAVLLLTLLIYGSKYISQRSHTCACGNNHSSH  115


>triple gene block protein 2 [Potato virus X]
Sequence ID: AZM68733.1 Length: 115
Range 1: 1 to 115

Score:204 bits(520), Expect:1e-65, 
Method:Compositional matrix adjust., 
Identities:114/115(99%), Positives:115/115(100%), Gaps:0/115(0%)

Query  1    MSAQGHRLTAPVNSEKVYIVLGLSFALVSITFLLSRNSLPHVGDNIHSLPHGGAYRDGTK  180
            MSAQGHRLTAPVNSEKVYIVLGLSFALVSITFLLSRNSLPHVGDNIHSLPHGGAYRDGTK
Sbjct  1    MSAQGHRLTAPVNSEKVYIVLGLSFALVSITFLLSRNSLPHVGDNIHSLPHGGAYRDGTK  60

Query  181  AILYNSPNLGSRVSLHNGKNaafaavllltllIYGSKYISQRNHTCACGNNHSSH  345
            AILYNSPNLGSRVSLHNGKNAAFAAVLLLTLLIYGSKYISQRNHTCACG+NHSSH
Sbjct  61   AILYNSPNLGSRVSLHNGKNAAFAAVLLLTLLIYGSKYISQRNHTCACGSNHSSH  115


>triple gene block protein 2 [Potato virus X]
Sequence ID: QTU69007.1 Length: 115
Range 1: 1 to 115

Score:204 bits(520), Expect:1e-65, 
Method:Compositional matrix adjust., 
Identities:114/115(99%), Positives:115/115(100%), Gaps:0/115(0%)

Query  1    MSAQGHRLTAPVNSEKVYIVLGLSFALVSITFLLSRNSLPHVGDNIHSLPHGGAYRDGTK  180
            MSAQGHRLTAPVNSEKVYIVLGLSFALVSITFLLSRNSLPHVGDNIHSLPHGGAYRDGTK
Sbjct  1    MSAQGHRLTAPVNSEKVYIVLGLSFALVSITFLLSRNSLPHVGDNIHSLPHGGAYRDGTK  60

Query  181  AILYNSPNLGSRVSLHNGKNaafaavllltllIYGSKYISQRNHTCACGNNHSSH  345
            AILYNSPNLGSRVSLHNGKNAAFAAVLLLTLLIYGSKYISQRN+TCACGNNHSSH
Sbjct  61   AILYNSPNLGSRVSLHNGKNAAFAAVLLLTLLIYGSKYISQRNYTCACGNNHSSH  115


>TGB2 [Potato virus X]
Sequence ID: QPD01709.1 Length: 115
Range 1: 1 to 115

Score:204 bits(520), Expect:1e-65, 
Method:Compositional matrix adjust., 
Identities:114/115(99%), Positives:114/115(99%), Gaps:0/115(0%)

Query  1    MSAQGHRLTAPVNSEKVYIVLGLSFALVSITFLLSRNSLPHVGDNIHSLPHGGAYRDGTK  180
            MSAQGHRLTAPVNSEKVYIVLGLSFALVSITFLLSRNSLPHVGDNIHSLPHGGAYRDGTK
Sbjct  1    MSAQGHRLTAPVNSEKVYIVLGLSFALVSITFLLSRNSLPHVGDNIHSLPHGGAYRDGTK  60

Query  181  AILYNSPNLGSRVSLHNGKNaafaavllltllIYGSKYISQRNHTCACGNNHSSH  345
            AILYNSPNLGSR SLHNGKNAAFAAVLLLTLLIYGSKYISQRNHTCACGNNHSSH
Sbjct  61   AILYNSPNLGSRASLHNGKNAAFAAVLLLTLLIYGSKYISQRNHTCACGNNHSSH  115


>triple gene block protein 2 [Potato virus X]
Sequence ID: QTU69092.1 Length: 115
Range 1: 1 to 115

Score:204 bits(520), Expect:2e-65, 
Method:Compositional matrix adjust., 
Identities:114/115(99%), Positives:114/115(99%), Gaps:0/115(0%)

Query  1    MSAQGHRLTAPVNSEKVYIVLGLSFALVSITFLLSRNSLPHVGDNIHSLPHGGAYRDGTK  180
            MSAQGHRLTAPVNSEKVYIVLGLSFALVSITFLLSRNSLPHVGDNIHSLPHGGAYRDGTK
Sbjct  1    MSAQGHRLTAPVNSEKVYIVLGLSFALVSITFLLSRNSLPHVGDNIHSLPHGGAYRDGTK  60

Query  181  AILYNSPNLGSRVSLHNGKNaafaavllltllIYGSKYISQRNHTCACGNNHSSH  345
            AILYNSPNLGSRVSLHNGKNAAFAAVLLLTLLIYGSKYISQRNHTCACGNNHS H
Sbjct  61   AILYNSPNLGSRVSLHNGKNAAFAAVLLLTLLIYGSKYISQRNHTCACGNNHSGH  115


>triple gene block protein 2 [Potato virus X]
Sequence ID: QTU68652.1 Length: 115
Range 1: 1 to 115

Score:204 bits(519), Expect:2e-65, 
Method:Compositional matrix adjust., 
Identities:113/115(98%), Positives:114/115(99%), Gaps:0/115(0%)

Query  1    MSAQGHRLTAPVNSEKVYIVLGLSFALVSITFLLSRNSLPHVGDNIHSLPHGGAYRDGTK  180
            MSAQGHRLTAPVNSEKVYIVLGLSFAL+SITFLLSRNSLPHVGDNIHSLPHGGAYRDGTK
Sbjct  1    MSAQGHRLTAPVNSEKVYIVLGLSFALISITFLLSRNSLPHVGDNIHSLPHGGAYRDGTK  60

Query  181  AILYNSPNLGSRVSLHNGKNaafaavllltllIYGSKYISQRNHTCACGNNHSSH  345
             ILYNSPNLGSRVSLHNGKNAAFAAVLLLTLLIYGSKYISQRNHTCACGNNHSSH
Sbjct  61   VILYNSPNLGSRVSLHNGKNAAFAAVLLLTLLIYGSKYISQRNHTCACGNNHSSH  115


>triple gene block protein 2 [Potato virus X]
Sequence ID: QAY29810.1 Length: 115
Range 1: 1 to 115

Score:204 bits(519), Expect:2e-65, 
Method:Compositional matrix adjust., 
Identities:113/115(98%), Positives:115/115(100%), Gaps:0/115(0%)

Query  1    MSAQGHRLTAPVNSEKVYIVLGLSFALVSITFLLSRNSLPHVGDNIHSLPHGGAYRDGTK  180
            MSAQGHRLTAPVNSEKVYIVLGLSFALVSITFLLSRNSLPHVGDNIHSLPHGG+YRDGTK
Sbjct  1    MSAQGHRLTAPVNSEKVYIVLGLSFALVSITFLLSRNSLPHVGDNIHSLPHGGSYRDGTK  60

Query  181  AILYNSPNLGSRVSLHNGKNaafaavllltllIYGSKYISQRNHTCACGNNHSSH  345
            AILYNSPNLGSRVSLHNGKNAAFAAVLLLTLLIYGSKY+SQRNHTCACGNNHSSH
Sbjct  61   AILYNSPNLGSRVSLHNGKNAAFAAVLLLTLLIYGSKYMSQRNHTCACGNNHSSH  115


>triple gene block protein 2 [Potato virus X]
Sequence ID: ACJ68407.1 Length: 115
>triple gene block protein 2 [Potato virus X]
Sequence ID: QTU68882.1 Length: 115
>triple gene block 2 protein [Potato virus X]
Sequence ID: QWT83687.1 Length: 115
>Triple gene block protein 2 [Potato virus X]
Sequence ID: BAJ12048.1 Length: 115 
Range 1: 1 to 115

Score:204 bits(519), Expect:2e-65, 
Method:Compositional matrix adjust., 
Identities:114/115(99%), Positives:115/115(100%), Gaps:0/115(0%)

Query  1    MSAQGHRLTAPVNSEKVYIVLGLSFALVSITFLLSRNSLPHVGDNIHSLPHGGAYRDGTK  180
            MSAQGHRLTAPVNSEKVYIVLGLSFALVSITFLLSRNSLPHVGDNIHSLPHGGAYRDGTK
Sbjct  1    MSAQGHRLTAPVNSEKVYIVLGLSFALVSITFLLSRNSLPHVGDNIHSLPHGGAYRDGTK  60

Query  181  AILYNSPNLGSRVSLHNGKNaafaavllltllIYGSKYISQRNHTCACGNNHSSH  345
            AILYNSPNLGSRVSLHNGKNAAFAAVLLLTLLIYGSK+ISQRNHTCACGNNHSSH
Sbjct  61   AILYNSPNLGSRVSLHNGKNAAFAAVLLLTLLIYGSKHISQRNHTCACGNNHSSH  115


>triple gene block protein 2 [Potato virus X]
Sequence ID: QTU67752.1 Length: 115
Range 1: 1 to 115

Score:204 bits(519), Expect:2e-65, 
Method:Compositional matrix adjust., 
Identities:114/115(99%), Positives:114/115(99%), Gaps:0/115(0%)

Query  1    MSAQGHRLTAPVNSEKVYIVLGLSFALVSITFLLSRNSLPHVGDNIHSLPHGGAYRDGTK  180
            MSAQGHRLTAPVNSEKVYIVLGLSFALV ITFLLSRNSLPHVGDNIHSLPHGGAYRDGTK
Sbjct  1    MSAQGHRLTAPVNSEKVYIVLGLSFALVLITFLLSRNSLPHVGDNIHSLPHGGAYRDGTK  60

Query  181  AILYNSPNLGSRVSLHNGKNaafaavllltllIYGSKYISQRNHTCACGNNHSSH  345
            AILYNSPNLGSRVSLHNGKNAAFAAVLLLTLLIYGSKYISQRNHTCACGNNHSSH
Sbjct  61   AILYNSPNLGSRVSLHNGKNAAFAAVLLLTLLIYGSKYISQRNHTCACGNNHSSH  115


>12KDa protein [Potato virus X]
Sequence ID: APC60268.1 Length: 115
Range 1: 1 to 115

Score:204 bits(518), Expect:3e-65, 
Method:Compositional matrix adjust., 
Identities:113/115(98%), Positives:114/115(99%), Gaps:0/115(0%)

Query  1    MSAQGHRLTAPVNSEKVYIVLGLSFALVSITFLLSRNSLPHVGDNIHSLPHGGAYRDGTK  180
            MSAQGHRLTAPVNSEKVYIVLGLSFALVSITFLLSRNSLPHVGDNIHSLPHGGAYRDGTK
Sbjct  1    MSAQGHRLTAPVNSEKVYIVLGLSFALVSITFLLSRNSLPHVGDNIHSLPHGGAYRDGTK  60

Query  181  AILYNSPNLGSRVSLHNGKNaafaavllltllIYGSKYISQRNHTCACGNNHSSH  345
            AILYNSPNLGSR SLHNGKNAAFAAVLLLTLLIYGSKY+SQRNHTCACGNNHSSH
Sbjct  61   AILYNSPNLGSRASLHNGKNAAFAAVLLLTLLIYGSKYLSQRNHTCACGNNHSSH  115


>triple gene block protein 2 [Potato virus X]
Sequence ID: QTU68112.1 Length: 115
>triple gene block protein 2 [Potato virus X]
Sequence ID: QTU69282.1 Length: 115 
Range 1: 1 to 115

Score:203 bits(517), Expect:4e-65, 
Method:Compositional matrix adjust., 
Identities:113/115(98%), Positives:114/115(99%), Gaps:0/115(0%)

Query  1    MSAQGHRLTAPVNSEKVYIVLGLSFALVSITFLLSRNSLPHVGDNIHSLPHGGAYRDGTK  180
            MSAQGHRLTAPVNSEKVYIVLGLS AL+SITFLLSRNSLPHVGDNIHSLPHGGAYRDGTK
Sbjct  1    MSAQGHRLTAPVNSEKVYIVLGLSLALISITFLLSRNSLPHVGDNIHSLPHGGAYRDGTK  60

Query  181  AILYNSPNLGSRVSLHNGKNaafaavllltllIYGSKYISQRNHTCACGNNHSSH  345
            AILYNSPNLGSRVSLHNGKNAAFAAVLLLTLLIYGSKYISQRNHTCACGNNHSSH
Sbjct  61   AILYNSPNLGSRVSLHNGKNAAFAAVLLLTLLIYGSKYISQRNHTCACGNNHSSH  115


>triple gene block protein 2 [Potato virus X]
Sequence ID: QNQ79646.1 Length: 115
>triple gene block protein 2 [Potato virus X]
Sequence ID: QTU90384.1 Length: 115 
Range 1: 1 to 115

Score:203 bits(517), Expect:4e-65, 
Method:Compositional matrix adjust., 
Identities:112/115(97%), Positives:114/115(99%), Gaps:0/115(0%)

Query  1    MSAQGHRLTAPVNSEKVYIVLGLSFALVSITFLLSRNSLPHVGDNIHSLPHGGAYRDGTK  180
            MSAQGHRLTAPVNSEKVYIVLGLSFALVSITFLLSRNSLPHVGDNIHSLPHGGAYRDGTK
Sbjct  1    MSAQGHRLTAPVNSEKVYIVLGLSFALVSITFLLSRNSLPHVGDNIHSLPHGGAYRDGTK  60

Query  181  AILYNSPNLGSRVSLHNGKNaafaavllltllIYGSKYISQRNHTCACGNNHSSH  345
            AILYNSP+LGSRVSLHNGKNAAFA VLLLTLLIYGSKY+SQRNHTCACGNNHSSH
Sbjct  61   AILYNSPSLGSRVSLHNGKNAAFAVVLLLTLLIYGSKYLSQRNHTCACGNNHSSH  115


>triple gene block protein 2 [Potato virus X]
Sequence ID: QTU68442.1 Length: 115
Range 1: 1 to 115

Score:203 bits(517), Expect:5e-65, 
Method:Compositional matrix adjust., 
Identities:113/115(98%), Positives:114/115(99%), Gaps:0/115(0%)

Query  1    MSAQGHRLTAPVNSEKVYIVLGLSFALVSITFLLSRNSLPHVGDNIHSLPHGGAYRDGTK  180
            MSAQGHRLTAPVNSEKVYIVLGLSFAL SITFLLSRN+LPHVGDNIHSLPHGGAYRDGTK
Sbjct  1    MSAQGHRLTAPVNSEKVYIVLGLSFALASITFLLSRNNLPHVGDNIHSLPHGGAYRDGTK  60

Query  181  AILYNSPNLGSRVSLHNGKNaafaavllltllIYGSKYISQRNHTCACGNNHSSH  345
            AILYNSPNLGSRVSLHNGKNAAFAAVLLLTLLIYGSKYISQRNHTCACGNNHSSH
Sbjct  61   AILYNSPNLGSRVSLHNGKNAAFAAVLLLTLLIYGSKYISQRNHTCACGNNHSSH  115


>triple gene block protein 2 [Potato virus X]
Sequence ID: QTU68787.1 Length: 115
Range 1: 1 to 115

Score:203 bits(516), Expect:5e-65, 
Method:Compositional matrix adjust., 
Identities:112/115(97%), Positives:115/115(100%), Gaps:0/115(0%)

Query  1    MSAQGHRLTAPVNSEKVYIVLGLSFALVSITFLLSRNSLPHVGDNIHSLPHGGAYRDGTK  180
            MSAQGHRLTAPVNSEKVYIVLGLSFAL+SITFLLS+N+LPHVGDNIHSLPHGGAYRDGTK
Sbjct  1    MSAQGHRLTAPVNSEKVYIVLGLSFALISITFLLSKNNLPHVGDNIHSLPHGGAYRDGTK  60

Query  181  AILYNSPNLGSRVSLHNGKNaafaavllltllIYGSKYISQRNHTCACGNNHSSH  345
            AILYNSPNLGSRVSLHNGKNAAFAAVLLLTLLIYGSKYISQRNHTCACGNNHSSH
Sbjct  61   AILYNSPNLGSRVSLHNGKNAAFAAVLLLTLLIYGSKYISQRNHTCACGNNHSSH  115


>triple gene block protein 2 [Expression vector pCaPVX100]
Sequence ID: AII77183.1 Length: 115
>triple gene block protein 2 [Expression vector pCaPVX440]
Sequence ID: AII77187.1 Length: 115
>triple gene block protein 2 [Expression vector pCaPVX760]
Sequence ID: AII77193.1 Length: 115 
Range 1: 1 to 115

Score:203 bits(516), Expect:6e-65, 
Method:Compositional matrix adjust., 
Identities:113/115(98%), Positives:115/115(100%), Gaps:0/115(0%)

Query  1    MSAQGHRLTAPVNSEKVYIVLGLSFALVSITFLLSRNSLPHVGDNIHSLPHGGAYRDGTK  180
            MSAQGHRLTAPVNSEKVYIVLGLSFALVSITFLLSR++LPHVGDNIHSLPHGGAYRDGTK
Sbjct  1    MSAQGHRLTAPVNSEKVYIVLGLSFALVSITFLLSRSNLPHVGDNIHSLPHGGAYRDGTK  60

Query  181  AILYNSPNLGSRVSLHNGKNaafaavllltllIYGSKYISQRNHTCACGNNHSSH  345
            AILYNSPNLGSRVSLHNGKNAAFAAVLLLTLLIYGSKYISQRNHTCACGNNHSSH
Sbjct  61   AILYNSPNLGSRVSLHNGKNAAFAAVLLLTLLIYGSKYISQRNHTCACGNNHSSH  115


>triple gene block 2 [Potato virus X]
Sequence ID: BAE07085.1 Length: 115
Range 1: 1 to 115

Score:203 bits(516), Expect:6e-65, 
Method:Compositional matrix adjust., 
Identities:113/115(98%), Positives:115/115(100%), Gaps:0/115(0%)

Query  1    MSAQGHRLTAPVNSEKVYIVLGLSFALVSITFLLSRNSLPHVGDNIHSLPHGGAYRDGTK  180
            MSAQGHRLTAPVNSEKVYIVLGLSFALVSITFLLSRNSLPHVGDNIHSLPHGGAYRDGTK
Sbjct  1    MSAQGHRLTAPVNSEKVYIVLGLSFALVSITFLLSRNSLPHVGDNIHSLPHGGAYRDGTK  60

Query  181  AILYNSPNLGSRVSLHNGKNaafaavllltllIYGSKYISQRNHTCACGNNHSSH  345
            AILYNSPNLGS+VSLHNGKNAAFAAVLLLTLLIYGSKYISQRN+TCACGNNHSSH
Sbjct  61   AILYNSPNLGSQVSLHNGKNAAFAAVLLLTLLIYGSKYISQRNYTCACGNNHSSH  115


>triple gene block 2 [Potato virus X]
Sequence ID: QNH91023.1 Length: 115
>triple gene block protein 2 [Potato virus X]
Sequence ID: QTU67842.1 Length: 115
>triple gene block protein 2 [Potato virus X]
Sequence ID: QTU68342.1 Length: 115
>triple gene block protein 2 [Potato virus X]
Sequence ID: QTU68897.1 Length: 115
>triple gene block 2 protein [Potato virus X]
Sequence ID: WNS50471.1 Length: 115 
Range 1: 1 to 115

Score:203 bits(516), Expect:6e-65, 
Method:Compositional matrix adjust., 
Identities:114/115(99%), Positives:114/115(99%), Gaps:0/115(0%)

Query  1    MSAQGHRLTAPVNSEKVYIVLGLSFALVSITFLLSRNSLPHVGDNIHSLPHGGAYRDGTK  180
            MSAQGHRLTAPVNSEKVYIVLGLSFALVSITFLLSRNSLPHVGDNIHSLPHGGAYRDGTK
Sbjct  1    MSAQGHRLTAPVNSEKVYIVLGLSFALVSITFLLSRNSLPHVGDNIHSLPHGGAYRDGTK  60

Query  181  AILYNSPNLGSRVSLHNGKNaafaavllltllIYGSKYISQRNHTCACGNNHSSH  345
            AILYNSPNLGSRVSLHNGKNAAFAAVLLLTLLIYGSK ISQRNHTCACGNNHSSH
Sbjct  61   AILYNSPNLGSRVSLHNGKNAAFAAVLLLTLLIYGSKCISQRNHTCACGNNHSSH  115


>triple gene block protein 2 [Potato virus X]
Sequence ID: QNQ79641.1 Length: 115
Range 1: 1 to 115

Score:203 bits(516), Expect:7e-65, 
Method:Compositional matrix adjust., 
Identities:113/115(98%), Positives:114/115(99%), Gaps:0/115(0%)

Query  1    MSAQGHRLTAPVNSEKVYIVLGLSFALVSITFLLSRNSLPHVGDNIHSLPHGGAYRDGTK  180
            MSAQGHRLTAPVNSEKVYIVLGLSFALVSITFLLSRN+LPHVGDNIHSLPHGGAYRDGTK
Sbjct  1    MSAQGHRLTAPVNSEKVYIVLGLSFALVSITFLLSRNNLPHVGDNIHSLPHGGAYRDGTK  60

Query  181  AILYNSPNLGSRVSLHNGKNaafaavllltllIYGSKYISQRNHTCACGNNHSSH  345
            AILYNSPNLGSRVSLHNGKNAAFAAVLLLTLLIYGSKYISQRNHTCACGNNHS H
Sbjct  61   AILYNSPNLGSRVSLHNGKNAAFAAVLLLTLLIYGSKYISQRNHTCACGNNHSGH  115


>triple gene block protein 2 [Potato virus X]
Sequence ID: QTU68982.1 Length: 115
Range 1: 1 to 115

Score:202 bits(515), Expect:9e-65, 
Method:Compositional matrix adjust., 
Identities:113/115(98%), Positives:115/115(100%), Gaps:0/115(0%)

Query  1    MSAQGHRLTAPVNSEKVYIVLGLSFALVSITFLLSRNSLPHVGDNIHSLPHGGAYRDGTK  180
            MSAQGHRLTAPVNSEKVYIVLGLSFALVSITFLLSRNSLPHVGDNIHSLPHGGAYRDGTK
Sbjct  1    MSAQGHRLTAPVNSEKVYIVLGLSFALVSITFLLSRNSLPHVGDNIHSLPHGGAYRDGTK  60

Query  181  AILYNSPNLGSRVSLHNGKNaafaavllltllIYGSKYISQRNHTCACGNNHSSH  345
            AILYNSPNLGSRVSLHNGKNAAFAAVLLLTLLIYGSK+ISQRNHTCACGNNH+SH
Sbjct  61   AILYNSPNLGSRVSLHNGKNAAFAAVLLLTLLIYGSKHISQRNHTCACGNNHNSH  115


>triple-gene-block protein 2 [Potato virus X]
Sequence ID: ABS87400.1 Length: 115
Range 1: 1 to 115

Score:202 bits(515), Expect:9e-65, 
Method:Compositional matrix adjust., 
Identities:113/115(98%), Positives:115/115(100%), Gaps:0/115(0%)

Query  1    MSAQGHRLTAPVNSEKVYIVLGLSFALVSITFLLSRNSLPHVGDNIHSLPHGGAYRDGTK  180
            MSAQGHRLTAPVNSEKVYIVLGLSFALVSITFLLSRN+LPHVGDNIHSLPHGGAYRDGTK
Sbjct  1    MSAQGHRLTAPVNSEKVYIVLGLSFALVSITFLLSRNNLPHVGDNIHSLPHGGAYRDGTK  60

Query  181  AILYNSPNLGSRVSLHNGKNaafaavllltllIYGSKYISQRNHTCACGNNHSSH  345
            AILYNSPNLGSRVSLHNGKNAAFAAVLLLTLLIYGSK+ISQRNHTCACGNNHSSH
Sbjct  61   AILYNSPNLGSRVSLHNGKNAAFAAVLLLTLLIYGSKHISQRNHTCACGNNHSSH  115


>triple gene block protein 2 [Potato virus X]
Sequence ID: QTU68022.1 Length: 115
Range 1: 1 to 115

Score:202 bits(515), Expect:1e-64, 
Method:Compositional matrix adjust., 
Identities:113/115(98%), Positives:113/115(98%), Gaps:0/115(0%)

Query  1    MSAQGHRLTAPVNSEKVYIVLGLSFALVSITFLLSRNSLPHVGDNIHSLPHGGAYRDGTK  180
            MSAQGHRLTAPVNSEKVYIVLGLSFALVSITFLLSRNSLPHVGDNIHSLPHGG YRDGTK
Sbjct  1    MSAQGHRLTAPVNSEKVYIVLGLSFALVSITFLLSRNSLPHVGDNIHSLPHGGTYRDGTK  60

Query  181  AILYNSPNLGSRVSLHNGKNaafaavllltllIYGSKYISQRNHTCACGNNHSSH  345
            AILYNSPNLGSRVSLHNGKNAAFAAVLLLTLLIYGSKYISQRNH CACGNNHSSH
Sbjct  61   AILYNSPNLGSRVSLHNGKNAAFAAVLLLTLLIYGSKYISQRNHNCACGNNHSSH  115


>triple gene block protein 2 [Potato virus X]
Sequence ID: QTU68482.1 Length: 115
Range 1: 1 to 115

Score:202 bits(514), Expect:1e-64, 
Method:Compositional matrix adjust., 
Identities:113/115(98%), Positives:114/115(99%), Gaps:0/115(0%)

Query  1    MSAQGHRLTAPVNSEKVYIVLGLSFALVSITFLLSRNSLPHVGDNIHSLPHGGAYRDGTK  180
            MSAQGHRLTAPVNSEKVYIVLGLSFAL+SITFLLSRNSLPHVGDNIHSLPHGGAYRDGTK
Sbjct  1    MSAQGHRLTAPVNSEKVYIVLGLSFALISITFLLSRNSLPHVGDNIHSLPHGGAYRDGTK  60

Query  181  AILYNSPNLGSRVSLHNGKNaafaavllltllIYGSKYISQRNHTCACGNNHSSH  345
            AILYNSPNLGSRVSLHNGKNAAFAAVLLLTLLIYGSK ISQRNHTCACGNNHSSH
Sbjct  61   AILYNSPNLGSRVSLHNGKNAAFAAVLLLTLLIYGSKCISQRNHTCACGNNHSSH  115


>triple-gene-block protein 2 [Potato virus X]
Sequence ID: AAG12334.2 Length: 115
Range 1: 1 to 115

Score:202 bits(514), Expect:1e-64, 
Method:Compositional matrix adjust., 
Identities:114/115(99%), Positives:114/115(99%), Gaps:0/115(0%)

Query  1    MSAQGHRLTAPVNSEKVYIVLGLSFALVSITFLLSRNSLPHVGDNIHSLPHGGAYRDGTK  180
            MSAQGHRLTAPVNSEKVYIVLGLSFALVSITFLLSRNSLPHVGDNIHSLPHGGAYRDGTK
Sbjct  1    MSAQGHRLTAPVNSEKVYIVLGLSFALVSITFLLSRNSLPHVGDNIHSLPHGGAYRDGTK  60

Query  181  AILYNSPNLGSRVSLHNGKNaafaavllltllIYGSKYISQRNHTCACGNNHSSH  345
            AILYNSPNLGSRVSLHNGKNAAFAAVLLLTLLIYGSKYISQRNHT ACGNNHSSH
Sbjct  61   AILYNSPNLGSRVSLHNGKNAAFAAVLLLTLLIYGSKYISQRNHTYACGNNHSSH  115


>triple gene block protein 2 [Potato virus X]
Sequence ID: QTU67822.1 Length: 115
Range 1: 1 to 115

Score:202 bits(513), Expect:2e-64, 
Method:Compositional matrix adjust., 
Identities:112/115(97%), Positives:114/115(99%), Gaps:0/115(0%)

Query  1    MSAQGHRLTAPVNSEKVYIVLGLSFALVSITFLLSRNSLPHVGDNIHSLPHGGAYRDGTK  180
            MSAQGHRLTAPVNSEKVYIVLGLS AL+SITFLLSRN+LPHVGDNIHSLPHGGAYRDGTK
Sbjct  1    MSAQGHRLTAPVNSEKVYIVLGLSLALISITFLLSRNNLPHVGDNIHSLPHGGAYRDGTK  60

Query  181  AILYNSPNLGSRVSLHNGKNaafaavllltllIYGSKYISQRNHTCACGNNHSSH  345
            AILYNSPNLGSRVSLHNGKNAAFAAVLLLTLLIYGSKYISQRNHTCACGNNHSSH
Sbjct  61   AILYNSPNLGSRVSLHNGKNAAFAAVLLLTLLIYGSKYISQRNHTCACGNNHSSH  115


>TGB2 [Potato virus X]
Sequence ID: UWY10615.1 Length: 115
Range 1: 1 to 115

Score:202 bits(513), Expect:2e-64, 
Method:Compositional matrix adjust., 
Identities:113/115(98%), Positives:114/115(99%), Gaps:0/115(0%)

Query  1    MSAQGHRLTAPVNSEKVYIVLGLSFALVSITFLLSRNSLPHVGDNIHSLPHGGAYRDGTK  180
            MSAQGHRLTAPVNSEKVYIVLGLSFALVSITFLLSRNSLPHVGDNIHSLPHGGAYRDGTK
Sbjct  1    MSAQGHRLTAPVNSEKVYIVLGLSFALVSITFLLSRNSLPHVGDNIHSLPHGGAYRDGTK  60

Query  181  AILYNSPNLGSRVSLHNGKNaafaavllltllIYGSKYISQRNHTCACGNNHSSH  345
            AILYNSPNLGSRVSLHNGKNAAFAAVLLLTLLIYGSK +SQRNHTCACGNNHSSH
Sbjct  61   AILYNSPNLGSRVSLHNGKNAAFAAVLLLTLLIYGSKCLSQRNHTCACGNNHSSH  115


>MAG: triple gene block 2 [Potato virus X]
Sequence ID: WVQ01905.1 Length: 115
Range 1: 1 to 115

Score:202 bits(513), Expect:2e-64, 
Method:Compositional matrix adjust., 
Identities:113/115(98%), Positives:114/115(99%), Gaps:0/115(0%)

Query  1    MSAQGHRLTAPVNSEKVYIVLGLSFALVSITFLLSRNSLPHVGDNIHSLPHGGAYRDGTK  180
            MSAQGHRLTAPVNSEKVYIVLGLSFALVSITFLLSRNSLPHVGDNIHSLPHGGAY+DGTK
Sbjct  1    MSAQGHRLTAPVNSEKVYIVLGLSFALVSITFLLSRNSLPHVGDNIHSLPHGGAYKDGTK  60

Query  181  AILYNSPNLGSRVSLHNGKNaafaavllltllIYGSKYISQRNHTCACGNNHSSH  345
            AILYNSPNLGSRVSLHNGKNAAFAAVLLLTLLIYGSK ISQRNHTCACGNNHSSH
Sbjct  61   AILYNSPNLGSRVSLHNGKNAAFAAVLLLTLLIYGSKCISQRNHTCACGNNHSSH  115


>triple gene block protein 2 [Potato virus X]
Sequence ID: QTU68172.1 Length: 115
Range 1: 1 to 115

Score:201 bits(512), Expect:2e-64, 
Method:Compositional matrix adjust., 
Identities:113/115(98%), Positives:114/115(99%), Gaps:0/115(0%)

Query  1    MSAQGHRLTAPVNSEKVYIVLGLSFALVSITFLLSRNSLPHVGDNIHSLPHGGAYRDGTK  180
            MSAQGHRLTAPVNSEKVYIVLGLSFALVSITFLLSRNSLPHVGDNIHSLPHGGAYRDGTK
Sbjct  1    MSAQGHRLTAPVNSEKVYIVLGLSFALVSITFLLSRNSLPHVGDNIHSLPHGGAYRDGTK  60

Query  181  AILYNSPNLGSRVSLHNGKNaafaavllltllIYGSKYISQRNHTCACGNNHSSH  345
            AILYNSPNLGSRVSLHNGKNAAFAAVLLLTLLIYGSKYISQRN+ CACGNNHSSH
Sbjct  61   AILYNSPNLGSRVSLHNGKNAAFAAVLLLTLLIYGSKYISQRNNLCACGNNHSSH  115


>12 kDa movement protein [Potato virus X]
Sequence ID: AAF13451.1 Length: 115
Range 1: 1 to 115

Score:201 bits(512), Expect:2e-64, 
Method:Compositional matrix adjust., 
Identities:113/115(98%), Positives:114/115(99%), Gaps:0/115(0%)

Query  1    MSAQGHRLTAPVNSEKVYIVLGLSFALVSITFLLSRNSLPHVGDNIHSLPHGGAYRDGTK  180
            MSA GHRLTAPVNSEKVYIVLGLSFALVSITFLLSRNSLPHVGDNIHSLPHGGAYRDGTK
Sbjct  1    MSAHGHRLTAPVNSEKVYIVLGLSFALVSITFLLSRNSLPHVGDNIHSLPHGGAYRDGTK  60

Query  181  AILYNSPNLGSRVSLHNGKNaafaavllltllIYGSKYISQRNHTCACGNNHSSH  345
            AILY+SPNLGSRVSLHNGKNAAFAAVLLLTLLIYGSKYISQRNHTCACGNNHSSH
Sbjct  61   AILYHSPNLGSRVSLHNGKNAAFAAVLLLTLLIYGSKYISQRNHTCACGNNHSSH  115


>triple gene block protein 2 [Potato virus X]
Sequence ID: QTU69277.1 Length: 115
Range 1: 1 to 115

Score:201 bits(511), Expect:3e-64, 
Method:Compositional matrix adjust., 
Identities:112/115(97%), Positives:113/115(98%), Gaps:0/115(0%)

Query  1    MSAQGHRLTAPVNSEKVYIVLGLSFALVSITFLLSRNSLPHVGDNIHSLPHGGAYRDGTK  180
            MSAQGHRLTAPVNSEKVYIVLGLS AL+SITFLLSRNSLPHVGDNIHSLPHGGAYRDGTK
Sbjct  1    MSAQGHRLTAPVNSEKVYIVLGLSLALISITFLLSRNSLPHVGDNIHSLPHGGAYRDGTK  60

Query  181  AILYNSPNLGSRVSLHNGKNaafaavllltllIYGSKYISQRNHTCACGNNHSSH  345
            AILYNSPNLGSRVSLHNGKNAAFAAVLLLTLLIYGSKYISQRNH CACGNNHSSH
Sbjct  61   AILYNSPNLGSRVSLHNGKNAAFAAVLLLTLLIYGSKYISQRNHLCACGNNHSSH  115


>triple gene block protein 2 [Potato virus X]
Sequence ID: ALI93724.1 Length: 115
Range 1: 1 to 115

Score:201 bits(510), Expect:5e-64, 
Method:Compositional matrix adjust., 
Identities:112/115(97%), Positives:112/115(97%), Gaps:0/115(0%)

Query  1    MSAQGHRLTAPVNSEKVYIVLGLSFALVSITFLLSRNSLPHVGDNIHSLPHGGAYRDGTK  180
            MSAQGHRLTAPVNSEKVYIVLGLSFALVSITFLLSRNSLPHVGDNIHSLPHGGAYRDGTK
Sbjct  1    MSAQGHRLTAPVNSEKVYIVLGLSFALVSITFLLSRNSLPHVGDNIHSLPHGGAYRDGTK  60

Query  181  AILYNSPNLGSRVSLHNGKNaafaavllltllIYGSKYISQRNHTCACGNNHSSH  345
            AILYNSPNLGSRVSLHNGKNAAFAAVLLLTLLIYGSKYISQRNHTCACGNN   H
Sbjct  61   AILYNSPNLGSRVSLHNGKNAAFAAVLLLTLLIYGSKYISQRNHTCACGNNQRGH  115


>TGB2 [Potato virus X]
Sequence ID: AIL49072.1 Length: 115
>TGB2 [Potato virus X]
Sequence ID: AIL49076.1 Length: 115 
Range 1: 1 to 115

Score:201 bits(510), Expect:5e-64, 
Method:Compositional matrix adjust., 
Identities:112/115(97%), Positives:114/115(99%), Gaps:0/115(0%)

Query  1    MSAQGHRLTAPVNSEKVYIVLGLSFALVSITFLLSRNSLPHVGDNIHSLPHGGAYRDGTK  180
            MSAQGHRLTAPVNSEKVYIVLGLSFALVSITFLLSRNSLPHVGDNIHSLPHGGAYRDGTK
Sbjct  1    MSAQGHRLTAPVNSEKVYIVLGLSFALVSITFLLSRNSLPHVGDNIHSLPHGGAYRDGTK  60

Query  181  AILYNSPNLGSRVSLHNGKNaafaavllltllIYGSKYISQRNHTCACGNNHSSH  345
             ILYNSPNLGSRVSLHNGKNAAFAAVLLLTLLIYGSK+ISQR+HTCACGNNHSSH
Sbjct  61   VILYNSPNLGSRVSLHNGKNAAFAAVLLLTLLIYGSKHISQRSHTCACGNNHSSH  115


>movement protein [Potato virus X]
Sequence ID: AJO26064.1 Length: 115
Range 1: 1 to 115

Score:200 bits(509), Expect:7e-64, 
Method:Compositional matrix adjust., 
Identities:112/115(97%), Positives:114/115(99%), Gaps:0/115(0%)

Query  1    MSAQGHRLTAPVNSEKVYIVLGLSFALVSITFLLSRNSLPHVGDNIHSLPHGGAYRDGTK  180
            MSAQGHRLTAPVNSEKVYIVLGLSFALVSITFLLSRN+LPHVGDNIHSLPHGGAYRDGTK
Sbjct  1    MSAQGHRLTAPVNSEKVYIVLGLSFALVSITFLLSRNNLPHVGDNIHSLPHGGAYRDGTK  60

Query  181  AILYNSPNLGSRVSLHNGKNaafaavllltllIYGSKYISQRNHTCACGNNHSSH  345
            AILYNSPNLGSRVSLHNGKNAAFAAVLLLTLLIYGSK+ISQRNHTCACGNNH SH
Sbjct  61   AILYNSPNLGSRVSLHNGKNAAFAAVLLLTLLIYGSKHISQRNHTCACGNNHGSH  115


>ORF3 [Potato virus X]
Sequence ID: QTW21051.1 Length: 115
Range 1: 1 to 115

Score:199 bits(506), Expect:2e-63, 
Method:Compositional matrix adjust., 
Identities:110/115(96%), Positives:113/115(98%), Gaps:0/115(0%)

Query  1    MSAQGHRLTAPVNSEKVYIVLGLSFALVSITFLLSRNSLPHVGDNIHSLPHGGAYRDGTK  180
            MSAQGHRLTAPVNSEKVYIVLGLSFAL+SITFLLSRNSLPHVGDNIHSLPHGG YRDGTK
Sbjct  1    MSAQGHRLTAPVNSEKVYIVLGLSFALISITFLLSRNSLPHVGDNIHSLPHGGTYRDGTK  60

Query  181  AILYNSPNLGSRVSLHNGKNaafaavllltllIYGSKYISQRNHTCACGNNHSSH  345
            AI+YNSPNLGSR SLHNGKNAAFAAVLLLTLLIYGSKYISQRN+TCACGNNHSSH
Sbjct  61   AIIYNSPNLGSRASLHNGKNAAFAAVLLLTLLIYGSKYISQRNNTCACGNNHSSH  115


>triple gene block protein 2 [Potato virus X]
Sequence ID: ALI93729.1 Length: 115
Range 1: 1 to 115

Score:199 bits(506), Expect:2e-63, 
Method:Compositional matrix adjust., 
Identities:113/115(98%), Positives:115/115(100%), Gaps:0/115(0%)

Query  1    MSAQGHRLTAPVNSEKVYIVLGLSFALVSITFLLSRNSLPHVGDNIHSLPHGGAYRDGTK  180
            MSAQGHRLTAPVNSEKVYIVLGLSFALVSITFLLSRNSLPHVGDNIHSLPHGGAYRDGTK
Sbjct  1    MSAQGHRLTAPVNSEKVYIVLGLSFALVSITFLLSRNSLPHVGDNIHSLPHGGAYRDGTK  60

Query  181  AILYNSPNLGSRVSLHNGKNaafaavllltllIYGSKYISQRNHTCACGNNHSSH  345
            AILYNSPNLGSRVSLHNGKNAAFAA+LLLTLLIYGSK+ISQRNHTCACGNNHSSH
Sbjct  61   AILYNSPNLGSRVSLHNGKNAAFAAILLLTLLIYGSKHISQRNHTCACGNNHSSH  115


>triple gene block protein 2 [Potato virus X]
Sequence ID: QTU68917.1 Length: 115
Range 1: 1 to 115

Score:199 bits(505), Expect:3e-63, 
Method:Compositional matrix adjust., 
Identities:112/115(97%), Positives:112/115(97%), Gaps:0/115(0%)

Query  1    MSAQGHRLTAPVNSEKVYIVLGLSFALVSITFLLSRNSLPHVGDNIHSLPHGGAYRDGTK  180
            MSAQGHRLTAPVNSEKVYIVLGLSFALV ITFLLSRNSLPHVGDNIHSLPHGG YRDGTK
Sbjct  1    MSAQGHRLTAPVNSEKVYIVLGLSFALVLITFLLSRNSLPHVGDNIHSLPHGGVYRDGTK  60

Query  181  AILYNSPNLGSRVSLHNGKNaafaavllltllIYGSKYISQRNHTCACGNNHSSH  345
            AILYNSPNLGSRVSLHNGKNAAFAAVLLLTLLIYGSK ISQRNHTCACGNNHSSH
Sbjct  61   AILYNSPNLGSRVSLHNGKNAAFAAVLLLTLLIYGSKCISQRNHTCACGNNHSSH  115


>triple gene block protein 2 [Potato virus X]
Sequence ID: QTU67762.1 Length: 115
>triple gene block protein 2 [Potato virus X]
Sequence ID: QTU67767.1 Length: 115 
Range 1: 1 to 115

Score:199 bits(505), Expect:3e-63, 
Method:Compositional matrix adjust., 
Identities:112/115(97%), Positives:112/115(97%), Gaps:0/115(0%)

Query  1    MSAQGHRLTAPVNSEKVYIVLGLSFALVSITFLLSRNSLPHVGDNIHSLPHGGAYRDGTK  180
            MSAQGHRLTAPVNSEKVYIVLGLS ALV ITFLLSRNSLPHVGDNIHSLPHGGAYRDGTK
Sbjct  1    MSAQGHRLTAPVNSEKVYIVLGLSSALVLITFLLSRNSLPHVGDNIHSLPHGGAYRDGTK  60

Query  181  AILYNSPNLGSRVSLHNGKNaafaavllltllIYGSKYISQRNHTCACGNNHSSH  345
            AILYNSPNLGSRVSLHNGKNAAFAAVLLLTLLIYGSKYISQR HTCACGNNHSSH
Sbjct  61   AILYNSPNLGSRVSLHNGKNAAFAAVLLLTLLIYGSKYISQRTHTCACGNNHSSH  115


>triple gene block protein 2 [Potato virus X]
Sequence ID: QTU68302.1 Length: 115
Range 1: 1 to 115

Score:198 bits(504), Expect:4e-63, 
Method:Compositional matrix adjust., 
Identities:108/115(94%), Positives:111/115(96%), Gaps:0/115(0%)

Query  1    MSAQGHRLTAPVNSEKVYIVLGLSFALVSITFLLSRNSLPHVGDNIHSLPHGGAYRDGTK  180
            MSAQGHRLTAPVNSEKVYIVLGLSFALVSITFLLSRN+LPHVGDNIHSLPHGGAYRDGTK
Sbjct  1    MSAQGHRLTAPVNSEKVYIVLGLSFALVSITFLLSRNNLPHVGDNIHSLPHGGAYRDGTK  60

Query  181  AILYNSPNLGSRVSLHNGKNaafaavllltllIYGSKYISQRNHTCACGNNHSSH  345
            A+LYNSPN GSR SL NGKNAAFA VLLL+LLIYGSKYISQRNHTCACGNNHSSH
Sbjct  61   AVLYNSPNFGSRTSLSNGKNAAFAVVLLLSLLIYGSKYISQRNHTCACGNNHSSH  115


>ORF3 [Potato virus X]
Sequence ID: QTW21091.1 Length: 115
Range 1: 1 to 114

Score:197 bits(501), Expect:1e-62, 
Method:Compositional matrix adjust., 
Identities:107/114(94%), Positives:112/114(98%), Gaps:0/114(0%)

Query  1    MSAQGHRLTAPVNSEKVYIVLGLSFALVSITFLLSRNSLPHVGDNIHSLPHGGAYRDGTK  180
            MSAQGHRLTAPVNSEKVYIVLGLSFAL+SITFLLSRN+LPHVGDNIHSLPHGGAYRDGTK
Sbjct  1    MSAQGHRLTAPVNSEKVYIVLGLSFALISITFLLSRNNLPHVGDNIHSLPHGGAYRDGTK  60

Query  181  AILYNSPNLGSRVSLHNGKNaafaavllltllIYGSKYISQRNHTCACGNNHSS  342
            AI+YNSPN GS+VSLHNGKNAAFA VLLLTLLIYGSKY+SQRNHTCACGNNHSS
Sbjct  61   AIVYNSPNFGSKVSLHNGKNAAFAVVLLLTLLIYGSKYMSQRNHTCACGNNHSS  114


>ORF 1 [Potato virus X]
Sequence ID: prf||1305258A Length: 114
Range 1: 1 to 114

Score:197 bits(500), Expect:2e-62, 
Method:Compositional matrix adjust., 
Identities:113/115(98%), Positives:113/115(98%), Gaps:1/115(0%)

Query  1    MSAQGHRLTAPVNSEKVYIVLGLSFALVSITFLLSRNSLPHVGDNIHSLPHGGAYRDGTK  180
            MSAQGHRLTAPVNSEKVYIVLGLSFALVSITFLLSRNSLPHVGDNIHSLP G AYRDGTK
Sbjct  1    MSAQGHRLTAPVNSEKVYIVLGLSFALVSITFLLSRNSLPHVGDNIHSLPLG-AYRDGTK  59

Query  181  AILYNSPNLGSRVSLHNGKNaafaavllltllIYGSKYISQRNHTCACGNNHSSH  345
            AILYNSPNLGSRVSLHNGKNAAFAAVLLLTLLIYGSKYISQRNHTCACGNNHSSH
Sbjct  60   AILYNSPNLGSRVSLHNGKNAAFAAVLLLTLLIYGSKYISQRNHTCACGNNHSSH  114


>ORF3 [Potato virus X]
Sequence ID: QTW21056.1 Length: 115
Range 1: 1 to 115

Score:196 bits(499), Expect:2e-62, 
Method:Compositional matrix adjust., 
Identities:109/115(95%), Positives:113/115(98%), Gaps:0/115(0%)

Query  1    MSAQGHRLTAPVNSEKVYIVLGLSFALVSITFLLSRNSLPHVGDNIHSLPHGGAYRDGTK  180
            MSAQGHRLTAPVNSEKVYIVLGLSFAL+SITFLLSRNSLPHVGDNIHSLPHGGAYRDGTK
Sbjct  1    MSAQGHRLTAPVNSEKVYIVLGLSFALISITFLLSRNSLPHVGDNIHSLPHGGAYRDGTK  60

Query  181  AILYNSPNLGSRVSLHNGKNaafaavllltllIYGSKYISQRNHTCACGNNHSSH  345
            AI+YNSPNLGS  SLHNGKNAAFAAVLLLTLLIYGSKY+SQRN+TCACGNNHSSH
Sbjct  61   AIIYNSPNLGSGASLHNGKNAAFAAVLLLTLLIYGSKYLSQRNNTCACGNNHSSH  115


>triple gene block protein 2 [Potato virus X]
Sequence ID: QTU68477.1 Length: 115
Range 1: 1 to 115

Score:195 bits(496), Expect:7e-62, 
Method:Compositional matrix adjust., 
Identities:108/115(94%), Positives:113/115(98%), Gaps:0/115(0%)

Query  1    MSAQGHRLTAPVNSEKVYIVLGLSFALVSITFLLSRNSLPHVGDNIHSLPHGGAYRDGTK  180
            MSAQGHRLTAPVNSEKVYIVLGLS AL+SITFLLSRN+LPHVGDNIHSLPHGGAYRDGTK
Sbjct  1    MSAQGHRLTAPVNSEKVYIVLGLSLALISITFLLSRNNLPHVGDNIHSLPHGGAYRDGTK  60

Query  181  AILYNSPNLGSRVSLHNGKNaafaavllltllIYGSKYISQRNHTCACGNNHSSH  345
            AILYNSPNLGSRVSLHNGKNAAFAAVLLLTLLIYGS+Y+SQRN+ CACGNNHSSH
Sbjct  61   AILYNSPNLGSRVSLHNGKNAAFAAVLLLTLLIYGSRYLSQRNNLCACGNNHSSH  115


>triple gene block protein 2 [Potato virus X]
Sequence ID: QTU68762.1 Length: 115
Range 1: 1 to 115

Score:193 bits(490), Expect:6e-61, 
Method:Compositional matrix adjust., 
Identities:106/115(92%), Positives:111/115(96%), Gaps:0/115(0%)

Query  1    MSAQGHRLTAPVNSEKVYIVLGLSFALVSITFLLSRNSLPHVGDNIHSLPHGGAYRDGTK  180
            MSAQGHRLTAPVNSEKVYIVLGLS AL+SITFLLSRN+LPHVGDNIHSLPHGGAYRDGTK
Sbjct  1    MSAQGHRLTAPVNSEKVYIVLGLSLALISITFLLSRNNLPHVGDNIHSLPHGGAYRDGTK  60

Query  181  AILYNSPNLGSRVSLHNGKNaafaavllltllIYGSKYISQRNHTCACGNNHSSH  345
            AILYNSPN GS+ SL+NGKNAAFAAVLLL+LLIYGSKYISQRNH CACGNNHSSH
Sbjct  61   AILYNSPNFGSKTSLNNGKNAAFAAVLLLSLLIYGSKYISQRNHLCACGNNHSSH  115


>triple gene block protein 2 [Potato virus X]
Sequence ID: QTU68557.1 Length: 115
Range 1: 1 to 115

Score:190 bits(482), Expect:1e-59, 
Method:Compositional matrix adjust., 
Identities:104/115(90%), Positives:111/115(96%), Gaps:0/115(0%)

Query  1    MSAQGHRLTAPVNSEKVYIVLGLSFALVSITFLLSRNSLPHVGDNIHSLPHGGAYRDGTK  180
            MSAQGHRLTAPVNSEKVYIVLGLS AL+SITFLLSRN+LPHVGDNIHSLPHGGAYRDGTK
Sbjct  1    MSAQGHRLTAPVNSEKVYIVLGLSLALISITFLLSRNNLPHVGDNIHSLPHGGAYRDGTK  60

Query  181  AILYNSPNLGSRVSLHNGKNaafaavllltllIYGSKYISQRNHTCACGNNHSSH  345
            AILYNSPN GSR SL+NGKNAAFAAVLLL+LLIYGS+Y+SQRN+ CACGNNHSSH
Sbjct  61   AILYNSPNFGSRTSLNNGKNAAFAAVLLLSLLIYGSRYLSQRNNLCACGNNHSSH  115


>triple gene block protein 2 [Potato virus X]
Sequence ID: QTU68092.1 Length: 115
Range 1: 1 to 115

Score:190 bits(482), Expect:1e-59, 
Method:Compositional matrix adjust., 
Identities:105/115(91%), Positives:112/115(97%), Gaps:0/115(0%)

Query  1    MSAQGHRLTAPVNSEKVYIVLGLSFALVSITFLLSRNSLPHVGDNIHSLPHGGAYRDGTK  180
            MSAQGHRLTAPVNSEKVYIVLGLSFAL+SITFLLSRN+LPHVGDNIHSLPHGGAYRDGTK
Sbjct  1    MSAQGHRLTAPVNSEKVYIVLGLSFALISITFLLSRNNLPHVGDNIHSLPHGGAYRDGTK  60

Query  181  AILYNSPNLGSRVSLHNGKNaafaavllltllIYGSKYISQRNHTCACGNNHSSH  345
            AILYNSPN GS+VSL+NGKNAAFAAVLLL+LLIYGSK +SQRN+ CACGNNHSSH
Sbjct  61   AILYNSPNFGSKVSLNNGKNAAFAAVLLLSLLIYGSKCLSQRNNPCACGNNHSSH  115


>12 kDa protein [Potato virus X]
Sequence ID: AAF89749.1 Length: 115
>triple gene block protein 2 [Potato virus X]
Sequence ID: QTU69082.1 Length: 115
>triple gene block protein 2 [Potato virus X]
Sequence ID: QTU69257.1 Length: 115
>triple gene block protein 2 [Potato virus X]
Sequence ID: QTU69317.1 Length: 115
>ORF3 [Potato virus X]
Sequence ID: QTW21081.1 Length: 115 
Range 1: 1 to 115

Score:189 bits(481), Expect:1e-59, 
Method:Compositional matrix adjust., 
Identities:103/115(90%), Positives:109/115(94%), Gaps:0/115(0%)

Query  1    MSAQGHRLTAPVNSEKVYIVLGLSFALVSITFLLSRNSLPHVGDNIHSLPHGGAYRDGTK  180
            MSAQGHRLTAPVNSEKVYIVLGLSFAL+SITFLLSRN+LPHVGDNIHSLPHGGAYRDGTK
Sbjct  1    MSAQGHRLTAPVNSEKVYIVLGLSFALISITFLLSRNNLPHVGDNIHSLPHGGAYRDGTK  60

Query  181  AILYNSPNLGSRVSLHNGKNaafaavllltllIYGSKYISQRNHTCACGNNHSSH  345
            A+LYNSPN GSR SL NGKNAAFA VLLL+LLIYGS+ +SQRNH CACGNNHSSH
Sbjct  61   AVLYNSPNFGSRTSLSNGKNAAFAVVLLLSLLIYGSRCLSQRNHLCACGNNHSSH  115


>triple gene block protein 2 [Potato virus X]
Sequence ID: QTU68512.1 Length: 115
>triple gene block protein 2 [Potato virus X]
Sequence ID: QTU68517.1 Length: 115 
Range 1: 1 to 115

Score:189 bits(480), Expect:2e-59, 
Method:Compositional matrix adjust., 
Identities:101/115(88%), Positives:108/115(93%), Gaps:0/115(0%)

Query  1    MSAQGHRLTAPVNSEKVYIVLGLSFALVSITFLLSRNSLPHVGDNIHSLPHGGAYRDGTK  180
            MSAQGHRLTAPVNSEKVYIVLGLSFAL+SITFLLSRN+LPHVGDNIHSLPHGGAYRDGTK
Sbjct  1    MSAQGHRLTAPVNSEKVYIVLGLSFALISITFLLSRNNLPHVGDNIHSLPHGGAYRDGTK  60

Query  181  AILYNSPNLGSRVSLHNGKNaafaavllltllIYGSKYISQRNHTCACGNNHSSH  345
            A+LYNSPN G R SL NGKNAAFA VLL++LLIYGS+Y+SQRNH CACGNNHS H
Sbjct  61   AVLYNSPNFGPRTSLSNGKNAAFAVVLLVSLLIYGSRYLSQRNHLCACGNNHSGH  115


>triple gene block protein 2 [Potato virus X]
Sequence ID: QTU68457.1 Length: 115
Range 1: 1 to 115

Score:189 bits(480), Expect:2e-59, 
Method:Compositional matrix adjust., 
Identities:105/115(91%), Positives:110/115(95%), Gaps:0/115(0%)

Query  1    MSAQGHRLTAPVNSEKVYIVLGLSFALVSITFLLSRNSLPHVGDNIHSLPHGGAYRDGTK  180
            MSAQGHRLTAPVNSEKVYIVLGLSFALVSITFLLSRNSLPHVGDNIHSLPHGG YRDGTK
Sbjct  1    MSAQGHRLTAPVNSEKVYIVLGLSFALVSITFLLSRNSLPHVGDNIHSLPHGGTYRDGTK  60

Query  181  AILYNSPNLGSRVSLHNGKNaafaavllltllIYGSKYISQRNHTCACGNNHSSH  345
            AILYNSPN GSR SL+NGKNAAFAAVLLL+LLIYGS+ +SQRN+ CACGNNHSSH
Sbjct  61   AILYNSPNFGSRTSLNNGKNAAFAAVLLLSLLIYGSRCLSQRNNLCACGNNHSSH  115


>triple gene block protein 2 [Potato virus X]
Sequence ID: QTU67737.1 Length: 115
Range 1: 1 to 115

Score:189 bits(480), Expect:2e-59, 
Method:Compositional matrix adjust., 
Identities:105/115(91%), Positives:111/115(96%), Gaps:0/115(0%)

Query  1    MSAQGHRLTAPVNSEKVYIVLGLSFALVSITFLLSRNSLPHVGDNIHSLPHGGAYRDGTK  180
            MSAQGHRLTAPVNSEKVYIVLGLS AL+SITFLLSRN+LPHVGDNIHSLPHGGAYRDGTK
Sbjct  1    MSAQGHRLTAPVNSEKVYIVLGLSLALISITFLLSRNNLPHVGDNIHSLPHGGAYRDGTK  60

Query  181  AILYNSPNLGSRVSLHNGKNaafaavllltllIYGSKYISQRNHTCACGNNHSSH  345
            AILYNSPNLGSR SL+NGKNAAFAAVLLL+LLIYGSK +SQRN+ CACGNNHSSH
Sbjct  61   AILYNSPNLGSRTSLNNGKNAAFAAVLLLSLLIYGSKCLSQRNNLCACGNNHSSH  115


>ORF3 [Potato virus X]
Sequence ID: QTW21061.1 Length: 115
>ORF3 [Potato virus X]
Sequence ID: QTW21066.1 Length: 115 
Range 1: 1 to 115

Score:189 bits(480), Expect:2e-59, 
Method:Compositional matrix adjust., 
Identities:104/115(90%), Positives:111/115(96%), Gaps:0/115(0%)

Query  1    MSAQGHRLTAPVNSEKVYIVLGLSFALVSITFLLSRNSLPHVGDNIHSLPHGGAYRDGTK  180
            MSAQGHRLTAPVNSEKVYIVLGLSFAL+SITFLLSRNSLPHVGDNIHSLPHGGAYRDGTK
Sbjct  1    MSAQGHRLTAPVNSEKVYIVLGLSFALISITFLLSRNSLPHVGDNIHSLPHGGAYRDGTK  60

Query  181  AILYNSPNLGSRVSLHNGKNaafaavllltllIYGSKYISQRNHTCACGNNHSSH  345
            AILYNSPNLGSRVSL+N KNAAFA VLLL+LLIYGS+++SQRN+ CACGN HSSH
Sbjct  61   AILYNSPNLGSRVSLNNSKNAAFAIVLLLSLLIYGSRHLSQRNNLCACGNAHSSH  115


>ORF3 [Potato virus X]
Sequence ID: QTW21076.1 Length: 115
>triple gene block 2 protein [Potato virus X]
Sequence ID: QZA75397.1 Length: 115
>triple gene block 2 protein [Potato virus X]
Sequence ID: WWO58360.1 Length: 115 
Range 1: 1 to 115

Score:189 bits(480), Expect:2e-59, 
Method:Compositional matrix adjust., 
Identities:104/115(90%), Positives:111/115(96%), Gaps:0/115(0%)

Query  1    MSAQGHRLTAPVNSEKVYIVLGLSFALVSITFLLSRNSLPHVGDNIHSLPHGGAYRDGTK  180
            MSAQGHRLTAPVNSEKVYIVLGLSFAL+SITFLLSRNSLPHVGDNIHSLPHGGAYRDGTK
Sbjct  1    MSAQGHRLTAPVNSEKVYIVLGLSFALISITFLLSRNSLPHVGDNIHSLPHGGAYRDGTK  60

Query  181  AILYNSPNLGSRVSLHNGKNaafaavllltllIYGSKYISQRNHTCACGNNHSSH  345
            AILYNSPNLGSRVSL+N KNAAFA VLLL+LLIYGS+++SQRN+ CACGN HSSH
Sbjct  61   AILYNSPNLGSRVSLNNSKNAAFAIVLLLSLLIYGSRHLSQRNNPCACGNAHSSH  115


>triple gene block protein 2 [Potato virus X]
Sequence ID: QTU68497.1 Length: 115
>triple gene block protein 2 [Potato virus X]
Sequence ID: QTU68712.1 Length: 115
>triple gene block protein 2 [Potato virus X]
Sequence ID: QTU68722.1 Length: 115
>triple gene block protein 2 [Potato virus X]
Sequence ID: QTU68857.1 Length: 115 
Range 1: 1 to 115

Score:189 bits(479), Expect:2e-59, 
Method:Compositional matrix adjust., 
Identities:103/115(90%), Positives:109/115(94%), Gaps:0/115(0%)

Query  1    MSAQGHRLTAPVNSEKVYIVLGLSFALVSITFLLSRNSLPHVGDNIHSLPHGGAYRDGTK  180
            MSAQGHRLTAPVNSEKVYIVLGLS AL+SITFLLSRN+LPHVGDNIHSLPHGGAYRDGTK
Sbjct  1    MSAQGHRLTAPVNSEKVYIVLGLSLALISITFLLSRNNLPHVGDNIHSLPHGGAYRDGTK  60

Query  181  AILYNSPNLGSRVSLHNGKNaafaavllltllIYGSKYISQRNHTCACGNNHSSH  345
            AILYNSP+ GSR SL NGKNAAFAAVL L+LLIYGSKY+SQRN+ CACGNNHSSH
Sbjct  61   AILYNSPSFGSRTSLSNGKNAAFAAVLSLSLLIYGSKYLSQRNNLCACGNNHSSH  115


>triple gene block protein 2 [Potato virus X]
Sequence ID: QTU69202.1 Length: 115
Range 1: 1 to 115

Score:188 bits(477), Expect:5e-59, 
Method:Compositional matrix adjust., 
Identities:103/115(90%), Positives:109/115(94%), Gaps:0/115(0%)

Query  1    MSAQGHRLTAPVNSEKVYIVLGLSFALVSITFLLSRNSLPHVGDNIHSLPHGGAYRDGTK  180
            MSAQGHRLTAPVNSEKVYIVLGLSFALVSITFLLSRN+LPHVGDNIHSLPHGGAYRDGTK
Sbjct  1    MSAQGHRLTAPVNSEKVYIVLGLSFALVSITFLLSRNNLPHVGDNIHSLPHGGAYRDGTK  60

Query  181  AILYNSPNLGSRVSLHNGKNaafaavllltllIYGSKYISQRNHTCACGNNHSSH  345
            A+LYNSPN GSR SL NGKNAAFA VLLL+LLIYGS+ +SQRN+ CACGNNHSSH
Sbjct  61   AVLYNSPNFGSRTSLSNGKNAAFAVVLLLSLLIYGSRCLSQRNNLCACGNNHSSH  115


>triple gene block protein 2 [Potato virus X]
Sequence ID: QTU69127.1 Length: 115
Range 1: 1 to 115

Score:188 bits(477), Expect:5e-59, 
Method:Compositional matrix adjust., 
Identities:103/115(90%), Positives:108/115(93%), Gaps:0/115(0%)

Query  1    MSAQGHRLTAPVNSEKVYIVLGLSFALVSITFLLSRNSLPHVGDNIHSLPHGGAYRDGTK  180
            MSAQGHRLTAPVNSEKVYIVLGLSFALVSITFLLSRN+LPHVGDNIHSLPHGGAYRDGTK
Sbjct  1    MSAQGHRLTAPVNSEKVYIVLGLSFALVSITFLLSRNNLPHVGDNIHSLPHGGAYRDGTK  60

Query  181  AILYNSPNLGSRVSLHNGKNaafaavllltllIYGSKYISQRNHTCACGNNHSSH  345
            A+LYNSPN GSR SL NGKNAAFA VLLL+LLIYGS+ +SQRNH CACGNNHS H
Sbjct  61   AVLYNSPNFGSRTSLSNGKNAAFAVVLLLSLLIYGSRCLSQRNHLCACGNNHSGH  115


>triple gene block protein 2 [Potato virus X]
Sequence ID: QTU67982.1 Length: 115
Range 1: 1 to 115

Score:188 bits(477), Expect:5e-59, 
Method:Compositional matrix adjust., 
Identities:102/115(89%), Positives:109/115(94%), Gaps:0/115(0%)

Query  1    MSAQGHRLTAPVNSEKVYIVLGLSFALVSITFLLSRNSLPHVGDNIHSLPHGGAYRDGTK  180
            MSAQGHRLTAPVNSEKVYIVLGLSFAL+SITFLLSRN+LPHVGDNIH+LPHGGAYRDGTK
Sbjct  1    MSAQGHRLTAPVNSEKVYIVLGLSFALISITFLLSRNNLPHVGDNIHNLPHGGAYRDGTK  60

Query  181  AILYNSPNLGSRVSLHNGKNaafaavllltllIYGSKYISQRNHTCACGNNHSSH  345
            A+LYNSPN GSR SL NGKNAAFA VLLL+LLIYGS+ +SQRNH CACGNNHSSH
Sbjct  61   AVLYNSPNFGSRTSLSNGKNAAFAVVLLLSLLIYGSRCLSQRNHLCACGNNHSSH  115


>RecName: Full=Movement protein TGB2; AltName: Full=12 kDa protein; AltName: Full=Triple gene block 2 protein; Short=TGBp2 [Potato virus X (strain CP)]
Sequence ID: P22593.1 Length: 115
>ORF3- 12K protein [Potato virus X]
Sequence ID: AAA47174.1 Length: 115
>12K protein [Potato virus X]
Sequence ID: CAA39326.1 Length: 115 
Range 1: 1 to 115

Score:188 bits(477), Expect:5e-59, 
Method:Compositional matrix adjust., 
Identities:102/115(89%), Positives:109/115(94%), Gaps:0/115(0%)

Query  1    MSAQGHRLTAPVNSEKVYIVLGLSFALVSITFLLSRNSLPHVGDNIHSLPHGGAYRDGTK  180
            MSAQGHRLTAPVNSEKVYIVLGLSFAL+SITFLLSR++LPHVGDNIHSLPHGGAYRDGTK
Sbjct  1    MSAQGHRLTAPVNSEKVYIVLGLSFALISITFLLSRSNLPHVGDNIHSLPHGGAYRDGTK  60

Query  181  AILYNSPNLGSRVSLHNGKNaafaavllltllIYGSKYISQRNHTCACGNNHSSH  345
            A+LYNSPN GSR SL NGKNAAFA VLLL+LLIYGS+ +SQRNH CACGNNHSSH
Sbjct  61   AVLYNSPNFGSRTSLSNGKNAAFAVVLLLSLLIYGSRCLSQRNHLCACGNNHSSH  115


>triple gene block protein 2 [Potato virus X]
Sequence ID: QTU67747.1 Length: 115
Range 1: 1 to 115

Score:188 bits(477), Expect:6e-59, 
Method:Compositional matrix adjust., 
Identities:104/115(90%), Positives:111/115(96%), Gaps:0/115(0%)

Query  1    MSAQGHRLTAPVNSEKVYIVLGLSFALVSITFLLSRNSLPHVGDNIHSLPHGGAYRDGTK  180
            MSAQGHRLTAPVNSEKVYIVLGLS AL+SITFLLSRN+LPHVGDNIHSLPHGGAYRDGTK
Sbjct  1    MSAQGHRLTAPVNSEKVYIVLGLSLALISITFLLSRNNLPHVGDNIHSLPHGGAYRDGTK  60

Query  181  AILYNSPNLGSRVSLHNGKNaafaavllltllIYGSKYISQRNHTCACGNNHSSH  345
            AILYNSPNLGSR SL+NGKNAAFAAVLLL+LLIYGS+ +SQRN+ CACGNNHSSH
Sbjct  61   AILYNSPNLGSRTSLNNGKNAAFAAVLLLSLLIYGSRCLSQRNNLCACGNNHSSH  115


>8K protein [Potato virus X]
Sequence ID: AIS39938.1 Length: 115
>8K protein [Potato virus X]
Sequence ID: AIS39950.1 Length: 115
>triple gene block protein 2 [Potato virus X]
Sequence ID: QTU68042.1 Length: 115
>triple gene block protein 2 [Potato virus X]
Sequence ID: QTU68217.1 Length: 115
>triple gene block protein 2 [Potato virus X]
Sequence ID: QTU68227.1 Length: 115 
Range 1: 1 to 115

Score:187 bits(476), Expect:7e-59, 
Method:Compositional matrix adjust., 
Identities:102/115(89%), Positives:108/115(93%), Gaps:0/115(0%)

Query  1    MSAQGHRLTAPVNSEKVYIVLGLSFALVSITFLLSRNSLPHVGDNIHSLPHGGAYRDGTK  180
            MSAQGHRLTAPVNSEKVYIVLGLSFAL+SITFLLSRN+LPHVGDNIHSLPHGGAYRDGTK
Sbjct  1    MSAQGHRLTAPVNSEKVYIVLGLSFALISITFLLSRNNLPHVGDNIHSLPHGGAYRDGTK  60

Query  181  AILYNSPNLGSRVSLHNGKNaafaavllltllIYGSKYISQRNHTCACGNNHSSH  345
            A+LYNSPN GSR SL NGKNAAFA VLLL+LLIYGS+ +SQRNH CACGNNHS H
Sbjct  61   AVLYNSPNFGSRTSLSNGKNAAFAVVLLLSLLIYGSRCLSQRNHLCACGNNHSGH  115


>triple gene block protein 2 [Potato virus X]
Sequence ID: QTU69297.1 Length: 115
Range 1: 1 to 115

Score:187 bits(476), Expect:8e-59, 
Method:Compositional matrix adjust., 
Identities:104/115(90%), Positives:110/115(95%), Gaps:0/115(0%)

Query  1    MSAQGHRLTAPVNSEKVYIVLGLSFALVSITFLLSRNSLPHVGDNIHSLPHGGAYRDGTK  180
            MSAQGHRLTAPVNSEKVYIVLGLS AL+SITFLLSRN+LPHVGDNIHSLPHGGAYRDGTK
Sbjct  1    MSAQGHRLTAPVNSEKVYIVLGLSLALISITFLLSRNNLPHVGDNIHSLPHGGAYRDGTK  60

Query  181  AILYNSPNLGSRVSLHNGKNaafaavllltllIYGSKYISQRNHTCACGNNHSSH  345
            AILYNSPN GSR SL+NGKNAAFAAVLLL+LLIYGSK +SQRN+ CACGNNHSSH
Sbjct  61   AILYNSPNFGSRTSLNNGKNAAFAAVLLLSLLIYGSKCLSQRNNLCACGNNHSSH  115


>triple gene block protein 2 [Potato virus X]
Sequence ID: QTU68677.1 Length: 115
Range 1: 1 to 115

Score:187 bits(476), Expect:9e-59, 
Method:Compositional matrix adjust., 
Identities:102/115(89%), Positives:109/115(94%), Gaps:0/115(0%)

Query  1    MSAQGHRLTAPVNSEKVYIVLGLSFALVSITFLLSRNSLPHVGDNIHSLPHGGAYRDGTK  180
            MSAQGHRLTAPVNSEKVYIVLGLSFAL+SITFLLSRN+LPHVGDNIHSLPHGGAYRDGTK
Sbjct  1    MSAQGHRLTAPVNSEKVYIVLGLSFALISITFLLSRNNLPHVGDNIHSLPHGGAYRDGTK  60

Query  181  AILYNSPNLGSRVSLHNGKNaafaavllltllIYGSKYISQRNHTCACGNNHSSH  345
            A+LYNSPN GSR SL NGKNAAFA VLLL+LLIYGS+ +SQRN+ CACGNNHSSH
Sbjct  61   AVLYNSPNFGSRTSLSNGKNAAFAVVLLLSLLIYGSRCLSQRNNLCACGNNHSSH  115


>ORF3 [Potato virus X]
Sequence ID: QTW21046.1 Length: 115
>12kDa protein [Potato virus X]
Sequence ID: CAA80776.1 Length: 115 
Range 1: 1 to 114

Score:187 bits(474), Expect:2e-58, 
Method:Compositional matrix adjust., 
Identities:103/114(90%), Positives:109/114(95%), Gaps:0/114(0%)

Query  1    MSAQGHRLTAPVNSEKVYIVLGLSFALVSITFLLSRNSLPHVGDNIHSLPHGGAYRDGTK  180
            MSAQGHRLTAPVNSEKVYIVLGLSFAL+SITFLLSRN+LPHVGDNIHSLPHGGAYRDGTK
Sbjct  1    MSAQGHRLTAPVNSEKVYIVLGLSFALISITFLLSRNNLPHVGDNIHSLPHGGAYRDGTK  60

Query  181  AILYNSPNLGSRVSLHNGKNaafaavllltllIYGSKYISQRNHTCACGNNHSS  342
            AILYNSPN GSR SL+N KNAAFAAVLLL+LLIYGS+ +SQRNH CACGNNHSS
Sbjct  61   AILYNSPNFGSRTSLNNSKNAAFAAVLLLSLLIYGSRCLSQRNHLCACGNNHSS  114


>triple gene block protein 2 [Potato virus X]
Sequence ID: QTU68687.1 Length: 115
Range 1: 1 to 115

Score:186 bits(473), Expect:2e-58, 
Method:Compositional matrix adjust., 
Identities:101/115(88%), Positives:108/115(93%), Gaps:0/115(0%)

Query  1    MSAQGHRLTAPVNSEKVYIVLGLSFALVSITFLLSRNSLPHVGDNIHSLPHGGAYRDGTK  180
            MSAQGHRLTAPVNSEKVYIVLGLSFAL+SITFLLSRN+LPHVGDNIHSLPHGGAYRDGTK
Sbjct  1    MSAQGHRLTAPVNSEKVYIVLGLSFALISITFLLSRNNLPHVGDNIHSLPHGGAYRDGTK  60

Query  181  AILYNSPNLGSRVSLHNGKNaafaavllltllIYGSKYISQRNHTCACGNNHSSH  345
            A+LYNSPN GSR SL NGKNAAFA VLLL+LLIYGS+ +SQR+H CACGNNHS H
Sbjct  61   AVLYNSPNFGSRTSLSNGKNAAFAVVLLLSLLIYGSRCLSQRDHLCACGNNHSGH  115


>8K protein [Potato virus X]
Sequence ID: AIS39934.1 Length: 115
>8K protein [Potato virus X]
Sequence ID: AIS39942.1 Length: 115
>triple gene block protein 2 [Potato virus X]
Sequence ID: QTU67722.1 Length: 115
>triple gene block protein 2 [Potato virus X]
Sequence ID: QTU67732.1 Length: 115
>triple gene block protein 2 [Potato virus X]
Sequence ID: QTU67777.1 Length: 115 
Range 1: 1 to 115

Score:186 bits(473), Expect:2e-58, 
Method:Compositional matrix adjust., 
Identities:103/115(90%), Positives:110/115(95%), Gaps:0/115(0%)

Query  1    MSAQGHRLTAPVNSEKVYIVLGLSFALVSITFLLSRNSLPHVGDNIHSLPHGGAYRDGTK  180
            MSAQGHRLTAPVNSEKVYIVLGLS AL+SITFLLSRN+LPHVGDNIHSLPHGGAYRDGTK
Sbjct  1    MSAQGHRLTAPVNSEKVYIVLGLSLALISITFLLSRNNLPHVGDNIHSLPHGGAYRDGTK  60

Query  181  AILYNSPNLGSRVSLHNGKNaafaavllltllIYGSKYISQRNHTCACGNNHSSH  345
            AILYNSPN GSR SL+NGKNAAFAAVLLL+LLIYGS+ +SQRN+ CACGNNHSSH
Sbjct  61   AILYNSPNFGSRTSLNNGKNAAFAAVLLLSLLIYGSRCLSQRNNLCACGNNHSSH  115


>triple gene block protein 2 [Potato virus X]
Sequence ID: QTU68682.1 Length: 115
Range 1: 1 to 115

Score:186 bits(472), Expect:3e-58, 
Method:Compositional matrix adjust., 
Identities:103/115(90%), Positives:110/115(95%), Gaps:0/115(0%)

Query  1    MSAQGHRLTAPVNSEKVYIVLGLSFALVSITFLLSRNSLPHVGDNIHSLPHGGAYRDGTK  180
            MSAQGHRLTAPVNSEKVYIVLGLS AL+SITFLLSRN+LPHVGDNIHSLPHGG YRDGTK
Sbjct  1    MSAQGHRLTAPVNSEKVYIVLGLSLALISITFLLSRNNLPHVGDNIHSLPHGGVYRDGTK  60

Query  181  AILYNSPNLGSRVSLHNGKNaafaavllltllIYGSKYISQRNHTCACGNNHSSH  345
            AILYNSPNLGSR SL+NGKNAAFAAVLLL+LLIYGS+ +SQRN+ CACGNNHSSH
Sbjct  61   AILYNSPNLGSRTSLNNGKNAAFAAVLLLSLLIYGSRCLSQRNNLCACGNNHSSH  115


>triple gene block protein 2 [Potato virus X]
Sequence ID: QTU68642.1 Length: 115
Range 1: 1 to 115

Score:186 bits(471), Expect:4e-58, 
Method:Compositional matrix adjust., 
Identities:101/115(88%), Positives:107/115(93%), Gaps:0/115(0%)

Query  1    MSAQGHRLTAPVNSEKVYIVLGLSFALVSITFLLSRNSLPHVGDNIHSLPHGGAYRDGTK  180
            MSAQGHRLTAPVNSEKVYIVLGLSFAL+SITFLLSRN+LPHVGDNIHSLPHGGAYRDGTK
Sbjct  1    MSAQGHRLTAPVNSEKVYIVLGLSFALISITFLLSRNNLPHVGDNIHSLPHGGAYRDGTK  60

Query  181  AILYNSPNLGSRVSLHNGKNaafaavllltllIYGSKYISQRNHTCACGNNHSSH  345
            A+LYNSPN GSR SL NGKNAAFA VLLL+LLIYGS+ + QRNH CACGNNHS H
Sbjct  61   AVLYNSPNFGSRTSLSNGKNAAFAVVLLLSLLIYGSRCLPQRNHLCACGNNHSGH  115


>triple gene block protein 2 [Potato virus X]
Sequence ID: QTU68727.1 Length: 115
Range 1: 1 to 115

Score:186 bits(471), Expect:4e-58, 
Method:Compositional matrix adjust., 
Identities:103/115(90%), Positives:110/115(95%), Gaps:0/115(0%)

Query  1    MSAQGHRLTAPVNSEKVYIVLGLSFALVSITFLLSRNSLPHVGDNIHSLPHGGAYRDGTK  180
            MSAQGHRLTAPVNSEKVYIVLGLS AL+SITFLLSRN+LPHVGDNIHSLPHGGAYRDGTK
Sbjct  1    MSAQGHRLTAPVNSEKVYIVLGLSLALISITFLLSRNNLPHVGDNIHSLPHGGAYRDGTK  60

Query  181  AILYNSPNLGSRVSLHNGKNaafaavllltllIYGSKYISQRNHTCACGNNHSSH  345
            AILYNSPNLGSR SL+N KNAAFAAVLLL+LLIYGS+ +SQRN+ CACGNNHSSH
Sbjct  61   AILYNSPNLGSRTSLNNSKNAAFAAVLLLSLLIYGSRCLSQRNNLCACGNNHSSH  115


>triple gene block protein 2 [Potato virus X]
Sequence ID: QTU68147.1 Length: 115
Range 1: 1 to 115

Score:186 bits(471), Expect:4e-58, 
Method:Compositional matrix adjust., 
Identities:103/115(90%), Positives:110/115(95%), Gaps:0/115(0%)

Query  1    MSAQGHRLTAPVNSEKVYIVLGLSFALVSITFLLSRNSLPHVGDNIHSLPHGGAYRDGTK  180
            MSAQGHRLTAPVNSEKVYIVLGLS AL+SITFLLSRN+LPHVGDNIHSLPHGGAYRDGTK
Sbjct  1    MSAQGHRLTAPVNSEKVYIVLGLSLALISITFLLSRNNLPHVGDNIHSLPHGGAYRDGTK  60

Query  181  AILYNSPNLGSRVSLHNGKNaafaavllltllIYGSKYISQRNHTCACGNNHSSH  345
            AILYNSPN GSR SL+NGKNAAFAAVLLL+LLIYGS+ +SQRN+ CACGNNHSSH
Sbjct  61   AILYNSPNFGSRTSLNNGKNAAFAAVLLLSLLIYGSRCLSQRNNPCACGNNHSSH  115


>triple gene block protein 2 [Potato virus X]
Sequence ID: QTU69017.1 Length: 115
>triple gene block protein 2 [Potato virus X]
Sequence ID: QTU69217.1 Length: 115 
Range 1: 1 to 115

Score:185 bits(470), Expect:5e-58, 
Method:Compositional matrix adjust., 
Identities:101/115(88%), Positives:108/115(93%), Gaps:0/115(0%)

Query  1    MSAQGHRLTAPVNSEKVYIVLGLSFALVSITFLLSRNSLPHVGDNIHSLPHGGAYRDGTK  180
            MSAQGHRLTAPVNSEKVYIVLGLSFAL+SITFLLSRN+LPHVGDNIHSLPHGGAYRDGTK
Sbjct  1    MSAQGHRLTAPVNSEKVYIVLGLSFALISITFLLSRNNLPHVGDNIHSLPHGGAYRDGTK  60

Query  181  AILYNSPNLGSRVSLHNGKNaafaavllltllIYGSKYISQRNHTCACGNNHSSH  345
            A+LYNSPN GSR SL NGKNAAFA VLLL+LLIYGS+ +SQRN+ CACGNNHS H
Sbjct  61   AVLYNSPNFGSRTSLSNGKNAAFAVVLLLSLLIYGSRCLSQRNNLCACGNNHSGH  115


>triple gene block protein 2 [Potato virus X]
Sequence ID: QTU68472.1 Length: 115
Range 1: 1 to 115

Score:185 bits(470), Expect:6e-58, 
Method:Compositional matrix adjust., 
Identities:101/115(88%), Positives:108/115(93%), Gaps:0/115(0%)

Query  1    MSAQGHRLTAPVNSEKVYIVLGLSFALVSITFLLSRNSLPHVGDNIHSLPHGGAYRDGTK  180
            MSAQGHRLTAPVNSEKVYIVLGLS AL+SITFLLSRN+LPHVGDNIHSLPHGGAYRDGTK
Sbjct  1    MSAQGHRLTAPVNSEKVYIVLGLSLALISITFLLSRNNLPHVGDNIHSLPHGGAYRDGTK  60

Query  181  AILYNSPNLGSRVSLHNGKNaafaavllltllIYGSKYISQRNHTCACGNNHSSH  345
             +LYNSPN GSR SL NGKNAAFAAVLLL+LLIYGS+Y+SQRN+ CACGNNHS H
Sbjct  61   VVLYNSPNFGSRTSLSNGKNAAFAAVLLLSLLIYGSRYLSQRNNLCACGNNHSGH  115


>triple gene block protein 2 [Potato virus X]
Sequence ID: QTU67782.1 Length: 115
>triple gene block protein 2 [Potato virus X]
Sequence ID: QTU67972.1 Length: 115
>triple gene block protein 2 [Potato virus X]
Sequence ID: QTU67997.1 Length: 115
>triple gene block protein 2 [Potato virus X]
Sequence ID: QTU68002.1 Length: 115
>triple gene block protein 2 [Potato virus X]
Sequence ID: QTU68242.1 Length: 115 
Range 1: 1 to 115

Score:185 bits(470), Expect:7e-58, 
Method:Compositional matrix adjust., 
Identities:102/115(89%), Positives:110/115(95%), Gaps:0/115(0%)

Query  1    MSAQGHRLTAPVNSEKVYIVLGLSFALVSITFLLSRNSLPHVGDNIHSLPHGGAYRDGTK  180
            MSAQGHRLTAPVNSEKVYIVLGLS AL+SITFLLSRN+LPHVGDNIHSLPHGGAYRDGTK
Sbjct  1    MSAQGHRLTAPVNSEKVYIVLGLSLALISITFLLSRNNLPHVGDNIHSLPHGGAYRDGTK  60

Query  181  AILYNSPNLGSRVSLHNGKNaafaavllltllIYGSKYISQRNHTCACGNNHSSH  345
            AILYNSPN GS+ SL+NGKNAAFAAVLLL+LLIYGS+ +SQRN+ CACGNNHSSH
Sbjct  61   AILYNSPNFGSKTSLNNGKNAAFAAVLLLSLLIYGSRCLSQRNNLCACGNNHSSH  115


>triple gene block protein 2 [Potato virus X]
Sequence ID: QTU68812.1 Length: 115
>triple gene block protein 2 [Potato virus X]
Sequence ID: QTU69147.1 Length: 115 
Range 1: 1 to 115

Score:185 bits(469), Expect:9e-58, 
Method:Compositional matrix adjust., 
Identities:102/115(89%), Positives:109/115(94%), Gaps:0/115(0%)

Query  1    MSAQGHRLTAPVNSEKVYIVLGLSFALVSITFLLSRNSLPHVGDNIHSLPHGGAYRDGTK  180
            MSAQGHRLTAPVNSEKVYIVLGLS AL+SITFLLSRN+LPHVGDNIHSLPHGGAYRDGTK
Sbjct  1    MSAQGHRLTAPVNSEKVYIVLGLSLALISITFLLSRNNLPHVGDNIHSLPHGGAYRDGTK  60

Query  181  AILYNSPNLGSRVSLHNGKNaafaavllltllIYGSKYISQRNHTCACGNNHSSH  345
            AILYNSPN GSR SL+NGKNAAFAAVLLL+LLIYGS+ +SQRN+ CACGNNHS H
Sbjct  61   AILYNSPNFGSRTSLNNGKNAAFAAVLLLSLLIYGSRRLSQRNNLCACGNNHSGH  115


>triple gene block protein 2 [Potato virus X]
Sequence ID: QTU68057.1 Length: 115
Range 1: 1 to 115

Score:185 bits(469), Expect:1e-57, 
Method:Compositional matrix adjust., 
Identities:102/115(89%), Positives:109/115(94%), Gaps:0/115(0%)

Query  1    MSAQGHRLTAPVNSEKVYIVLGLSFALVSITFLLSRNSLPHVGDNIHSLPHGGAYRDGTK  180
            MSAQGHRLTAPVNSEKVYI LGLS AL+SITFLLSRN+LPHVGDNIHSLPHGGAYRDGTK
Sbjct  1    MSAQGHRLTAPVNSEKVYIALGLSLALISITFLLSRNNLPHVGDNIHSLPHGGAYRDGTK  60

Query  181  AILYNSPNLGSRVSLHNGKNaafaavllltllIYGSKYISQRNHTCACGNNHSSH  345
            AILYNSPN GSR SL+NGKNAAFAAVLLL+LLIYGS+ +SQRN+ CACGNNHSSH
Sbjct  61   AILYNSPNFGSRTSLNNGKNAAFAAVLLLSLLIYGSRCLSQRNNLCACGNNHSSH  115


>triple gene block protein 2 [Potato virus X]
Sequence ID: QTU68407.1 Length: 115
Range 1: 1 to 115

Score:185 bits(469), Expect:1e-57, 
Method:Compositional matrix adjust., 
Identities:102/115(89%), Positives:109/115(94%), Gaps:0/115(0%)

Query  1    MSAQGHRLTAPVNSEKVYIVLGLSFALVSITFLLSRNSLPHVGDNIHSLPHGGAYRDGTK  180
            MSAQGHRLTAPVNSEKVYIVLGLS AL+SITFLLSRN+LPHVGDNIHSLPHGGAYRDGTK
Sbjct  1    MSAQGHRLTAPVNSEKVYIVLGLSLALISITFLLSRNNLPHVGDNIHSLPHGGAYRDGTK  60

Query  181  AILYNSPNLGSRVSLHNGKNaafaavllltllIYGSKYISQRNHTCACGNNHSSH  345
             ILYNSPN GSR SL+NGKNAAFAAVLLL+LLIYGS+ +SQRN+ CACGNNHSSH
Sbjct  61   TILYNSPNFGSRTSLNNGKNAAFAAVLLLSLLIYGSRCLSQRNNLCACGNNHSSH  115


>triple gene block protein 2 [Potato virus X]
Sequence ID: QTU68392.1 Length: 115
>triple gene block protein 2 [Potato virus X]
Sequence ID: QTU68452.1 Length: 115
>triple gene block protein 2 [Potato virus X]
Sequence ID: QTU68502.1 Length: 115
>triple gene block protein 2 [Potato virus X]
Sequence ID: QTU68507.1 Length: 115
>triple gene block protein 2 [Potato virus X]
Sequence ID: QTU68662.1 Length: 115 
Range 1: 1 to 115

Score:185 bits(469), Expect:1e-57, 
Method:Compositional matrix adjust., 
Identities:101/115(88%), Positives:109/115(94%), Gaps:0/115(0%)

Query  1    MSAQGHRLTAPVNSEKVYIVLGLSFALVSITFLLSRNSLPHVGDNIHSLPHGGAYRDGTK  180
            MSAQGHRLTAPVNSEKVYIVLGLS AL+SITFLLSRN+LPHVGDNIHSLPHGGAYRDGTK
Sbjct  1    MSAQGHRLTAPVNSEKVYIVLGLSLALISITFLLSRNNLPHVGDNIHSLPHGGAYRDGTK  60

Query  181  AILYNSPNLGSRVSLHNGKNaafaavllltllIYGSKYISQRNHTCACGNNHSSH  345
             +LYNSPN GSR SL NGKNAAFAAVLLL+LLIYGS+++SQRN+ CACGNNHSSH
Sbjct  61   VVLYNSPNFGSRTSLSNGKNAAFAAVLLLSLLIYGSRHLSQRNNLCACGNNHSSH  115


>triple gene block protein 2 [Potato virus X]
Sequence ID: QTU68657.1 Length: 115
>triple gene block protein 2 [Potato virus X]
Sequence ID: QTU68667.1 Length: 115
>triple gene block protein 2 [Potato virus X]
Sequence ID: QTU69152.1 Length: 115 
Range 1: 1 to 115

Score:185 bits(469), Expect:1e-57, 
Method:Compositional matrix adjust., 
Identities:102/115(89%), Positives:109/115(94%), Gaps:0/115(0%)

Query  1    MSAQGHRLTAPVNSEKVYIVLGLSFALVSITFLLSRNSLPHVGDNIHSLPHGGAYRDGTK  180
            MSAQGHRLTAPVNSEKVYIVLGLS AL+SITFLLSRN+LPHVGDNIHSLPHGG YRDGTK
Sbjct  1    MSAQGHRLTAPVNSEKVYIVLGLSLALISITFLLSRNNLPHVGDNIHSLPHGGVYRDGTK  60

Query  181  AILYNSPNLGSRVSLHNGKNaafaavllltllIYGSKYISQRNHTCACGNNHSSH  345
            AILYNSPN GSR SL+NGKNAAFAAVLLL+LLIYGS+ +SQRN+ CACGNNHSSH
Sbjct  61   AILYNSPNFGSRTSLNNGKNAAFAAVLLLSLLIYGSRCLSQRNNLCACGNNHSSH  115


>triple gene block protein 2 [Potato virus X]
Sequence ID: QTU68752.1 Length: 115
Range 1: 1 to 115

Score:184 bits(468), Expect:1e-57, 
Method:Compositional matrix adjust., 
Identities:102/115(89%), Positives:108/115(93%), Gaps:0/115(0%)

Query  1    MSAQGHRLTAPVNSEKVYIVLGLSFALVSITFLLSRNSLPHVGDNIHSLPHGGAYRDGTK  180
            MSAQGHRLTAPVNSEKVYIVLGLS AL+SITFLLSRN+LPHVGDNIHSLPHGGAYRDGTK
Sbjct  1    MSAQGHRLTAPVNSEKVYIVLGLSLALISITFLLSRNNLPHVGDNIHSLPHGGAYRDGTK  60

Query  181  AILYNSPNLGSRVSLHNGKNaafaavllltllIYGSKYISQRNHTCACGNNHSSH  345
            AILYNSPN GSR SL+NGKNAAFAAVLLL+LLIYGS+ + QRNH CACGNNHS H
Sbjct  61   AILYNSPNFGSRTSLNNGKNAAFAAVLLLSLLIYGSRCLPQRNHLCACGNNHSGH  115


>RecName: Full=Movement protein TGB2; AltName: Full=12 kDa protein; AltName: Full=Triple gene block 2 protein; Short=TGBp2 [Potato virus x (strain HB)]
Sequence ID: Q07633.1 Length: 115
>unnamed protein product [Potato virus X]
Sequence ID: CAA51014.1 Length: 115 
Range 1: 1 to 114

Score:184 bits(468), Expect:1e-57, 
Method:Compositional matrix adjust., 
Identities:102/114(89%), Positives:108/114(94%), Gaps:0/114(0%)

Query  1    MSAQGHRLTAPVNSEKVYIVLGLSFALVSITFLLSRNSLPHVGDNIHSLPHGGAYRDGTK  180
            MSAQGHRLTAPVNSEKVYIVLGLSFAL+SITFLLSRN+LPHVGDNIHSLPHG AYRDGTK
Sbjct  1    MSAQGHRLTAPVNSEKVYIVLGLSFALISITFLLSRNNLPHVGDNIHSLPHGDAYRDGTK  60

Query  181  AILYNSPNLGSRVSLHNGKNaafaavllltllIYGSKYISQRNHTCACGNNHSS  342
            AILYNSPN GSR SL+N KNAAFAAVLLL+LLIYGS+ +SQRNH CACGNNHSS
Sbjct  61   AILYNSPNFGSRTSLNNSKNAAFAAVLLLSLLIYGSRCLSQRNHLCACGNNHSS  114


>triple gene block protein 2 [Potato virus X]
Sequence ID: QTU67792.1 Length: 115
>triple gene block protein 2 [Potato virus X]
Sequence ID: QTU68612.1 Length: 115
>triple gene block protein 2 [Potato virus X]
Sequence ID: QTU68792.1 Length: 115 
Range 1: 1 to 115

Score:184 bits(468), Expect:1e-57, 
Method:Compositional matrix adjust., 
Identities:102/115(89%), Positives:109/115(94%), Gaps:0/115(0%)

Query  1    MSAQGHRLTAPVNSEKVYIVLGLSFALVSITFLLSRNSLPHVGDNIHSLPHGGAYRDGTK  180
            MSAQGHRLTAPVNSEKVYIVLGLS AL+SITFLLSRN+LPHVGDNIHSLPHGGAYRDGTK
Sbjct  1    MSAQGHRLTAPVNSEKVYIVLGLSLALISITFLLSRNNLPHVGDNIHSLPHGGAYRDGTK  60

Query  181  AILYNSPNLGSRVSLHNGKNaafaavllltllIYGSKYISQRNHTCACGNNHSSH  345
            AILYNSPN GSR SL+NGKNAAFAAVLLL+LLIYGS+ +SQRN+ CACGNNHS H
Sbjct  61   AILYNSPNFGSRTSLNNGKNAAFAAVLLLSLLIYGSRCLSQRNNLCACGNNHSGH  115


>triple gene block protein 2 [Potato virus X]
Sequence ID: QTU68447.1 Length: 115
Range 1: 1 to 115

Score:184 bits(468), Expect:1e-57, 
Method:Compositional matrix adjust., 
Identities:102/115(89%), Positives:108/115(93%), Gaps:0/115(0%)

Query  1    MSAQGHRLTAPVNSEKVYIVLGLSFALVSITFLLSRNSLPHVGDNIHSLPHGGAYRDGTK  180
            MSAQGHRLTAPVNSEKVYIVLGLS AL+SITFLLSRN+LPHVGDNIHSLPHGGAYRDGTK
Sbjct  1    MSAQGHRLTAPVNSEKVYIVLGLSLALISITFLLSRNNLPHVGDNIHSLPHGGAYRDGTK  60

Query  181  AILYNSPNLGSRVSLHNGKNaafaavllltllIYGSKYISQRNHTCACGNNHSSH  345
             ILYNSPN GSR SL NGKNAAFAAVLLL+LLIYGS+ +SQRN+ CACGNNHSSH
Sbjct  61   TILYNSPNFGSRTSLSNGKNAAFAAVLLLSLLIYGSRCLSQRNNLCACGNNHSSH  115


>triple gene block protein 2 [Potato virus X]
Sequence ID: QTU68627.1 Length: 115
Range 1: 1 to 115

Score:184 bits(468), Expect:1e-57, 
Method:Compositional matrix adjust., 
Identities:102/115(89%), Positives:109/115(94%), Gaps:0/115(0%)

Query  1    MSAQGHRLTAPVNSEKVYIVLGLSFALVSITFLLSRNSLPHVGDNIHSLPHGGAYRDGTK  180
            MSAQGHRLTAPVNSEKVYIVLGLS AL+SITFLLSRN+LPHVGDNIHSLPHGGAYRDGTK
Sbjct  1    MSAQGHRLTAPVNSEKVYIVLGLSLALISITFLLSRNNLPHVGDNIHSLPHGGAYRDGTK  60

Query  181  AILYNSPNLGSRVSLHNGKNaafaavllltllIYGSKYISQRNHTCACGNNHSSH  345
            AILYNSPN GSR SL+NGKNAAFAAVLLL+LLIYGS+ +SQRN+ CACGNNH SH
Sbjct  61   AILYNSPNFGSRTSLNNGKNAAFAAVLLLSLLIYGSRCLSQRNNLCACGNNHGSH  115


>triple gene block protein 2 [Potato virus X]
Sequence ID: QTU68582.1 Length: 115
Range 1: 1 to 114

Score:184 bits(468), Expect:1e-57, 
Method:Compositional matrix adjust., 
Identities:102/114(89%), Positives:109/114(95%), Gaps:0/114(0%)

Query  1    MSAQGHRLTAPVNSEKVYIVLGLSFALVSITFLLSRNSLPHVGDNIHSLPHGGAYRDGTK  180
            MSAQGHRLTAPVNSEKVYIVLGLS AL+SITFLLSRN+LPHVGDNIHSLPHGGAYRDGTK
Sbjct  1    MSAQGHRLTAPVNSEKVYIVLGLSLALISITFLLSRNNLPHVGDNIHSLPHGGAYRDGTK  60

Query  181  AILYNSPNLGSRVSLHNGKNaafaavllltllIYGSKYISQRNHTCACGNNHSS  342
            AILYNSPN GSR SL+NGKNAAFAAVLLL+LLIYGS+ +SQRN+ CACGNNHSS
Sbjct  61   AILYNSPNFGSRTSLNNGKNAAFAAVLLLSLLIYGSRCLSQRNNLCACGNNHSS  114


>triple gene block protein 2 [Potato virus X]
Sequence ID: QTU67787.1 Length: 115
>triple gene block protein 2 [Potato virus X]
Sequence ID: QTU68032.1 Length: 115 
Range 1: 1 to 115

Score:184 bits(468), Expect:2e-57, 
Method:Compositional matrix adjust., 
Identities:102/115(89%), Positives:109/115(94%), Gaps:0/115(0%)

Query  1    MSAQGHRLTAPVNSEKVYIVLGLSFALVSITFLLSRNSLPHVGDNIHSLPHGGAYRDGTK  180
            MSAQGHRLTAPVNSEKVYIVLGLS AL+SITFLLSRN+LPHVGDNIHSLPHGGAYRDGTK
Sbjct  1    MSAQGHRLTAPVNSEKVYIVLGLSLALISITFLLSRNNLPHVGDNIHSLPHGGAYRDGTK  60

Query  181  AILYNSPNLGSRVSLHNGKNaafaavllltllIYGSKYISQRNHTCACGNNHSSH  345
            AILYNSPN GSR SL+N KNAAFAAVLLL+LLIYGS+ +SQRN+ CACGNNHSSH
Sbjct  61   AILYNSPNFGSRTSLNNSKNAAFAAVLLLSLLIYGSRCLSQRNNLCACGNNHSSH  115


>triple gene block protein 2 [Potato virus X]
Sequence ID: QTU69222.1 Length: 115
Range 1: 1 to 115

Score:183 bits(465), Expect:3e-57, 
Method:Compositional matrix adjust., 
Identities:101/115(88%), Positives:109/115(94%), Gaps:0/115(0%)

Query  1    MSAQGHRLTAPVNSEKVYIVLGLSFALVSITFLLSRNSLPHVGDNIHSLPHGGAYRDGTK  180
            MSAQGHRLTAPVNSEKVYIVLGLS AL+SITFLLSRN+LPHVGDNIHSLPHGG YRDGTK
Sbjct  1    MSAQGHRLTAPVNSEKVYIVLGLSLALISITFLLSRNNLPHVGDNIHSLPHGGTYRDGTK  60

Query  181  AILYNSPNLGSRVSLHNGKNaafaavllltllIYGSKYISQRNHTCACGNNHSSH  345
            AILYNSPN GS+ SL+NGKNAAFAAVLLL+LLIYGS+ +SQRN+ CACGNNHSSH
Sbjct  61   AILYNSPNFGSKTSLNNGKNAAFAAVLLLSLLIYGSRCLSQRNNLCACGNNHSSH  115


>triple gene block protein 2 [Potato virus X]
Sequence ID: QTU68537.1 Length: 115
Range 1: 1 to 115

Score:183 bits(464), Expect:5e-57, 
Method:Compositional matrix adjust., 
Identities:101/115(88%), Positives:109/115(94%), Gaps:0/115(0%)

Query  1    MSAQGHRLTAPVNSEKVYIVLGLSFALVSITFLLSRNSLPHVGDNIHSLPHGGAYRDGTK  180
            MSAQGHRLTAPVNSEKVYIVLGLS AL+SITFLLSRN+LPHVGDNIHSLPHGGAYRDGTK
Sbjct  1    MSAQGHRLTAPVNSEKVYIVLGLSLALISITFLLSRNNLPHVGDNIHSLPHGGAYRDGTK  60

Query  181  AILYNSPNLGSRVSLHNGKNaafaavllltllIYGSKYISQRNHTCACGNNHSSH  345
            AILYNSPN GSR SL+NGKNAAFAAVLLL+LLIYGS+ +SQR++ CACGNNHS H
Sbjct  61   AILYNSPNFGSRTSLNNGKNAAFAAVLLLSLLIYGSRCLSQRDNLCACGNNHSGH  115


>triple gene block protein 2 [Potato virus X]
Sequence ID: QTU68437.1 Length: 115
>triple gene block protein 2 [Potato virus X]
Sequence ID: QTU68617.1 Length: 115
>triple gene block protein 2 [Potato virus X]
Sequence ID: QTU68632.1 Length: 115
>triple gene block protein 2 [Potato virus X]
Sequence ID: QTU68637.1 Length: 115 
Range 1: 1 to 115

Score:182 bits(463), Expect:7e-57, 
Method:Compositional matrix adjust., 
Identities:100/115(87%), Positives:108/115(93%), Gaps:0/115(0%)

Query  1    MSAQGHRLTAPVNSEKVYIVLGLSFALVSITFLLSRNSLPHVGDNIHSLPHGGAYRDGTK  180
            MSAQGHRLTAPVNSEKVYIVLGLS AL+SITFLLSRN+LPHVGDNIHSLPHGGAYRDGTK
Sbjct  1    MSAQGHRLTAPVNSEKVYIVLGLSLALISITFLLSRNNLPHVGDNIHSLPHGGAYRDGTK  60

Query  181  AILYNSPNLGSRVSLHNGKNaafaavllltllIYGSKYISQRNHTCACGNNHSSH  345
             +LYNSPN GSR SL NGKNAAFAAVLLL+LLIYGS+++SQRN+ CACGNNHS H
Sbjct  61   VVLYNSPNFGSRTSLSNGKNAAFAAVLLLSLLIYGSRHLSQRNNLCACGNNHSGH  115


		
