# Supplementary material for: Whole genome sequencing and molecular detection of potato virus X in Bangladesh
Source: PLoS One. 2025 May 8;20(5):e0322935. doi: 10.1371/journal.pone.0322935 (PMC12061425; doi:10.1371/journal.pone.0322935)
Supplement: S6 File — (TXT) [file pone.0322935.s009.txt]

RID: J11JA4A6013	
Job Title:lcl|ORF4 CDS 5427-5639#213 | 70				
Program: BLASTX 
Database: nr All non-redundant GenBank CDS translations+PDB+SwissProt+PIR+PRF excluding environmental samples from WGS projects
Query #1: lcl|ORF4 CDS 5427-5639 Query ID: lcl|Query_7021424 Length: 213

Sequences producing significant alignments:
                                                                  Scientific      Common                     Max    Total Query   E   Per.   Acc.                        
Description                                                       Name            Name            Taxid      Score  Score cover Value Ident  Len        Accession        
triple gene block protein 3 [Potato virus X]                      Potato virus X  NA              12183      102    102   98%   3e-26 98.57  70         QTU69063.1       
RecName: Full=Movement protein TGBp3; AltName: Full=7 kDa...      Potato virus X  NA              12183      102    102   98%   3e-26 100.00 70         P07698.2         
triple gene block protein 3 [Potato virus X]                      Potato virus X  NA              12183      102    102   98%   3e-26 98.57  70         QTU67938.1       
triple gene block protein 3 [Potato virus X]                      Potato virus X  NA              12183      102    102   98%   3e-26 98.57  70         QTU67858.1       
ORF 2 [Potato virus X]                                            Potato virus X  NA              12183      102    102   98%   3e-26 97.14  70         1305258B         
triple gene block protein 3 [Potato virus X]                      Potato virus X  NA              12183      102    102   98%   4e-26 98.57  70         QTU68248.1       
triple gene block protein 3 [Potato virus X]                      Potato virus X  NA              12183      101    101   98%   4e-26 95.71  70         QTU68113.1       
triple gene block protein 3 [Potato virus X]                      Potato virus X  NA              12183      101    101   98%   4e-26 95.71  70         QTU67823.1       
triple gene block protein 3 [Potato virus X]                      Potato virus X  NA              12183      101    101   98%   5e-26 95.71  70         QTU68173.1       
triple gene block protein 3 [Potato virus X]                      Potato virus X  NA              12183      101    101   98%   5e-26 98.57  70         QTU69113.1       
triple gene block protein 3 [Potato virus X]                      Potato virus X  NA              12183      101    101   98%   6e-26 97.14  70         ALI93725.1       
8KDa protein [Potato virus X]                                     Potato virus X  NA              12183      100    100   98%   8e-26 98.57  70         APC60274.1       
triple gene block protein 3 [Potato virus X]                      Potato virus X  NA              12183      100    100   98%   8e-26 98.57  70         QNQ79642.1       
TGB3 [Potato virus X]                                             Potato virus X  NA              12183      100    100   98%   9e-26 97.14  70         AIL49073.1       
triple gene block protein 3 [Potato virus X]                      Potato virus X  NA              12183      100    100   98%   9e-26 97.14  70         QTU68983.1       
triple gene block protein 3 [Potato virus X]                      Potato virus X  NA              12183      100    100   98%   9e-26 98.57  70         QTU69058.1       
triple gene block protein 3 [Potato virus X]                      Potato virus X  NA              12183      100    100   98%   9e-26 98.57  70         QTU69288.1       
triple gene block protein 3 [Potato virus X]                      Potato virus X  NA              12183      100    100   98%   9e-26 97.14  70         QTU68653.1       
triple gene block protein 3 [Potato virus X]                      Potato virus X  NA              12183      100    100   98%   9e-26 98.57  70         AEK69531.1       
triple gene block protein 3 [Potato virus X]                      Potato virus X  NA              12183      100    100   98%   1e-25 95.71  70         AZM68734.1       
triple gene block protein 3 [Potato virus X]                      Potato virus X  NA              12183      100    100   98%   1e-25 98.57  70         QTU69303.1       
triple gene block protein 3 [Potato virus X]                      Potato virus X  NA              12183      100    100   98%   1e-25 97.14  70         QTU67763.1       
triple gene block protein 3 [Potato virus X]                      Potato virus X  NA              12183      100    100   98%   1e-25 94.29  70         QTU68383.1       
unknown product [Potato virus X]                                  Potato virus X  NA              12183      100    100   98%   1e-25 98.57  70         AAA03492.1       
triple gene block protein 3 [Potato virus X]                      Potato virus X  NA              12183      100    100   98%   1e-25 97.14  70         ACJ68408.1       
movement protein [Potato virus X]                                 Potato virus X  NA              12183      100    100   98%   1e-25 97.14  70         AJO26065.1       
triple gene block protein 3 [Potato virus X]                      Potato virus X  NA              12183      100    100   98%   1e-25 97.14  70         QTU69228.1       
triple gene block protein 3 [Potato virus X]                      Potato virus X  NA              12183      100    100   98%   1e-25 97.14  70         QTU68788.1       
triple gene block protein 3 [Potato virus X]                      Potato virus X  NA              12183      100    100   98%   1e-25 98.57  70         QTU90390.1       
triple gene block 3 [Potato virus X]                              Potato virus X  NA              12183      100    100   98%   2e-25 98.57  70         QNH91024.1       
triple gene block protein 3 [Potato virus X]                      Potato virus X  NA              12183      100    100   98%   2e-25 98.57  70         QTU90395.1       
triple gene block protein 3 [Potato virus X]                      Potato virus X  NA              12183      100    100   98%   2e-25 95.71  70         QTU69278.1       
TGB3 [Potato virus X]                                             Potato virus X  NA              12183      100    100   98%   2e-25 98.57  70         QPD01695.1       
triple gene block protein 3 [Potato virus X]                      Potato virus X  NA              12183      100    100   98%   2e-25 98.57  70         QTU68233.1       
triple gene block protein 3 [Potato virus X]                      Potato virus X  NA              12183      99.8   99.8  98%   2e-25 98.57  70         QTU68013.1       
triple gene block protein 3 [Potato virus X]                      Potato virus X  NA              12183      99.8   99.8  98%   2e-25 98.57  70         QTU69183.1       
triple gene block 3 protein [Potato virus X]                      Potato virus X  NA              12183      99.8   99.8  98%   3e-25 97.14  70         QZA75393.1       
triple gene block protein 3 [Potato virus X]                      Potato virus X  NA              12183      99.8   99.8  98%   3e-25 97.14  70         QTU68478.1       
triple gene block protein 3 [Potato virus X]                      Potato virus X  NA              12183      99.4   99.4  98%   3e-25 97.14  70         QTU68048.1       
triple gene block protein 3 [Potato virus X]                      Potato virus X  NA              12183      99.4   99.4  98%   3e-25 98.57  70         QTU68238.1       
triple gene block protein 3 [Potato virus X]                      Potato virus X  NA              12183      99.4   99.4  98%   3e-25 97.14  70         QTU67948.1       
8K protein [Potato virus X]                                       Potato virus X  NA              12183      99.4   99.4  98%   3e-25 97.14  70         YP_002332932.1   
triple gene block protein 3 [Potato virus X]                      Potato virus X  NA              12183      99.4   99.4  98%   4e-25 98.57  70         QTU68023.1       
Triple gene block protein 3 [Potato virus X]                      Potato virus X  NA              12183      99.0   99.0  98%   6e-25 97.14  70         BAJ12049.1       
triple gene block protein 3 [Potato virus X]                      Potato virus X  NA              12183      99.0   99.0  98%   6e-25 95.71  70         QTU68898.1       
triple gene block protein 3 [Potato virus X]                      Potato virus X  NA              12183      97.8   97.8  98%   1e-24 98.57  70         QEQ48792.1       
triple gene block protein 3 [Potato virus X]                      Potato virus X  NA              12183      97.8   97.8  98%   1e-24 97.14  70         QTU68738.1       
triple gene block protein 3 [Potato virus X]                      Potato virus X  NA              12183      97.8   97.8  98%   1e-24 97.14  70         QTU67848.1       
triple gene block protein 3 [Potato virus X]                      Potato virus X  NA              12183      96.7   96.7  98%   5e-24 94.29  70         QAY29811.1       
triple gene block protein 3 [Potato virus X]                      Potato virus X  NA              12183      96.3   96.3  98%   7e-24 95.71  71         QTU68743.1       
triple-gene-block protein 3 [Potato virus X]                      Potato virus X  NA              12183      96.3   96.3  98%   7e-24 95.71  70         AAG12335.2       
ORF4 [Potato virus X]                                             Potato virus X  NA              12183      95.1   95.1  98%   2e-23 90.00  70         QTW21057.1       
TGB3 [Potato virus X]                                             Potato virus X  NA              12183      93.6   93.6  98%   7e-23 92.86  70         AIL49077.1       
ORF4 [Potato virus X]                                             Potato virus X  NA              12183      93.6   93.6  98%   7e-23 91.43  70         QTW21092.1       
ORF4 [Potato virus X]                                             Potato virus X  NA              12183      89.7   89.7  98%   3e-21 87.14  70         QTW21052.1       
8K protein [Potato virus X]                                       Potato virus X  NA              12183      89.0   89.0  60%   3e-21 100.00 50         CAA82530.1       
8K protein [Potato virus X]                                       Potato virus X  NA              12183      88.6   88.6  60%   4e-21 100.00 48         CAA82534.1       
triple gene block protein 3 [Potato virus X]                      Potato virus X  NA              12183      86.7   86.7  98%   5e-20 80.00  71         QTU68393.1       
triple gene block protein 3 [Potato virus X]                      Potato virus X  NA              12183      86.3   86.3  98%   5e-20 80.00  71         QTU68633.1       
triple gene block protein 3 [Potato virus X]                      Potato virus X  NA              12183      85.9   85.9  98%   9e-20 78.57  71         QTU68663.1       
triple gene block protein 3 [Potato virus X]                      Potato virus X  NA              12183      85.5   85.5  98%   1e-19 78.57  71         QTU68133.1       
triple gene block protein 3 [Potato virus X]                      Potato virus X  NA              12183      84.7   84.7  98%   3e-19 78.57  71         QTU67793.1       
ORF4 [Potato virus X]                                             Potato virus X  NA              12183      84.3   84.3  98%   3e-19 81.43  71         QTW21077.1       
ORF4 [Potato virus X]                                             Potato virus X  NA              12183      84.0   84.0  98%   4e-19 80.00  71         QTW21062.1       
triple gene block protein 3 [Potato virus X]                      Potato virus X  NA              12183      84.0   84.0  98%   5e-19 77.14  71         QTU68498.1       
triple gene block protein 3 [Potato virus X]                      Potato virus X  NA              12183      83.6   83.6  98%   8e-19 77.14  70         QTU68763.1       
triple gene block protein 3 [Potato virus X]                      Potato virus X  NA              12183      81.6   81.6  98%   4e-18 74.29  71         QTU68583.1       
triple gene block protein 3 [Potato virus X]                      Potato virus X  NA              12183      81.6   81.6  98%   4e-18 77.14  71         QTU68093.1       
triple gene block protein 3 [Potato virus X]                      Potato virus X  NA              12183      81.6   81.6  98%   4e-18 77.14  71         QTU69023.1       
triple gene block protein 3 [Potato virus X]                      Potato virus X  NA              12183      81.6   81.6  98%   5e-18 77.14  70         QTU68303.1       
triple gene block protein 3 [Potato virus X]                      Potato virus X  NA              12183      81.3   81.3  98%   6e-18 75.71  71         QTU67783.1       
triple gene block protein 3 [Potato virus X]                      Potato virus X  NA              12183      80.9   80.9  98%   9e-18 75.71  70         QTU68513.1       
triple gene block protein 3 [Potato virus X]                      Potato virus X  NA              12183      80.5   80.5  98%   1e-17 77.14  71         QTU68793.1       
RecName: Full=Movement protein TGBp3; AltName: Full=9.7 kDa...    Potato virus... NA              73488      80.1   80.1  98%   2e-17 75.71  71         Q07631.1         
triple gene block protein 3 [Potato virus X]                      Potato virus X  NA              12183      79.7   79.7  98%   2e-17 75.71  71         QTU68968.1       
triple gene block protein 3 [Potato virus X]                      Potato virus X  NA              12183      79.7   79.7  98%   2e-17 74.29  71         QTU67788.1       
triple gene block protein 3 [Potato virus X]                      Potato virus X  NA              12183      79.7   79.7  98%   3e-17 74.29  71         QTU68558.1       
triple gene block protein 3 [Potato virus X]                      Potato virus X  NA              12183      79.7   79.7  98%   3e-17 74.29  71         QTU68108.1       
triple gene block protein 3 [Potato virus X]                      Potato virus X  NA              12183      79.7   79.7  98%   3e-17 74.29  71         QTU68033.1       
triple gene block protein 3 [Potato virus X]                      Potato virus X  NA              12183      79.3   79.3  98%   3e-17 74.29  71         QTU68243.1       
triple gene block protein 3 [Potato virus X]                      Potato virus X  NA              12183      79.3   79.3  98%   3e-17 74.29  71         QTU68258.1       
triple gene block protein 3 [Potato virus X]                      Potato virus X  NA              12183      79.0   79.0  98%   5e-17 74.29  70         QTU68043.1       
triple gene block protein 3 [Potato virus X]                      Potato virus X  NA              12183      79.0   79.0  98%   5e-17 74.29  70         QTU69148.1       
8kDa protein [Potato virus X]                                     Potato virus X  NA              12183      79.0   79.0  98%   6e-17 74.29  71         CAA80777.1       
RecName: Full=Movement protein TGBp3; AltName: Full=7 kDa...      Potato virus... NA              12184      78.2   78.2  98%   8e-17 74.29  70         P68832.1         
triple gene block protein 3 [Potato virus X]                      Potato virus X  NA              12183      78.2   78.2  98%   1e-16 72.86  71         QTU68548.1       
triple gene block protein 3 [Potato virus X]                      Potato virus X  NA              12183      78.2   78.2  98%   1e-16 71.43  71         QTU68628.1       
triple gene block protein 3 [Potato virus X]                      Potato virus X  NA              12183      78.2   78.2  98%   1e-16 74.29  71         QTU68148.1       
triple gene block protein 3 [Potato virus X]                      Potato virus X  NA              12183      77.8   77.8  98%   1e-16 72.86  71         QTU69298.1       
triple gene block protein 3 [Potato virus X]                      Potato virus X  NA              12183      77.8   77.8  98%   1e-16 72.86  71         QTU67723.1       
triple gene block protein 3 [Potato virus X]                      Potato virus X  NA              12183      77.8   77.8  98%   1e-16 72.86  71         QTU67738.1       
triple gene block protein 3 [Potato virus X]                      Potato virus X  NA              12183      77.8   77.8  98%   1e-16 72.86  70         QTU68378.1       
triple gene block protein 3 [Potato virus X]                      Potato virus X  NA              12183      77.8   77.8  98%   1e-16 72.86  71         QTU69308.1       
triple gene block protein 3 [Potato virus X]                      Potato virus X  NA              12183      77.8   77.8  98%   2e-16 74.29  71         QTU68083.1       
triple gene block protein 3 [Potato virus X]                      Potato virus X  NA              12183      77.4   77.4  98%   2e-16 74.29  70         QTU69083.1       
8K protein [Potato virus X]                                       Potato virus X  NA              12183      77.4   77.4  98%   2e-16 72.86  71         QGW58151.1       
triple gene block protein 3 [Potato virus X]                      Potato virus X  NA              12183      77.4   77.4  98%   2e-16 74.29  70         QTU69318.1       
triple gene block protein 3 [Potato virus X]                      Potato virus X  NA              12183      77.4   77.4  98%   2e-16 72.86  70         QTU67983.1       
triple gene block protein 3 [Potato virus X]                      Potato virus X  NA              12183      77.0   77.0  98%   2e-16 72.86  70         QTU68678.1       
8 kDa protein [Potato virus X]                                    Potato virus X  NA              12183      76.6   76.6  98%   3e-16 72.86  70         AAF89750.1       


Alignments:

>triple gene block protein 3 [Potato virus X]
Sequence ID: QTU69063.1 Length: 70
>triple gene block protein 3 [Potato virus X]
Sequence ID: QTU69068.1 Length: 70 
Range 1: 1 to 70

Score:102 bits(253), Expect:3e-26, 
Method:Compositional matrix adjust., 
Identities:69/70(99%), Positives:69/70(98%), Gaps:0/70(0%)

Query  1    MEANTYLNaiilvlvvtiiavistslvRTEPCVIKITGESITVLACKLDAETIRAIADLK  180
            MEANTYLNA ILVLVVTIIAVISTSLVRTEPCVIKITGESITVLACKLDAETIRAIADLK
Sbjct  1    MEANTYLNATILVLVVTIIAVISTSLVRTEPCVIKITGESITVLACKLDAETIRAIADLK  60

Query  181  PLSVERLSFH  210
            PLSVERLSFH
Sbjct  61   PLSVERLSFH  70


>RecName: Full=Movement protein TGBp3; AltName: Full=7 kDa protein; AltName: Full=Triple gene block 3 protein; Short=TGBp3 [Potato virus X]
Sequence ID: P07698.2 Length: 70
>8 kD membrane-bound protein [Potato virus X]
Sequence ID: AAA47170.1 Length: 70
>8 kDa movement protein [Potato virus X]
Sequence ID: AAF13452.1 Length: 70
>8 kDa protein [Potato virus X]
Sequence ID: AAN04484.1 Length: 70
>8 kDa movement protein [Potato virus X]
Sequence ID: AAS16474.1 Length: 70
>triple gene block 3 [Potato virus X]
Sequence ID: ABP87983.1 Length: 70 
Range 1: 1 to 70

Score:102 bits(253), Expect:3e-26, 
Method:Compositional matrix adjust., 
Identities:70/70(100%), Positives:70/70(100%), Gaps:0/70(0%)

Query  1    MEANTYLNaiilvlvvtiiavistslvRTEPCVIKITGESITVLACKLDAETIRAIADLK  180
            MEANTYLNAIILVLVVTIIAVISTSLVRTEPCVIKITGESITVLACKLDAETIRAIADLK
Sbjct  1    MEANTYLNAIILVLVVTIIAVISTSLVRTEPCVIKITGESITVLACKLDAETIRAIADLK  60

Query  181  PLSVERLSFH  210
            PLSVERLSFH
Sbjct  61   PLSVERLSFH  70


>triple gene block protein 3 [Potato virus X]
Sequence ID: QTU67938.1 Length: 70
Range 1: 1 to 70

Score:102 bits(253), Expect:3e-26, 
Method:Compositional matrix adjust., 
Identities:69/70(99%), Positives:69/70(98%), Gaps:0/70(0%)

Query  1    MEANTYLNaiilvlvvtiiavistslvRTEPCVIKITGESITVLACKLDAETIRAIADLK  180
            MEANTYLNAIILVL VTIIAVISTSLVRTEPCVIKITGESITVLACKLDAETIRAIADLK
Sbjct  1    MEANTYLNAIILVLAVTIIAVISTSLVRTEPCVIKITGESITVLACKLDAETIRAIADLK  60

Query  181  PLSVERLSFH  210
            PLSVERLSFH
Sbjct  61   PLSVERLSFH  70


>triple gene block protein 3 [Potato virus X]
Sequence ID: QTU67858.1 Length: 70
>triple gene block protein 3 [Potato virus X]
Sequence ID: QTU68118.1 Length: 70
>triple gene block protein 3 [Potato virus X]
Sequence ID: QTU68193.1 Length: 70
>triple gene block protein 3 [Potato virus X]
Sequence ID: QTU68413.1 Length: 70
>triple gene block protein 3 [Potato virus X]
Sequence ID: QTU68848.1 Length: 70 
Range 1: 1 to 70

Score:102 bits(253), Expect:3e-26, 
Method:Compositional matrix adjust., 
Identities:69/70(99%), Positives:69/70(98%), Gaps:0/70(0%)

Query  1    MEANTYLNaiilvlvvtiiavistslvRTEPCVIKITGESITVLACKLDAETIRAIADLK  180
            MEANTYLNAIILVLV TIIAVISTSLVRTEPCVIKITGESITVLACKLDAETIRAIADLK
Sbjct  1    MEANTYLNAIILVLVATIIAVISTSLVRTEPCVIKITGESITVLACKLDAETIRAIADLK  60

Query  181  PLSVERLSFH  210
            PLSVERLSFH
Sbjct  61   PLSVERLSFH  70


>ORF 2 [Potato virus X]
Sequence ID: prf||1305258B Length: 70
Range 1: 1 to 70

Score:102 bits(253), Expect:3e-26, 
Method:Compositional matrix adjust., 
Identities:68/70(97%), Positives:68/70(97%), Gaps:0/70(0%)

Query  1    MEANTYLNaiilvlvvtiiavistslvRTEPCVIKITGESITVLACKLDAETIRAIADLK  180
            MEANTYLNAIILVLVVTIIAVIS  LVRTEPCVIKITGESITVLACKLDAETIRAIADLK
Sbjct  1    MEANTYLNAIILVLVVTIIAVISIFLVRTEPCVIKITGESITVLACKLDAETIRAIADLK  60

Query  181  PLSVERLSFH  210
            PLSVERLSFH
Sbjct  61   PLSVERLSFH  70


>triple gene block protein 3 [Potato virus X]
Sequence ID: QTU68248.1 Length: 70
Range 1: 1 to 70

Score:102 bits(253), Expect:4e-26, 
Method:Compositional matrix adjust., 
Identities:69/70(99%), Positives:70/70(100%), Gaps:0/70(0%)

Query  1    MEANTYLNaiilvlvvtiiavistslvRTEPCVIKITGESITVLACKLDAETIRAIADLK  180
            MEANTYLNAIILVLVVTIIAVISTSL+RTEPCVIKITGESITVLACKLDAETIRAIADLK
Sbjct  1    MEANTYLNAIILVLVVTIIAVISTSLLRTEPCVIKITGESITVLACKLDAETIRAIADLK  60

Query  181  PLSVERLSFH  210
            PLSVERLSFH
Sbjct  61   PLSVERLSFH  70


>triple gene block protein 3 [Potato virus X]
Sequence ID: QTU68113.1 Length: 70
Range 1: 1 to 70

Score:101 bits(252), Expect:4e-26, 
Method:Compositional matrix adjust., 
Identities:67/70(96%), Positives:68/70(97%), Gaps:0/70(0%)

Query  1    MEANTYLNaiilvlvvtiiavistslvRTEPCVIKITGESITVLACKLDAETIRAIADLK  180
            MEANTYLNAIILVLV TIIAVIS +LVRTEPCVIKITGESITVLACKLDAETIRAIADLK
Sbjct  1    MEANTYLNAIILVLVATIIAVISVNLVRTEPCVIKITGESITVLACKLDAETIRAIADLK  60

Query  181  PLSVERLSFH  210
            PLSVERLSFH
Sbjct  61   PLSVERLSFH  70


>triple gene block protein 3 [Potato virus X]
Sequence ID: QTU67823.1 Length: 70
Range 1: 1 to 70

Score:101 bits(252), Expect:4e-26, 
Method:Compositional matrix adjust., 
Identities:67/70(96%), Positives:68/70(97%), Gaps:0/70(0%)

Query  1    MEANTYLNaiilvlvvtiiavistslvRTEPCVIKITGESITVLACKLDAETIRAIADLK  180
            MEANTYLNAIILVLVVTIIAVIS +L RTEPCVIKITGESITVLACKLDAETIRAIADLK
Sbjct  1    MEANTYLNAIILVLVVTIIAVISVNLARTEPCVIKITGESITVLACKLDAETIRAIADLK  60

Query  181  PLSVERLSFH  210
            PLSVERLSFH
Sbjct  61   PLSVERLSFH  70


>triple gene block protein 3 [Potato virus X]
Sequence ID: QTU68173.1 Length: 70
Range 1: 1 to 70

Score:101 bits(252), Expect:5e-26, 
Method:Compositional matrix adjust., 
Identities:67/70(96%), Positives:67/70(95%), Gaps:0/70(0%)

Query  1    MEANTYLNaiilvlvvtiiavistslvRTEPCVIKITGESITVLACKLDAETIRAIADLK  180
            MEANTYLNAII  LV TIIAVISTSLVRTEPCVIKITGESITVLACKLDAETIRAIADLK
Sbjct  1    MEANTYLNAIIFALVATIIAVISTSLVRTEPCVIKITGESITVLACKLDAETIRAIADLK  60

Query  181  PLSVERLSFH  210
            PLSVERLSFH
Sbjct  61   PLSVERLSFH  70


>triple gene block protein 3 [Potato virus X]
Sequence ID: QTU69113.1 Length: 70
Range 1: 1 to 70

Score:101 bits(252), Expect:5e-26, 
Method:Compositional matrix adjust., 
Identities:69/70(99%), Positives:70/70(100%), Gaps:0/70(0%)

Query  1    MEANTYLNaiilvlvvtiiavistslvRTEPCVIKITGESITVLACKLDAETIRAIADLK  180
            MEANTYLNAIILVLVVTIIAVISTSLVRTEPCVIKITGESITVLACKLDAETIRAIADLK
Sbjct  1    MEANTYLNAIILVLVVTIIAVISTSLVRTEPCVIKITGESITVLACKLDAETIRAIADLK  60

Query  181  PLSVERLSFH  210
            PLS+ERLSFH
Sbjct  61   PLSIERLSFH  70


>triple gene block protein 3 [Potato virus X]
Sequence ID: ALI93725.1 Length: 70
Range 1: 1 to 70

Score:101 bits(251), Expect:6e-26, 
Method:Compositional matrix adjust., 
Identities:68/70(97%), Positives:68/70(97%), Gaps:0/70(0%)

Query  1    MEANTYLNaiilvlvvtiiavistslvRTEPCVIKITGESITVLACKLDAETIRAIADLK  180
            MEANTYLNAIILVLVVTI  VISTSLVRTEPCVIKITGESITVLACKLDAETIRAIADLK
Sbjct  1    MEANTYLNAIILVLVVTIKEVISTSLVRTEPCVIKITGESITVLACKLDAETIRAIADLK  60

Query  181  PLSVERLSFH  210
            PLSVERLSFH
Sbjct  61   PLSVERLSFH  70


>8KDa protein [Potato virus X]
Sequence ID: APC60274.1 Length: 70
Range 1: 1 to 70

Score:100 bits(250), Expect:8e-26, 
Method:Compositional matrix adjust., 
Identities:69/70(99%), Positives:70/70(100%), Gaps:0/70(0%)

Query  1    MEANTYLNaiilvlvvtiiavistslvRTEPCVIKITGESITVLACKLDAETIRAIADLK  180
            MEANTYLNAIILVLVVTIIAVISTSLVRTEPCVIKITGESITVLACKLDAETIRAIADL+
Sbjct  1    MEANTYLNAIILVLVVTIIAVISTSLVRTEPCVIKITGESITVLACKLDAETIRAIADLR  60

Query  181  PLSVERLSFH  210
            PLSVERLSFH
Sbjct  61   PLSVERLSFH  70


>triple gene block protein 3 [Potato virus X]
Sequence ID: QNQ79642.1 Length: 70
Range 1: 1 to 70

Score:100 bits(250), Expect:8e-26, 
Method:Compositional matrix adjust., 
Identities:69/70(99%), Positives:70/70(100%), Gaps:0/70(0%)

Query  1    MEANTYLNaiilvlvvtiiavistslvRTEPCVIKITGESITVLACKLDAETIRAIADLK  180
            MEANTYLNAIILVLVVTIIAVISTSLVRTEPCVIKITGESITVLACKLD+ETIRAIADLK
Sbjct  1    MEANTYLNAIILVLVVTIIAVISTSLVRTEPCVIKITGESITVLACKLDSETIRAIADLK  60

Query  181  PLSVERLSFH  210
            PLSVERLSFH
Sbjct  61   PLSVERLSFH  70


>TGB3 [Potato virus X]
Sequence ID: AIL49073.1 Length: 70
Range 1: 1 to 70

Score:100 bits(250), Expect:9e-26, 
Method:Compositional matrix adjust., 
Identities:68/70(97%), Positives:69/70(98%), Gaps:0/70(0%)

Query  1    MEANTYLNaiilvlvvtiiavistslvRTEPCVIKITGESITVLACKLDAETIRAIADLK  180
            ME NTYLNA+ILVLVVTIIAVISTSLVRTEPCVIKITGESITVLACKLDAETIRAIADLK
Sbjct  1    MEVNTYLNAVILVLVVTIIAVISTSLVRTEPCVIKITGESITVLACKLDAETIRAIADLK  60

Query  181  PLSVERLSFH  210
            PLSVERLSFH
Sbjct  61   PLSVERLSFH  70


>triple gene block protein 3 [Potato virus X]
Sequence ID: QTU68983.1 Length: 70
Range 1: 1 to 70

Score:100 bits(250), Expect:9e-26, 
Method:Compositional matrix adjust., 
Identities:68/70(97%), Positives:69/70(98%), Gaps:0/70(0%)

Query  1    MEANTYLNaiilvlvvtiiavistslvRTEPCVIKITGESITVLACKLDAETIRAIADLK  180
            MEANTYLNAIILVLVVTII VISTSLV+TEPCVIKITGESITVLACKLDAETIRAIADLK
Sbjct  1    MEANTYLNAIILVLVVTIITVISTSLVKTEPCVIKITGESITVLACKLDAETIRAIADLK  60

Query  181  PLSVERLSFH  210
            PLSVERLSFH
Sbjct  61   PLSVERLSFH  70


>triple gene block protein 3 [Potato virus X]
Sequence ID: QTU69058.1 Length: 70
Range 1: 1 to 70

Score:100 bits(250), Expect:9e-26, 
Method:Compositional matrix adjust., 
Identities:69/70(99%), Positives:70/70(100%), Gaps:0/70(0%)

Query  1    MEANTYLNaiilvlvvtiiavistslvRTEPCVIKITGESITVLACKLDAETIRAIADLK  180
            MEANTYLNAIILVLVVTIIAVISTSLVRT+PCVIKITGESITVLACKLDAETIRAIADLK
Sbjct  1    MEANTYLNAIILVLVVTIIAVISTSLVRTDPCVIKITGESITVLACKLDAETIRAIADLK  60

Query  181  PLSVERLSFH  210
            PLSVERLSFH
Sbjct  61   PLSVERLSFH  70


>triple gene block protein 3 [Potato virus X]
Sequence ID: QTU69288.1 Length: 70
Range 1: 1 to 70

Score:100 bits(250), Expect:9e-26, 
Method:Compositional matrix adjust., 
Identities:69/70(99%), Positives:70/70(100%), Gaps:0/70(0%)

Query  1    MEANTYLNaiilvlvvtiiavistslvRTEPCVIKITGESITVLACKLDAETIRAIADLK  180
            MEANTYLNAIILVLVVTIIAVISTSLVRTEPCVIKITGESITVLACKLDAETI+AIADLK
Sbjct  1    MEANTYLNAIILVLVVTIIAVISTSLVRTEPCVIKITGESITVLACKLDAETIKAIADLK  60

Query  181  PLSVERLSFH  210
            PLSVERLSFH
Sbjct  61   PLSVERLSFH  70


>triple gene block protein 3 [Potato virus X]
Sequence ID: QTU68653.1 Length: 70
Range 1: 1 to 70

Score:100 bits(250), Expect:9e-26, 
Method:Compositional matrix adjust., 
Identities:68/70(97%), Positives:69/70(98%), Gaps:0/70(0%)

Query  1    MEANTYLNaiilvlvvtiiavistslvRTEPCVIKITGESITVLACKLDAETIRAIADLK  180
            MEANTYLNAIILVLV TIIAVISTSLVRTEPCVIKITGE+ITVLACKLDAETIRAIADLK
Sbjct  1    MEANTYLNAIILVLVATIIAVISTSLVRTEPCVIKITGEAITVLACKLDAETIRAIADLK  60

Query  181  PLSVERLSFH  210
            PLSVERLSFH
Sbjct  61   PLSVERLSFH  70


>triple gene block protein 3 [Potato virus X]
Sequence ID: AEK69531.1 Length: 70
>triple gene block protein 3 [Potato virus X]
Sequence ID: ALZ40844.1 Length: 70
>triple gene block protein 3 [Potato virus X]
Sequence ID: ALZ40847.1 Length: 70
>triple gene block protein 3 [Potato virus X]
Sequence ID: QTU69033.1 Length: 70
>triple gene block protein 3 [Potato virus X]
Sequence ID: QTU69108.1 Length: 70 
Range 1: 1 to 70

Score:100 bits(250), Expect:9e-26, 
Method:Compositional matrix adjust., 
Identities:69/70(99%), Positives:70/70(100%), Gaps:0/70(0%)

Query  1    MEANTYLNaiilvlvvtiiavistslvRTEPCVIKITGESITVLACKLDAETIRAIADLK  180
            MEANTYLNAIILVLVVTIIAVISTSLV+TEPCVIKITGESITVLACKLDAETIRAIADLK
Sbjct  1    MEANTYLNAIILVLVVTIIAVISTSLVKTEPCVIKITGESITVLACKLDAETIRAIADLK  60

Query  181  PLSVERLSFH  210
            PLSVERLSFH
Sbjct  61   PLSVERLSFH  70


>triple gene block protein 3 [Potato virus X]
Sequence ID: AZM68734.1 Length: 70
Range 1: 1 to 70

Score:100 bits(250), Expect:1e-25, 
Method:Compositional matrix adjust., 
Identities:67/70(96%), Positives:68/70(97%), Gaps:0/70(0%)

Query  1    MEANTYLNaiilvlvvtiiavistslvRTEPCVIKITGESITVLACKLDAETIRAIADLK  180
            MEANTYLNAIIL LVV IIAVISTSLVRTEPCVIKITGESITVLACKLDAETIRAI+DLK
Sbjct  1    MEANTYLNAIILALVVAIIAVISTSLVRTEPCVIKITGESITVLACKLDAETIRAISDLK  60

Query  181  PLSVERLSFH  210
            PLSVERLSFH
Sbjct  61   PLSVERLSFH  70


>triple gene block protein 3 [Potato virus X]
Sequence ID: QTU69303.1 Length: 70
Range 1: 1 to 70

Score:100 bits(250), Expect:1e-25, 
Method:Compositional matrix adjust., 
Identities:69/70(99%), Positives:69/70(98%), Gaps:0/70(0%)

Query  1    MEANTYLNaiilvlvvtiiavistslvRTEPCVIKITGESITVLACKLDAETIRAIADLK  180
            MEANTYLNAIILVLVVTIIAVISTSLVRTEPCVIKITGESITVLACKLDAETIRAIADLK
Sbjct  1    MEANTYLNAIILVLVVTIIAVISTSLVRTEPCVIKITGESITVLACKLDAETIRAIADLK  60

Query  181  PLSVERLSFH  210
            P SVERLSFH
Sbjct  61   PFSVERLSFH  70


>triple gene block protein 3 [Potato virus X]
Sequence ID: QTU67763.1 Length: 70
>triple gene block protein 3 [Potato virus X]
Sequence ID: QTU67768.1 Length: 70 
Range 1: 1 to 70

Score:100 bits(250), Expect:1e-25, 
Method:Compositional matrix adjust., 
Identities:68/70(97%), Positives:69/70(98%), Gaps:0/70(0%)

Query  1    MEANTYLNaiilvlvvtiiavistslvRTEPCVIKITGESITVLACKLDAETIRAIADLK  180
            ME NTYLNA+ILVLVVTIIAVISTSLVRTEPCVIKITGESITVLACKLDAETIRAIADLK
Sbjct  1    MEVNTYLNALILVLVVTIIAVISTSLVRTEPCVIKITGESITVLACKLDAETIRAIADLK  60

Query  181  PLSVERLSFH  210
            PLSVERLSFH
Sbjct  61   PLSVERLSFH  70


>triple gene block protein 3 [Potato virus X]
Sequence ID: QTU68383.1 Length: 70
Range 1: 1 to 70

Score:100 bits(250), Expect:1e-25, 
Method:Compositional matrix adjust., 
Identities:66/70(94%), Positives:68/70(97%), Gaps:0/70(0%)

Query  1    MEANTYLNaiilvlvvtiiavistslvRTEPCVIKITGESITVLACKLDAETIRAIADLK  180
            ME NTYLNA+ILVLVVTIIAVIS +LVRTEPCVIKITGESITVLACKLDAETIRAIADLK
Sbjct  1    MEVNTYLNAVILVLVVTIIAVISVNLVRTEPCVIKITGESITVLACKLDAETIRAIADLK  60

Query  181  PLSVERLSFH  210
            PLSVERLSFH
Sbjct  61   PLSVERLSFH  70


>unknown product [Potato virus X]
Sequence ID: AAA03492.1 Length: 70
>triple gene block protein 3 [Expression vector pCaPVX100]
Sequence ID: AII77184.1 Length: 70
>triple gene block protein 3 [Expression vector pCaPVX440]
Sequence ID: AII77189.1 Length: 70
>triple gene block protein 3 [Expression vector pCaPVX760]
Sequence ID: AII77194.1 Length: 70
>8 kDa movement protein [Potato virus X]
Sequence ID: AAF67821.1 Length: 70 
Range 1: 1 to 70

Score:100 bits(250), Expect:1e-25, 
Method:Compositional matrix adjust., 
Identities:69/70(99%), Positives:69/70(98%), Gaps:0/70(0%)

Query  1    MEANTYLNaiilvlvvtiiavistslvRTEPCVIKITGESITVLACKLDAETIRAIADLK  180
            ME NTYLNAIILVLVVTIIAVISTSLVRTEPCVIKITGESITVLACKLDAETIRAIADLK
Sbjct  1    MEVNTYLNAIILVLVVTIIAVISTSLVRTEPCVIKITGESITVLACKLDAETIRAIADLK  60

Query  181  PLSVERLSFH  210
            PLSVERLSFH
Sbjct  61   PLSVERLSFH  70


>triple gene block protein 3 [Potato virus X]
Sequence ID: ACJ68408.1 Length: 70
>triple gene block protein 3 [Potato virus X]
Sequence ID: ALI93730.1 Length: 70
>triple gene block 3 protein [Potato virus X]
Sequence ID: QWT83688.1 Length: 70 
Range 1: 1 to 70

Score:100 bits(249), Expect:1e-25, 
Method:Compositional matrix adjust., 
Identities:68/70(97%), Positives:68/70(97%), Gaps:0/70(0%)

Query  1    MEANTYLNaiilvlvvtiiavistslvRTEPCVIKITGESITVLACKLDAETIRAIADLK  180
            ME NTYLNA ILVLVVTIIAVISTSLVRTEPCVIKITGESITVLACKLDAETIRAIADLK
Sbjct  1    MEVNTYLNATILVLVVTIIAVISTSLVRTEPCVIKITGESITVLACKLDAETIRAIADLK  60

Query  181  PLSVERLSFH  210
            PLSVERLSFH
Sbjct  61   PLSVERLSFH  70


>movement protein [Potato virus X]
Sequence ID: AJO26065.1 Length: 70
Range 1: 1 to 70

Score:100 bits(249), Expect:1e-25, 
Method:Compositional matrix adjust., 
Identities:68/70(97%), Positives:70/70(100%), Gaps:0/70(0%)

Query  1    MEANTYLNaiilvlvvtiiavistslvRTEPCVIKITGESITVLACKLDAETIRAIADLK  180
            MEANTYLNAIILVLVVTI+AVISTSLVRTEPCVIKITGESITVLACKLDAETIRAIA+LK
Sbjct  1    MEANTYLNAIILVLVVTIMAVISTSLVRTEPCVIKITGESITVLACKLDAETIRAIANLK  60

Query  181  PLSVERLSFH  210
            PLSVERLSFH
Sbjct  61   PLSVERLSFH  70


>triple gene block protein 3 [Potato virus X]
Sequence ID: QTU69228.1 Length: 70
Range 1: 1 to 70

Score:100 bits(249), Expect:1e-25, 
Method:Compositional matrix adjust., 
Identities:68/70(97%), Positives:68/70(97%), Gaps:0/70(0%)

Query  1    MEANTYLNaiilvlvvtiiavistslvRTEPCVIKITGESITVLACKLDAETIRAIADLK  180
            ME NTYLNAIIL LVVTIIAVISTSLVRTEPCVIKITGESITVLACKLDAETIRAIADLK
Sbjct  1    MEVNTYLNAIILALVVTIIAVISTSLVRTEPCVIKITGESITVLACKLDAETIRAIADLK  60

Query  181  PLSVERLSFH  210
            PLSVERLSFH
Sbjct  61   PLSVERLSFH  70


>triple gene block protein 3 [Potato virus X]
Sequence ID: QTU68788.1 Length: 70
>triple gene block protein 3 [Potato virus X]
Sequence ID: QTU69193.1 Length: 70
>triple gene block protein 3 [Potato virus X]
Sequence ID: QTU69263.1 Length: 70
>triple gene block protein 3 [Potato virus X]
Sequence ID: QTU69283.1 Length: 70
>triple gene block protein 3 [Potato virus X]
Sequence ID: QTU69313.1 Length: 70 
Range 1: 1 to 70

Score:100 bits(249), Expect:1e-25, 
Method:Compositional matrix adjust., 
Identities:68/70(97%), Positives:68/70(97%), Gaps:0/70(0%)

Query  1    MEANTYLNaiilvlvvtiiavistslvRTEPCVIKITGESITVLACKLDAETIRAIADLK  180
            ME NTYLNAIILVLV TIIAVISTSLVRTEPCVIKITGESITVLACKLDAETIRAIADLK
Sbjct  1    MEVNTYLNAIILVLVATIIAVISTSLVRTEPCVIKITGESITVLACKLDAETIRAIADLK  60

Query  181  PLSVERLSFH  210
            PLSVERLSFH
Sbjct  61   PLSVERLSFH  70


>triple gene block protein 3 [Potato virus X]
Sequence ID: QTU90390.1 Length: 70
Range 1: 1 to 70

Score:100 bits(249), Expect:1e-25, 
Method:Compositional matrix adjust., 
Identities:69/70(99%), Positives:70/70(100%), Gaps:0/70(0%)

Query  1    MEANTYLNaiilvlvvtiiavistslvRTEPCVIKITGESITVLACKLDAETIRAIADLK  180
            MEANTYLNAIILVLVVTIIAVISTSLVRTEPCVIKITGESITVLACKL+AETIRAIADLK
Sbjct  1    MEANTYLNAIILVLVVTIIAVISTSLVRTEPCVIKITGESITVLACKLNAETIRAIADLK  60

Query  181  PLSVERLSFH  210
            PLSVERLSFH
Sbjct  61   PLSVERLSFH  70


>triple gene block 3 [Potato virus X]
Sequence ID: QNH91024.1 Length: 70
>triple gene block protein 3 [Potato virus X]
Sequence ID: QTU67843.1 Length: 70
>triple gene block protein 3 [Potato virus X]
Sequence ID: QTU68343.1 Length: 70
>triple gene block protein 3 [Potato virus X]
Sequence ID: QTU68483.1 Length: 70
>triple gene block protein 3 [Potato virus X]
Sequence ID: QTU68918.1 Length: 70 
Range 1: 1 to 70

Score:100 bits(249), Expect:2e-25, 
Method:Compositional matrix adjust., 
Identities:69/70(99%), Positives:69/70(98%), Gaps:0/70(0%)

Query  1    MEANTYLNaiilvlvvtiiavistslvRTEPCVIKITGESITVLACKLDAETIRAIADLK  180
            MEAN YLNAIILVLVVTIIAVISTSLVRTEPCVIKITGESITVLACKLDAETIRAIADLK
Sbjct  1    MEANAYLNAIILVLVVTIIAVISTSLVRTEPCVIKITGESITVLACKLDAETIRAIADLK  60

Query  181  PLSVERLSFH  210
            PLSVERLSFH
Sbjct  61   PLSVERLSFH  70


>triple gene block protein 3 [Potato virus X]
Sequence ID: QTU90395.1 Length: 70
Range 1: 1 to 70

Score:100 bits(249), Expect:2e-25, 
Method:Compositional matrix adjust., 
Identities:69/70(99%), Positives:70/70(100%), Gaps:0/70(0%)

Query  1    MEANTYLNaiilvlvvtiiavistslvRTEPCVIKITGESITVLACKLDAETIRAIADLK  180
            MEANTYLNAIILVLVVTIIAVISTSLVRTEPCVIKITGESITVLAC+LDAETIRAIADLK
Sbjct  1    MEANTYLNAIILVLVVTIIAVISTSLVRTEPCVIKITGESITVLACELDAETIRAIADLK  60

Query  181  PLSVERLSFH  210
            PLSVERLSFH
Sbjct  61   PLSVERLSFH  70


>triple gene block protein 3 [Potato virus X]
Sequence ID: QTU69278.1 Length: 70
Range 1: 1 to 70

Score:100 bits(249), Expect:2e-25, 
Method:Compositional matrix adjust., 
Identities:67/70(96%), Positives:67/70(95%), Gaps:0/70(0%)

Query  1    MEANTYLNaiilvlvvtiiavistslvRTEPCVIKITGESITVLACKLDAETIRAIADLK  180
            ME NTYLNAII VLV TIIAVISTSLVRTEPCVIKITGESITVLACKLDAETIRAIADLK
Sbjct  1    MEVNTYLNAIIFVLVATIIAVISTSLVRTEPCVIKITGESITVLACKLDAETIRAIADLK  60

Query  181  PLSVERLSFH  210
            PLSVERLSFH
Sbjct  61   PLSVERLSFH  70


>TGB3 [Potato virus X]
Sequence ID: QPD01695.1 Length: 70
Range 1: 1 to 70

Score:100 bits(248), Expect:2e-25, 
Method:Compositional matrix adjust., 
Identities:69/70(99%), Positives:70/70(100%), Gaps:0/70(0%)

Query  1    MEANTYLNaiilvlvvtiiavistslvRTEPCVIKITGESITVLACKLDAETIRAIADLK  180
            MEA+TYLNAIILVLVVTIIAVISTSLVRTEPCVIKITGESITVLACKLDAETIRAIADLK
Sbjct  1    MEASTYLNAIILVLVVTIIAVISTSLVRTEPCVIKITGESITVLACKLDAETIRAIADLK  60

Query  181  PLSVERLSFH  210
            PLSVERLSFH
Sbjct  61   PLSVERLSFH  70


>triple gene block protein 3 [Potato virus X]
Sequence ID: QTU68233.1 Length: 70
Range 1: 1 to 70

Score:100 bits(248), Expect:2e-25, 
Method:Compositional matrix adjust., 
Identities:69/70(99%), Positives:69/70(98%), Gaps:0/70(0%)

Query  1    MEANTYLNaiilvlvvtiiavistslvRTEPCVIKITGESITVLACKLDAETIRAIADLK  180
            ME NTYLNAIILVLVVTIIAVISTSLVRTEPCVIKITGESITVLACKLDAETIRAIADLK
Sbjct  1    MEINTYLNAIILVLVVTIIAVISTSLVRTEPCVIKITGESITVLACKLDAETIRAIADLK  60

Query  181  PLSVERLSFH  210
            PLSVERLSFH
Sbjct  61   PLSVERLSFH  70


>triple gene block protein 3 [Potato virus X]
Sequence ID: QTU68013.1 Length: 70
>triple gene block protein 3 [Potato virus X]
Sequence ID: QTU68018.1 Length: 70 
Range 1: 1 to 70

Score:99.8 bits(247), Expect:2e-25, 
Method:Compositional matrix adjust., 
Identities:69/70(99%), Positives:69/70(98%), Gaps:0/70(0%)

Query  1    MEANTYLNaiilvlvvtiiavistslvRTEPCVIKITGESITVLACKLDAETIRAIADLK  180
            MEANTYLNAIILVLVVTIIAVISTSLVRTEPCVIKITGESITVLACKLDAETIRAIADLK
Sbjct  1    MEANTYLNAIILVLVVTIIAVISTSLVRTEPCVIKITGESITVLACKLDAETIRAIADLK  60

Query  181  PLSVERLSFH  210
            PLSV RLSFH
Sbjct  61   PLSVGRLSFH  70


>triple gene block protein 3 [Potato virus X]
Sequence ID: QTU69183.1 Length: 70
Range 1: 1 to 70

Score:99.8 bits(247), Expect:2e-25, 
Method:Compositional matrix adjust., 
Identities:69/70(99%), Positives:69/70(98%), Gaps:0/70(0%)

Query  1    MEANTYLNaiilvlvvtiiavistslvRTEPCVIKITGESITVLACKLDAETIRAIADLK  180
            MEANTYLNAIILVLVVTIIAVISTSLVRTEPCVIKITGESITVLACKLDAETIRAIADLK
Sbjct  1    MEANTYLNAIILVLVVTIIAVISTSLVRTEPCVIKITGESITVLACKLDAETIRAIADLK  60

Query  181  PLSVERLSFH  210
            PL VERLSFH
Sbjct  61   PLYVERLSFH  70


>triple gene block 3 protein [Potato virus X]
Sequence ID: QZA75393.1 Length: 70
Range 1: 1 to 70

Score:99.8 bits(247), Expect:3e-25, 
Method:Compositional matrix adjust., 
Identities:68/70(97%), Positives:70/70(100%), Gaps:0/70(0%)

Query  1    MEANTYLNaiilvlvvtiiavistslvRTEPCVIKITGESITVLACKLDAETIRAIADLK  180
            MEANTYLNAIILVLVVTIIAVISTSLV+TEPCVIKITGESITVLACKLDAETI+AIADLK
Sbjct  1    MEANTYLNAIILVLVVTIIAVISTSLVKTEPCVIKITGESITVLACKLDAETIKAIADLK  60

Query  181  PLSVERLSFH  210
            PLSVERLSFH
Sbjct  61   PLSVERLSFH  70


>triple gene block protein 3 [Potato virus X]
Sequence ID: QTU68478.1 Length: 70
Range 1: 1 to 70

Score:99.8 bits(247), Expect:3e-25, 
Method:Compositional matrix adjust., 
Identities:68/70(97%), Positives:68/70(97%), Gaps:0/70(0%)

Query  1    MEANTYLNaiilvlvvtiiavistslvRTEPCVIKITGESITVLACKLDAETIRAIADLK  180
            MEA TYLNAII VLVVTIIAVISTSLVRTEPCVIKITGESITVLACKLDAETIRAIADLK
Sbjct  1    MEAGTYLNAIIFVLVVTIIAVISTSLVRTEPCVIKITGESITVLACKLDAETIRAIADLK  60

Query  181  PLSVERLSFH  210
            PLSVERLSFH
Sbjct  61   PLSVERLSFH  70


>triple gene block protein 3 [Potato virus X]
Sequence ID: QTU68048.1 Length: 70
>triple gene block protein 3 [Potato virus X]
Sequence ID: QTU68053.1 Length: 70 
Range 1: 1 to 70

Score:99.4 bits(246), Expect:3e-25, 
Method:Compositional matrix adjust., 
Identities:68/70(97%), Positives:69/70(98%), Gaps:0/70(0%)

Query  1    MEANTYLNaiilvlvvtiiavistslvRTEPCVIKITGESITVLACKLDAETIRAIADLK  180
            ME NTYLNAIILVLVVTIIAVISTSLVRTEPCVIKITGESITVLAC+LDAETIRAIADLK
Sbjct  1    MEVNTYLNAIILVLVVTIIAVISTSLVRTEPCVIKITGESITVLACRLDAETIRAIADLK  60

Query  181  PLSVERLSFH  210
            PLSVERLSFH
Sbjct  61   PLSVERLSFH  70


>triple gene block protein 3 [Potato virus X]
Sequence ID: QTU68238.1 Length: 70
Range 1: 1 to 70

Score:99.4 bits(246), Expect:3e-25, 
Method:Compositional matrix adjust., 
Identities:69/70(99%), Positives:69/70(98%), Gaps:0/70(0%)

Query  1    MEANTYLNaiilvlvvtiiavistslvRTEPCVIKITGESITVLACKLDAETIRAIADLK  180
            MEANTYLNAIILVLVVTIIAVISTSLVRTEPCVIKITGESITVLACKLDAETIRAIADLK
Sbjct  1    MEANTYLNAIILVLVVTIIAVISTSLVRTEPCVIKITGESITVLACKLDAETIRAIADLK  60

Query  181  PLSVERLSFH  210
            PLSVERLSF 
Sbjct  61   PLSVERLSFQ  70


>triple gene block protein 3 [Potato virus X]
Sequence ID: QTU67948.1 Length: 70
Range 1: 1 to 70

Score:99.4 bits(246), Expect:3e-25, 
Method:Compositional matrix adjust., 
Identities:68/70(97%), Positives:69/70(98%), Gaps:0/70(0%)

Query  1    MEANTYLNaiilvlvvtiiavistslvRTEPCVIKITGESITVLACKLDAETIRAIADLK  180
            ME NTYLNAIILVLVVTIIAVISTSLV+TEPCVIKITGESITVLACKLDAETIRAIADLK
Sbjct  1    MEVNTYLNAIILVLVVTIIAVISTSLVKTEPCVIKITGESITVLACKLDAETIRAIADLK  60

Query  181  PLSVERLSFH  210
            PLSVERLSFH
Sbjct  61   PLSVERLSFH  70


>8K protein [Potato virus X]
Sequence ID: YP_002332932.1 Length: 70
>RecName: Full=Movement protein TGBp3; AltName: Full=7 kDa protein; AltName: Full=Triple gene block 3 protein; Short=TGBp3 [Potato virus X (strain X3)]
Sequence ID: P17781.1 Length: 70
>8K protein [Potato virus X]
Sequence ID: BAA00252.1 Length: 70 
Range 1: 1 to 70

Score:99.4 bits(246), Expect:3e-25, 
Method:Compositional matrix adjust., 
Identities:68/70(97%), Positives:69/70(98%), Gaps:0/70(0%)

Query  1    MEANTYLNaiilvlvvtiiavistslvRTEPCVIKITGESITVLACKLDAETIRAIADLK  180
            ME NTYLNAIILVLVVTIIAVISTSLVRTEPCVIKITGESITVLACKLDAETI+AIADLK
Sbjct  1    MEVNTYLNAIILVLVVTIIAVISTSLVRTEPCVIKITGESITVLACKLDAETIKAIADLK  60

Query  181  PLSVERLSFH  210
            PLSVERLSFH
Sbjct  61   PLSVERLSFH  70


>triple gene block protein 3 [Potato virus X]
Sequence ID: QTU68023.1 Length: 70
Range 1: 1 to 70

Score:99.4 bits(246), Expect:4e-25, 
Method:Compositional matrix adjust., 
Identities:69/70(99%), Positives:70/70(100%), Gaps:0/70(0%)

Query  1    MEANTYLNaiilvlvvtiiavistslvRTEPCVIKITGESITVLACKLDAETIRAIADLK  180
            MEANTYLNAII+VLVVTIIAVISTSLVRTEPCVIKITGESITVLACKLDAETIRAIADLK
Sbjct  1    MEANTYLNAIIIVLVVTIIAVISTSLVRTEPCVIKITGESITVLACKLDAETIRAIADLK  60

Query  181  PLSVERLSFH  210
            PLSVERLSFH
Sbjct  61   PLSVERLSFH  70


>Triple gene block protein 3 [Potato virus X]
Sequence ID: BAJ12049.1 Length: 70
Range 1: 1 to 70

Score:99.0 bits(245), Expect:6e-25, 
Method:Compositional matrix adjust., 
Identities:68/70(97%), Positives:69/70(98%), Gaps:0/70(0%)

Query  1    MEANTYLNaiilvlvvtiiavistslvRTEPCVIKITGESITVLACKLDAETIRAIADLK  180
            ME +TYLNAIILVLVVTIIAVISTSLVRTEPCVIKITGESITVLACKLDAETIRAIADLK
Sbjct  1    MEVSTYLNAIILVLVVTIIAVISTSLVRTEPCVIKITGESITVLACKLDAETIRAIADLK  60

Query  181  PLSVERLSFH  210
            PLSVERLSFH
Sbjct  61   PLSVERLSFH  70


>triple gene block protein 3 [Potato virus X]
Sequence ID: QTU68898.1 Length: 70
Range 1: 1 to 70

Score:99.0 bits(245), Expect:6e-25, 
Method:Compositional matrix adjust., 
Identities:67/70(96%), Positives:67/70(95%), Gaps:0/70(0%)

Query  1    MEANTYLNaiilvlvvtiiavistslvRTEPCVIKITGESITVLACKLDAETIRAIADLK  180
            ME N YLNAIILVLVVTIIAVIS SLVRTEPCVIKITGESITVLACKLDAETIRAIADLK
Sbjct  1    MEVNAYLNAIILVLVVTIIAVISASLVRTEPCVIKITGESITVLACKLDAETIRAIADLK  60

Query  181  PLSVERLSFH  210
            PLSVERLSFH
Sbjct  61   PLSVERLSFH  70


>triple gene block protein 3 [Potato virus X]
Sequence ID: QEQ48792.1 Length: 70
>TGBp3 [Potato virus X]
Sequence ID: QKO00738.1 Length: 70 
Range 1: 1 to 70

Score:97.8 bits(242), Expect:1e-24, 
Method:Compositional matrix adjust., 
Identities:69/70(99%), Positives:69/70(98%), Gaps:0/70(0%)

Query  1    MEANTYLNaiilvlvvtiiavistslvRTEPCVIKITGESITVLACKLDAETIRAIADLK  180
            MEANT LNAIILVLVVTIIAVISTSLVRTEPCVIKITGESITVLACKLDAETIRAIADLK
Sbjct  1    MEANTCLNAIILVLVVTIIAVISTSLVRTEPCVIKITGESITVLACKLDAETIRAIADLK  60

Query  181  PLSVERLSFH  210
            PLSVERLSFH
Sbjct  61   PLSVERLSFH  70


>triple gene block protein 3 [Potato virus X]
Sequence ID: QTU68738.1 Length: 70
Range 1: 1 to 70

Score:97.8 bits(242), Expect:1e-24, 
Method:Compositional matrix adjust., 
Identities:68/70(97%), Positives:68/70(97%), Gaps:0/70(0%)

Query  1    MEANTYLNaiilvlvvtiiavistslvRTEPCVIKITGESITVLACKLDAETIRAIADLK  180
            ME NTYLNAIILVLVVTIIAVISTSLVR EPCVIKITGESITVLACKLDAETIRAIADLK
Sbjct  1    MEVNTYLNAIILVLVVTIIAVISTSLVRPEPCVIKITGESITVLACKLDAETIRAIADLK  60

Query  181  PLSVERLSFH  210
            PLSVERLSFH
Sbjct  61   PLSVERLSFH  70


>triple gene block protein 3 [Potato virus X]
Sequence ID: QTU67848.1 Length: 70
>triple gene block protein 3 [Potato virus X]
Sequence ID: QTU67853.1 Length: 70
>triple gene block protein 3 [Potato virus X]
Sequence ID: QTU67863.1 Length: 70
>triple gene block protein 3 [Potato virus X]
Sequence ID: QTU67868.1 Length: 70
>triple gene block protein 3 [Potato virus X]
Sequence ID: QTU67873.1 Length: 70 
Range 1: 1 to 70

Score:97.8 bits(242), Expect:1e-24, 
Method:Compositional matrix adjust., 
Identities:68/70(97%), Positives:68/70(97%), Gaps:0/70(0%)

Query  1    MEANTYLNaiilvlvvtiiavistslvRTEPCVIKITGESITVLACKLDAETIRAIADLK  180
            ME NTYLNAIILVLVVTIIAVISTSLV TEPCVIKITGESITVLACKLDAETIRAIADLK
Sbjct  1    MEVNTYLNAIILVLVVTIIAVISTSLVGTEPCVIKITGESITVLACKLDAETIRAIADLK  60

Query  181  PLSVERLSFH  210
            PLSVERLSFH
Sbjct  61   PLSVERLSFH  70


>triple gene block protein 3 [Potato virus X]
Sequence ID: QAY29811.1 Length: 70
Range 1: 1 to 70

Score:96.7 bits(239), Expect:5e-24, 
Method:Compositional matrix adjust., 
Identities:66/70(94%), Positives:67/70(95%), Gaps:0/70(0%)

Query  1    MEANTYLNaiilvlvvtiiavistslvRTEPCVIKITGESITVLACKLDAETIRAIADLK  180
            MEANT LNAIILVL  TIIAVISTSLVRTEPCVIKITGESITVLACKLDAETI+AIADLK
Sbjct  1    MEANTCLNAIILVLAATIIAVISTSLVRTEPCVIKITGESITVLACKLDAETIKAIADLK  60

Query  181  PLSVERLSFH  210
            PLSVERLSFH
Sbjct  61   PLSVERLSFH  70


>triple gene block protein 3 [Potato virus X]
Sequence ID: QTU68743.1 Length: 71
Range 1: 1 to 70

Score:96.3 bits(238), Expect:7e-24, 
Method:Compositional matrix adjust., 
Identities:67/70(96%), Positives:67/70(95%), Gaps:0/70(0%)

Query  1    MEANTYLNaiilvlvvtiiavistslvRTEPCVIKITGESITVLACKLDAETIRAIADLK  180
            ME NTYLNAIILVLVVTIIAVISTSLVRTEPCVIKITGESITVLACKLDAE IRAIADLK
Sbjct  1    MEVNTYLNAIILVLVVTIIAVISTSLVRTEPCVIKITGESITVLACKLDAEAIRAIADLK  60

Query  181  PLSVERLSFH  210
            PLSVERLSF 
Sbjct  61   PLSVERLSFQ  70


>triple-gene-block protein 3 [Potato virus X]
Sequence ID: AAG12335.2 Length: 70
Range 1: 1 to 70

Score:96.3 bits(238), Expect:7e-24, 
Method:Compositional matrix adjust., 
Identities:67/70(96%), Positives:68/70(97%), Gaps:0/70(0%)

Query  1    MEANTYLNaiilvlvvtiiavistslvRTEPCVIKITGESITVLACKLDAETIRAIADLK  180
            ME NTYLNAIIL+LVVTIIAVISTSLVRTEPCVIKITGESITVLA KLDAETIRAIADLK
Sbjct  1    MEVNTYLNAIILMLVVTIIAVISTSLVRTEPCVIKITGESITVLARKLDAETIRAIADLK  60

Query  181  PLSVERLSFH  210
            PLSVERLSFH
Sbjct  61   PLSVERLSFH  70


>ORF4 [Potato virus X]
Sequence ID: QTW21057.1 Length: 70
Range 1: 1 to 70

Score:95.1 bits(235), Expect:2e-23, 
Method:Compositional matrix adjust., 
Identities:63/70(90%), Positives:65/70(92%), Gaps:0/70(0%)

Query  1    MEANTYLNaiilvlvvtiiavistslvRTEPCVIKITGESITVLACKLDAETIRAIADLK  180
            MEANTYLNAIIL LVVTIIAVIS SL  TEPC+IKITGES+TVLACKLD ETIRAIADLK
Sbjct  1    MEANTYLNAIILALVVTIIAVISNSLTGTEPCIIKITGESVTVLACKLDPETIRAIADLK  60

Query  181  PLSVERLSFH  210
            PLSVERLSFH
Sbjct  61   PLSVERLSFH  70


>TGB3 [Potato virus X]
Sequence ID: AIL49077.1 Length: 70
Range 1: 1 to 70

Score:93.6 bits(231), Expect:7e-23, 
Method:Compositional matrix adjust., 
Identities:65/70(93%), Positives:67/70(95%), Gaps:0/70(0%)

Query  1    MEANTYLNaiilvlvvtiiavistslvRTEPCVIKITGESITVLACKLDAETIRAIADLK  180
            ME NTYLNA+ILVLVVTIIAVISTSLVRTEPCVIKITGESITVLA KL A+TIRAIADLK
Sbjct  1    MEVNTYLNAVILVLVVTIIAVISTSLVRTEPCVIKITGESITVLASKLGAKTIRAIADLK  60

Query  181  PLSVERLSFH  210
            PLSVERLSFH
Sbjct  61   PLSVERLSFH  70


>ORF4 [Potato virus X]
Sequence ID: QTW21092.1 Length: 70
Range 1: 1 to 70

Score:93.6 bits(231), Expect:7e-23, 
Method:Compositional matrix adjust., 
Identities:64/70(91%), Positives:66/70(94%), Gaps:0/70(0%)

Query  1    MEANTYLNaiilvlvvtiiavistslvRTEPCVIKITGESITVLACKLDAETIRAIADLK  180
            MEANT LNAIIL LVVTIIAVIS SL RTEPCVIKITGESITVLACKLDAETI+AIA+LK
Sbjct  1    MEANTCLNAIILALVVTIIAVISNSLNRTEPCVIKITGESITVLACKLDAETIKAIAELK  60

Query  181  PLSVERLSFH  210
            PLSVERLSFH
Sbjct  61   PLSVERLSFH  70


>ORF4 [Potato virus X]
Sequence ID: QTW21052.1 Length: 70
Range 1: 1 to 70

Score:89.7 bits(221), Expect:3e-21, 
Method:Compositional matrix adjust., 
Identities:61/70(87%), Positives:63/70(90%), Gaps:0/70(0%)

Query  1    MEANTYLNaiilvlvvtiiavistslvRTEPCVIKITGESITVLACKLDAETIRAIADLK  180
            ME NTYLNAIIL LVVTIIAVIS+SL   E C+IKITGESITVLACKLDAETIRAIADLK
Sbjct  1    MEVNTYLNAIILALVVTIIAVISSSLTEKESCLIKITGESITVLACKLDAETIRAIADLK  60

Query  181  PLSVERLSFH  210
            PLS ERLSFH
Sbjct  61   PLSAERLSFH  70


>8K protein, partial [Potato virus X]
Sequence ID: CAA82530.1 Length: 50
Range 1: 8 to 50

Score:89.0 bits(219), Expect:3e-21, 
Method:Compositional matrix adjust., 
Identities:43/43(100%), Positives:43/43(100%), Gaps:0/43(0%)

Query  82   RTEPCVIKITGESITVLACKLDAETIRAIADLKPLSVERLSFH  210
            RTEPCVIKITGESITVLACKLDAETIRAIADLKPLSVERLSFH
Sbjct  8    RTEPCVIKITGESITVLACKLDAETIRAIADLKPLSVERLSFH  50


>8K protein, partial [Potato virus X]
Sequence ID: CAA82534.1 Length: 48
Range 1: 6 to 48

Score:88.6 bits(218), Expect:4e-21, 
Method:Compositional matrix adjust., 
Identities:43/43(100%), Positives:43/43(100%), Gaps:0/43(0%)

Query  82   RTEPCVIKITGESITVLACKLDAETIRAIADLKPLSVERLSFH  210
            RTEPCVIKITGESITVLACKLDAETIRAIADLKPLSVERLSFH
Sbjct  6    RTEPCVIKITGESITVLACKLDAETIRAIADLKPLSVERLSFH  48


>triple gene block protein 3 [Potato virus X]
Sequence ID: QTU68393.1 Length: 71
>triple gene block protein 3 [Potato virus X]
Sequence ID: QTU68438.1 Length: 71
>triple gene block protein 3 [Potato virus X]
Sequence ID: QTU68453.1 Length: 71
>triple gene block protein 3 [Potato virus X]
Sequence ID: QTU68473.1 Length: 71
>triple gene block protein 3 [Potato virus X]
Sequence ID: QTU68503.1 Length: 71 
Range 1: 1 to 70

Score:86.7 bits(213), Expect:5e-20, 
Method:Compositional matrix adjust., 
Identities:56/70(80%), Positives:63/70(90%), Gaps:0/70(0%)

Query  1    MEANTYLNaiilvlvvtiiavistslvRTEPCVIKITGESITVLACKLDAETIRAIADLK  180
            MEA TYLNAII VLV TIIAVIS +L RTEPC I+ITGESITV AC+LD+ETI+A+A+LK
Sbjct  1    MEAGTYLNAIIFVLVATIIAVISVNLARTEPCTIRITGESITVHACQLDSETIKALANLK  60

Query  181  PLSVERLSFH  210
            PLSVERLSFH
Sbjct  61   PLSVERLSFH  70


>triple gene block protein 3 [Potato virus X]
Sequence ID: QTU68633.1 Length: 71
>triple gene block protein 3 [Potato virus X]
Sequence ID: QTU68638.1 Length: 71 
Range 1: 1 to 70

Score:86.3 bits(212), Expect:5e-20, 
Method:Compositional matrix adjust., 
Identities:56/70(80%), Positives:63/70(90%), Gaps:0/70(0%)

Query  1    MEANTYLNaiilvlvvtiiavistslvRTEPCVIKITGESITVLACKLDAETIRAIADLK  180
            MEA TYLNAII VLV TIIAVIS +L RTEPC I+ITGESITV AC+LD+ETI+A+A+LK
Sbjct  1    MEAGTYLNAIIFVLVATIIAVISVNLARTEPCTIRITGESITVHACRLDSETIKALANLK  60

Query  181  PLSVERLSFH  210
            PLSVERLSFH
Sbjct  61   PLSVERLSFH  70


>triple gene block protein 3 [Potato virus X]
Sequence ID: QTU68663.1 Length: 71
Range 1: 1 to 70

Score:85.9 bits(211), Expect:9e-20, 
Method:Compositional matrix adjust., 
Identities:55/70(79%), Positives:63/70(90%), Gaps:0/70(0%)

Query  1    MEANTYLNaiilvlvvtiiavistslvRTEPCVIKITGESITVLACKLDAETIRAIADLK  180
            MEA TYLNAII VLV TIIAVIS +L RTEPC I+ITGESITV AC+LD+ETI+A+A+LK
Sbjct  1    MEAGTYLNAIIFVLVATIIAVISVNLARTEPCTIRITGESITVHACQLDSETIKALANLK  60

Query  181  PLSVERLSFH  210
            PLS+ERLSFH
Sbjct  61   PLSIERLSFH  70


>triple gene block protein 3 [Potato virus X]
Sequence ID: QTU68133.1 Length: 71
Range 1: 1 to 70

Score:85.5 bits(210), Expect:1e-19, 
Method:Compositional matrix adjust., 
Identities:55/70(79%), Positives:62/70(88%), Gaps:0/70(0%)

Query  1    MEANTYLNaiilvlvvtiiavistslvRTEPCVIKITGESITVLACKLDAETIRAIADLK  180
            MEA  YLNAII VLV TIIAVIS +L RTEPC I+ITGESITV AC+LD+ETI+A+A+LK
Sbjct  1    MEAGAYLNAIIFVLVATIIAVISVNLARTEPCTIRITGESITVYACQLDSETIKALANLK  60

Query  181  PLSVERLSFH  210
            PLSVERLSFH
Sbjct  61   PLSVERLSFH  70


>triple gene block protein 3 [Potato virus X]
Sequence ID: QTU67793.1 Length: 71
>triple gene block protein 3 [Potato virus X]
Sequence ID: QTU68753.1 Length: 71
>triple gene block protein 3 [Potato virus X]
Sequence ID: QTU68813.1 Length: 71 
Range 1: 1 to 70

Score:84.7 bits(208), Expect:3e-19, 
Method:Compositional matrix adjust., 
Identities:55/70(79%), Positives:62/70(88%), Gaps:0/70(0%)

Query  1    MEANTYLNaiilvlvvtiiavistslvRTEPCVIKITGESITVLACKLDAETIRAIADLK  180
            MEA  YLNAII VLV TIIAVIS +L RTEPC I+ITGESITV AC+LD+ETI+A+A+LK
Sbjct  1    MEAGAYLNAIIFVLVATIIAVISVNLARTEPCTIRITGESITVHACQLDSETIKALANLK  60

Query  181  PLSVERLSFH  210
            PLSVERLSFH
Sbjct  61   PLSVERLSFH  70


>ORF4 [Potato virus X]
Sequence ID: QTW21077.1 Length: 71
>triple gene block 3 protein [Potato virus X]
Sequence ID: QZA75398.1 Length: 71
>triple gene block 3 protein [Potato virus X]
Sequence ID: WWO58359.1 Length: 71 
Range 1: 1 to 70

Score:84.3 bits(207), Expect:3e-19, 
Method:Compositional matrix adjust., 
Identities:57/70(81%), Positives:63/70(90%), Gaps:0/70(0%)

Query  1    MEANTYLNaiilvlvvtiiavistslvRTEPCVIKITGESITVLACKLDAETIRAIADLK  180
            MEA TYLNAIILVLV T+IAVIS SL+R EPCVI+ITGESITV ACKLD + I+A+ADLK
Sbjct  1    MEAGTYLNAIILVLVATLIAVISNSLIRPEPCVIRITGESITVHACKLDKDIIKALADLK  60

Query  181  PLSVERLSFH  210
            PLSVERLSFH
Sbjct  61   PLSVERLSFH  70


>ORF4 [Potato virus X]
Sequence ID: QTW21062.1 Length: 71
>ORF4 [Potato virus X]
Sequence ID: QTW21067.1 Length: 71 
Range 1: 1 to 70

Score:84.0 bits(206), Expect:4e-19, 
Method:Compositional matrix adjust., 
Identities:56/70(80%), Positives:62/70(88%), Gaps:0/70(0%)

Query  1    MEANTYLNaiilvlvvtiiavistslvRTEPCVIKITGESITVLACKLDAETIRAIADLK  180
            MEA TYLNAII VLV T+IAVIS SL+R EPCVI+ITGESITV ACKLD + I+A+ADLK
Sbjct  1    MEAGTYLNAIIFVLVATLIAVISNSLIRPEPCVIRITGESITVHACKLDKDIIKALADLK  60

Query  181  PLSVERLSFH  210
            PLSVERLSFH
Sbjct  61   PLSVERLSFH  70


>triple gene block protein 3 [Potato virus X]
Sequence ID: QTU68498.1 Length: 71
>triple gene block protein 3 [Potato virus X]
Sequence ID: QTU68713.1 Length: 71
>triple gene block protein 3 [Potato virus X]
Sequence ID: QTU68723.1 Length: 71
>triple gene block protein 3 [Potato virus X]
Sequence ID: QTU68858.1 Length: 71 
Range 1: 1 to 70

Score:84.0 bits(206), Expect:5e-19, 
Method:Compositional matrix adjust., 
Identities:54/70(77%), Positives:62/70(88%), Gaps:0/70(0%)

Query  1    MEANTYLNaiilvlvvtiiavistslvRTEPCVIKITGESITVLACKLDAETIRAIADLK  180
            MEA+TYLNAII  LV TIIAVIS +L RTEPC I+ITGESITV AC+LD+ETI+A+A+LK
Sbjct  1    MEASTYLNAIIFALVATIIAVISVNLARTEPCTIRITGESITVHACRLDSETIKALANLK  60

Query  181  PLSVERLSFH  210
            PLSVERLSF 
Sbjct  61   PLSVERLSFQ  70


>triple gene block protein 3 [Potato virus X]
Sequence ID: QTU68763.1 Length: 70
Range 1: 1 to 70

Score:83.6 bits(205), Expect:8e-19, 
Method:Compositional matrix adjust., 
Identities:54/70(77%), Positives:61/70(87%), Gaps:0/70(0%)

Query  1    MEANTYLNaiilvlvvtiiavistslvRTEPCVIKITGESITVLACKLDAETIRAIADLK  180
            MEANTYLNAII VLV TIIAVIS +L RTEPC I+ITGESITV AC+LD+E I+A+ +LK
Sbjct  1    MEANTYLNAIIFVLVATIIAVISVNLARTEPCTIRITGESITVHACQLDSEIIKALGNLK  60

Query  181  PLSVERLSFH  210
            PLS ERLSFH
Sbjct  61   PLSAERLSFH  70


>triple gene block protein 3 [Potato virus X]
Sequence ID: QTU68583.1 Length: 71
Range 1: 1 to 70

Score:81.6 bits(200), Expect:4e-18, 
Method:Compositional matrix adjust., 
Identities:52/70(74%), Positives:60/70(85%), Gaps:0/70(0%)

Query  1    MEANTYLNaiilvlvvtiiavistslvRTEPCVIKITGESITVLACKLDAETIRAIADLK  180
            ME   YLNAII VLV TIIAV+S +L RTEPC I+ITGESITV AC+LD+ETI+A+ +LK
Sbjct  1    MEVGAYLNAIIFVLVATIIAVVSVNLARTEPCTIRITGESITVHACQLDSETIKALGNLK  60

Query  181  PLSVERLSFH  210
            PLSVERLSFH
Sbjct  61   PLSVERLSFH  70


>triple gene block protein 3 [Potato virus X]
Sequence ID: QTU68093.1 Length: 71
Range 1: 1 to 70

Score:81.6 bits(200), Expect:4e-18, 
Method:Compositional matrix adjust., 
Identities:54/70(77%), Positives:61/70(87%), Gaps:0/70(0%)

Query  1    MEANTYLNaiilvlvvtiiavistslvRTEPCVIKITGESITVLACKLDAETIRAIADLK  180
            MEAN YLNAIIL LV TIIAVIS +L R EPCVI+ITGESITV AC +D+ETI+A+A+LK
Sbjct  1    MEANVYLNAIILALVATIIAVISINLTRPEPCVIRITGESITVHACHIDSETIKALANLK  60

Query  181  PLSVERLSFH  210
            PLSVERLSF 
Sbjct  61   PLSVERLSFQ  70


>triple gene block protein 3 [Potato virus X]
Sequence ID: QTU69023.1 Length: 71
Range 1: 1 to 70

Score:81.6 bits(200), Expect:4e-18, 
Method:Compositional matrix adjust., 
Identities:54/70(77%), Positives:61/70(87%), Gaps:0/70(0%)

Query  1    MEANTYLNaiilvlvvtiiavistslvRTEPCVIKITGESITVLACKLDAETIRAIADLK  180
            ME   YLNAII VLVVTIIAVIS +L RTEPC I+ITGESITV AC+LD+ETI+A+ +LK
Sbjct  1    MEVGAYLNAIIFVLVVTIIAVISVNLARTEPCTIRITGESITVHACQLDSETIKALGNLK  60

Query  181  PLSVERLSFH  210
            PLSVERLSFH
Sbjct  61   PLSVERLSFH  70


>triple gene block protein 3 [Potato virus X]
Sequence ID: QTU68303.1 Length: 70
Range 1: 1 to 70

Score:81.6 bits(200), Expect:5e-18, 
Method:Compositional matrix adjust., 
Identities:54/70(77%), Positives:61/70(87%), Gaps:0/70(0%)

Query  1    MEANTYLNaiilvlvvtiiavistslvRTEPCVIKITGESITVLACKLDAETIRAIADLK  180
            ME NTYLNAIILVLV TIIAVIS  L RTEPC I+ITGESITV AC +D+ETI+A+A+LK
Sbjct  1    MEVNTYLNAIILVLVATIIAVISVGLTRTEPCTIRITGESITVHACHIDSETIKALANLK  60

Query  181  PLSVERLSFH  210
            PLS+ERLSF 
Sbjct  61   PLSLERLSFQ  70


>triple gene block protein 3 [Potato virus X]
Sequence ID: QTU67783.1 Length: 71
Range 1: 1 to 70

Score:81.3 bits(199), Expect:6e-18, 
Method:Compositional matrix adjust., 
Identities:53/70(76%), Positives:60/70(85%), Gaps:0/70(0%)

Query  1    MEANTYLNaiilvlvvtiiavistslvRTEPCVIKITGESITVLACKLDAETIRAIADLK  180
            MEA  YLNAII VLV TIIAVIS +L RTEPC I+ITGESITV AC+LD+E I+A+ +LK
Sbjct  1    MEAGAYLNAIIFVLVATIIAVISVNLARTEPCTIRITGESITVHACQLDSEIIKALGNLK  60

Query  181  PLSVERLSFH  210
            PLSVERLSFH
Sbjct  61   PLSVERLSFH  70


>triple gene block protein 3 [Potato virus X]
Sequence ID: QTU68513.1 Length: 70
>triple gene block protein 3 [Potato virus X]
Sequence ID: QTU68518.1 Length: 70 
Range 1: 1 to 70

Score:80.9 bits(198), Expect:9e-18, 
Method:Compositional matrix adjust., 
Identities:53/70(76%), Positives:60/70(85%), Gaps:0/70(0%)

Query  1    MEANTYLNaiilvlvvtiiavistslvRTEPCVIKITGESITVLACKLDAETIRAIADLK  180
            MEA TYLNAII VLV TIIAVIS  L RTEPC I+ITGESITV AC +D+ETI+A+A+LK
Sbjct  1    MEAGTYLNAIIFVLVATIIAVISVGLTRTEPCTIRITGESITVHACHIDSETIKALANLK  60

Query  181  PLSVERLSFH  210
            PLS+ERLSF 
Sbjct  61   PLSLERLSFQ  70


>triple gene block protein 3 [Potato virus X]
Sequence ID: QTU68793.1 Length: 71
Range 1: 1 to 70

Score:80.5 bits(197), Expect:1e-17, 
Method:Compositional matrix adjust., 
Identities:54/70(77%), Positives:61/70(87%), Gaps:0/70(0%)

Query  1    MEANTYLNaiilvlvvtiiavistslvRTEPCVIKITGESITVLACKLDAETIRAIADLK  180
            MEA   LNAII VLV TIIAVIS +L RTEPC I+ITGESITV AC+LD+ETI+A+A+LK
Sbjct  1    MEAGACLNAIIFVLVATIIAVISVNLARTEPCTIRITGESITVHACQLDSETIKALANLK  60

Query  181  PLSVERLSFH  210
            PLSVERLSFH
Sbjct  61   PLSVERLSFH  70


>RecName: Full=Movement protein TGBp3; AltName: Full=9.7 kDa protein; AltName: Full=Triple gene block 3 protein; Short=TGBp3 [Potato virus x (strain HB)]
Sequence ID: Q07631.1 Length: 71
>ORF4 [Potato virus X]
Sequence ID: QTW21047.1 Length: 71
>unnamed protein product [Potato virus X]
Sequence ID: CAA51015.1 Length: 71 
Range 1: 1 to 70

Score:80.1 bits(196), Expect:2e-17, 
Method:Compositional matrix adjust., 
Identities:53/70(76%), Positives:59/70(84%), Gaps:0/70(0%)

Query  1    MEANTYLNaiilvlvvtiiavistslvRTEPCVIKITGESITVLACKLDAETIRAIADLK  180
            MEA  YLNAII VLV TIIAVIS  L +TEPC I+ITGESITV AC LD+ETI+A+A LK
Sbjct  1    MEAGAYLNAIIFVLVATIIAVISVGLTQTEPCTIRITGESITVHACHLDSETIKALATLK  60

Query  181  PLSVERLSFH  210
            PLS+ERLSFH
Sbjct  61   PLSLERLSFH  70


>triple gene block protein 3 [Potato virus X]
Sequence ID: QTU68968.1 Length: 71
Range 1: 1 to 70

Score:79.7 bits(195), Expect:2e-17, 
Method:Compositional matrix adjust., 
Identities:53/70(76%), Positives:59/70(84%), Gaps:0/70(0%)

Query  1    MEANTYLNaiilvlvvtiiavistslvRTEPCVIKITGESITVLACKLDAETIRAIADLK  180
            MEA  YLNAII VLV TIIAVIS SL RTEPC I+ITGESITV AC+LD+E I+A+ +LK
Sbjct  1    MEAGAYLNAIIFVLVATIIAVISVSLARTEPCTIRITGESITVHACQLDSEIIKALGNLK  60

Query  181  PLSVERLSFH  210
            PLS ERLSFH
Sbjct  61   PLSAERLSFH  70


>triple gene block protein 3 [Potato virus X]
Sequence ID: QTU67788.1 Length: 71
>triple gene block protein 3 [Potato virus X]
Sequence ID: QTU67963.1 Length: 71
>triple gene block protein 3 [Potato virus X]
Sequence ID: QTU67968.1 Length: 71
>triple gene block protein 3 [Potato virus X]
Sequence ID: QTU67988.1 Length: 71
>triple gene block protein 3 [Potato virus X]
Sequence ID: QTU67993.1 Length: 71 
Range 1: 1 to 70

Score:79.7 bits(195), Expect:2e-17, 
Method:Compositional matrix adjust., 
Identities:52/70(74%), Positives:59/70(84%), Gaps:0/70(0%)

Query  1    MEANTYLNaiilvlvvtiiavistslvRTEPCVIKITGESITVLACKLDAETIRAIADLK  180
            ME   YLNAII VLV TIIAVIS +L RTEPC I+ITGESITV AC+LD+ETI+A+ +LK
Sbjct  1    MEVGAYLNAIIFVLVATIIAVISVNLARTEPCTIRITGESITVHACQLDSETIKALGNLK  60

Query  181  PLSVERLSFH  210
            PLS ERLSFH
Sbjct  61   PLSAERLSFH  70


>triple gene block protein 3 [Potato virus X]
Sequence ID: QTU68558.1 Length: 71
Range 1: 1 to 70

Score:79.7 bits(195), Expect:3e-17, 
Method:Compositional matrix adjust., 
Identities:52/70(74%), Positives:59/70(84%), Gaps:0/70(0%)

Query  1    MEANTYLNaiilvlvvtiiavistslvRTEPCVIKITGESITVLACKLDAETIRAIADLK  180
            ME  TYLNAII VLV TIIAVIS +L RTEPC I+ITGESITV AC+LD+E I+A+ +LK
Sbjct  1    MEVGTYLNAIIFVLVATIIAVISVNLARTEPCTIRITGESITVHACQLDSEIIKALGNLK  60

Query  181  PLSVERLSFH  210
            PLS ERLSFH
Sbjct  61   PLSAERLSFH  70


>triple gene block protein 3 [Potato virus X]
Sequence ID: QTU68108.1 Length: 71
Range 1: 1 to 70

Score:79.7 bits(195), Expect:3e-17, 
Method:Compositional matrix adjust., 
Identities:52/70(74%), Positives:59/70(84%), Gaps:0/70(0%)

Query  1    MEANTYLNaiilvlvvtiiavistslvRTEPCVIKITGESITVLACKLDAETIRAIADLK  180
            ME   YLNAII VLV TIIAVIS +L RTEPC I+ITGESITV AC+LD+E I+A+ +LK
Sbjct  1    MEVGAYLNAIIFVLVATIIAVISVNLARTEPCTIRITGESITVHACQLDSEIIKALGNLK  60

Query  181  PLSVERLSFH  210
            PLSVERLSFH
Sbjct  61   PLSVERLSFH  70


>triple gene block protein 3 [Potato virus X]
Sequence ID: QTU68033.1 Length: 71
>triple gene block protein 3 [Potato virus X]
Sequence ID: QTU68078.1 Length: 71
>triple gene block protein 3 [Potato virus X]
Sequence ID: QTU68098.1 Length: 71 
Range 1: 1 to 70

Score:79.7 bits(195), Expect:3e-17, 
Method:Compositional matrix adjust., 
Identities:52/70(74%), Positives:59/70(84%), Gaps:0/70(0%)

Query  1    MEANTYLNaiilvlvvtiiavistslvRTEPCVIKITGESITVLACKLDAETIRAIADLK  180
            ME   YLNAII VLV TIIAVIS +L RTEPC I+ITGESITV AC+LD+E I+A+ +LK
Sbjct  1    MEVGAYLNAIIFVLVATIIAVISVNLARTEPCTIRITGESITVHACQLDSEIIKALGNLK  60

Query  181  PLSVERLSFH  210
            PLSVERLSFH
Sbjct  61   PLSVERLSFH  70


>triple gene block protein 3 [Potato virus X]
Sequence ID: QTU68243.1 Length: 71
>triple gene block protein 3 [Potato virus X]
Sequence ID: QTU68908.1 Length: 71
>triple gene block protein 3 [Potato virus X]
Sequence ID: QTU68938.1 Length: 71
>triple gene block protein 3 [Potato virus X]
Sequence ID: QTU69223.1 Length: 71 
Range 1: 1 to 70

Score:79.3 bits(194), Expect:3e-17, 
Method:Compositional matrix adjust., 
Identities:52/70(74%), Positives:59/70(84%), Gaps:0/70(0%)

Query  1    MEANTYLNaiilvlvvtiiavistslvRTEPCVIKITGESITVLACKLDAETIRAIADLK  180
            MEA  YLNAII VLV TIIAVIS +L RTEPC I+ITGESITV AC+LD+E I+A+ +LK
Sbjct  1    MEAGAYLNAIIFVLVATIIAVISVNLARTEPCTIRITGESITVHACQLDSEIIKALGNLK  60

Query  181  PLSVERLSFH  210
            PLS ERLSFH
Sbjct  61   PLSAERLSFH  70


>triple gene block protein 3 [Potato virus X]
Sequence ID: QTU68258.1 Length: 71
Range 1: 1 to 70

Score:79.3 bits(194), Expect:3e-17, 
Method:Compositional matrix adjust., 
Identities:52/70(74%), Positives:59/70(84%), Gaps:0/70(0%)

Query  1    MEANTYLNaiilvlvvtiiavistslvRTEPCVIKITGESITVLACKLDAETIRAIADLK  180
            MEA  YLNAII VLV TIIAVIS +L RTEPC I+ITGESITV AC+LD+E I+A+ +LK
Sbjct  1    MEAGAYLNAIIFVLVATIIAVISANLARTEPCTIRITGESITVHACQLDSEIIKALGNLK  60

Query  181  PLSVERLSFH  210
            PLS ERLSFH
Sbjct  61   PLSAERLSFH  70


>triple gene block protein 3 [Potato virus X]
Sequence ID: QTU68043.1 Length: 70
>triple gene block protein 3 [Potato virus X]
Sequence ID: QTU68218.1 Length: 70
>triple gene block protein 3 [Potato virus X]
Sequence ID: QTU68228.1 Length: 70
>triple gene block protein 3 [Potato virus X]
Sequence ID: QTU68313.1 Length: 70
>triple gene block protein 3 [Potato virus X]
Sequence ID: QTU68398.1 Length: 70 
Range 1: 1 to 70

Score:79.0 bits(193), Expect:5e-17, 
Method:Compositional matrix adjust., 
Identities:52/70(74%), Positives:59/70(84%), Gaps:0/70(0%)

Query  1    MEANTYLNaiilvlvvtiiavistslvRTEPCVIKITGESITVLACKLDAETIRAIADLK  180
            MEA  YLNAII VLV TIIAVIS  L RTEPC I+ITGESITV AC +D+ETI+A+A+LK
Sbjct  1    MEAGAYLNAIIFVLVATIIAVISVGLTRTEPCTIRITGESITVHACHIDSETIKALANLK  60

Query  181  PLSVERLSFH  210
            PLS+ERLSF 
Sbjct  61   PLSLERLSFQ  70


>triple gene block protein 3 [Potato virus X]
Sequence ID: QTU69148.1 Length: 70
Range 1: 1 to 70

Score:79.0 bits(193), Expect:5e-17, 
Method:Compositional matrix adjust., 
Identities:52/70(74%), Positives:60/70(85%), Gaps:0/70(0%)

Query  1    MEANTYLNaiilvlvvtiiavistslvRTEPCVIKITGESITVLACKLDAETIRAIADLK  180
            MEA  YLNAII VLV TIIAVIS +L RTEPC I+ITGESITV AC +D+ETI+A+A+LK
Sbjct  1    MEAGAYLNAIIFVLVATIIAVISVNLARTEPCTIRITGESITVHACHIDSETIKALANLK  60

Query  181  PLSVERLSFH  210
            PLS+ERLSF 
Sbjct  61   PLSLERLSFQ  70


>8kDa protein [Potato virus X]
Sequence ID: CAA80777.1 Length: 71
Range 1: 1 to 70

Score:79.0 bits(193), Expect:6e-17, 
Method:Compositional matrix adjust., 
Identities:52/70(74%), Positives:59/70(84%), Gaps:0/70(0%)

Query  1    MEANTYLNaiilvlvvtiiavistslvRTEPCVIKITGESITVLACKLDAETIRAIADLK  180
            MEA  YLNAII VLV TIIAVIS  L +TEPC ++ITGESITV AC LD+ETI+A+A LK
Sbjct  1    MEAGAYLNAIIFVLVATIIAVISVGLTQTEPCTMRITGESITVHACHLDSETIKALATLK  60

Query  181  PLSVERLSFH  210
            PLS+ERLSFH
Sbjct  61   PLSLERLSFH  70


>RecName: Full=Movement protein TGBp3; AltName: Full=7 kDa protein; AltName: Full=Triple gene block 3 protein; Short=TGBp3 [Potato virus X (strain CP)]
Sequence ID: P68832.1 Length: 70
>RecName: Full=Movement protein TGBp3; AltName: Full=7 kDa protein; AltName: Full=Triple gene block 3 protein; Short=TGBp3 [Potato virus X (strain XC)]
Sequence ID: P68833.1 Length: 70
>ORF4- 8K protein [Potato virus X]
Sequence ID: AAA47175.1 Length: 70
>8K protein [Potato virus X]
Sequence ID: AAA47180.1 Length: 70
>unnamed protein product [Potato virus X]
Sequence ID: CAA31293.1 Length: 70
>8K protein [Potato virus X]
Sequence ID: CAA39327.1 Length: 70 
Range 1: 1 to 70

Score:78.2 bits(191), Expect:8e-17, 
Method:Compositional matrix adjust., 
Identities:52/70(74%), Positives:59/70(84%), Gaps:0/70(0%)

Query  1    MEANTYLNaiilvlvvtiiavistslvRTEPCVIKITGESITVLACKLDAETIRAIADLK  180
            MEA  YLNAII VLV TIIAVIS  L RTEPC I+ITGESITV AC +D+ETI+A+A+LK
Sbjct  1    MEAGAYLNAIIFVLVATIIAVISRGLTRTEPCTIRITGESITVHACHIDSETIKALANLK  60

Query  181  PLSVERLSFH  210
            PLS+ERLSF 
Sbjct  61   PLSLERLSFQ  70


>triple gene block protein 3 [Potato virus X]
Sequence ID: QTU68548.1 Length: 71
Range 1: 1 to 70

Score:78.2 bits(191), Expect:1e-16, 
Method:Compositional matrix adjust., 
Identities:51/70(73%), Positives:59/70(84%), Gaps:0/70(0%)

Query  1    MEANTYLNaiilvlvvtiiavistslvRTEPCVIKITGESITVLACKLDAETIRAIADLK  180
            MEA  YLNAII VLV TIIAVIS +L +TEPC I+ITGESITV AC+LD+E I+A+ +LK
Sbjct  1    MEAGAYLNAIIFVLVATIIAVISVNLAKTEPCTIRITGESITVHACQLDSEIIKALGNLK  60

Query  181  PLSVERLSFH  210
            PLS ERLSFH
Sbjct  61   PLSAERLSFH  70


>triple gene block protein 3 [Potato virus X]
Sequence ID: QTU68628.1 Length: 71
Range 1: 1 to 70

Score:78.2 bits(191), Expect:1e-16, 
Method:Compositional matrix adjust., 
Identities:50/70(71%), Positives:58/70(82%), Gaps:0/70(0%)

Query  1    MEANTYLNaiilvlvvtiiavistslvRTEPCVIKITGESITVLACKLDAETIRAIADLK  180
            ME   YLNAII VLV TI+AVIS +L RTEPC I+ITGESITV AC+LD+E I+A+ +LK
Sbjct  1    MEVGAYLNAIIFVLVATIMAVISVNLARTEPCTIRITGESITVHACQLDSEIIKALGNLK  60

Query  181  PLSVERLSFH  210
            PLS ERLSFH
Sbjct  61   PLSAERLSFH  70


>triple gene block protein 3 [Potato virus X]
Sequence ID: QTU68148.1 Length: 71
Range 1: 1 to 70

Score:78.2 bits(191), Expect:1e-16, 
Method:Compositional matrix adjust., 
Identities:52/70(74%), Positives:59/70(84%), Gaps:0/70(0%)

Query  1    MEANTYLNaiilvlvvtiiavistslvRTEPCVIKITGESITVLACKLDAETIRAIADLK  180
            ME   YLNAIILVLV TIIAVIS +L RTEPC I+ITGESITV AC+LD+E I+A+ +LK
Sbjct  1    MEVGAYLNAIILVLVATIIAVISVNLARTEPCTIRITGESITVHACQLDSEIIKALGNLK  60

Query  181  PLSVERLSFH  210
            PLS ERLSFH
Sbjct  61   PLSAERLSFH  70


>triple gene block protein 3 [Potato virus X]
Sequence ID: QTU69298.1 Length: 71
Range 1: 1 to 70

Score:77.8 bits(190), Expect:1e-16, 
Method:Compositional matrix adjust., 
Identities:51/70(73%), Positives:59/70(84%), Gaps:0/70(0%)

Query  1    MEANTYLNaiilvlvvtiiavistslvRTEPCVIKITGESITVLACKLDAETIRAIADLK  180
            ME + YLNAII VLV TIIAVIS +L RTEPC I+ITGESITV AC+LD+E I+A+ +LK
Sbjct  1    MEVSAYLNAIIFVLVATIIAVISVNLARTEPCTIRITGESITVHACQLDSEIIKALGNLK  60

Query  181  PLSVERLSFH  210
            PLS ERLSFH
Sbjct  61   PLSAERLSFH  70


>triple gene block protein 3 [Potato virus X]
Sequence ID: QTU67723.1 Length: 71
>triple gene block protein 3 [Potato virus X]
Sequence ID: QTU67733.1 Length: 71
>triple gene block protein 3 [Potato virus X]
Sequence ID: QTU67818.1 Length: 71
>triple gene block protein 3 [Potato virus X]
Sequence ID: QTU67903.1 Length: 71
>triple gene block protein 3 [Potato virus X]
Sequence ID: QTU68058.1 Length: 71 
Range 1: 1 to 70

Score:77.8 bits(190), Expect:1e-16, 
Method:Compositional matrix adjust., 
Identities:51/70(73%), Positives:58/70(82%), Gaps:0/70(0%)

Query  1    MEANTYLNaiilvlvvtiiavistslvRTEPCVIKITGESITVLACKLDAETIRAIADLK  180
            ME   YLNAII VLV TIIAVIS +L RTEPC I+ITGESITV AC+LD+E I+A+ +LK
Sbjct  1    MEVGAYLNAIIFVLVATIIAVISVNLARTEPCTIRITGESITVHACQLDSEIIKALGNLK  60

Query  181  PLSVERLSFH  210
            PLS ERLSFH
Sbjct  61   PLSAERLSFH  70


>triple gene block protein 3 [Potato virus X]
Sequence ID: QTU67738.1 Length: 71
Range 1: 1 to 70

Score:77.8 bits(190), Expect:1e-16, 
Method:Compositional matrix adjust., 
Identities:51/70(73%), Positives:60/70(85%), Gaps:0/70(0%)

Query  1    MEANTYLNaiilvlvvtiiavistslvRTEPCVIKITGESITVLACKLDAETIRAIADLK  180
            MEA+ YLNAII VLV TIIAVIS +L RTEPC I+ITGESITV AC+L++E I+A+ +LK
Sbjct  1    MEASAYLNAIIFVLVATIIAVISVNLARTEPCTIRITGESITVHACQLNSEIIKALGNLK  60

Query  181  PLSVERLSFH  210
            PLS ERLSFH
Sbjct  61   PLSAERLSFH  70


>triple gene block protein 3 [Potato virus X]
Sequence ID: QTU68378.1 Length: 70
Range 1: 1 to 70

Score:77.8 bits(190), Expect:1e-16, 
Method:Compositional matrix adjust., 
Identities:51/70(73%), Positives:58/70(82%), Gaps:0/70(0%)

Query  1    MEANTYLNaiilvlvvtiiavistslvRTEPCVIKITGESITVLACKLDAETIRAIADLK  180
            ME   YLNAII VLV TIIAVIS +L RTEPC I+ITGESITV AC+LD+E I+A+ +LK
Sbjct  1    MEVGAYLNAIIFVLVATIIAVISVNLARTEPCTIRITGESITVHACQLDSEIIKALGNLK  60

Query  181  PLSVERLSFH  210
            PLS ERLSFH
Sbjct  61   PLSAERLSFH  70


>triple gene block protein 3 [Potato virus X]
Sequence ID: QTU69308.1 Length: 71
Range 1: 1 to 70

Score:77.8 bits(190), Expect:1e-16, 
Method:Compositional matrix adjust., 
Identities:51/70(73%), Positives:58/70(82%), Gaps:0/70(0%)

Query  1    MEANTYLNaiilvlvvtiiavistslvRTEPCVIKITGESITVLACKLDAETIRAIADLK  180
            ME   YLNAII VLV TIIAVIS +L RTEPC I+ITGESITV AC+LD+E I+A+ +LK
Sbjct  1    MEVGAYLNAIIFVLVATIIAVISVNLARTEPCTIRITGESITVHACQLDSEIIKALGNLK  60

Query  181  PLSVERLSFH  210
            PLS ERLSFH
Sbjct  61   PLSAERLSFH  70


>triple gene block protein 3 [Potato virus X]
Sequence ID: QTU68083.1 Length: 71
Range 1: 1 to 70

Score:77.8 bits(190), Expect:2e-16, 
Method:Compositional matrix adjust., 
Identities:52/70(74%), Positives:59/70(84%), Gaps:0/70(0%)

Query  1    MEANTYLNaiilvlvvtiiavistslvRTEPCVIKITGESITVLACKLDAETIRAIADLK  180
            ME   YLNAII VLV TIIAVIST+L RTEPC I+ITGESITV AC+LD+E I+A+ +LK
Sbjct  1    MEVGAYLNAIIFVLVATIIAVISTNLARTEPCTIRITGESITVHACQLDSEIIKALGNLK  60

Query  181  PLSVERLSFH  210
            PLS ERLSFH
Sbjct  61   PLSAERLSFH  70


>triple gene block protein 3 [Potato virus X]
Sequence ID: QTU69083.1 Length: 70
Range 1: 1 to 70

Score:77.4 bits(189), Expect:2e-16, 
Method:Compositional matrix adjust., 
Identities:52/70(74%), Positives:58/70(82%), Gaps:0/70(0%)

Query  1    MEANTYLNaiilvlvvtiiavistslvRTEPCVIKITGESITVLACKLDAETIRAIADLK  180
            MEA  YLNAII VLV TIIAVIS  L RTEPC I+ITGESITV AC +D+ETI A+A+LK
Sbjct  1    MEAGAYLNAIIFVLVATIIAVISVGLTRTEPCTIRITGESITVHACHIDSETIXALANLK  60

Query  181  PLSVERLSFH  210
            PLS+ERLSF 
Sbjct  61   PLSLERLSFQ  70


>8K protein [Potato virus X]
Sequence ID: QGW58151.1 Length: 71
>triple gene block protein 3 [Potato virus X]
Sequence ID: QTU67973.1 Length: 71
>triple gene block protein 3 [Potato virus X]
Sequence ID: QTU67998.1 Length: 71
>triple gene block protein 3 [Potato virus X]
Sequence ID: QTU68003.1 Length: 71 
Range 1: 1 to 70

Score:77.4 bits(189), Expect:2e-16, 
Method:Compositional matrix adjust., 
Identities:51/70(73%), Positives:58/70(82%), Gaps:0/70(0%)

Query  1    MEANTYLNaiilvlvvtiiavistslvRTEPCVIKITGESITVLACKLDAETIRAIADLK  180
            MEA  YLNAII VLV TIIAVIS +L R EPC I+ITGESITV AC+LD+E I+A+ +LK
Sbjct  1    MEAGAYLNAIIFVLVATIIAVISVNLARIEPCTIRITGESITVHACQLDSEIIKALGNLK  60

Query  181  PLSVERLSFH  210
            PLS ERLSFH
Sbjct  61   PLSAERLSFH  70


>triple gene block protein 3 [Potato virus X]
Sequence ID: QTU69318.1 Length: 70
Range 1: 1 to 70

Score:77.4 bits(189), Expect:2e-16, 
Method:Compositional matrix adjust., 
Identities:52/70(74%), Positives:59/70(84%), Gaps:0/70(0%)

Query  1    MEANTYLNaiilvlvvtiiavistslvRTEPCVIKITGESITVLACKLDAETIRAIADLK  180
            ME   YLNAII VLV TIIAVIS SL RTEPC I+ITGESITV AC +D+ETI+A+A+LK
Sbjct  1    MEVGAYLNAIIFVLVATIIAVISVSLTRTEPCTIRITGESITVHACHIDSETIKALANLK  60

Query  181  PLSVERLSFH  210
            PLS+ERLSF 
Sbjct  61   PLSLERLSFQ  70


>triple gene block protein 3 [Potato virus X]
Sequence ID: QTU67983.1 Length: 70
Range 1: 1 to 70

Score:77.4 bits(189), Expect:2e-16, 
Method:Compositional matrix adjust., 
Identities:51/70(73%), Positives:59/70(84%), Gaps:0/70(0%)

Query  1    MEANTYLNaiilvlvvtiiavistslvRTEPCVIKITGESITVLACKLDAETIRAIADLK  180
            MEA  YLNAII VLV TIIAVIS  L +TEPC I+ITGESITV AC +D+ETI+A+A+LK
Sbjct  1    MEAGAYLNAIIFVLVATIIAVISVGLTQTEPCTIRITGESITVHACHIDSETIKALANLK  60

Query  181  PLSVERLSFH  210
            PLS+ERLSF 
Sbjct  61   PLSLERLSFQ  70


>triple gene block protein 3 [Potato virus X]
Sequence ID: QTU68678.1 Length: 70
>triple gene block protein 3 [Potato virus X]
Sequence ID: QTU68688.1 Length: 70
>triple gene block protein 3 [Potato virus X]
Sequence ID: QTU69018.1 Length: 70
>triple gene block protein 3 [Potato virus X]
Sequence ID: QTU69203.1 Length: 70 
Range 1: 1 to 70

Score:77.0 bits(188), Expect:2e-16, 
Method:Compositional matrix adjust., 
Identities:51/70(73%), Positives:58/70(82%), Gaps:0/70(0%)

Query  1    MEANTYLNaiilvlvvtiiavistslvRTEPCVIKITGESITVLACKLDAETIRAIADLK  180
            ME   YLNAII VLV TIIAVIS  L RTEPC I+ITGESITV AC +D+ETI+A+A+LK
Sbjct  1    MEVGAYLNAIIFVLVATIIAVISVGLTRTEPCTIRITGESITVHACHIDSETIKALANLK  60

Query  181  PLSVERLSFH  210
            PLS+ERLSF 
Sbjct  61   PLSLERLSFQ  70


>8 kDa protein [Potato virus X]
Sequence ID: AAF89750.1 Length: 70
Range 1: 1 to 70

Score:76.6 bits(187), Expect:3e-16, 
Method:Compositional matrix adjust., 
Identities:51/70(73%), Positives:58/70(82%), Gaps:0/70(0%)

Query  1    MEANTYLNaiilvlvvtiiavistslvRTEPCVIKITGESITVLACKLDAETIRAIADLK  180
            MEA  YLNAII VLV TIIAVIS  L RTEPC I+ITGESITV AC +D+E I+A+A+LK
Sbjct  1    MEAGAYLNAIIFVLVATIIAVISVGLTRTEPCTIRITGESITVHACHIDSEMIKALANLK  60

Query  181  PLSVERLSFH  210
            PLS+ERLSF 
Sbjct  61   PLSLERLSFQ  70


		
