# Supplementary material for: Whole genome sequencing and molecular detection of potato virus X in Bangladesh
Source: PLoS One. 2025 May 8;20(5):e0322935. doi: 10.1371/journal.pone.0322935 (PMC12061425; doi:10.1371/journal.pone.0322935)
Supplement: S7 File — (TXT) [file pone.0322935.s010.txt]

RID: J11MFUGT016	
Job Title:lcl|ORF5 CDS 5650-6363#714 | 237				
Program: BLASTX 
Database: nr All non-redundant GenBank CDS translations+PDB+SwissProt+PIR+PRF excluding environmental samples from WGS projects
Query #1: lcl|ORF5 CDS 5650-6363 Query ID: lcl|Query_3634970 Length: 714

Sequences producing significant alignments:
                                                                  Scientific      Common                     Max    Total Query   E    Per.   Acc.                        
Description                                                       Name            Name            Taxid      Score  Score cover Value  Ident  Len        Accession        
coat protein [Potato virus X]                                     Potato virus X  NA              12183      421    421   86%   2e-147 98.54  237        ACE60565.1       
capsid protein [Potato virus X]                                   Potato virus X  NA              12183      421    421   86%   3e-147 98.54  237        WWO58356.1       
coat protein [Potato virus X]                                     Potato virus X  NA              12183      421    421   86%   3e-147 98.54  237        AAF70333.1       
capsid protein [Potato virus X]                                   Potato virus X  NA              12183      421    421   86%   3e-147 98.54  237        QWT83685.1       
coat protein [Potato virus X]                                     Potato virus X  NA              12183      421    421   86%   3e-147 98.54  237        BAJ12055.1       
coat protein [Potato virus X]                                     Potato virus X  NA              12183      421    421   86%   3e-147 98.54  237        QTU68329.1       
coat protein [Potato virus X]                                     Potato virus X  NA              12183      421    421   86%   3e-147 98.54  237        QTU90386.1       
coat protein [Potato virus X]                                     Potato virus X  NA              12183      421    421   86%   3e-147 98.54  237        QJF11924.1       
coat protein [Potato virus X]                                     Potato virus X  NA              12183      421    421   86%   3e-147 98.54  237        QTU69159.1       
coat protein [Potato virus X]                                     Potato virus X  NA              12183      421    421   86%   3e-147 98.54  237        BAB83126.1       
coat protein [Potato virus X]                                     Potato virus X  NA              12183      421    421   86%   3e-147 98.54  237        ADA57758.1       
capsid protein [Potato virus X]                                   Potato virus X  NA              12183      421    421   86%   3e-147 98.54  237        AIC77185.1       
coat protein [Potato virus X]                                     Potato virus X  NA              12183      421    421   86%   4e-147 98.54  237        ACJ68409.1       
coat protein [Potato virus X]                                     Potato virus X  NA              12183      421    421   86%   4e-147 98.54  237        YP_002332933.1   
capsid protein [Potato virus X]                                   Potato virus X  NA              12183      421    421   86%   4e-147 98.54  237        UOF93347.1       
coat protein [Potato virus X]                                     Potato virus X  NA              12183      421    421   86%   4e-147 98.06  237        QTC11077.1       
coat protein [Potato virus X]                                     Potato virus X  NA              12183      421    421   86%   4e-147 98.54  233        AGN48060.1       
coat protein [Potato virus X]                                     Potato virus X  NA              12183      421    421   86%   4e-147 98.54  237        QTU68049.1       
coat protein [Potato virus X]                                     Potato virus X  NA              12183      421    421   86%   4e-147 98.54  237        QTU68364.1       
coat protein [Potato virus X]                                     Potato virus X  NA              12183      421    421   86%   4e-147 98.54  237        ALJ33117.1       
coat protein [Potato virus X]                                     Potato virus X  NA              12183      421    421   86%   4e-147 98.54  237        QTU67954.1       
coat protein [Potato virus X]                                     Potato virus X  NA              12183      421    421   86%   4e-147 98.54  237        ARO71476.1       
coat protein [Potato virus X]                                     Potato virus X  NA              12183      421    421   86%   4e-147 98.54  237        QTU69194.1       
coat protein [Potato virus X]                                     Potato virus X  NA              12183      421    421   86%   4e-147 98.06  237        AIL90363.1       
capsid protein [Potato virus X]                                   Potato virus X  NA              12183      421    421   86%   4e-147 98.54  241        AHE41727.1       
coat protein [Potato virus X]                                     Potato virus X  NA              12183      421    421   86%   4e-147 98.06  237        AIL49078.1       
coat protein [Potato virus X]                                     Potato virus X  NA              12183      421    421   86%   4e-147 98.06  237        ALI93731.1       
coat protein [Potato virus X]                                     Potato virus X  NA              12183      421    421   86%   4e-147 98.06  237        QTU69184.1       
coat protein [Potato virus X]                                     Potato virus X  NA              12183      421    421   86%   5e-147 98.54  237        ADA57746.1       
coat protein [Potato virus X]                                     Potato virus X  NA              12183      421    421   86%   5e-147 98.54  237        AGR87641.1       
coat protein [Potato virus X]                                     Potato virus X  NA              12183      420    420   86%   5e-147 98.54  237        ADL40973.1       
coat protein [Potato virus X]                                     Potato virus X  NA              12183      420    420   86%   5e-147 98.06  237        QTU68054.1       
coat protein [Potato virus X]                                     Potato virus X  NA              12183      420    420   86%   6e-147 98.06  237        ADA57750.1       
capsid protein [Potato virus X]                                   Potato virus X  NA              12183      420    420   86%   6e-147 98.54  237        QVX32692.1       
coat protein [Potato virus X]                                     Potato virus X  NA              12183      420    420   86%   6e-147 98.54  237        QNQ79643.1       
coat protein [Potato virus X]                                     Potato virus X  NA              12183      420    420   86%   6e-147 98.54  237        ABK78922.1       
coat protein [Potato virus X]                                     Potato virus X  NA              12183      420    420   86%   6e-147 98.06  237        ALJ33109.1       
coat protein [Potato virus X]                                     Potato virus X  NA              12183      420    420   86%   7e-147 98.06  237        ALJ33119.1       
coat protein [Potato virus X]                                     Potato virus X  NA              12183      420    420   86%   8e-147 98.06  237        QTU68854.1       
coat protein [Potato virus X]                                     Potato virus X  NA              12183      420    420   86%   8e-147 98.06  237        ADA57752.1       
coat protein [Potato virus X]                                     Potato virus X  NA              12183      420    420   86%   8e-147 98.06  237        QTU68819.1       
coat protein [Potato virus X]                                     Potato virus X  NA              12183      420    420   86%   9e-147 98.54  237        QCT80536.1       
RecName: Full=Coat protein; AltName: Full=Capsid protein;...      Potato virus... NA              31726      420    420   86%   9e-147 98.54  237        P31798.1         
coat protein [Potato virus X]                                     Potato virus X  NA              12183      419    419   86%   1e-146 98.06  237        QTU68874.1       
coat protein [Potato virus X]                                     Potato virus X  NA              12183      419    419   86%   1e-146 98.06  237        QTU67929.1       
coat protein [Potato virus X]                                     Potato virus X  NA              12183      419    419   86%   1e-146 98.06  237        QTU68039.1       
coat protein [Potato virus X]                                     Potato virus X  NA              12183      419    419   86%   1e-146 98.06  237        UZP17348.1       
coat protein [Potato virus X]                                     Potato virus X  NA              12183      419    419   86%   1e-146 98.06  237        CAA46149.1       
coat protein [Potato virus X]                                     Potato virus X  NA              12183      419    419   86%   1e-146 98.06  237        CAA61266.1       
coat protein [Potato virus X]                                     Potato virus X  NA              12183      419    419   86%   1e-146 98.06  237        ALI93726.1       
coat protein [Potato virus X]                                     Potato virus X  NA              12183      419    419   86%   1e-146 98.06  237        QNH91025.1       
coat protein [Potato virus X]                                     Potato virus X  NA              12183      419    419   86%   1e-146 98.06  237        AAF70334.1       
coat protein [Potato virus X]                                     Potato virus X  NA              12183      419    419   86%   1e-146 98.06  237        QTU68234.1       
coat protein [Potato virus X]                                     Potato virus X  NA              12183      419    419   86%   1e-146 98.06  237        ADG36605.1       
coat protein [Potato virus X]                                     Potato virus X  NA              12183      419    419   86%   1e-146 98.06  237        ADA57757.1       
coat protein [Potato virus X]                                     Potato virus X  NA              12183      419    419   86%   1e-146 98.06  237        CDI30230.1       
coat protein [Potato virus X]                                     Potato virus X  NA              12183      419    419   86%   1e-146 98.06  237        ADL40967.1       
coat protein [Potato virus X]                                     Potato virus X  NA              12183      419    419   86%   2e-146 98.06  237        QTU68154.1       
coat protein [Potato virus X]                                     Potato virus X  NA              12183      419    419   86%   2e-146 98.06  237        QTU67729.1       
coat protein [Potato virus X]                                     Potato virus X  NA              12183      419    419   86%   2e-146 98.06  237        AAV27212.1       
coat protein [Potato virus X]                                     Potato virus X  NA              12183      419    419   86%   2e-146 98.06  237        AND74052.1       
coat protein [Potato virus X]                                     Potato virus X  NA              12183      419    419   86%   2e-146 98.54  235        QDA76485.1       
coat protein [Potato virus X]                                     Potato virus X  NA              12183      419    419   86%   2e-146 98.06  237        AJO26066.1       
coat protein [Potato virus X]                                     Potato virus X  NA              12183      419    419   86%   2e-146 98.06  237        ADG36606.1       
coat protein [Potato virus X]                                     Potato virus X  NA              12183      419    419   86%   2e-146 98.06  237        WIM35184.1       
coat protein [Potato virus X]                                     Potato virus X  NA              12183      419    419   86%   2e-146 98.06  237        QTU69344.1       
coat protein [Potato virus X]                                     Potato virus X  NA              12183      419    419   86%   2e-146 98.06  237        ALJ33105.1       
coat protein [Potato virus X]                                     Potato virus X  NA              12183      419    419   86%   2e-146 98.06  237        ADL40971.1       
coat protein [Potato virus X]                                     Potato virus X  NA              12183      419    419   86%   2e-146 98.06  237        ADB24616.1       
coat protein [Potato virus X]                                     Potato virus X  NA              12183      419    419   86%   2e-146 98.06  237        QTU67814.1       
coat protein [Potato virus X]                                     Potato virus X  NA              12183      419    419   86%   2e-146 98.06  237        QTU68174.1       
coat protein [Potato virus X]                                     Potato virus X  NA              12183      419    419   86%   2e-146 98.06  237        QTU90396.1       
coat protein [Potato virus X]                                     Potato virus X  NA              12183      419    419   86%   2e-146 98.06  237        ALJ33092.1       
coat protein [Potato virus X]                                     Potato virus X  NA              12183      419    419   86%   2e-146 98.06  237        QTU69229.1       
coat protein [Potato virus X]                                     Potato virus X  NA              12183      419    419   86%   2e-146 98.06  237        ADH52721.1       
coat protein [Potato virus X]                                     Potato virus X  NA              12183      419    419   86%   2e-146 98.06  237        QTU68344.1       
coat protein [Potato virus X]                                     Potato virus X  NA              12183      419    419   86%   2e-146 98.06  237        QTU69289.1       
coat protein [Potato virus X]                                     Potato virus X  NA              12183      419    419   86%   2e-146 97.57  237        ADL40972.1       
coat protein [Potato virus X]                                     Potato virus X  NA              12183      419    419   86%   2e-146 98.06  237        QAY29812.1       
coat protein [Potato virus X]                                     Potato virus X  NA              12183      419    419   86%   2e-146 98.54  234        QDA76489.1       
Chain A, Coat protein [Potato virus X]                            Potato virus X  NA              12183      417    417   86%   2e-146 98.54  209        6R7G_A           
coat protein [Potato virus X]                                     Potato virus X  NA              12183      419    419   86%   3e-146 98.06  237        QTU90391.1       
coat protein [Potato virus X]                                     Potato virus X  NA              12183      419    419   86%   3e-146 98.06  237        ALJ33114.1       
coat protein [Potato virus X]                                     Potato virus X  NA              12183      419    419   86%   3e-146 98.06  237        QTU67934.1       
coat protein [Potato virus X]                                     Potato virus X  NA              12183      419    419   86%   3e-146 98.06  237        ADA57763.1       
coat protein [Potato virus X]                                     Potato virus X  NA              12183      419    419   86%   3e-146 97.57  237        ALJ33121.1       
capsid protein [Potato virus X]                                   Potato virus X  NA              12183      418    418   86%   4e-146 98.06  237        AAN04482.1       
coat protein [Potato virus X]                                     Potato virus X  NA              12183      418    418   86%   4e-146 98.06  237        ALJ33083.1       
coat protein [Potato virus X]                                     Potato virus X  NA              12183      418    418   86%   4e-146 97.57  237        CAA82535.1       
coat protein [Potato virus X]                                     Potato virus X  NA              12183      418    418   86%   4e-146 98.06  237        ALJ33108.1       
coat protein [Potato virus X]                                     Potato virus X  NA              12183      418    418   86%   5e-146 97.57  237        QTU67864.1       
CP [Potato virus X]                                               Potato virus X  NA              12183      418    418   86%   5e-146 97.57  237        QPD01696.1       
coat protein [Potato virus X]                                     Potato virus X  NA              12183      418    418   86%   5e-146 97.57  237        QTU68884.1       
coat protein [Potato virus X]                                     Potato virus X  NA              12183      418    418   86%   5e-146 97.57  237        ALJ33094.1       
coat protein [Potato virus X]                                     Potato virus X  NA              12183      417    417   86%   8e-146 97.57  237        ADC52428.1       
coat protein [Potato virus X]                                     Potato virus X  NA              12183      417    417   86%   8e-146 97.09  237        QTU68479.1       
ORF5 [Potato virus X]                                             Potato virus X  NA              12183      417    417   86%   8e-146 98.06  237        QTW21073.1       
coat protein [Potato virus X]                                     Potato virus X  NA              12183      417    417   86%   9e-146 98.06  237        QCT80530.1       
coat protein [Potato virus X]                                     Potato virus X  NA              12183      417    417   86%   9e-146 97.09  237        QTU69334.1       
capsid protein [Potato virus X]                                   Potato virus X  NA              12183      417    417   86%   9e-146 98.06  237        QEE83696.1       


Alignments:

>coat protein [Potato virus X]
Sequence ID: ACE60565.1 Length: 237
>coat protein [Expression vector pCaPVX100]
Sequence ID: AII77185.1 Length: 237
>coat protein [Expression vector pCaPVX440]
Sequence ID: AII77190.1 Length: 237 
Range 1: 32 to 237

Score:421 bits(1083), Expect:2e-147, 
Method:Compositional matrix adjust., 
Identities:203/206(99%), Positives:203/206(98%), Gaps:0/206(0%)

Query  94   LFTIPDGDFFSTARAIVASNAVATNEDLSKIEAIWKDMKVPTDTMAQAAWDLVRHCADVG  273
            LFTIPDGDFFSTARAIVASNAVATNEDLSKIEAIWKDMKVPTDTMAQAAWDLVRHCADVG
Sbjct  32   LFTIPDGDFFSTARAIVASNAVATNEDLSKIEAIWKDMKVPTDTMAQAAWDLVRHCADVG  91

Query  274  SSAQTEMIDTGPYSNGISRARLAAAIKEVCTLRQFCMKYAPVVWNWMLTNNSPPANWQAQ  453
            SSAQTEMIDTGPYSNGISRARLAAAIKEVCTLRQFCMKYAPVVWNWMLTNNSPPANWQAQ
Sbjct  92   SSAQTEMIDTGPYSNGISRARLAAAIKEVCTLRQFCMKYAPVVWNWMLTNNSPPANWQAQ  151

Query  454  GFKPEHKFAAFDFFNGVTNPAAIMPKEGLIRPPSEAEMNAAQTAAFVKITKARAQSNDFA  633
            GFKPEHKFAAFDFFNGVTNPAAIMPKEGLIRPPSEAEMNAAQTAAFVKITKARAQSNDFA
Sbjct  152  GFKPEHKFAAFDFFNGVTNPAAIMPKEGLIRPPSEAEMNAAQTAAFVKITKARAQSNDFA  211

Query  634  SLDAAVTRGRITGTTTAEAVSLSPPP  711
            SLDAAVTRGRITGTTTAEAV   PPP
Sbjct  212  SLDAAVTRGRITGTTTAEAVVTLPPP  237


>capsid protein [Potato virus X]
Sequence ID: WWO58356.1 Length: 237
Range 1: 32 to 237

Score:421 bits(1082), Expect:3e-147, 
Method:Compositional matrix adjust., 
Identities:203/206(99%), Positives:203/206(98%), Gaps:0/206(0%)

Query  94   LFTIPDGDFFSTARAIVASNAVATNEDLSKIEAIWKDMKVPTDTMAQAAWDLVRHCADVG  273
            LFTIPDGDFFSTARAIVASNAVATNEDLSKIEAIWKDMKVPTDTMAQAAWDLVRHCADVG
Sbjct  32   LFTIPDGDFFSTARAIVASNAVATNEDLSKIEAIWKDMKVPTDTMAQAAWDLVRHCADVG  91

Query  274  SSAQTEMIDTGPYSNGISRARLAAAIKEVCTLRQFCMKYAPVVWNWMLTNNSPPANWQAQ  453
            SSAQTEMIDTGPYSNGISRARLAAAIKEVCTLRQFCMKYAPVVWNWMLTNNSPPANWQAQ
Sbjct  92   SSAQTEMIDTGPYSNGISRARLAAAIKEVCTLRQFCMKYAPVVWNWMLTNNSPPANWQAQ  151

Query  454  GFKPEHKFAAFDFFNGVTNPAAIMPKEGLIRPPSEAEMNAAQTAAFVKITKARAQSNDFA  633
            GFKPEHKFAAFDFFNGVTNPAAIMPKEGLIRPPSEAEMNAAQTAAFVKITKARAQSNDFA
Sbjct  152  GFKPEHKFAAFDFFNGVTNPAAIMPKEGLIRPPSEAEMNAAQTAAFVKITKARAQSNDFA  211

Query  634  SLDAAVTRGRITGTTTAEAVSLSPPP  711
            SLDAAVTRGRITGTTTAEAV   PPP
Sbjct  212  SLDAAVTRGRITGTTTAEAVVTLPPP  237


>coat protein [Potato virus X]
Sequence ID: AAF70333.1 Length: 237
>coat protein [Potato virus X]
Sequence ID: QKO24281.1 Length: 237
>coat protein [Potato virus X]
Sequence ID: QTU68824.1 Length: 237 
Range 1: 32 to 237

Score:421 bits(1082), Expect:3e-147, 
Method:Compositional matrix adjust., 
Identities:203/206(99%), Positives:203/206(98%), Gaps:0/206(0%)

Query  94   LFTIPDGDFFSTARAIVASNAVATNEDLSKIEAIWKDMKVPTDTMAQAAWDLVRHCADVG  273
            LFTIPDGDFFSTARAIVASNAVATNEDLSKIEAIWKDMKVPTDTMAQAAWDLVRHCADVG
Sbjct  32   LFTIPDGDFFSTARAIVASNAVATNEDLSKIEAIWKDMKVPTDTMAQAAWDLVRHCADVG  91

Query  274  SSAQTEMIDTGPYSNGISRARLAAAIKEVCTLRQFCMKYAPVVWNWMLTNNSPPANWQAQ  453
            SSAQTEMIDTGPYSNGISRARLAAAIKEVCTLRQFCMKYAPVVWNWMLTNNSPPANWQAQ
Sbjct  92   SSAQTEMIDTGPYSNGISRARLAAAIKEVCTLRQFCMKYAPVVWNWMLTNNSPPANWQAQ  151

Query  454  GFKPEHKFAAFDFFNGVTNPAAIMPKEGLIRPPSEAEMNAAQTAAFVKITKARAQSNDFA  633
            GFKPEHKFAAFDFFNGVTNPAAIMPKEGLIRPPSEAEMNAAQTAAFVKITKARAQSNDFA
Sbjct  152  GFKPEHKFAAFDFFNGVTNPAAIMPKEGLIRPPSEAEMNAAQTAAFVKITKARAQSNDFA  211

Query  634  SLDAAVTRGRITGTTTAEAVSLSPPP  711
            SLDAAVTRGRITGTTTAEAV   PPP
Sbjct  212  SLDAAVTRGRITGTTTAEAVVTLPPP  237


>capsid protein [Potato virus X]
Sequence ID: QWT83685.1 Length: 237
Range 1: 32 to 237

Score:421 bits(1082), Expect:3e-147, 
Method:Compositional matrix adjust., 
Identities:203/206(99%), Positives:203/206(98%), Gaps:0/206(0%)

Query  94   LFTIPDGDFFSTARAIVASNAVATNEDLSKIEAIWKDMKVPTDTMAQAAWDLVRHCADVG  273
            LFTIPDGDFFSTARAIVASNAVATNEDLSKIEAIWKDMKVPTDTMAQAAWDLVRHCADVG
Sbjct  32   LFTIPDGDFFSTARAIVASNAVATNEDLSKIEAIWKDMKVPTDTMAQAAWDLVRHCADVG  91

Query  274  SSAQTEMIDTGPYSNGISRARLAAAIKEVCTLRQFCMKYAPVVWNWMLTNNSPPANWQAQ  453
            SSAQTEMIDTGPYSNGISRARLAAAIKEVCTLRQFCMKYAPVVWNWMLTNNSPPANWQAQ
Sbjct  92   SSAQTEMIDTGPYSNGISRARLAAAIKEVCTLRQFCMKYAPVVWNWMLTNNSPPANWQAQ  151

Query  454  GFKPEHKFAAFDFFNGVTNPAAIMPKEGLIRPPSEAEMNAAQTAAFVKITKARAQSNDFA  633
            GFKPEHKFAAFDFFNGVTNPAAIMPKEGLIRPPSEAEMNAAQTAAFVKITKARAQSNDFA
Sbjct  152  GFKPEHKFAAFDFFNGVTNPAAIMPKEGLIRPPSEAEMNAAQTAAFVKITKARAQSNDFA  211

Query  634  SLDAAVTRGRITGTTTAEAVSLSPPP  711
            SLDAAVTRGRITGTTTAEAV   PPP
Sbjct  212  SLDAAVTRGRITGTTTAEAVVTLPPP  237


>coat protein [Potato virus X]
Sequence ID: BAJ12055.1 Length: 237
Range 1: 32 to 237

Score:421 bits(1082), Expect:3e-147, 
Method:Compositional matrix adjust., 
Identities:203/206(99%), Positives:203/206(98%), Gaps:0/206(0%)

Query  94   LFTIPDGDFFSTARAIVASNAVATNEDLSKIEAIWKDMKVPTDTMAQAAWDLVRHCADVG  273
            LFTIPDGDFFSTARAIVASNAVATNEDLSKIEAIWKDMKVPTDTMAQAAWDLVRHCADVG
Sbjct  32   LFTIPDGDFFSTARAIVASNAVATNEDLSKIEAIWKDMKVPTDTMAQAAWDLVRHCADVG  91

Query  274  SSAQTEMIDTGPYSNGISRARLAAAIKEVCTLRQFCMKYAPVVWNWMLTNNSPPANWQAQ  453
            SSAQTEMIDTGPYSNGISRARLAAAIKEVCTLRQFCMKYAPVVWNWMLTNNSPPANWQAQ
Sbjct  92   SSAQTEMIDTGPYSNGISRARLAAAIKEVCTLRQFCMKYAPVVWNWMLTNNSPPANWQAQ  151

Query  454  GFKPEHKFAAFDFFNGVTNPAAIMPKEGLIRPPSEAEMNAAQTAAFVKITKARAQSNDFA  633
            GFKPEHKFAAFDFFNGVTNPAAIMPKEGLIRPPSEAEMNAAQTAAFVKITKARAQSNDFA
Sbjct  152  GFKPEHKFAAFDFFNGVTNPAAIMPKEGLIRPPSEAEMNAAQTAAFVKITKARAQSNDFA  211

Query  634  SLDAAVTRGRITGTTTAEAVSLSPPP  711
            SLDAAVTRGRITGTTTAEAV   PPP
Sbjct  212  SLDAAVTRGRITGTTTAEAVVTLPPP  237


>coat protein [Potato virus X]
Sequence ID: QTU68329.1 Length: 237
Range 1: 32 to 237

Score:421 bits(1082), Expect:3e-147, 
Method:Compositional matrix adjust., 
Identities:203/206(99%), Positives:203/206(98%), Gaps:0/206(0%)

Query  94   LFTIPDGDFFSTARAIVASNAVATNEDLSKIEAIWKDMKVPTDTMAQAAWDLVRHCADVG  273
            LFTIPDGDFFSTARAIVASNAVATNEDLSKIEAIWKDMKVPTDTMAQAAWDLVRHCADVG
Sbjct  32   LFTIPDGDFFSTARAIVASNAVATNEDLSKIEAIWKDMKVPTDTMAQAAWDLVRHCADVG  91

Query  274  SSAQTEMIDTGPYSNGISRARLAAAIKEVCTLRQFCMKYAPVVWNWMLTNNSPPANWQAQ  453
            SSAQTEMIDTGPYSNGISRARLAAAIKEVCTLRQFCMKYAPVVWNWMLTNNSPPANWQAQ
Sbjct  92   SSAQTEMIDTGPYSNGISRARLAAAIKEVCTLRQFCMKYAPVVWNWMLTNNSPPANWQAQ  151

Query  454  GFKPEHKFAAFDFFNGVTNPAAIMPKEGLIRPPSEAEMNAAQTAAFVKITKARAQSNDFA  633
            GFKPEHKFAAFDFFNGVTNPAAIMPKEGLIRPPSEAEMNAAQTAAFVKITKARAQSNDFA
Sbjct  152  GFKPEHKFAAFDFFNGVTNPAAIMPKEGLIRPPSEAEMNAAQTAAFVKITKARAQSNDFA  211

Query  634  SLDAAVTRGRITGTTTAEAVSLSPPP  711
            SLDAAVTRGRITGTTTAEAV   PPP
Sbjct  212  SLDAAVTRGRITGTTTAEAVVTLPPP  237


>coat protein [Potato virus X]
Sequence ID: QTU90386.1 Length: 237
Range 1: 32 to 237

Score:421 bits(1082), Expect:3e-147, 
Method:Compositional matrix adjust., 
Identities:203/206(99%), Positives:203/206(98%), Gaps:0/206(0%)

Query  94   LFTIPDGDFFSTARAIVASNAVATNEDLSKIEAIWKDMKVPTDTMAQAAWDLVRHCADVG  273
            LFTIPDGDFFSTARAIVASNAVATNEDLSKIEAIWKDMKVPTDTMAQAAWDLVRHCADVG
Sbjct  32   LFTIPDGDFFSTARAIVASNAVATNEDLSKIEAIWKDMKVPTDTMAQAAWDLVRHCADVG  91

Query  274  SSAQTEMIDTGPYSNGISRARLAAAIKEVCTLRQFCMKYAPVVWNWMLTNNSPPANWQAQ  453
            SSAQTEMIDTGPYSNGISRARLAAAIKEVCTLRQFCMKYAPVVWNWMLTNNSPPANWQAQ
Sbjct  92   SSAQTEMIDTGPYSNGISRARLAAAIKEVCTLRQFCMKYAPVVWNWMLTNNSPPANWQAQ  151

Query  454  GFKPEHKFAAFDFFNGVTNPAAIMPKEGLIRPPSEAEMNAAQTAAFVKITKARAQSNDFA  633
            GFKPEHKFAAFDFFNGVTNPAAIMPKEGLIRPPSEAEMNAAQTAAFVKITKARAQSNDFA
Sbjct  152  GFKPEHKFAAFDFFNGVTNPAAIMPKEGLIRPPSEAEMNAAQTAAFVKITKARAQSNDFA  211

Query  634  SLDAAVTRGRITGTTTAEAVSLSPPP  711
            SLDAAVTRGRITGTTTAEAV   PPP
Sbjct  212  SLDAAVTRGRITGTTTAEAVVTLPPP  237


>coat protein [Potato virus X]
Sequence ID: QJF11924.1 Length: 237
Range 1: 32 to 237

Score:421 bits(1082), Expect:3e-147, 
Method:Compositional matrix adjust., 
Identities:203/206(99%), Positives:203/206(98%), Gaps:0/206(0%)

Query  94   LFTIPDGDFFSTARAIVASNAVATNEDLSKIEAIWKDMKVPTDTMAQAAWDLVRHCADVG  273
            LFTIPDGDFFSTARAIVASNAVATNEDLSKIEAIWKDMKVPTDTMAQAAWDLVRHCADVG
Sbjct  32   LFTIPDGDFFSTARAIVASNAVATNEDLSKIEAIWKDMKVPTDTMAQAAWDLVRHCADVG  91

Query  274  SSAQTEMIDTGPYSNGISRARLAAAIKEVCTLRQFCMKYAPVVWNWMLTNNSPPANWQAQ  453
            SSAQTEMIDTGPYSNGISRARLAAAIKEVCTLRQFCMKYAPVVWNWMLTNNSPPANWQAQ
Sbjct  92   SSAQTEMIDTGPYSNGISRARLAAAIKEVCTLRQFCMKYAPVVWNWMLTNNSPPANWQAQ  151

Query  454  GFKPEHKFAAFDFFNGVTNPAAIMPKEGLIRPPSEAEMNAAQTAAFVKITKARAQSNDFA  633
            GFKPEHKFAAFDFFNGVTNPAAIMPKEGLIRPPSEAEMNAAQTAAFVKITKARAQSNDFA
Sbjct  152  GFKPEHKFAAFDFFNGVTNPAAIMPKEGLIRPPSEAEMNAAQTAAFVKITKARAQSNDFA  211

Query  634  SLDAAVTRGRITGTTTAEAVSLSPPP  711
            SLDAAVTRGRITGTTTAEAV   PPP
Sbjct  212  SLDAAVTRGRITGTTTAEAVVTLPPP  237


>coat protein [Potato virus X]
Sequence ID: QTU69159.1 Length: 237
>coat protein [Potato virus X]
Sequence ID: QTU69164.1 Length: 237 
Range 1: 32 to 237

Score:421 bits(1082), Expect:3e-147, 
Method:Compositional matrix adjust., 
Identities:203/206(99%), Positives:203/206(98%), Gaps:0/206(0%)

Query  94   LFTIPDGDFFSTARAIVASNAVATNEDLSKIEAIWKDMKVPTDTMAQAAWDLVRHCADVG  273
            LFTIPDGDFFSTARAIVASNAVATNEDLSKIEAIWKDMKVPTDTMAQAAWDLVRHCADVG
Sbjct  32   LFTIPDGDFFSTARAIVASNAVATNEDLSKIEAIWKDMKVPTDTMAQAAWDLVRHCADVG  91

Query  274  SSAQTEMIDTGPYSNGISRARLAAAIKEVCTLRQFCMKYAPVVWNWMLTNNSPPANWQAQ  453
            SSAQTEMIDTGPYSNGISRARLAAAIKEVCTLRQFCMKYAPVVWNWMLTNNSPPANWQAQ
Sbjct  92   SSAQTEMIDTGPYSNGISRARLAAAIKEVCTLRQFCMKYAPVVWNWMLTNNSPPANWQAQ  151

Query  454  GFKPEHKFAAFDFFNGVTNPAAIMPKEGLIRPPSEAEMNAAQTAAFVKITKARAQSNDFA  633
            GFKPEHKFAAFDFFNGVTNPAAIMPKEGLIRPPSEAEMNAAQTAAFVKITKARAQSNDFA
Sbjct  152  GFKPEHKFAAFDFFNGVTNPAAIMPKEGLIRPPSEAEMNAAQTAAFVKITKARAQSNDFA  211

Query  634  SLDAAVTRGRITGTTTAEAVSLSPPP  711
            SLDAAVTRGRITGTTTAEAV   PPP
Sbjct  212  SLDAAVTRGRITGTTTAEAVVTLPPP  237


>coat protein [Potato virus X]
Sequence ID: BAB83126.1 Length: 237
Range 1: 32 to 237

Score:421 bits(1082), Expect:3e-147, 
Method:Compositional matrix adjust., 
Identities:203/206(99%), Positives:203/206(98%), Gaps:0/206(0%)

Query  94   LFTIPDGDFFSTARAIVASNAVATNEDLSKIEAIWKDMKVPTDTMAQAAWDLVRHCADVG  273
            LFTIPDGDFFSTARAIVASNAVATNEDLSKIEAIWKDMKVPTDTMAQAAWDLVRHCADVG
Sbjct  32   LFTIPDGDFFSTARAIVASNAVATNEDLSKIEAIWKDMKVPTDTMAQAAWDLVRHCADVG  91

Query  274  SSAQTEMIDTGPYSNGISRARLAAAIKEVCTLRQFCMKYAPVVWNWMLTNNSPPANWQAQ  453
            SSAQTEMIDTGPYSNGISRARLAAAIKEVCTLRQFCMKYAPVVWNWMLTNNSPPANWQAQ
Sbjct  92   SSAQTEMIDTGPYSNGISRARLAAAIKEVCTLRQFCMKYAPVVWNWMLTNNSPPANWQAQ  151

Query  454  GFKPEHKFAAFDFFNGVTNPAAIMPKEGLIRPPSEAEMNAAQTAAFVKITKARAQSNDFA  633
            GFKPEHKFAAFDFFNGVTNPAAIMPKEGLIRPPSEAEMNAAQTAAFVKITKARAQSNDFA
Sbjct  152  GFKPEHKFAAFDFFNGVTNPAAIMPKEGLIRPPSEAEMNAAQTAAFVKITKARAQSNDFA  211

Query  634  SLDAAVTRGRITGTTTAEAVSLSPPP  711
            SLDAAVTRGRITGTTTAEAV   PPP
Sbjct  212  SLDAAVTRGRITGTTTAEAVVTLPPP  237


>coat protein [Potato virus X]
Sequence ID: ADA57758.1 Length: 237
>coat protein [Potato virus X]
Sequence ID: ADA57762.1 Length: 237 
Range 1: 32 to 237

Score:421 bits(1082), Expect:3e-147, 
Method:Compositional matrix adjust., 
Identities:203/206(99%), Positives:203/206(98%), Gaps:0/206(0%)

Query  94   LFTIPDGDFFSTARAIVASNAVATNEDLSKIEAIWKDMKVPTDTMAQAAWDLVRHCADVG  273
            LFTIPDGDFFSTARAIVASNAVATNEDLSKIEAIWKDMKVPTDTMAQAAWDLVRHCADVG
Sbjct  32   LFTIPDGDFFSTARAIVASNAVATNEDLSKIEAIWKDMKVPTDTMAQAAWDLVRHCADVG  91

Query  274  SSAQTEMIDTGPYSNGISRARLAAAIKEVCTLRQFCMKYAPVVWNWMLTNNSPPANWQAQ  453
            SSAQTEMIDTGPYSNGISRARLAAAIKEVCTLRQFCMKYAPVVWNWMLTNNSPPANWQAQ
Sbjct  92   SSAQTEMIDTGPYSNGISRARLAAAIKEVCTLRQFCMKYAPVVWNWMLTNNSPPANWQAQ  151

Query  454  GFKPEHKFAAFDFFNGVTNPAAIMPKEGLIRPPSEAEMNAAQTAAFVKITKARAQSNDFA  633
            GFKPEHKFAAFDFFNGVTNPAAIMPKEGLIRPPSEAEMNAAQTAAFVKITKARAQSNDFA
Sbjct  152  GFKPEHKFAAFDFFNGVTNPAAIMPKEGLIRPPSEAEMNAAQTAAFVKITKARAQSNDFA  211

Query  634  SLDAAVTRGRITGTTTAEAVSLSPPP  711
            SLDAAVTRGRITGTTTAEAV   PPP
Sbjct  212  SLDAAVTRGRITGTTTAEAVVTLPPP  237


>capsid protein [Potato virus X]
Sequence ID: AIC77185.1 Length: 237
Range 1: 32 to 237

Score:421 bits(1082), Expect:3e-147, 
Method:Compositional matrix adjust., 
Identities:203/206(99%), Positives:203/206(98%), Gaps:0/206(0%)

Query  94   LFTIPDGDFFSTARAIVASNAVATNEDLSKIEAIWKDMKVPTDTMAQAAWDLVRHCADVG  273
            LFTIPDGDFFSTARAIVASNAVATNEDLSKIEAIWKDMKVPTDTMAQAAWDLVRHCADVG
Sbjct  32   LFTIPDGDFFSTARAIVASNAVATNEDLSKIEAIWKDMKVPTDTMAQAAWDLVRHCADVG  91

Query  274  SSAQTEMIDTGPYSNGISRARLAAAIKEVCTLRQFCMKYAPVVWNWMLTNNSPPANWQAQ  453
            SSAQTEMIDTGPYSNGISRARLAAAIKEVCTLRQFCMKYAPVVWNWMLTNNSPPANWQAQ
Sbjct  92   SSAQTEMIDTGPYSNGISRARLAAAIKEVCTLRQFCMKYAPVVWNWMLTNNSPPANWQAQ  151

Query  454  GFKPEHKFAAFDFFNGVTNPAAIMPKEGLIRPPSEAEMNAAQTAAFVKITKARAQSNDFA  633
            GFKPEHKFAAFDFFNGVTNPAAIMPKEGLIRPPSEAEMNAAQTAAFVKITKARAQSNDFA
Sbjct  152  GFKPEHKFAAFDFFNGVTNPAAIMPKEGLIRPPSEAEMNAAQTAAFVKITKARAQSNDFA  211

Query  634  SLDAAVTRGRITGTTTAEAVSLSPPP  711
            SLDAAVTRGRITGTTTAEAV   PPP
Sbjct  212  SLDAAVTRGRITGTTTAEAVVTLPPP  237


>coat protein [Potato virus X]
Sequence ID: ACJ68409.1 Length: 237
Range 1: 32 to 237

Score:421 bits(1082), Expect:4e-147, 
Method:Compositional matrix adjust., 
Identities:203/206(99%), Positives:203/206(98%), Gaps:0/206(0%)

Query  94   LFTIPDGDFFSTARAIVASNAVATNEDLSKIEAIWKDMKVPTDTMAQAAWDLVRHCADVG  273
            LFTIPDGDFFSTARAIVASNAVATNEDLSKIEAIWKDMKVPTDTMAQAAWDLVRHCADVG
Sbjct  32   LFTIPDGDFFSTARAIVASNAVATNEDLSKIEAIWKDMKVPTDTMAQAAWDLVRHCADVG  91

Query  274  SSAQTEMIDTGPYSNGISRARLAAAIKEVCTLRQFCMKYAPVVWNWMLTNNSPPANWQAQ  453
            SSAQTEMIDTGPYSNGISRARLAAAIKEVCTLRQFCMKYAPVVWNWMLTNNSPPANWQAQ
Sbjct  92   SSAQTEMIDTGPYSNGISRARLAAAIKEVCTLRQFCMKYAPVVWNWMLTNNSPPANWQAQ  151

Query  454  GFKPEHKFAAFDFFNGVTNPAAIMPKEGLIRPPSEAEMNAAQTAAFVKITKARAQSNDFA  633
            GFKPEHKFAAFDFFNGVTNPAAIMPKEGLIRPPSEAEMNAAQTAAFVKITKARAQSNDFA
Sbjct  152  GFKPEHKFAAFDFFNGVTNPAAIMPKEGLIRPPSEAEMNAAQTAAFVKITKARAQSNDFA  211

Query  634  SLDAAVTRGRITGTTTAEAVSLSPPP  711
            SLDAAVTRGRITGTTTAEAV   PPP
Sbjct  212  SLDAAVTRGRITGTTTAEAVVTLPPP  237


>coat protein [Potato virus X]
Sequence ID: YP_002332933.1 Length: 237
>RecName: Full=Coat protein; AltName: Full=Capsid protein; Short=CP [Potato virus X (strain X3)]
Sequence ID: P17782.1 Length: 237
>capsid protein [Potato virus X]
Sequence ID: AAF13450.1 Length: 237
>coat protein [Potato virus X]
Sequence ID: AAG12336.1 Length: 237
>coat protein [Potato virus X]
Sequence ID: ABP87984.1 Length: 237
>capsid protein [Potato virus X]
Sequence ID: ABU49590.1 Length: 237
>coat protein [Potato virus X]
Sequence ID: ADA57747.1 Length: 237 
Range 1: 32 to 237

Score:421 bits(1082), Expect:4e-147, 
Method:Compositional matrix adjust., 
Identities:203/206(99%), Positives:203/206(98%), Gaps:0/206(0%)

Query  94   LFTIPDGDFFSTARAIVASNAVATNEDLSKIEAIWKDMKVPTDTMAQAAWDLVRHCADVG  273
            LFTIPDGDFFSTARAIVASNAVATNEDLSKIEAIWKDMKVPTDTMAQAAWDLVRHCADVG
Sbjct  32   LFTIPDGDFFSTARAIVASNAVATNEDLSKIEAIWKDMKVPTDTMAQAAWDLVRHCADVG  91

Query  274  SSAQTEMIDTGPYSNGISRARLAAAIKEVCTLRQFCMKYAPVVWNWMLTNNSPPANWQAQ  453
            SSAQTEMIDTGPYSNGISRARLAAAIKEVCTLRQFCMKYAPVVWNWMLTNNSPPANWQAQ
Sbjct  92   SSAQTEMIDTGPYSNGISRARLAAAIKEVCTLRQFCMKYAPVVWNWMLTNNSPPANWQAQ  151

Query  454  GFKPEHKFAAFDFFNGVTNPAAIMPKEGLIRPPSEAEMNAAQTAAFVKITKARAQSNDFA  633
            GFKPEHKFAAFDFFNGVTNPAAIMPKEGLIRPPSEAEMNAAQTAAFVKITKARAQSNDFA
Sbjct  152  GFKPEHKFAAFDFFNGVTNPAAIMPKEGLIRPPSEAEMNAAQTAAFVKITKARAQSNDFA  211

Query  634  SLDAAVTRGRITGTTTAEAVSLSPPP  711
            SLDAAVTRGRITGTTTAEAV   PPP
Sbjct  212  SLDAAVTRGRITGTTTAEAVVTLPPP  237


>capsid protein [Potato virus X]
Sequence ID: UOF93347.1 Length: 237
>capsid protein [Potato virus X]
Sequence ID: WNS50469.1 Length: 237
>capsid protein [Potato virus X]
Sequence ID: XDO56427.1 Length: 237 
Range 1: 32 to 237

Score:421 bits(1081), Expect:4e-147, 
Method:Compositional matrix adjust., 
Identities:203/206(99%), Positives:203/206(98%), Gaps:0/206(0%)

Query  94   LFTIPDGDFFSTARAIVASNAVATNEDLSKIEAIWKDMKVPTDTMAQAAWDLVRHCADVG  273
            LFTIPDGDFFSTARAIVASNAVATNEDLSKIEAIWKDMKVPTDTMAQAAWDLVRHCADVG
Sbjct  32   LFTIPDGDFFSTARAIVASNAVATNEDLSKIEAIWKDMKVPTDTMAQAAWDLVRHCADVG  91

Query  274  SSAQTEMIDTGPYSNGISRARLAAAIKEVCTLRQFCMKYAPVVWNWMLTNNSPPANWQAQ  453
            SSAQTEMIDTGPYSNGISRARLAAAIKEVCTLRQFCMKYAPVVWNWMLTNNSPPANWQAQ
Sbjct  92   SSAQTEMIDTGPYSNGISRARLAAAIKEVCTLRQFCMKYAPVVWNWMLTNNSPPANWQAQ  151

Query  454  GFKPEHKFAAFDFFNGVTNPAAIMPKEGLIRPPSEAEMNAAQTAAFVKITKARAQSNDFA  633
            GFKPEHKFAAFDFFNGVTNPAAIMPKEGLIRPPSEAEMNAAQTAAFVKITKARAQSNDFA
Sbjct  152  GFKPEHKFAAFDFFNGVTNPAAIMPKEGLIRPPSEAEMNAAQTAAFVKITKARAQSNDFA  211

Query  634  SLDAAVTRGRITGTTTAEAVSLSPPP  711
            SLDAAVTRGRITGTTTAEAV   PPP
Sbjct  212  SLDAAVTRGRITGTTTAEAVVTLPPP  237


>coat protein [Potato virus X]
Sequence ID: QTC11077.1 Length: 237
Range 1: 32 to 237

Score:421 bits(1081), Expect:4e-147, 
Method:Compositional matrix adjust., 
Identities:202/206(98%), Positives:203/206(98%), Gaps:0/206(0%)

Query  94   LFTIPDGDFFSTARAIVASNAVATNEDLSKIEAIWKDMKVPTDTMAQAAWDLVRHCADVG  273
            LFTIPDGDFFSTARAIVASNAVATNEDLSKIEAIWKDMKVPTDTMAQAAWDLVRHCADVG
Sbjct  32   LFTIPDGDFFSTARAIVASNAVATNEDLSKIEAIWKDMKVPTDTMAQAAWDLVRHCADVG  91

Query  274  SSAQTEMIDTGPYSNGISRARLAAAIKEVCTLRQFCMKYAPVVWNWMLTNNSPPANWQAQ  453
            SSAQTEMIDTGPYSNGISRARLAAAIKEVCTLRQFCMKYAPVVWNWMLTNNSPPANWQAQ
Sbjct  92   SSAQTEMIDTGPYSNGISRARLAAAIKEVCTLRQFCMKYAPVVWNWMLTNNSPPANWQAQ  151

Query  454  GFKPEHKFAAFDFFNGVTNPAAIMPKEGLIRPPSEAEMNAAQTAAFVKITKARAQSNDFA  633
            GFKPEHKFAAFDFFNGVTNPAAIMPKEGLIRPPSEAEMNAAQTAAFVKITKA+AQSNDFA
Sbjct  152  GFKPEHKFAAFDFFNGVTNPAAIMPKEGLIRPPSEAEMNAAQTAAFVKITKAKAQSNDFA  211

Query  634  SLDAAVTRGRITGTTTAEAVSLSPPP  711
            SLDAAVTRGRITGTTTAEAV   PPP
Sbjct  212  SLDAAVTRGRITGTTTAEAVVTLPPP  237


>coat protein, partial [Potato virus X]
Sequence ID: AGN48060.1 Length: 233
Range 1: 28 to 233

Score:421 bits(1081), Expect:4e-147, 
Method:Compositional matrix adjust., 
Identities:203/206(99%), Positives:203/206(98%), Gaps:0/206(0%)

Query  94   LFTIPDGDFFSTARAIVASNAVATNEDLSKIEAIWKDMKVPTDTMAQAAWDLVRHCADVG  273
            LFTIPDGDFFSTARAIVASNAVATNEDLSKIEAIWKDMKVPTDTMAQAAWDLVRHCADVG
Sbjct  28   LFTIPDGDFFSTARAIVASNAVATNEDLSKIEAIWKDMKVPTDTMAQAAWDLVRHCADVG  87

Query  274  SSAQTEMIDTGPYSNGISRARLAAAIKEVCTLRQFCMKYAPVVWNWMLTNNSPPANWQAQ  453
            SSAQTEMIDTGPYSNGISRARLAAAIKEVCTLRQFCMKYAPVVWNWMLTNNSPPANWQAQ
Sbjct  88   SSAQTEMIDTGPYSNGISRARLAAAIKEVCTLRQFCMKYAPVVWNWMLTNNSPPANWQAQ  147

Query  454  GFKPEHKFAAFDFFNGVTNPAAIMPKEGLIRPPSEAEMNAAQTAAFVKITKARAQSNDFA  633
            GFKPEHKFAAFDFFNGVTNPAAIMPKEGLIRPPSEAEMNAAQTAAFVKITKARAQSNDFA
Sbjct  148  GFKPEHKFAAFDFFNGVTNPAAIMPKEGLIRPPSEAEMNAAQTAAFVKITKARAQSNDFA  207

Query  634  SLDAAVTRGRITGTTTAEAVSLSPPP  711
            SLDAAVTRGRITGTTTAEAV   PPP
Sbjct  208  SLDAAVTRGRITGTTTAEAVVTLPPP  233


>coat protein [Potato virus X]
Sequence ID: QTU68049.1 Length: 237
Range 1: 32 to 237

Score:421 bits(1081), Expect:4e-147, 
Method:Compositional matrix adjust., 
Identities:203/206(99%), Positives:203/206(98%), Gaps:0/206(0%)

Query  94   LFTIPDGDFFSTARAIVASNAVATNEDLSKIEAIWKDMKVPTDTMAQAAWDLVRHCADVG  273
            LFTIPDGDFFSTARAIVASNAVATNEDLSKIEAIWKDMKVPTDTMAQAAWDLVRHCADVG
Sbjct  32   LFTIPDGDFFSTARAIVASNAVATNEDLSKIEAIWKDMKVPTDTMAQAAWDLVRHCADVG  91

Query  274  SSAQTEMIDTGPYSNGISRARLAAAIKEVCTLRQFCMKYAPVVWNWMLTNNSPPANWQAQ  453
            SSAQTEMIDTGPYSNGISRARLAAAIKEVCTLRQFCMKYAPVVWNWMLTNNSPPANWQAQ
Sbjct  92   SSAQTEMIDTGPYSNGISRARLAAAIKEVCTLRQFCMKYAPVVWNWMLTNNSPPANWQAQ  151

Query  454  GFKPEHKFAAFDFFNGVTNPAAIMPKEGLIRPPSEAEMNAAQTAAFVKITKARAQSNDFA  633
            GFKPEHKFAAFDFFNGVTNPAAIMPKEGLIRPPSEAEMNAAQTAAFVKITKARAQSNDFA
Sbjct  152  GFKPEHKFAAFDFFNGVTNPAAIMPKEGLIRPPSEAEMNAAQTAAFVKITKARAQSNDFA  211

Query  634  SLDAAVTRGRITGTTTAEAVSLSPPP  711
            SLDAAVTRGRITGTTTAEAV   PPP
Sbjct  212  SLDAAVTRGRITGTTTAEAVVTLPPP  237


>coat protein [Potato virus X]
Sequence ID: QTU68364.1 Length: 237
>coat protein [Potato virus X]
Sequence ID: QTU68429.1 Length: 237 
Range 1: 32 to 237

Score:421 bits(1081), Expect:4e-147, 
Method:Compositional matrix adjust., 
Identities:203/206(99%), Positives:203/206(98%), Gaps:0/206(0%)

Query  94   LFTIPDGDFFSTARAIVASNAVATNEDLSKIEAIWKDMKVPTDTMAQAAWDLVRHCADVG  273
            LFTIPDGDFFSTARAIVASNAVATNEDLSKIEAIWKDMKVPTDTMAQAAWDLVRHCADVG
Sbjct  32   LFTIPDGDFFSTARAIVASNAVATNEDLSKIEAIWKDMKVPTDTMAQAAWDLVRHCADVG  91

Query  274  SSAQTEMIDTGPYSNGISRARLAAAIKEVCTLRQFCMKYAPVVWNWMLTNNSPPANWQAQ  453
            SSAQTEMIDTGPYSNGISRARLAAAIKEVCTLRQFCMKYAPVVWNWMLTNNSPPANWQAQ
Sbjct  92   SSAQTEMIDTGPYSNGISRARLAAAIKEVCTLRQFCMKYAPVVWNWMLTNNSPPANWQAQ  151

Query  454  GFKPEHKFAAFDFFNGVTNPAAIMPKEGLIRPPSEAEMNAAQTAAFVKITKARAQSNDFA  633
            GFKPEHKFAAFDFFNGVTNPAAIMPKEGLIRPPSEAEMNAAQTAAFVKITKARAQSNDFA
Sbjct  152  GFKPEHKFAAFDFFNGVTNPAAIMPKEGLIRPPSEAEMNAAQTAAFVKITKARAQSNDFA  211

Query  634  SLDAAVTRGRITGTTTAEAVSLSPPP  711
            SLDAAVTRGRITGTTTAEAV   PPP
Sbjct  212  SLDAAVTRGRITGTTTAEAVVALPPP  237


>coat protein [Potato virus X]
Sequence ID: ALJ33117.1 Length: 237
Range 1: 32 to 237

Score:421 bits(1081), Expect:4e-147, 
Method:Compositional matrix adjust., 
Identities:203/206(99%), Positives:203/206(98%), Gaps:0/206(0%)

Query  94   LFTIPDGDFFSTARAIVASNAVATNEDLSKIEAIWKDMKVPTDTMAQAAWDLVRHCADVG  273
            LFTIPDGDFFSTARAIVASNAVATNEDLSKIEAIWKDMKVPTDTMAQAAWDLVRHCADVG
Sbjct  32   LFTIPDGDFFSTARAIVASNAVATNEDLSKIEAIWKDMKVPTDTMAQAAWDLVRHCADVG  91

Query  274  SSAQTEMIDTGPYSNGISRARLAAAIKEVCTLRQFCMKYAPVVWNWMLTNNSPPANWQAQ  453
            SSAQTEMIDTGPYSNGISRARLAAAIKEVCTLRQFCMKYAPVVWNWMLTNNSPPANWQAQ
Sbjct  92   SSAQTEMIDTGPYSNGISRARLAAAIKEVCTLRQFCMKYAPVVWNWMLTNNSPPANWQAQ  151

Query  454  GFKPEHKFAAFDFFNGVTNPAAIMPKEGLIRPPSEAEMNAAQTAAFVKITKARAQSNDFA  633
            GFKPEHKFAAFDFFNGVTNPAAIMPKEGLIRPPSEAEMNAAQTAAFVKITKARAQSNDFA
Sbjct  152  GFKPEHKFAAFDFFNGVTNPAAIMPKEGLIRPPSEAEMNAAQTAAFVKITKARAQSNDFA  211

Query  634  SLDAAVTRGRITGTTTAEAVSLSPPP  711
            SLDAAVTRGRITGTTTAEAV   PPP
Sbjct  212  SLDAAVTRGRITGTTTAEAVVTLPPP  237


>coat protein [Potato virus X]
Sequence ID: QTU67954.1 Length: 237
Range 1: 32 to 237

Score:421 bits(1081), Expect:4e-147, 
Method:Compositional matrix adjust., 
Identities:203/206(99%), Positives:203/206(98%), Gaps:0/206(0%)

Query  94   LFTIPDGDFFSTARAIVASNAVATNEDLSKIEAIWKDMKVPTDTMAQAAWDLVRHCADVG  273
            LFTIPDGDFFSTARAIVASNAVATNEDLSKIEAIWKDMKVPTDTMAQAAWDLVRHCADVG
Sbjct  32   LFTIPDGDFFSTARAIVASNAVATNEDLSKIEAIWKDMKVPTDTMAQAAWDLVRHCADVG  91

Query  274  SSAQTEMIDTGPYSNGISRARLAAAIKEVCTLRQFCMKYAPVVWNWMLTNNSPPANWQAQ  453
            SSAQTEMIDTGPYSNGISRARLAAAIKEVCTLRQFCMKYAPVVWNWMLTNNSPPANWQAQ
Sbjct  92   SSAQTEMIDTGPYSNGISRARLAAAIKEVCTLRQFCMKYAPVVWNWMLTNNSPPANWQAQ  151

Query  454  GFKPEHKFAAFDFFNGVTNPAAIMPKEGLIRPPSEAEMNAAQTAAFVKITKARAQSNDFA  633
            GFKPEHKFAAFDFFNGVTNPAAIMPKEGLIRPPSEAEMNAAQTAAFVKITKARAQSNDFA
Sbjct  152  GFKPEHKFAAFDFFNGVTNPAAIMPKEGLIRPPSEAEMNAAQTAAFVKITKARAQSNDFA  211

Query  634  SLDAAVTRGRITGTTTAEAVSLSPPP  711
            SLDAAVTRGRITGTTTAEAV   PPP
Sbjct  212  SLDAAVTRGRITGTTTAEAVVTLPPP  237


>coat protein [Potato virus X]
Sequence ID: ARO71476.1 Length: 237
Range 1: 32 to 237

Score:421 bits(1081), Expect:4e-147, 
Method:Compositional matrix adjust., 
Identities:203/206(99%), Positives:203/206(98%), Gaps:0/206(0%)

Query  94   LFTIPDGDFFSTARAIVASNAVATNEDLSKIEAIWKDMKVPTDTMAQAAWDLVRHCADVG  273
            LFTIPDGDFFSTARAIVASNAVATNEDLSKIEAIWKDMKVPTDTMAQAAWDLVRHCADVG
Sbjct  32   LFTIPDGDFFSTARAIVASNAVATNEDLSKIEAIWKDMKVPTDTMAQAAWDLVRHCADVG  91

Query  274  SSAQTEMIDTGPYSNGISRARLAAAIKEVCTLRQFCMKYAPVVWNWMLTNNSPPANWQAQ  453
            SSAQTEMIDTGPYSNGISRARLAAAIKEVCTLRQFCMKYAPVVWNWMLTNNSPPANWQAQ
Sbjct  92   SSAQTEMIDTGPYSNGISRARLAAAIKEVCTLRQFCMKYAPVVWNWMLTNNSPPANWQAQ  151

Query  454  GFKPEHKFAAFDFFNGVTNPAAIMPKEGLIRPPSEAEMNAAQTAAFVKITKARAQSNDFA  633
            GFKPEHKFAAFDFFNGVTNPAAIMPKEGLIRPPSEAEMNAAQTAAFVKITKARAQSNDFA
Sbjct  152  GFKPEHKFAAFDFFNGVTNPAAIMPKEGLIRPPSEAEMNAAQTAAFVKITKARAQSNDFA  211

Query  634  SLDAAVTRGRITGTTTAEAVSLSPPP  711
            SLDAAVTRGRITGTTTAEAV   PPP
Sbjct  212  SLDAAVTRGRITGTTTAEAVVTLPPP  237


>coat protein [Potato virus X]
Sequence ID: QTU69194.1 Length: 237
Range 1: 32 to 237

Score:421 bits(1081), Expect:4e-147, 
Method:Compositional matrix adjust., 
Identities:203/206(99%), Positives:203/206(98%), Gaps:0/206(0%)

Query  94   LFTIPDGDFFSTARAIVASNAVATNEDLSKIEAIWKDMKVPTDTMAQAAWDLVRHCADVG  273
            LFTIPDGDFFSTARAIVASNAVATNEDLSKIEAIWKDMKVPTDTMAQAAWDLVRHCADVG
Sbjct  32   LFTIPDGDFFSTARAIVASNAVATNEDLSKIEAIWKDMKVPTDTMAQAAWDLVRHCADVG  91

Query  274  SSAQTEMIDTGPYSNGISRARLAAAIKEVCTLRQFCMKYAPVVWNWMLTNNSPPANWQAQ  453
            SSAQTEMIDTGPYSNGISRARLAAAIKEVCTLRQFCMKYAPVVWNWMLTNNSPPANWQAQ
Sbjct  92   SSAQTEMIDTGPYSNGISRARLAAAIKEVCTLRQFCMKYAPVVWNWMLTNNSPPANWQAQ  151

Query  454  GFKPEHKFAAFDFFNGVTNPAAIMPKEGLIRPPSEAEMNAAQTAAFVKITKARAQSNDFA  633
            GFKPEHKFAAFDFFNGVTNPAAIMPKEGLIRPPSEAEMNAAQTAAFVKITKARAQSNDFA
Sbjct  152  GFKPEHKFAAFDFFNGVTNPAAIMPKEGLIRPPSEAEMNAAQTAAFVKITKARAQSNDFA  211

Query  634  SLDAAVTRGRITGTTTAEAVSLSPPP  711
            SLDAAVTRGRITGTTTAEAV   PPP
Sbjct  212  SLDAAVTRGRITGTTTAEAVVTLPPP  237


>coat protein [Potato virus X]
Sequence ID: AIL90363.1 Length: 237
Range 1: 32 to 237

Score:421 bits(1081), Expect:4e-147, 
Method:Compositional matrix adjust., 
Identities:202/206(98%), Positives:204/206(99%), Gaps:0/206(0%)

Query  94   LFTIPDGDFFSTARAIVASNAVATNEDLSKIEAIWKDMKVPTDTMAQAAWDLVRHCADVG  273
            LFTIPDGDFFSTARAIVASNAVATNEDLSKIEAIWKDMKVPTDTMAQAAWDLVRHCADVG
Sbjct  32   LFTIPDGDFFSTARAIVASNAVATNEDLSKIEAIWKDMKVPTDTMAQAAWDLVRHCADVG  91

Query  274  SSAQTEMIDTGPYSNGISRARLAAAIKEVCTLRQFCMKYAPVVWNWMLTNNSPPANWQAQ  453
            SSAQTEMIDTGPYSNGISRARLAAAIKEVCTLRQFCMKYAPVVWNWMLTNNSPPANWQAQ
Sbjct  92   SSAQTEMIDTGPYSNGISRARLAAAIKEVCTLRQFCMKYAPVVWNWMLTNNSPPANWQAQ  151

Query  454  GFKPEHKFAAFDFFNGVTNPAAIMPKEGLIRPPSEAEMNAAQTAAFVKITKARAQSNDFA  633
            GFKPEHKFAAFDFFNGVTNPAAIMPKEGLIRPPSEAEMNAAQTAAFVKITKARAQSNDFA
Sbjct  152  GFKPEHKFAAFDFFNGVTNPAAIMPKEGLIRPPSEAEMNAAQTAAFVKITKARAQSNDFA  211

Query  634  SLDAAVTRGRITGTTTAEAVSLSPPP  711
            S+DAAVTRGRITGTTTAEAV + PPP
Sbjct  212  SIDAAVTRGRITGTTTAEAVVILPPP  237


>capsid protein, partial [Potato virus X]
Sequence ID: AHE41727.1 Length: 241
Range 1: 34 to 239

Score:421 bits(1081), Expect:4e-147, 
Method:Compositional matrix adjust., 
Identities:203/206(99%), Positives:203/206(98%), Gaps:0/206(0%)

Query  94   LFTIPDGDFFSTARAIVASNAVATNEDLSKIEAIWKDMKVPTDTMAQAAWDLVRHCADVG  273
            LFTIPDGDFFSTARAIVASNAVATNEDLSKIEAIWKDMKVPTDTMAQAAWDLVRHCADVG
Sbjct  34   LFTIPDGDFFSTARAIVASNAVATNEDLSKIEAIWKDMKVPTDTMAQAAWDLVRHCADVG  93

Query  274  SSAQTEMIDTGPYSNGISRARLAAAIKEVCTLRQFCMKYAPVVWNWMLTNNSPPANWQAQ  453
            SSAQTEMIDTGPYSNGISRARLAAAIKEVCTLRQFCMKYAPVVWNWMLTNNSPPANWQAQ
Sbjct  94   SSAQTEMIDTGPYSNGISRARLAAAIKEVCTLRQFCMKYAPVVWNWMLTNNSPPANWQAQ  153

Query  454  GFKPEHKFAAFDFFNGVTNPAAIMPKEGLIRPPSEAEMNAAQTAAFVKITKARAQSNDFA  633
            GFKPEHKFAAFDFFNGVTNPAAIMPKEGLIRPPSEAEMNAAQTAAFVKITKARAQSNDFA
Sbjct  154  GFKPEHKFAAFDFFNGVTNPAAIMPKEGLIRPPSEAEMNAAQTAAFVKITKARAQSNDFA  213

Query  634  SLDAAVTRGRITGTTTAEAVSLSPPP  711
            SLDAAVTRGRITGTTTAEAV   PPP
Sbjct  214  SLDAAVTRGRITGTTTAEAVVTLPPP  239


>coat protein [Potato virus X]
Sequence ID: AIL49078.1 Length: 237
Range 1: 32 to 237

Score:421 bits(1081), Expect:4e-147, 
Method:Compositional matrix adjust., 
Identities:202/206(98%), Positives:203/206(98%), Gaps:0/206(0%)

Query  94   LFTIPDGDFFSTARAIVASNAVATNEDLSKIEAIWKDMKVPTDTMAQAAWDLVRHCADVG  273
            LFTIPDGDFFSTARAIVASNAVATNEDLSKIEAIWKDMKVPTDTMAQAAWDLVRHCADVG
Sbjct  32   LFTIPDGDFFSTARAIVASNAVATNEDLSKIEAIWKDMKVPTDTMAQAAWDLVRHCADVG  91

Query  274  SSAQTEMIDTGPYSNGISRARLAAAIKEVCTLRQFCMKYAPVVWNWMLTNNSPPANWQAQ  453
            SSAQTEMIDTGPYSNGISRARLAAAIKEVCTLRQFCMKYAPVVWNWMLTNNSPPANWQAQ
Sbjct  92   SSAQTEMIDTGPYSNGISRARLAAAIKEVCTLRQFCMKYAPVVWNWMLTNNSPPANWQAQ  151

Query  454  GFKPEHKFAAFDFFNGVTNPAAIMPKEGLIRPPSEAEMNAAQTAAFVKITKARAQSNDFA  633
            GFKPEHKFAAFDFFNGVTNPAAIMPKEGL+RPPSEAEMNAAQTAAFVKITKARAQSNDFA
Sbjct  152  GFKPEHKFAAFDFFNGVTNPAAIMPKEGLVRPPSEAEMNAAQTAAFVKITKARAQSNDFA  211

Query  634  SLDAAVTRGRITGTTTAEAVSLSPPP  711
            SLDAAVTRGRITGTTTAEAV   PPP
Sbjct  212  SLDAAVTRGRITGTTTAEAVVTLPPP  237


>coat protein [Potato virus X]
Sequence ID: ALI93731.1 Length: 237
>coat protein [Potato virus X]
Sequence ID: ALJ33074.1 Length: 237
>coat protein [Potato virus X]
Sequence ID: ALJ33116.1 Length: 237
>coat protein [Potato virus X]
Sequence ID: ALJ33120.1 Length: 237
>coat protein [Potato virus X]
Sequence ID: UXX19682.1 Length: 237 
Range 1: 32 to 237

Score:421 bits(1081), Expect:4e-147, 
Method:Compositional matrix adjust., 
Identities:202/206(98%), Positives:203/206(98%), Gaps:0/206(0%)

Query  94   LFTIPDGDFFSTARAIVASNAVATNEDLSKIEAIWKDMKVPTDTMAQAAWDLVRHCADVG  273
            LFTIPDGDFFSTARAIVASNAVATNEDLSKIEAIWKDMKVPTDTMAQAAWDLVRHCADVG
Sbjct  32   LFTIPDGDFFSTARAIVASNAVATNEDLSKIEAIWKDMKVPTDTMAQAAWDLVRHCADVG  91

Query  274  SSAQTEMIDTGPYSNGISRARLAAAIKEVCTLRQFCMKYAPVVWNWMLTNNSPPANWQAQ  453
            SSAQTEMIDTGPYSNGISRARLAAA+KEVCTLRQFCMKYAPVVWNWMLTNNSPPANWQAQ
Sbjct  92   SSAQTEMIDTGPYSNGISRARLAAAVKEVCTLRQFCMKYAPVVWNWMLTNNSPPANWQAQ  151

Query  454  GFKPEHKFAAFDFFNGVTNPAAIMPKEGLIRPPSEAEMNAAQTAAFVKITKARAQSNDFA  633
            GFKPEHKFAAFDFFNGVTNPAAIMPKEGLIRPPSEAEMNAAQTAAFVKITKARAQSNDFA
Sbjct  152  GFKPEHKFAAFDFFNGVTNPAAIMPKEGLIRPPSEAEMNAAQTAAFVKITKARAQSNDFA  211

Query  634  SLDAAVTRGRITGTTTAEAVSLSPPP  711
            SLDAAVTRGRITGTTTAEAV   PPP
Sbjct  212  SLDAAVTRGRITGTTTAEAVVTLPPP  237


>coat protein [Potato virus X]
Sequence ID: QTU69184.1 Length: 237
Range 1: 32 to 237

Score:421 bits(1081), Expect:4e-147, 
Method:Compositional matrix adjust., 
Identities:202/206(98%), Positives:203/206(98%), Gaps:0/206(0%)

Query  94   LFTIPDGDFFSTARAIVASNAVATNEDLSKIEAIWKDMKVPTDTMAQAAWDLVRHCADVG  273
            LFT+PDGDFFSTARAIVASNAVATNEDLSKIEAIWKDMKVPTDTMAQAAWDLVRHCADVG
Sbjct  32   LFTVPDGDFFSTARAIVASNAVATNEDLSKIEAIWKDMKVPTDTMAQAAWDLVRHCADVG  91

Query  274  SSAQTEMIDTGPYSNGISRARLAAAIKEVCTLRQFCMKYAPVVWNWMLTNNSPPANWQAQ  453
            SSAQTEMIDTGPYSNGISRARLAAAIKEVCTLRQFCMKYAPVVWNWMLTNNSPPANWQAQ
Sbjct  92   SSAQTEMIDTGPYSNGISRARLAAAIKEVCTLRQFCMKYAPVVWNWMLTNNSPPANWQAQ  151

Query  454  GFKPEHKFAAFDFFNGVTNPAAIMPKEGLIRPPSEAEMNAAQTAAFVKITKARAQSNDFA  633
            GFKPEHKFAAFDFFNGVTNPAAIMPKEGLIRPPSEAEMNAAQTAAFVKITKARAQSNDFA
Sbjct  152  GFKPEHKFAAFDFFNGVTNPAAIMPKEGLIRPPSEAEMNAAQTAAFVKITKARAQSNDFA  211

Query  634  SLDAAVTRGRITGTTTAEAVSLSPPP  711
            SLDAAVTRGRITGTTTAEAV   PPP
Sbjct  212  SLDAAVTRGRITGTTTAEAVVTLPPP  237


>coat protein [Potato virus X]
Sequence ID: ADA57746.1 Length: 237
Range 1: 32 to 237

Score:421 bits(1081), Expect:5e-147, 
Method:Compositional matrix adjust., 
Identities:203/206(99%), Positives:203/206(98%), Gaps:0/206(0%)

Query  94   LFTIPDGDFFSTARAIVASNAVATNEDLSKIEAIWKDMKVPTDTMAQAAWDLVRHCADVG  273
            LFTIPDGDFFSTARAIVASNAVATNEDLSKIEAIWKDMKVPTDTMAQAAWDLVRHCADVG
Sbjct  32   LFTIPDGDFFSTARAIVASNAVATNEDLSKIEAIWKDMKVPTDTMAQAAWDLVRHCADVG  91

Query  274  SSAQTEMIDTGPYSNGISRARLAAAIKEVCTLRQFCMKYAPVVWNWMLTNNSPPANWQAQ  453
            SSAQTEMIDTGPYSNGISRARLAAAIKEVCTLRQFCMKYAPVVWNWMLTNNSPPANWQAQ
Sbjct  92   SSAQTEMIDTGPYSNGISRARLAAAIKEVCTLRQFCMKYAPVVWNWMLTNNSPPANWQAQ  151

Query  454  GFKPEHKFAAFDFFNGVTNPAAIMPKEGLIRPPSEAEMNAAQTAAFVKITKARAQSNDFA  633
            GFKPEHKFAAFDFFNGVTNPAAIMPKEGLIRPPSEAEMNAAQTAAFVKITKARAQSNDFA
Sbjct  152  GFKPEHKFAAFDFFNGVTNPAAIMPKEGLIRPPSEAEMNAAQTAAFVKITKARAQSNDFA  211

Query  634  SLDAAVTRGRITGTTTAEAVSLSPPP  711
            SLDAAVTRGRITGTTTAEAV   PPP
Sbjct  212  SLDAAVTRGRITGTTTAEAVVTLPPP  237


>coat protein [Potato virus X]
Sequence ID: AGR87641.1 Length: 237
Range 1: 32 to 237

Score:421 bits(1081), Expect:5e-147, 
Method:Compositional matrix adjust., 
Identities:203/206(99%), Positives:203/206(98%), Gaps:0/206(0%)

Query  94   LFTIPDGDFFSTARAIVASNAVATNEDLSKIEAIWKDMKVPTDTMAQAAWDLVRHCADVG  273
            LFTIPDGDFFSTARAIVASNAVATNEDLSKIEAIWKDMKVPTDTMAQAAWDLVRHCADVG
Sbjct  32   LFTIPDGDFFSTARAIVASNAVATNEDLSKIEAIWKDMKVPTDTMAQAAWDLVRHCADVG  91

Query  274  SSAQTEMIDTGPYSNGISRARLAAAIKEVCTLRQFCMKYAPVVWNWMLTNNSPPANWQAQ  453
            SSAQTEMIDTGPYSNGISRARLAAAIKEVCTLRQFCMKYAPVVWNWMLTNNSPPANWQAQ
Sbjct  92   SSAQTEMIDTGPYSNGISRARLAAAIKEVCTLRQFCMKYAPVVWNWMLTNNSPPANWQAQ  151

Query  454  GFKPEHKFAAFDFFNGVTNPAAIMPKEGLIRPPSEAEMNAAQTAAFVKITKARAQSNDFA  633
            GFKPEHKFAAFDFFNGVTNPAAIMPKEGLIRPPSEAEMNAAQTAAFVKITKARAQSNDFA
Sbjct  152  GFKPEHKFAAFDFFNGVTNPAAIMPKEGLIRPPSEAEMNAAQTAAFVKITKARAQSNDFA  211

Query  634  SLDAAVTRGRITGTTTAEAVSLSPPP  711
            SLDAAVTRGRITGTTTAEAV   PPP
Sbjct  212  SLDAAVTRGRITGTTTAEAVVTLPPP  237


>coat protein [Potato virus X]
Sequence ID: ADL40973.1 Length: 237
Range 1: 32 to 237

Score:420 bits(1080), Expect:5e-147, 
Method:Compositional matrix adjust., 
Identities:203/206(99%), Positives:203/206(98%), Gaps:0/206(0%)

Query  94   LFTIPDGDFFSTARAIVASNAVATNEDLSKIEAIWKDMKVPTDTMAQAAWDLVRHCADVG  273
            LFTIPDGDFFSTARAIVASNAVATNEDLSKIEAIWKDMKVPTDTMAQAAWDLVRHCADVG
Sbjct  32   LFTIPDGDFFSTARAIVASNAVATNEDLSKIEAIWKDMKVPTDTMAQAAWDLVRHCADVG  91

Query  274  SSAQTEMIDTGPYSNGISRARLAAAIKEVCTLRQFCMKYAPVVWNWMLTNNSPPANWQAQ  453
            SSAQTEMIDTGPYSNGISRARLAAAIKEVCTLRQFCMKYAPVVWNWMLTNNSPPANWQAQ
Sbjct  92   SSAQTEMIDTGPYSNGISRARLAAAIKEVCTLRQFCMKYAPVVWNWMLTNNSPPANWQAQ  151

Query  454  GFKPEHKFAAFDFFNGVTNPAAIMPKEGLIRPPSEAEMNAAQTAAFVKITKARAQSNDFA  633
            GFKPEHKFAAFDFFNGVTNPAAIMPKEGLIRPPSEAEMNAAQTAAFVKITKARAQSNDFA
Sbjct  152  GFKPEHKFAAFDFFNGVTNPAAIMPKEGLIRPPSEAEMNAAQTAAFVKITKARAQSNDFA  211

Query  634  SLDAAVTRGRITGTTTAEAVSLSPPP  711
            SLDAAVTRGRITGTTTAEAV   PPP
Sbjct  212  SLDAAVTRGRITGTTTAEAVVTLPPP  237


>coat protein [Potato virus X]
Sequence ID: QTU68054.1 Length: 237
Range 1: 32 to 237

Score:420 bits(1080), Expect:5e-147, 
Method:Compositional matrix adjust., 
Identities:202/206(98%), Positives:203/206(98%), Gaps:0/206(0%)

Query  94   LFTIPDGDFFSTARAIVASNAVATNEDLSKIEAIWKDMKVPTDTMAQAAWDLVRHCADVG  273
            LFTIPDGDFFSTARAIVASNAVATNEDLSKIEAIWKDMK+PTDTMAQAAWDLVRHCADVG
Sbjct  32   LFTIPDGDFFSTARAIVASNAVATNEDLSKIEAIWKDMKIPTDTMAQAAWDLVRHCADVG  91

Query  274  SSAQTEMIDTGPYSNGISRARLAAAIKEVCTLRQFCMKYAPVVWNWMLTNNSPPANWQAQ  453
            SSAQTEMIDTGPYSNGISRARLAAAIKEVCTLRQFCMKYAPVVWNWMLTNNSPPANWQAQ
Sbjct  92   SSAQTEMIDTGPYSNGISRARLAAAIKEVCTLRQFCMKYAPVVWNWMLTNNSPPANWQAQ  151

Query  454  GFKPEHKFAAFDFFNGVTNPAAIMPKEGLIRPPSEAEMNAAQTAAFVKITKARAQSNDFA  633
            GFKPEHKFAAFDFFNGVTNPAAIMPKEGLIRPPSEAEMNAAQTAAFVKITKARAQSNDFA
Sbjct  152  GFKPEHKFAAFDFFNGVTNPAAIMPKEGLIRPPSEAEMNAAQTAAFVKITKARAQSNDFA  211

Query  634  SLDAAVTRGRITGTTTAEAVSLSPPP  711
            SLDAAVTRGRITGTTTAEAV   PPP
Sbjct  212  SLDAAVTRGRITGTTTAEAVVTLPPP  237


>coat protein [Potato virus X]
Sequence ID: ADA57750.1 Length: 237
Range 1: 32 to 237

Score:420 bits(1080), Expect:6e-147, 
Method:Compositional matrix adjust., 
Identities:202/206(98%), Positives:203/206(98%), Gaps:0/206(0%)

Query  94   LFTIPDGDFFSTARAIVASNAVATNEDLSKIEAIWKDMKVPTDTMAQAAWDLVRHCADVG  273
            LFTIPDGDFFSTARA+VASNAVATNEDLSKIEAIWKDMKVPTDTMAQAAWDLVRHCADVG
Sbjct  32   LFTIPDGDFFSTARAVVASNAVATNEDLSKIEAIWKDMKVPTDTMAQAAWDLVRHCADVG  91

Query  274  SSAQTEMIDTGPYSNGISRARLAAAIKEVCTLRQFCMKYAPVVWNWMLTNNSPPANWQAQ  453
            SSAQTEMIDTGPYSNGISRARLAAAIKEVCTLRQFCMKYAPVVWNWMLTNNSPPANWQAQ
Sbjct  92   SSAQTEMIDTGPYSNGISRARLAAAIKEVCTLRQFCMKYAPVVWNWMLTNNSPPANWQAQ  151

Query  454  GFKPEHKFAAFDFFNGVTNPAAIMPKEGLIRPPSEAEMNAAQTAAFVKITKARAQSNDFA  633
            GFKPEHKFAAFDFFNGVTNPAAIMPKEGLIRPPSEAEMNAAQTAAFVKITKARAQSNDFA
Sbjct  152  GFKPEHKFAAFDFFNGVTNPAAIMPKEGLIRPPSEAEMNAAQTAAFVKITKARAQSNDFA  211

Query  634  SLDAAVTRGRITGTTTAEAVSLSPPP  711
            SLDAAVTRGRITGTTTAEAV   PPP
Sbjct  212  SLDAAVTRGRITGTTTAEAVVTLPPP  237


>capsid protein [Potato virus X]
Sequence ID: QVX32692.1 Length: 237
Range 1: 32 to 237

Score:420 bits(1080), Expect:6e-147, 
Method:Compositional matrix adjust., 
Identities:203/206(99%), Positives:203/206(98%), Gaps:0/206(0%)

Query  94   LFTIPDGDFFSTARAIVASNAVATNEDLSKIEAIWKDMKVPTDTMAQAAWDLVRHCADVG  273
            LFTIPDGDFFSTARAIVASNAVATNEDLSKIEAIWKDMKVPTDTMAQAAWDLVRHCADVG
Sbjct  32   LFTIPDGDFFSTARAIVASNAVATNEDLSKIEAIWKDMKVPTDTMAQAAWDLVRHCADVG  91

Query  274  SSAQTEMIDTGPYSNGISRARLAAAIKEVCTLRQFCMKYAPVVWNWMLTNNSPPANWQAQ  453
            SSAQTEMIDTGPYSNGISRARLAAAIKEVCTLRQFCMKYAPVVWNWMLTNNSPPANWQAQ
Sbjct  92   SSAQTEMIDTGPYSNGISRARLAAAIKEVCTLRQFCMKYAPVVWNWMLTNNSPPANWQAQ  151

Query  454  GFKPEHKFAAFDFFNGVTNPAAIMPKEGLIRPPSEAEMNAAQTAAFVKITKARAQSNDFA  633
            GFKPEHKFAAFDFFNGVTNPAAIMPKEGLIRPPSEAEMNAAQTAAFVKITKARAQSNDFA
Sbjct  152  GFKPEHKFAAFDFFNGVTNPAAIMPKEGLIRPPSEAEMNAAQTAAFVKITKARAQSNDFA  211

Query  634  SLDAAVTRGRITGTTTAEAVSLSPPP  711
            SLDAAVTRGRITGTTTAEAV   PPP
Sbjct  212  SLDAAVTRGRITGTTTAEAVVTLPPP  237


>coat protein [Potato virus X]
Sequence ID: QNQ79643.1 Length: 237
Range 1: 32 to 237

Score:420 bits(1080), Expect:6e-147, 
Method:Compositional matrix adjust., 
Identities:203/206(99%), Positives:203/206(98%), Gaps:0/206(0%)

Query  94   LFTIPDGDFFSTARAIVASNAVATNEDLSKIEAIWKDMKVPTDTMAQAAWDLVRHCADVG  273
            LFTIPDGDFFSTARAIVASNAVATNEDLSKIEAIWKDMKVPTDTMAQAAWDLVRHCADVG
Sbjct  32   LFTIPDGDFFSTARAIVASNAVATNEDLSKIEAIWKDMKVPTDTMAQAAWDLVRHCADVG  91

Query  274  SSAQTEMIDTGPYSNGISRARLAAAIKEVCTLRQFCMKYAPVVWNWMLTNNSPPANWQAQ  453
            SSAQTEMIDTGPYSNGISRARLAAAIKEVCTLRQFCMKYAPVVWNWMLTNNSPPANWQAQ
Sbjct  92   SSAQTEMIDTGPYSNGISRARLAAAIKEVCTLRQFCMKYAPVVWNWMLTNNSPPANWQAQ  151

Query  454  GFKPEHKFAAFDFFNGVTNPAAIMPKEGLIRPPSEAEMNAAQTAAFVKITKARAQSNDFA  633
            GFKPEHKFAAFDFFNGVTNPAAIMPKEGLIRPPSEAEMNAAQTAAFVKITKARAQSNDFA
Sbjct  152  GFKPEHKFAAFDFFNGVTNPAAIMPKEGLIRPPSEAEMNAAQTAAFVKITKARAQSNDFA  211

Query  634  SLDAAVTRGRITGTTTAEAVSLSPPP  711
            SLDAAVTRGRITGTTTAEAV   PPP
Sbjct  212  SLDAAVTRGRITGTTTAEAVVTLPPP  237


>coat protein [Potato virus X]
Sequence ID: ABK78922.1 Length: 237
>coat protein, partial [Potato virus X]
Sequence ID: AVR59176.1 Length: 237
>capsid protein [Potato virus X]
Sequence ID: QEE83697.1 Length: 237 
Range 1: 32 to 237

Score:420 bits(1080), Expect:6e-147, 
Method:Compositional matrix adjust., 
Identities:203/206(99%), Positives:203/206(98%), Gaps:0/206(0%)

Query  94   LFTIPDGDFFSTARAIVASNAVATNEDLSKIEAIWKDMKVPTDTMAQAAWDLVRHCADVG  273
            LFTIPDGDFFSTARAIVASNAVATNEDLSKIEAIWKDMKVPTDTMAQAAWDLVRHCADVG
Sbjct  32   LFTIPDGDFFSTARAIVASNAVATNEDLSKIEAIWKDMKVPTDTMAQAAWDLVRHCADVG  91

Query  274  SSAQTEMIDTGPYSNGISRARLAAAIKEVCTLRQFCMKYAPVVWNWMLTNNSPPANWQAQ  453
            SSAQTEMIDTGPYSNGISRARLAAAIKEVCTLRQFCMKYAPVVWNWMLTNNSPPANWQAQ
Sbjct  92   SSAQTEMIDTGPYSNGISRARLAAAIKEVCTLRQFCMKYAPVVWNWMLTNNSPPANWQAQ  151

Query  454  GFKPEHKFAAFDFFNGVTNPAAIMPKEGLIRPPSEAEMNAAQTAAFVKITKARAQSNDFA  633
            GFKPEHKFAAFDFFNGVTNPAAIMPKEGLIRPPSEAEMNAAQTAAFVKITKARAQSNDFA
Sbjct  152  GFKPEHKFAAFDFFNGVTNPAAIMPKEGLIRPPSEAEMNAAQTAAFVKITKARAQSNDFA  211

Query  634  SLDAAVTRGRITGTTTAEAVSLSPPP  711
            SLDAAVTRGRITGTTTAEAV   PPP
Sbjct  212  SLDAAVTRGRITGTTTAEAVVTLPPP  237


>coat protein [Potato virus X]
Sequence ID: ALJ33109.1 Length: 237
>coat protein [Potato virus X]
Sequence ID: ALJ33112.1 Length: 237
>coat protein [Potato virus X]
Sequence ID: ALJ33127.1 Length: 237 
Range 1: 32 to 237

Score:420 bits(1080), Expect:6e-147, 
Method:Compositional matrix adjust., 
Identities:202/206(98%), Positives:203/206(98%), Gaps:0/206(0%)

Query  94   LFTIPDGDFFSTARAIVASNAVATNEDLSKIEAIWKDMKVPTDTMAQAAWDLVRHCADVG  273
            LFTIPDGDFFSTARA+VASNAVATNEDLSKIEAIWKDMKVPTDTMAQAAWDLVRHCADVG
Sbjct  32   LFTIPDGDFFSTARAVVASNAVATNEDLSKIEAIWKDMKVPTDTMAQAAWDLVRHCADVG  91

Query  274  SSAQTEMIDTGPYSNGISRARLAAAIKEVCTLRQFCMKYAPVVWNWMLTNNSPPANWQAQ  453
            SSAQTEMIDTGPYSNGISRARLAAAIKEVCTLRQFCMKYAPVVWNWMLTNNSPPANWQAQ
Sbjct  92   SSAQTEMIDTGPYSNGISRARLAAAIKEVCTLRQFCMKYAPVVWNWMLTNNSPPANWQAQ  151

Query  454  GFKPEHKFAAFDFFNGVTNPAAIMPKEGLIRPPSEAEMNAAQTAAFVKITKARAQSNDFA  633
            GFKPEHKFAAFDFFNGVTNPAAIMPKEGLIRPPSEAEMNAAQTAAFVKITKARAQSNDFA
Sbjct  152  GFKPEHKFAAFDFFNGVTNPAAIMPKEGLIRPPSEAEMNAAQTAAFVKITKARAQSNDFA  211

Query  634  SLDAAVTRGRITGTTTAEAVSLSPPP  711
            SLDAAVTRGRITGTTTAEAV   PPP
Sbjct  212  SLDAAVTRGRITGTTTAEAVVTLPPP  237


>coat protein [Potato virus X]
Sequence ID: ALJ33119.1 Length: 237
Range 1: 32 to 237

Score:420 bits(1080), Expect:7e-147, 
Method:Compositional matrix adjust., 
Identities:202/206(98%), Positives:203/206(98%), Gaps:0/206(0%)

Query  94   LFTIPDGDFFSTARAIVASNAVATNEDLSKIEAIWKDMKVPTDTMAQAAWDLVRHCADVG  273
            LFTIPDGDFFSTARA+VASNAVATNEDLSKIEAIWKDMKVPTDTMAQAAWDLVRHCADVG
Sbjct  32   LFTIPDGDFFSTARAVVASNAVATNEDLSKIEAIWKDMKVPTDTMAQAAWDLVRHCADVG  91

Query  274  SSAQTEMIDTGPYSNGISRARLAAAIKEVCTLRQFCMKYAPVVWNWMLTNNSPPANWQAQ  453
            SSAQTEMIDTGPYSNGISRARLAAAIKEVCTLRQFCMKYAPVVWNWMLTNNSPPANWQAQ
Sbjct  92   SSAQTEMIDTGPYSNGISRARLAAAIKEVCTLRQFCMKYAPVVWNWMLTNNSPPANWQAQ  151

Query  454  GFKPEHKFAAFDFFNGVTNPAAIMPKEGLIRPPSEAEMNAAQTAAFVKITKARAQSNDFA  633
            GFKPEHKFAAFDFFNGVTNPAAIMPKEGLIRPPSEAEMNAAQTAAFVKITKARAQSNDFA
Sbjct  152  GFKPEHKFAAFDFFNGVTNPAAIMPKEGLIRPPSEAEMNAAQTAAFVKITKARAQSNDFA  211

Query  634  SLDAAVTRGRITGTTTAEAVSLSPPP  711
            SLDAAVTRGRITGTTTAEAV   PPP
Sbjct  212  SLDAAVTRGRITGTTTAEAVVTLPPP  237


>coat protein [Potato virus X]
Sequence ID: QTU68854.1 Length: 237
Range 1: 32 to 237

Score:420 bits(1079), Expect:8e-147, 
Method:Compositional matrix adjust., 
Identities:202/206(98%), Positives:203/206(98%), Gaps:0/206(0%)

Query  94   LFTIPDGDFFSTARAIVASNAVATNEDLSKIEAIWKDMKVPTDTMAQAAWDLVRHCADVG  273
            LFTIPDGDFFSTARAIVASNAVATNEDLSKIEAIWKDMKVPTDTMAQAAWDLVRHCADVG
Sbjct  32   LFTIPDGDFFSTARAIVASNAVATNEDLSKIEAIWKDMKVPTDTMAQAAWDLVRHCADVG  91

Query  274  SSAQTEMIDTGPYSNGISRARLAAAIKEVCTLRQFCMKYAPVVWNWMLTNNSPPANWQAQ  453
            SSAQTEMIDTGPYSNGISRARLAAAIKEVCTLRQFCMKYAPVVWNWMLTNNSPPANWQAQ
Sbjct  92   SSAQTEMIDTGPYSNGISRARLAAAIKEVCTLRQFCMKYAPVVWNWMLTNNSPPANWQAQ  151

Query  454  GFKPEHKFAAFDFFNGVTNPAAIMPKEGLIRPPSEAEMNAAQTAAFVKITKARAQSNDFA  633
            GFKPEH+FAAFDFFNGVTNPAAIMPKEGLIRPPSEAEMNAAQTAAFVKITKARAQSNDFA
Sbjct  152  GFKPEHRFAAFDFFNGVTNPAAIMPKEGLIRPPSEAEMNAAQTAAFVKITKARAQSNDFA  211

Query  634  SLDAAVTRGRITGTTTAEAVSLSPPP  711
            SLDAAVTRGRITGTTTAEAV   PPP
Sbjct  212  SLDAAVTRGRITGTTTAEAVVTLPPP  237


>coat protein [Potato virus X]
Sequence ID: ADA57752.1 Length: 237
>coat protein [Potato virus X]
Sequence ID: ADA57756.1 Length: 237
>coat protein [Potato virus X]
Sequence ID: ADA57760.1 Length: 237
>coat protein [Potato virus X]
Sequence ID: ALJ33090.1 Length: 237 
Range 1: 32 to 237

Score:420 bits(1079), Expect:8e-147, 
Method:Compositional matrix adjust., 
Identities:202/206(98%), Positives:203/206(98%), Gaps:0/206(0%)

Query  94   LFTIPDGDFFSTARAIVASNAVATNEDLSKIEAIWKDMKVPTDTMAQAAWDLVRHCADVG  273
            LFTIPDGDFFSTARAIVASNAVATNEDLSKIEAIWKDMKVPTDTMAQAAWDLVRHCADVG
Sbjct  32   LFTIPDGDFFSTARAIVASNAVATNEDLSKIEAIWKDMKVPTDTMAQAAWDLVRHCADVG  91

Query  274  SSAQTEMIDTGPYSNGISRARLAAAIKEVCTLRQFCMKYAPVVWNWMLTNNSPPANWQAQ  453
            SSAQTEMIDTGPYSNGISRARLAAAIKEVCTLRQFCMKYAPVVWNWMLTNNSPPANWQAQ
Sbjct  92   SSAQTEMIDTGPYSNGISRARLAAAIKEVCTLRQFCMKYAPVVWNWMLTNNSPPANWQAQ  151

Query  454  GFKPEHKFAAFDFFNGVTNPAAIMPKEGLIRPPSEAEMNAAQTAAFVKITKARAQSNDFA  633
            GFKPEHKFAAFDFFNGVTNPAAIMP+EGLIRPPSEAEMNAAQTAAFVKITKARAQSNDFA
Sbjct  152  GFKPEHKFAAFDFFNGVTNPAAIMPREGLIRPPSEAEMNAAQTAAFVKITKARAQSNDFA  211

Query  634  SLDAAVTRGRITGTTTAEAVSLSPPP  711
            SLDAAVTRGRITGTTTAEAV   PPP
Sbjct  212  SLDAAVTRGRITGTTTAEAVVTLPPP  237


>coat protein [Potato virus X]
Sequence ID: QTU68819.1 Length: 237
Range 1: 32 to 237

Score:420 bits(1079), Expect:8e-147, 
Method:Compositional matrix adjust., 
Identities:202/206(98%), Positives:203/206(98%), Gaps:0/206(0%)

Query  94   LFTIPDGDFFSTARAIVASNAVATNEDLSKIEAIWKDMKVPTDTMAQAAWDLVRHCADVG  273
            LFTIPDGDFFSTARAIVASNAVATNEDLSKIEAIW+DMKVPTDTMAQAAWDLVRHCADVG
Sbjct  32   LFTIPDGDFFSTARAIVASNAVATNEDLSKIEAIWRDMKVPTDTMAQAAWDLVRHCADVG  91

Query  274  SSAQTEMIDTGPYSNGISRARLAAAIKEVCTLRQFCMKYAPVVWNWMLTNNSPPANWQAQ  453
            SSAQTEMIDTGPYSNGISRARLAAAIKEVCTLRQFCMKYAPVVWNWMLTNNSPPANWQAQ
Sbjct  92   SSAQTEMIDTGPYSNGISRARLAAAIKEVCTLRQFCMKYAPVVWNWMLTNNSPPANWQAQ  151

Query  454  GFKPEHKFAAFDFFNGVTNPAAIMPKEGLIRPPSEAEMNAAQTAAFVKITKARAQSNDFA  633
            GFKPEHKFAAFDFFNGVTNPAAIMPKEGLIRPPSEAEMNAAQTAAFVKITKARAQSNDFA
Sbjct  152  GFKPEHKFAAFDFFNGVTNPAAIMPKEGLIRPPSEAEMNAAQTAAFVKITKARAQSNDFA  211

Query  634  SLDAAVTRGRITGTTTAEAVSLSPPP  711
            SLDAAVTRGRITGTTTAEAV   PPP
Sbjct  212  SLDAAVTRGRITGTTTAEAVVTLPPP  237


>coat protein, partial [Potato virus X]
Sequence ID: QCT80536.1 Length: 237
Range 1: 32 to 237

Score:420 bits(1079), Expect:9e-147, 
Method:Compositional matrix adjust., 
Identities:203/206(99%), Positives:203/206(98%), Gaps:0/206(0%)

Query  94   LFTIPDGDFFSTARAIVASNAVATNEDLSKIEAIWKDMKVPTDTMAQAAWDLVRHCADVG  273
            LFTIPDGDFFSTARAIVASNAVATNEDLSKIEAIWKDMKVPTDTMAQAAWDLVRHCADVG
Sbjct  32   LFTIPDGDFFSTARAIVASNAVATNEDLSKIEAIWKDMKVPTDTMAQAAWDLVRHCADVG  91

Query  274  SSAQTEMIDTGPYSNGISRARLAAAIKEVCTLRQFCMKYAPVVWNWMLTNNSPPANWQAQ  453
            SSAQTEMIDTGPYSNGISRARLAAAIKEVCTLRQFCMKYAPVVWNWMLTNNSPPANWQAQ
Sbjct  92   SSAQTEMIDTGPYSNGISRARLAAAIKEVCTLRQFCMKYAPVVWNWMLTNNSPPANWQAQ  151

Query  454  GFKPEHKFAAFDFFNGVTNPAAIMPKEGLIRPPSEAEMNAAQTAAFVKITKARAQSNDFA  633
            GFKPEHKFAAFDFFNGVTNPAAIMPKEGLIRPPSEAEMNAAQTAAFVKITKARAQSNDFA
Sbjct  152  GFKPEHKFAAFDFFNGVTNPAAIMPKEGLIRPPSEAEMNAAQTAAFVKITKARAQSNDFA  211

Query  634  SLDAAVTRGRITGTTTAEAVSLSPPP  711
            SLDAAVTRGRITGTTTAEAV   PPP
Sbjct  212  SLDAAVTRGRITGTTTAEAVVTLPPP  237


>RecName: Full=Coat protein; AltName: Full=Capsid protein; Short=CP [Potato virus X (strain UK3)]
Sequence ID: P31798.1 Length: 237
>coat protein [Potato virus X]
Sequence ID: AAA03493.1 Length: 237
>coat protein [synthetic construct]
Sequence ID: BCP45597.1 Length: 237
>coat protein [Potato virus X]
Sequence ID: AAM94392.1 Length: 237
>coat protein, partial [Potato virus X]
Sequence ID: ABS19003.1 Length: 237
>coat protein [Potato virus X]
Sequence ID: ABS87904.1 Length: 237 
Range 1: 32 to 237

Score:420 bits(1079), Expect:9e-147, 
Method:Compositional matrix adjust., 
Identities:203/206(99%), Positives:203/206(98%), Gaps:0/206(0%)

Query  94   LFTIPDGDFFSTARAIVASNAVATNEDLSKIEAIWKDMKVPTDTMAQAAWDLVRHCADVG  273
            LFTIPDGDFFSTARAIVASNAVATNEDLSKIEAIWKDMKVPTDTMAQAAWDLVRHCADVG
Sbjct  32   LFTIPDGDFFSTARAIVASNAVATNEDLSKIEAIWKDMKVPTDTMAQAAWDLVRHCADVG  91

Query  274  SSAQTEMIDTGPYSNGISRARLAAAIKEVCTLRQFCMKYAPVVWNWMLTNNSPPANWQAQ  453
            SSAQTEMIDTGPYSNGISRARLAAAIKEVCTLRQFCMKYAPVVWNWMLTNNSPPANWQAQ
Sbjct  92   SSAQTEMIDTGPYSNGISRARLAAAIKEVCTLRQFCMKYAPVVWNWMLTNNSPPANWQAQ  151

Query  454  GFKPEHKFAAFDFFNGVTNPAAIMPKEGLIRPPSEAEMNAAQTAAFVKITKARAQSNDFA  633
            GFKPEHKFAAFDFFNGVTNPAAIMPKEGLIRPPSEAEMNAAQTAAFVKITKARAQSNDFA
Sbjct  152  GFKPEHKFAAFDFFNGVTNPAAIMPKEGLIRPPSEAEMNAAQTAAFVKITKARAQSNDFA  211

Query  634  SLDAAVTRGRITGTTTAEAVSLSPPP  711
            SLDAAVTRGRITGTTTAEAV   PPP
Sbjct  212  SLDAAVTRGRITGTTTAEAVVTLPPP  237


>coat protein [Potato virus X]
Sequence ID: QTU68874.1 Length: 237
Range 1: 32 to 237

Score:419 bits(1078), Expect:1e-146, 
Method:Compositional matrix adjust., 
Identities:202/206(98%), Positives:202/206(98%), Gaps:0/206(0%)

Query  94   LFTIPDGDFFSTARAIVASNAVATNEDLSKIEAIWKDMKVPTDTMAQAAWDLVRHCADVG  273
            LFTIPDGDFFSTARAIVASNAVATNEDLSKIEAIWKDMKVPTDTMAQAAWDLVRHCADVG
Sbjct  32   LFTIPDGDFFSTARAIVASNAVATNEDLSKIEAIWKDMKVPTDTMAQAAWDLVRHCADVG  91

Query  274  SSAQTEMIDTGPYSNGISRARLAAAIKEVCTLRQFCMKYAPVVWNWMLTNNSPPANWQAQ  453
            SSAQTEMID GPYSNGISRARLAAAIKEVCTLRQFCMKYAPVVWNWMLTNNSPPANWQAQ
Sbjct  92   SSAQTEMIDAGPYSNGISRARLAAAIKEVCTLRQFCMKYAPVVWNWMLTNNSPPANWQAQ  151

Query  454  GFKPEHKFAAFDFFNGVTNPAAIMPKEGLIRPPSEAEMNAAQTAAFVKITKARAQSNDFA  633
            GFKPEHKFAAFDFFNGVTNPAAIMPKEGLIRPPSEAEMNAAQTAAFVKITKARAQSNDFA
Sbjct  152  GFKPEHKFAAFDFFNGVTNPAAIMPKEGLIRPPSEAEMNAAQTAAFVKITKARAQSNDFA  211

Query  634  SLDAAVTRGRITGTTTAEAVSLSPPP  711
            SLDAAVTRGRITGTTTAEAV   PPP
Sbjct  212  SLDAAVTRGRITGTTTAEAVVTLPPP  237


>coat protein [Potato virus X]
Sequence ID: QTU67929.1 Length: 237
Range 1: 32 to 237

Score:419 bits(1078), Expect:1e-146, 
Method:Compositional matrix adjust., 
Identities:202/206(98%), Positives:203/206(98%), Gaps:0/206(0%)

Query  94   LFTIPDGDFFSTARAIVASNAVATNEDLSKIEAIWKDMKVPTDTMAQAAWDLVRHCADVG  273
            LFTIPDGDFFSTARAIVASNAVATNEDLSKIEAIWKDMK+PTDTMAQAAWDLVRHCADVG
Sbjct  32   LFTIPDGDFFSTARAIVASNAVATNEDLSKIEAIWKDMKMPTDTMAQAAWDLVRHCADVG  91

Query  274  SSAQTEMIDTGPYSNGISRARLAAAIKEVCTLRQFCMKYAPVVWNWMLTNNSPPANWQAQ  453
            SSAQTEMIDTGPYSNGISRARLAAAIKEVCTLRQFCMKYAPVVWNWMLTNNSPPANWQAQ
Sbjct  92   SSAQTEMIDTGPYSNGISRARLAAAIKEVCTLRQFCMKYAPVVWNWMLTNNSPPANWQAQ  151

Query  454  GFKPEHKFAAFDFFNGVTNPAAIMPKEGLIRPPSEAEMNAAQTAAFVKITKARAQSNDFA  633
            GFKPEHKFAAFDFFNGVTNPAAIMPKEGLIRPPSEAEMNAAQTAAFVKITKARAQSNDFA
Sbjct  152  GFKPEHKFAAFDFFNGVTNPAAIMPKEGLIRPPSEAEMNAAQTAAFVKITKARAQSNDFA  211

Query  634  SLDAAVTRGRITGTTTAEAVSLSPPP  711
            SLDAAVTRGRITGTTTAEAV   PPP
Sbjct  212  SLDAAVTRGRITGTTTAEAVVTLPPP  237


>coat protein [Potato virus X]
Sequence ID: QTU68039.1 Length: 237
Range 1: 32 to 237

Score:419 bits(1078), Expect:1e-146, 
Method:Compositional matrix adjust., 
Identities:202/206(98%), Positives:203/206(98%), Gaps:0/206(0%)

Query  94   LFTIPDGDFFSTARAIVASNAVATNEDLSKIEAIWKDMKVPTDTMAQAAWDLVRHCADVG  273
            LFTIPDGDFFSTARAIVASNAVATNEDLSKIEAIWKDMK+PTDTMAQAAWDLVRHCADVG
Sbjct  32   LFTIPDGDFFSTARAIVASNAVATNEDLSKIEAIWKDMKMPTDTMAQAAWDLVRHCADVG  91

Query  274  SSAQTEMIDTGPYSNGISRARLAAAIKEVCTLRQFCMKYAPVVWNWMLTNNSPPANWQAQ  453
            SSAQTEMIDTGPYSNGISRARLAAAIKEVCTLRQFCMKYAPVVWNWMLTNNSPPANWQAQ
Sbjct  92   SSAQTEMIDTGPYSNGISRARLAAAIKEVCTLRQFCMKYAPVVWNWMLTNNSPPANWQAQ  151

Query  454  GFKPEHKFAAFDFFNGVTNPAAIMPKEGLIRPPSEAEMNAAQTAAFVKITKARAQSNDFA  633
            GFKPEHKFAAFDFFNGVTNPAAIMPKEGLIRPPSEAEMNAAQTAAFVKITKARAQSNDFA
Sbjct  152  GFKPEHKFAAFDFFNGVTNPAAIMPKEGLIRPPSEAEMNAAQTAAFVKITKARAQSNDFA  211

Query  634  SLDAAVTRGRITGTTTAEAVSLSPPP  711
            SLDAAVTRGRITGTTTAEAV   PPP
Sbjct  212  SLDAAVTRGRITGTTTAEAVVTLPPP  237


>coat protein [Potato virus X]
Sequence ID: UZP17348.1 Length: 237
Range 1: 32 to 237

Score:419 bits(1078), Expect:1e-146, 
Method:Compositional matrix adjust., 
Identities:202/206(98%), Positives:203/206(98%), Gaps:0/206(0%)

Query  94   LFTIPDGDFFSTARAIVASNAVATNEDLSKIEAIWKDMKVPTDTMAQAAWDLVRHCADVG  273
            LFTIPDGDFFSTARAIVASNAVATNEDLSKIEAIWKDMKVPT+TMAQAAWDLVRHCADVG
Sbjct  32   LFTIPDGDFFSTARAIVASNAVATNEDLSKIEAIWKDMKVPTETMAQAAWDLVRHCADVG  91

Query  274  SSAQTEMIDTGPYSNGISRARLAAAIKEVCTLRQFCMKYAPVVWNWMLTNNSPPANWQAQ  453
            SSAQTEMIDTGPYSNGISRARLAAAIKEVCTLRQFCMKYAPVVWNWMLTNNSPPANWQAQ
Sbjct  92   SSAQTEMIDTGPYSNGISRARLAAAIKEVCTLRQFCMKYAPVVWNWMLTNNSPPANWQAQ  151

Query  454  GFKPEHKFAAFDFFNGVTNPAAIMPKEGLIRPPSEAEMNAAQTAAFVKITKARAQSNDFA  633
            GFKPEHKFAAFDFFNGVTNPAAIMPKEGLIRPPSEAEMNAAQTAAFVKITKARAQSNDFA
Sbjct  152  GFKPEHKFAAFDFFNGVTNPAAIMPKEGLIRPPSEAEMNAAQTAAFVKITKARAQSNDFA  211

Query  634  SLDAAVTRGRITGTTTAEAVSLSPPP  711
            SLDAAVTRGRITGTTTAEAV   PPP
Sbjct  212  SLDAAVTRGRITGTTTAEAVVTLPPP  237


>coat protein [Potato virus X]
Sequence ID: CAA46149.1 Length: 237
Range 1: 32 to 237

Score:419 bits(1078), Expect:1e-146, 
Method:Compositional matrix adjust., 
Identities:202/206(98%), Positives:202/206(98%), Gaps:0/206(0%)

Query  94   LFTIPDGDFFSTARAIVASNAVATNEDLSKIEAIWKDMKVPTDTMAQAAWDLVRHCADVG  273
            LFTIPDGDFFSTARAIVASNAVATNEDLSKIEAIWKDMKVPTDTMAQAAWDLVRHCADVG
Sbjct  32   LFTIPDGDFFSTARAIVASNAVATNEDLSKIEAIWKDMKVPTDTMAQAAWDLVRHCADVG  91

Query  274  SSAQTEMIDTGPYSNGISRARLAAAIKEVCTLRQFCMKYAPVVWNWMLTNNSPPANWQAQ  453
            SSAQTEMIDTGPYSNGISRARLAAAIKEVCTLRQFCMKYAPVVWNWMLTNNSPPANWQAQ
Sbjct  92   SSAQTEMIDTGPYSNGISRARLAAAIKEVCTLRQFCMKYAPVVWNWMLTNNSPPANWQAQ  151

Query  454  GFKPEHKFAAFDFFNGVTNPAAIMPKEGLIRPPSEAEMNAAQTAAFVKITKARAQSNDFA  633
            GFKPEHKFAAFDFFNGVTNPAAIMPKEGLIRPPSEAEMNAAQTAAFVKITKARAQSNDFA
Sbjct  152  GFKPEHKFAAFDFFNGVTNPAAIMPKEGLIRPPSEAEMNAAQTAAFVKITKARAQSNDFA  211

Query  634  SLDAAVTRGRITGTTTAEAVSLSPPP  711
            SLDAAVTRGRITGTTT EAV   PPP
Sbjct  212  SLDAAVTRGRITGTTTTEAVVTLPPP  237


>coat protein, partial [Potato virus X]
Sequence ID: CAA61266.1 Length: 237
Range 1: 32 to 237

Score:419 bits(1078), Expect:1e-146, 
Method:Compositional matrix adjust., 
Identities:202/206(98%), Positives:202/206(98%), Gaps:0/206(0%)

Query  94   LFTIPDGDFFSTARAIVASNAVATNEDLSKIEAIWKDMKVPTDTMAQAAWDLVRHCADVG  273
            LFTIPDGDFFSTARAIVASNAVATNEDLSKIEAIWKDMKVPTDTMAQAAWDLVRHCADVG
Sbjct  32   LFTIPDGDFFSTARAIVASNAVATNEDLSKIEAIWKDMKVPTDTMAQAAWDLVRHCADVG  91

Query  274  SSAQTEMIDTGPYSNGISRARLAAAIKEVCTLRQFCMKYAPVVWNWMLTNNSPPANWQAQ  453
            SSAQTEMIDTGPYSNGISRARLAAAIKEVCTLRQFCMKYAPVVWNWMLTNNSPPANWQAQ
Sbjct  92   SSAQTEMIDTGPYSNGISRARLAAAIKEVCTLRQFCMKYAPVVWNWMLTNNSPPANWQAQ  151

Query  454  GFKPEHKFAAFDFFNGVTNPAAIMPKEGLIRPPSEAEMNAAQTAAFVKITKARAQSNDFA  633
            GFKPEHKFAAFDFFNGVTNPAAIMPKEGLIRPPSEAEMNAAQTAAFVKITKARAQSNDFA
Sbjct  152  GFKPEHKFAAFDFFNGVTNPAAIMPKEGLIRPPSEAEMNAAQTAAFVKITKARAQSNDFA  211

Query  634  SLDAAVTRGRITGTTTAEAVSLSPPP  711
            SLD AVTRGRITGTTTAEAV   PPP
Sbjct  212  SLDTAVTRGRITGTTTAEAVVTLPPP  237


>coat protein [Potato virus X]
Sequence ID: ALI93726.1 Length: 237
Range 1: 32 to 237

Score:419 bits(1078), Expect:1e-146, 
Method:Compositional matrix adjust., 
Identities:202/206(98%), Positives:203/206(98%), Gaps:0/206(0%)

Query  94   LFTIPDGDFFSTARAIVASNAVATNEDLSKIEAIWKDMKVPTDTMAQAAWDLVRHCADVG  273
            LFTIPDGDFFSTARAIVASNAVATNEDLSKIEAIWKDMKVPTDTMAQAAWDLVRHCADVG
Sbjct  32   LFTIPDGDFFSTARAIVASNAVATNEDLSKIEAIWKDMKVPTDTMAQAAWDLVRHCADVG  91

Query  274  SSAQTEMIDTGPYSNGISRARLAAAIKEVCTLRQFCMKYAPVVWNWMLTNNSPPANWQAQ  453
            SSAQTEMIDTGPYSNGISRARLAAAIKEVCTLRQFCMKYAPVVWNWMLTNNSPPANWQAQ
Sbjct  92   SSAQTEMIDTGPYSNGISRARLAAAIKEVCTLRQFCMKYAPVVWNWMLTNNSPPANWQAQ  151

Query  454  GFKPEHKFAAFDFFNGVTNPAAIMPKEGLIRPPSEAEMNAAQTAAFVKITKARAQSNDFA  633
            GFKPEHKFAAFDFFNGVTNPAAIMPKEGLIRPPSEAEMNAAQTAAFVKITKARAQSNDFA
Sbjct  152  GFKPEHKFAAFDFFNGVTNPAAIMPKEGLIRPPSEAEMNAAQTAAFVKITKARAQSNDFA  211

Query  634  SLDAAVTRGRITGTTTAEAVSLSPPP  711
            SLDAAVTRGRITGTTT+EAV   PPP
Sbjct  212  SLDAAVTRGRITGTTTSEAVVTLPPP  237


>coat protein [Potato virus X]
Sequence ID: QNH91025.1 Length: 237
Range 1: 32 to 237

Score:419 bits(1078), Expect:1e-146, 
Method:Compositional matrix adjust., 
Identities:202/206(98%), Positives:203/206(98%), Gaps:0/206(0%)

Query  94   LFTIPDGDFFSTARAIVASNAVATNEDLSKIEAIWKDMKVPTDTMAQAAWDLVRHCADVG  273
            LFTIPDGDFFSTARAIVASNAVATNEDLSKIEAIWKDM+VPTDTMAQAAWDLVRHCADVG
Sbjct  32   LFTIPDGDFFSTARAIVASNAVATNEDLSKIEAIWKDMRVPTDTMAQAAWDLVRHCADVG  91

Query  274  SSAQTEMIDTGPYSNGISRARLAAAIKEVCTLRQFCMKYAPVVWNWMLTNNSPPANWQAQ  453
            SSAQTEMIDTGPYSNGISRARLAAAIKEVCTLRQFCMKYAPVVWNWMLTNNSPPANWQAQ
Sbjct  92   SSAQTEMIDTGPYSNGISRARLAAAIKEVCTLRQFCMKYAPVVWNWMLTNNSPPANWQAQ  151

Query  454  GFKPEHKFAAFDFFNGVTNPAAIMPKEGLIRPPSEAEMNAAQTAAFVKITKARAQSNDFA  633
            GFKPEHKFAAFDFFNGVTNPAAIMPKEGLIRPPSEAEMNAAQTAAFVKITKARAQSNDFA
Sbjct  152  GFKPEHKFAAFDFFNGVTNPAAIMPKEGLIRPPSEAEMNAAQTAAFVKITKARAQSNDFA  211

Query  634  SLDAAVTRGRITGTTTAEAVSLSPPP  711
            SLDAAVTRGRITGTTTAEAV   PPP
Sbjct  212  SLDAAVTRGRITGTTTAEAVVALPPP  237


>coat protein [Potato virus X]
Sequence ID: AAF70334.1 Length: 237
Range 1: 32 to 237

Score:419 bits(1078), Expect:1e-146, 
Method:Compositional matrix adjust., 
Identities:202/206(98%), Positives:202/206(98%), Gaps:0/206(0%)

Query  94   LFTIPDGDFFSTARAIVASNAVATNEDLSKIEAIWKDMKVPTDTMAQAAWDLVRHCADVG  273
            LFTIPDGDFFSTARAIVASNAV TNEDLSKIEAIWKDMKVPTDTMAQAAWDLVRHCADVG
Sbjct  32   LFTIPDGDFFSTARAIVASNAVVTNEDLSKIEAIWKDMKVPTDTMAQAAWDLVRHCADVG  91

Query  274  SSAQTEMIDTGPYSNGISRARLAAAIKEVCTLRQFCMKYAPVVWNWMLTNNSPPANWQAQ  453
            SSAQTEMIDTGPYSNGISRARLAAAIKEVCTLRQFCMKYAPVVWNWMLTNNSPPANWQAQ
Sbjct  92   SSAQTEMIDTGPYSNGISRARLAAAIKEVCTLRQFCMKYAPVVWNWMLTNNSPPANWQAQ  151

Query  454  GFKPEHKFAAFDFFNGVTNPAAIMPKEGLIRPPSEAEMNAAQTAAFVKITKARAQSNDFA  633
            GFKPEHKFAAFDFFNGVTNPAAIMPKEGLIRPPSEAEMNAAQTAAFVKITKARAQSNDFA
Sbjct  152  GFKPEHKFAAFDFFNGVTNPAAIMPKEGLIRPPSEAEMNAAQTAAFVKITKARAQSNDFA  211

Query  634  SLDAAVTRGRITGTTTAEAVSLSPPP  711
            SLDAAVTRGRITGTTTAEAV   PPP
Sbjct  212  SLDAAVTRGRITGTTTAEAVVTLPPP  237


>coat protein [Potato virus X]
Sequence ID: QTU68234.1 Length: 237
>coat protein [Potato virus X]
Sequence ID: QTU68374.1 Length: 237 
Range 1: 32 to 237

Score:419 bits(1078), Expect:1e-146, 
Method:Compositional matrix adjust., 
Identities:202/206(98%), Positives:202/206(98%), Gaps:0/206(0%)

Query  94   LFTIPDGDFFSTARAIVASNAVATNEDLSKIEAIWKDMKVPTDTMAQAAWDLVRHCADVG  273
            LFTIPDGDFFSTARAIVASN VATNEDLSKIEAIWKDMKVPTDTMAQAAWDLVRHCADVG
Sbjct  32   LFTIPDGDFFSTARAIVASNVVATNEDLSKIEAIWKDMKVPTDTMAQAAWDLVRHCADVG  91

Query  274  SSAQTEMIDTGPYSNGISRARLAAAIKEVCTLRQFCMKYAPVVWNWMLTNNSPPANWQAQ  453
            SSAQTEMIDTGPYSNGISRARLAAAIKEVCTLRQFCMKYAPVVWNWMLTNNSPPANWQAQ
Sbjct  92   SSAQTEMIDTGPYSNGISRARLAAAIKEVCTLRQFCMKYAPVVWNWMLTNNSPPANWQAQ  151

Query  454  GFKPEHKFAAFDFFNGVTNPAAIMPKEGLIRPPSEAEMNAAQTAAFVKITKARAQSNDFA  633
            GFKPEHKFAAFDFFNGVTNPAAIMPKEGLIRPPSEAEMNAAQTAAFVKITKARAQSNDFA
Sbjct  152  GFKPEHKFAAFDFFNGVTNPAAIMPKEGLIRPPSEAEMNAAQTAAFVKITKARAQSNDFA  211

Query  634  SLDAAVTRGRITGTTTAEAVSLSPPP  711
            SLDAAVTRGRITGTTTAEAV   PPP
Sbjct  212  SLDAAVTRGRITGTTTAEAVVTLPPP  237


>coat protein [Potato virus X]
Sequence ID: ADG36605.1 Length: 237
>coat protein [Potato virus X]
Sequence ID: AGT42026.1 Length: 237 
Range 1: 32 to 237

Score:419 bits(1078), Expect:1e-146, 
Method:Compositional matrix adjust., 
Identities:202/206(98%), Positives:203/206(98%), Gaps:0/206(0%)

Query  94   LFTIPDGDFFSTARAIVASNAVATNEDLSKIEAIWKDMKVPTDTMAQAAWDLVRHCADVG  273
            LFTIPDGDFF+TARAIVASNAVATNEDLSKIEAIWKDMKVPTDTMAQAAWDLVRHCADVG
Sbjct  32   LFTIPDGDFFNTARAIVASNAVATNEDLSKIEAIWKDMKVPTDTMAQAAWDLVRHCADVG  91

Query  274  SSAQTEMIDTGPYSNGISRARLAAAIKEVCTLRQFCMKYAPVVWNWMLTNNSPPANWQAQ  453
            SSAQTEMIDTGPYSNGISRARLAAAIKEVCTLRQFCMKYAPVVWNWMLTNNSPPANWQAQ
Sbjct  92   SSAQTEMIDTGPYSNGISRARLAAAIKEVCTLRQFCMKYAPVVWNWMLTNNSPPANWQAQ  151

Query  454  GFKPEHKFAAFDFFNGVTNPAAIMPKEGLIRPPSEAEMNAAQTAAFVKITKARAQSNDFA  633
            GFKPEHKFAAFDFFNGVTNPAAIMPKEGLIRPPSEAEMNAAQTAAFVKITKARAQSNDFA
Sbjct  152  GFKPEHKFAAFDFFNGVTNPAAIMPKEGLIRPPSEAEMNAAQTAAFVKITKARAQSNDFA  211

Query  634  SLDAAVTRGRITGTTTAEAVSLSPPP  711
            SLDAAVTRGRITGTTTAEAV   PPP
Sbjct  212  SLDAAVTRGRITGTTTAEAVVTLPPP  237


>coat protein [Potato virus X]
Sequence ID: ADA57757.1 Length: 237
>coat protein [Potato virus X]
Sequence ID: ADA57759.1 Length: 237
>coat protein [Potato virus X]
Sequence ID: ADA57761.1 Length: 237
>coat protein [Potato virus X]
Sequence ID: ADG36603.1 Length: 237
>coat protein [Potato virus X]
Sequence ID: ADG36609.1 Length: 237 
Range 1: 32 to 237

Score:419 bits(1078), Expect:1e-146, 
Method:Compositional matrix adjust., 
Identities:202/206(98%), Positives:203/206(98%), Gaps:0/206(0%)

Query  94   LFTIPDGDFFSTARAIVASNAVATNEDLSKIEAIWKDMKVPTDTMAQAAWDLVRHCADVG  273
            LFTIPDGDFFSTARAIVASNAVATNEDL+KIEAIWKDMKVPTDTMAQAAWDLVRHCADVG
Sbjct  32   LFTIPDGDFFSTARAIVASNAVATNEDLNKIEAIWKDMKVPTDTMAQAAWDLVRHCADVG  91

Query  274  SSAQTEMIDTGPYSNGISRARLAAAIKEVCTLRQFCMKYAPVVWNWMLTNNSPPANWQAQ  453
            SSAQTEMIDTGPYSNGISRARLAAAIKEVCTLRQFCMKYAPVVWNWMLTNNSPPANWQAQ
Sbjct  92   SSAQTEMIDTGPYSNGISRARLAAAIKEVCTLRQFCMKYAPVVWNWMLTNNSPPANWQAQ  151

Query  454  GFKPEHKFAAFDFFNGVTNPAAIMPKEGLIRPPSEAEMNAAQTAAFVKITKARAQSNDFA  633
            GFKPEHKFAAFDFFNGVTNPAAIMPKEGLIRPPSEAEMNAAQTAAFVKITKARAQSNDFA
Sbjct  152  GFKPEHKFAAFDFFNGVTNPAAIMPKEGLIRPPSEAEMNAAQTAAFVKITKARAQSNDFA  211

Query  634  SLDAAVTRGRITGTTTAEAVSLSPPP  711
            SLDAAVTRGRITGTTTAEAV   PPP
Sbjct  212  SLDAAVTRGRITGTTTAEAVVTLPPP  237


>coat protein [Potato virus X]
Sequence ID: CDI30230.1 Length: 237
Range 1: 32 to 237

Score:419 bits(1078), Expect:1e-146, 
Method:Compositional matrix adjust., 
Identities:202/206(98%), Positives:202/206(98%), Gaps:0/206(0%)

Query  94   LFTIPDGDFFSTARAIVASNAVATNEDLSKIEAIWKDMKVPTDTMAQAAWDLVRHCADVG  273
            LFTIPDGDFFSTAR IVASNAVATNEDLSKIEAIWKDMKVPTDTMAQAAWDLVRHCADVG
Sbjct  32   LFTIPDGDFFSTARVIVASNAVATNEDLSKIEAIWKDMKVPTDTMAQAAWDLVRHCADVG  91

Query  274  SSAQTEMIDTGPYSNGISRARLAAAIKEVCTLRQFCMKYAPVVWNWMLTNNSPPANWQAQ  453
            SSAQTEMIDTGPYSNGISRARLAAAIKEVCTLRQFCMKYAPVVWNWMLTNNSPPANWQAQ
Sbjct  92   SSAQTEMIDTGPYSNGISRARLAAAIKEVCTLRQFCMKYAPVVWNWMLTNNSPPANWQAQ  151

Query  454  GFKPEHKFAAFDFFNGVTNPAAIMPKEGLIRPPSEAEMNAAQTAAFVKITKARAQSNDFA  633
            GFKPEHKFAAFDFFNGVTNPAAIMPKEGLIRPPSEAEMNAAQTAAFVKITKARAQSNDFA
Sbjct  152  GFKPEHKFAAFDFFNGVTNPAAIMPKEGLIRPPSEAEMNAAQTAAFVKITKARAQSNDFA  211

Query  634  SLDAAVTRGRITGTTTAEAVSLSPPP  711
            SLDAAVTRGRITGTTTAEAV   PPP
Sbjct  212  SLDAAVTRGRITGTTTAEAVVTLPPP  237


>coat protein [Potato virus X]
Sequence ID: ADL40967.1 Length: 237
Range 1: 32 to 237

Score:419 bits(1077), Expect:1e-146, 
Method:Compositional matrix adjust., 
Identities:202/206(98%), Positives:203/206(98%), Gaps:0/206(0%)

Query  94   LFTIPDGDFFSTARAIVASNAVATNEDLSKIEAIWKDMKVPTDTMAQAAWDLVRHCADVG  273
            LFTIPDGDFFSTARAIVASNAVATNEDLSKIEAIWKDMKVPTDTMAQAAWDLVRHCADVG
Sbjct  32   LFTIPDGDFFSTARAIVASNAVATNEDLSKIEAIWKDMKVPTDTMAQAAWDLVRHCADVG  91

Query  274  SSAQTEMIDTGPYSNGISRARLAAAIKEVCTLRQFCMKYAPVVWNWMLTNNSPPANWQAQ  453
            SSAQTEMIDTGPYSNGISRARLAAAIKEVCTLRQFCMKYAPVVWNWMLTNNSPPANWQAQ
Sbjct  92   SSAQTEMIDTGPYSNGISRARLAAAIKEVCTLRQFCMKYAPVVWNWMLTNNSPPANWQAQ  151

Query  454  GFKPEHKFAAFDFFNGVTNPAAIMPKEGLIRPPSEAEMNAAQTAAFVKITKARAQSNDFA  633
            GFKPEHKFAAFDFFNGVTNPAAIMPKEGLIRPPSEAEMNAAQTAAFVKITKARAQS+DFA
Sbjct  152  GFKPEHKFAAFDFFNGVTNPAAIMPKEGLIRPPSEAEMNAAQTAAFVKITKARAQSSDFA  211

Query  634  SLDAAVTRGRITGTTTAEAVSLSPPP  711
            SLDAAVTRGRITGTTTAEAV   PPP
Sbjct  212  SLDAAVTRGRITGTTTAEAVVTLPPP  237


>coat protein [Potato virus X]
Sequence ID: QTU68154.1 Length: 237
Range 1: 32 to 237

Score:419 bits(1077), Expect:2e-146, 
Method:Compositional matrix adjust., 
Identities:202/206(98%), Positives:202/206(98%), Gaps:0/206(0%)

Query  94   LFTIPDGDFFSTARAIVASNAVATNEDLSKIEAIWKDMKVPTDTMAQAAWDLVRHCADVG  273
            LFTIPDGDFFSTARAIVASNAVATNEDLSKIEAIWKDMKVPTDTMAQAAWDLVRHCADVG
Sbjct  32   LFTIPDGDFFSTARAIVASNAVATNEDLSKIEAIWKDMKVPTDTMAQAAWDLVRHCADVG  91

Query  274  SSAQTEMIDTGPYSNGISRARLAAAIKEVCTLRQFCMKYAPVVWNWMLTNNSPPANWQAQ  453
            SSAQTEMIDTGPYSNGISRARLAAAIKEVCTLRQFCMKYAPVVWNWMLTNNSPPANWQAQ
Sbjct  92   SSAQTEMIDTGPYSNGISRARLAAAIKEVCTLRQFCMKYAPVVWNWMLTNNSPPANWQAQ  151

Query  454  GFKPEHKFAAFDFFNGVTNPAAIMPKEGLIRPPSEAEMNAAQTAAFVKITKARAQSNDFA  633
            GFKPEHKFAAFDFFNGVTNPAAIMPKEGLIRPPSEAEMNAAQTAAFVKITKARAQSNDFA
Sbjct  152  GFKPEHKFAAFDFFNGVTNPAAIMPKEGLIRPPSEAEMNAAQTAAFVKITKARAQSNDFA  211

Query  634  SLDAAVTRGRITGTTTAEAVSLSPPP  711
            SLDA VTRGRITGTTTAEAV   PPP
Sbjct  212  SLDAVVTRGRITGTTTAEAVVTLPPP  237


>coat protein [Potato virus X]
Sequence ID: QTU67729.1 Length: 237
>coat protein [Potato virus X]
Sequence ID: QTU67774.1 Length: 237
>coat protein [Potato virus X]
Sequence ID: QTU67804.1 Length: 237
>coat protein [Potato virus X]
Sequence ID: QTU67844.1 Length: 237
>coat protein [Potato virus X]
Sequence ID: QTU67859.1 Length: 237 
Range 1: 32 to 237

Score:419 bits(1077), Expect:2e-146, 
Method:Compositional matrix adjust., 
Identities:202/206(98%), Positives:202/206(98%), Gaps:0/206(0%)

Query  94   LFTIPDGDFFSTARAIVASNAVATNEDLSKIEAIWKDMKVPTDTMAQAAWDLVRHCADVG  273
            LFTIPDGDFFSTARAIVASN VATNEDLSKIEAIWKDMKVPTDTMAQAAWDLVRHCADVG
Sbjct  32   LFTIPDGDFFSTARAIVASNVVATNEDLSKIEAIWKDMKVPTDTMAQAAWDLVRHCADVG  91

Query  274  SSAQTEMIDTGPYSNGISRARLAAAIKEVCTLRQFCMKYAPVVWNWMLTNNSPPANWQAQ  453
            SSAQTEMIDTGPYSNGISRARLAAAIKEVCTLRQFCMKYAPVVWNWMLTNNSPPANWQAQ
Sbjct  92   SSAQTEMIDTGPYSNGISRARLAAAIKEVCTLRQFCMKYAPVVWNWMLTNNSPPANWQAQ  151

Query  454  GFKPEHKFAAFDFFNGVTNPAAIMPKEGLIRPPSEAEMNAAQTAAFVKITKARAQSNDFA  633
            GFKPEHKFAAFDFFNGVTNPAAIMPKEGLIRPPSEAEMNAAQTAAFVKITKARAQSNDFA
Sbjct  152  GFKPEHKFAAFDFFNGVTNPAAIMPKEGLIRPPSEAEMNAAQTAAFVKITKARAQSNDFA  211

Query  634  SLDAAVTRGRITGTTTAEAVSLSPPP  711
            SLDAAVTRGRITGTTTAEAV   PPP
Sbjct  212  SLDAAVTRGRITGTTTAEAVVTLPPP  237


>coat protein [Potato virus X]
Sequence ID: AAV27212.1 Length: 237
Range 1: 32 to 237

Score:419 bits(1077), Expect:2e-146, 
Method:Compositional matrix adjust., 
Identities:202/206(98%), Positives:203/206(98%), Gaps:0/206(0%)

Query  94   LFTIPDGDFFSTARAIVASNAVATNEDLSKIEAIWKDMKVPTDTMAQAAWDLVRHCADVG  273
            LFTIPDG+FFSTARAIVASNAVATNEDLSKIEAIWKDMKVPTDTMAQAAWDLVRHCADVG
Sbjct  32   LFTIPDGEFFSTARAIVASNAVATNEDLSKIEAIWKDMKVPTDTMAQAAWDLVRHCADVG  91

Query  274  SSAQTEMIDTGPYSNGISRARLAAAIKEVCTLRQFCMKYAPVVWNWMLTNNSPPANWQAQ  453
            SSAQTEMIDTGPYSNGISRARLAAAIKEVCTLRQFCMKYAPVVWNWMLTNNSPPANWQAQ
Sbjct  92   SSAQTEMIDTGPYSNGISRARLAAAIKEVCTLRQFCMKYAPVVWNWMLTNNSPPANWQAQ  151

Query  454  GFKPEHKFAAFDFFNGVTNPAAIMPKEGLIRPPSEAEMNAAQTAAFVKITKARAQSNDFA  633
            GFKPEHKFAAFDFFNGVTNPAAIMPKEGLIRPPSEAEMNAAQTAAFVKITKARAQSNDFA
Sbjct  152  GFKPEHKFAAFDFFNGVTNPAAIMPKEGLIRPPSEAEMNAAQTAAFVKITKARAQSNDFA  211

Query  634  SLDAAVTRGRITGTTTAEAVSLSPPP  711
            SLDAAVTRGRITGTTTAEAV   PPP
Sbjct  212  SLDAAVTRGRITGTTTAEAVVTLPPP  237


>coat protein [Potato virus X]
Sequence ID: AND74052.1 Length: 237
Range 1: 32 to 237

Score:419 bits(1077), Expect:2e-146, 
Method:Compositional matrix adjust., 
Identities:202/206(98%), Positives:202/206(98%), Gaps:0/206(0%)

Query  94   LFTIPDGDFFSTARAIVASNAVATNEDLSKIEAIWKDMKVPTDTMAQAAWDLVRHCADVG  273
            LFTIPDGDFFSTAR IVASNAVATNEDLSKIEAIWKDMKVPTDTMAQAAWDLVRHCADVG
Sbjct  32   LFTIPDGDFFSTARVIVASNAVATNEDLSKIEAIWKDMKVPTDTMAQAAWDLVRHCADVG  91

Query  274  SSAQTEMIDTGPYSNGISRARLAAAIKEVCTLRQFCMKYAPVVWNWMLTNNSPPANWQAQ  453
            SSAQTEMIDTGPYSNGISRARLAAAIKEVCTLRQFCMKYAPVVWNWMLTNNSPPANWQAQ
Sbjct  92   SSAQTEMIDTGPYSNGISRARLAAAIKEVCTLRQFCMKYAPVVWNWMLTNNSPPANWQAQ  151

Query  454  GFKPEHKFAAFDFFNGVTNPAAIMPKEGLIRPPSEAEMNAAQTAAFVKITKARAQSNDFA  633
            GFKPEHKFAAFDFFNGVTNPAAIMPKEGLIRPPSEAEMNAAQTAAFVKITKARAQSNDFA
Sbjct  152  GFKPEHKFAAFDFFNGVTNPAAIMPKEGLIRPPSEAEMNAAQTAAFVKITKARAQSNDFA  211

Query  634  SLDAAVTRGRITGTTTAEAVSLSPPP  711
            SLDAAVTRGRITGTTTAEAV   PPP
Sbjct  212  SLDAAVTRGRITGTTTAEAVVTLPPP  237


>coat protein, partial [Potato virus X]
Sequence ID: QDA76485.1 Length: 235
Range 1: 30 to 234

Score:419 bits(1077), Expect:2e-146, 
Method:Compositional matrix adjust., 
Identities:202/205(99%), Positives:202/205(98%), Gaps:0/205(0%)

Query  94   LFTIPDGDFFSTARAIVASNAVATNEDLSKIEAIWKDMKVPTDTMAQAAWDLVRHCADVG  273
            LFTIPDGDFFSTARAIVASNAVATNEDLSKIEAIWKDMKVPTDTMAQAAWDLVRHCADVG
Sbjct  30   LFTIPDGDFFSTARAIVASNAVATNEDLSKIEAIWKDMKVPTDTMAQAAWDLVRHCADVG  89

Query  274  SSAQTEMIDTGPYSNGISRARLAAAIKEVCTLRQFCMKYAPVVWNWMLTNNSPPANWQAQ  453
            SSAQTEMIDTGPYSNGISRARLAAAIKEVCTLRQFCMKYAPVVWNWMLTNNSPPANWQAQ
Sbjct  90   SSAQTEMIDTGPYSNGISRARLAAAIKEVCTLRQFCMKYAPVVWNWMLTNNSPPANWQAQ  149

Query  454  GFKPEHKFAAFDFFNGVTNPAAIMPKEGLIRPPSEAEMNAAQTAAFVKITKARAQSNDFA  633
            GFKPEHKFAAFDFFNGVTNPAAIMPKEGLIRPPSEAEMNAAQTAAFVKITKARAQSNDFA
Sbjct  150  GFKPEHKFAAFDFFNGVTNPAAIMPKEGLIRPPSEAEMNAAQTAAFVKITKARAQSNDFA  209

Query  634  SLDAAVTRGRITGTTTAEAVSLSPP  708
            SLDAAVTRGRITGTTTAEAV   PP
Sbjct  210  SLDAAVTRGRITGTTTAEAVVTLPP  234


>coat protein [Potato virus X]
Sequence ID: AJO26066.1 Length: 237
Range 1: 32 to 237

Score:419 bits(1077), Expect:2e-146, 
Method:Compositional matrix adjust., 
Identities:202/206(98%), Positives:202/206(98%), Gaps:0/206(0%)

Query  94   LFTIPDGDFFSTARAIVASNAVATNEDLSKIEAIWKDMKVPTDTMAQAAWDLVRHCADVG  273
            LFTIPDGDFFSTARAIVASNAVATNEDLSKIEAIWK MKVPTDTMAQAAWDLVRHCADVG
Sbjct  32   LFTIPDGDFFSTARAIVASNAVATNEDLSKIEAIWKSMKVPTDTMAQAAWDLVRHCADVG  91

Query  274  SSAQTEMIDTGPYSNGISRARLAAAIKEVCTLRQFCMKYAPVVWNWMLTNNSPPANWQAQ  453
            SSAQTEMIDTGPYSNGISRARLAAAIKEVCTLRQFCMKYAPVVWNWMLTNNSPPANWQAQ
Sbjct  92   SSAQTEMIDTGPYSNGISRARLAAAIKEVCTLRQFCMKYAPVVWNWMLTNNSPPANWQAQ  151

Query  454  GFKPEHKFAAFDFFNGVTNPAAIMPKEGLIRPPSEAEMNAAQTAAFVKITKARAQSNDFA  633
            GFKPEHKFAAFDFFNGVTNPAAIMPKEGLIRPPSEAEMNAAQTAAFVKITKARAQSNDFA
Sbjct  152  GFKPEHKFAAFDFFNGVTNPAAIMPKEGLIRPPSEAEMNAAQTAAFVKITKARAQSNDFA  211

Query  634  SLDAAVTRGRITGTTTAEAVSLSPPP  711
            SLDAAVTRGRITGTTTAEAV   PPP
Sbjct  212  SLDAAVTRGRITGTTTAEAVVTLPPP  237


>coat protein [Potato virus X]
Sequence ID: ADG36606.1 Length: 237
Range 1: 32 to 237

Score:419 bits(1077), Expect:2e-146, 
Method:Compositional matrix adjust., 
Identities:202/206(98%), Positives:202/206(98%), Gaps:0/206(0%)

Query  94   LFTIPDGDFFSTARAIVASNAVATNEDLSKIEAIWKDMKVPTDTMAQAAWDLVRHCADVG  273
            L TIPDGDFFSTARAIVASNAVATNEDLSKIEAIWKDMKVPTDTMAQAAWDLVRHCADVG
Sbjct  32   LLTIPDGDFFSTARAIVASNAVATNEDLSKIEAIWKDMKVPTDTMAQAAWDLVRHCADVG  91

Query  274  SSAQTEMIDTGPYSNGISRARLAAAIKEVCTLRQFCMKYAPVVWNWMLTNNSPPANWQAQ  453
            SSAQTEMIDTGPYSNGISRARLAAAIKEVCTLRQFCMKYAPVVWNWMLTNNSPPANWQAQ
Sbjct  92   SSAQTEMIDTGPYSNGISRARLAAAIKEVCTLRQFCMKYAPVVWNWMLTNNSPPANWQAQ  151

Query  454  GFKPEHKFAAFDFFNGVTNPAAIMPKEGLIRPPSEAEMNAAQTAAFVKITKARAQSNDFA  633
            GFKPEHKFAAFDFFNGVTNPAAIMPKEGLIRPPSEAEMNAAQTAAFVKITKARAQSNDFA
Sbjct  152  GFKPEHKFAAFDFFNGVTNPAAIMPKEGLIRPPSEAEMNAAQTAAFVKITKARAQSNDFA  211

Query  634  SLDAAVTRGRITGTTTAEAVSLSPPP  711
            SLDAAVTRGRITGTTTAEAV   PPP
Sbjct  212  SLDAAVTRGRITGTTTAEAVVTLPPP  237


>coat protein, partial [Potato virus X]
Sequence ID: WIM35184.1 Length: 237
Range 1: 32 to 237

Score:419 bits(1077), Expect:2e-146, 
Method:Compositional matrix adjust., 
Identities:202/206(98%), Positives:203/206(98%), Gaps:0/206(0%)

Query  94   LFTIPDGDFFSTARAIVASNAVATNEDLSKIEAIWKDMKVPTDTMAQAAWDLVRHCADVG  273
            LFTIPDGDFFSTARAIVASNAVATNEDLS+IEAIWKDMKVPTDTMAQAAWDLVRHCADVG
Sbjct  32   LFTIPDGDFFSTARAIVASNAVATNEDLSRIEAIWKDMKVPTDTMAQAAWDLVRHCADVG  91

Query  274  SSAQTEMIDTGPYSNGISRARLAAAIKEVCTLRQFCMKYAPVVWNWMLTNNSPPANWQAQ  453
            SSAQTEMIDTGPYSNGISRARLAAAIKEVCTLRQFCMKYAPVVWNWMLTNNSPPANWQAQ
Sbjct  92   SSAQTEMIDTGPYSNGISRARLAAAIKEVCTLRQFCMKYAPVVWNWMLTNNSPPANWQAQ  151

Query  454  GFKPEHKFAAFDFFNGVTNPAAIMPKEGLIRPPSEAEMNAAQTAAFVKITKARAQSNDFA  633
            GFKPEHKFAAFDFFNGVTNPAAIMPKEGLIRPPSEAEMNAAQTAAFVKITKARAQSNDFA
Sbjct  152  GFKPEHKFAAFDFFNGVTNPAAIMPKEGLIRPPSEAEMNAAQTAAFVKITKARAQSNDFA  211

Query  634  SLDAAVTRGRITGTTTAEAVSLSPPP  711
            SLDAAVTRGRITGTTTAEAV   PPP
Sbjct  212  SLDAAVTRGRITGTTTAEAVVTLPPP  237


>coat protein [Potato virus X]
Sequence ID: QTU69344.1 Length: 237
Range 1: 32 to 237

Score:419 bits(1077), Expect:2e-146, 
Method:Compositional matrix adjust., 
Identities:202/206(98%), Positives:202/206(98%), Gaps:0/206(0%)

Query  94   LFTIPDGDFFSTARAIVASNAVATNEDLSKIEAIWKDMKVPTDTMAQAAWDLVRHCADVG  273
            LFTIPDGDFFSTARAIVASNAVATNEDL KIEAIWKDMKVPTDTMAQAAWDLVRHCADVG
Sbjct  32   LFTIPDGDFFSTARAIVASNAVATNEDLGKIEAIWKDMKVPTDTMAQAAWDLVRHCADVG  91

Query  274  SSAQTEMIDTGPYSNGISRARLAAAIKEVCTLRQFCMKYAPVVWNWMLTNNSPPANWQAQ  453
            SSAQTEMIDTGPYSNGISRARLAAAIKEVCTLRQFCMKYAPVVWNWMLTNNSPPANWQAQ
Sbjct  92   SSAQTEMIDTGPYSNGISRARLAAAIKEVCTLRQFCMKYAPVVWNWMLTNNSPPANWQAQ  151

Query  454  GFKPEHKFAAFDFFNGVTNPAAIMPKEGLIRPPSEAEMNAAQTAAFVKITKARAQSNDFA  633
            GFKPEHKFAAFDFFNGVTNPAAIMPKEGLIRPPSEAEMNAAQTAAFVKITKARAQSNDFA
Sbjct  152  GFKPEHKFAAFDFFNGVTNPAAIMPKEGLIRPPSEAEMNAAQTAAFVKITKARAQSNDFA  211

Query  634  SLDAAVTRGRITGTTTAEAVSLSPPP  711
            SLDAAVTRGRITGTTTAEAV   PPP
Sbjct  212  SLDAAVTRGRITGTTTAEAVVTLPPP  237


>coat protein [Potato virus X]
Sequence ID: ALJ33105.1 Length: 237
Range 1: 32 to 237

Score:419 bits(1077), Expect:2e-146, 
Method:Compositional matrix adjust., 
Identities:202/206(98%), Positives:203/206(98%), Gaps:0/206(0%)

Query  94   LFTIPDGDFFSTARAIVASNAVATNEDLSKIEAIWKDMKVPTDTMAQAAWDLVRHCADVG  273
            LFTIPDGDFFSTARAIVASNAVATNEDLSKIEAIWKDMKVPTDTMAQAAWDLVRHCADVG
Sbjct  32   LFTIPDGDFFSTARAIVASNAVATNEDLSKIEAIWKDMKVPTDTMAQAAWDLVRHCADVG  91

Query  274  SSAQTEMIDTGPYSNGISRARLAAAIKEVCTLRQFCMKYAPVVWNWMLTNNSPPANWQAQ  453
            SSAQTEMIDTGPYSNGISRARLAAAIKEVCTLRQFCMKYAPVVWNWMLTNNSPPANWQAQ
Sbjct  92   SSAQTEMIDTGPYSNGISRARLAAAIKEVCTLRQFCMKYAPVVWNWMLTNNSPPANWQAQ  151

Query  454  GFKPEHKFAAFDFFNGVTNPAAIMPKEGLIRPPSEAEMNAAQTAAFVKITKARAQSNDFA  633
            GFKPEHKFAAFDFFNGVTNPAAIMPKEGLIRPPSEAEMNAAQTAAFVKITKARAQSNDFA
Sbjct  152  GFKPEHKFAAFDFFNGVTNPAAIMPKEGLIRPPSEAEMNAAQTAAFVKITKARAQSNDFA  211

Query  634  SLDAAVTRGRITGTTTAEAVSLSPPP  711
            SL+AAVTRGRITGTTTAEAV   PPP
Sbjct  212  SLNAAVTRGRITGTTTAEAVVTLPPP  237


>coat protein [Potato virus X]
Sequence ID: ADL40971.1 Length: 237
Range 1: 32 to 237

Score:419 bits(1077), Expect:2e-146, 
Method:Compositional matrix adjust., 
Identities:202/206(98%), Positives:202/206(98%), Gaps:0/206(0%)

Query  94   LFTIPDGDFFSTARAIVASNAVATNEDLSKIEAIWKDMKVPTDTMAQAAWDLVRHCADVG  273
            LFTIPDGDFF TARAIVASNAVATNEDLSKIEAIWKDMKVPTDTMAQAAWDLVRHCADVG
Sbjct  32   LFTIPDGDFFGTARAIVASNAVATNEDLSKIEAIWKDMKVPTDTMAQAAWDLVRHCADVG  91

Query  274  SSAQTEMIDTGPYSNGISRARLAAAIKEVCTLRQFCMKYAPVVWNWMLTNNSPPANWQAQ  453
            SSAQTEMIDTGPYSNGISRARLAAAIKEVCTLRQFCMKYAPVVWNWMLTNNSPPANWQAQ
Sbjct  92   SSAQTEMIDTGPYSNGISRARLAAAIKEVCTLRQFCMKYAPVVWNWMLTNNSPPANWQAQ  151

Query  454  GFKPEHKFAAFDFFNGVTNPAAIMPKEGLIRPPSEAEMNAAQTAAFVKITKARAQSNDFA  633
            GFKPEHKFAAFDFFNGVTNPAAIMPKEGLIRPPSEAEMNAAQTAAFVKITKARAQSNDFA
Sbjct  152  GFKPEHKFAAFDFFNGVTNPAAIMPKEGLIRPPSEAEMNAAQTAAFVKITKARAQSNDFA  211

Query  634  SLDAAVTRGRITGTTTAEAVSLSPPP  711
            SLDAAVTRGRITGTTTAEAV   PPP
Sbjct  212  SLDAAVTRGRITGTTTAEAVVTLPPP  237


>coat protein [Potato virus X]
Sequence ID: ADB24616.1 Length: 237
Range 1: 32 to 237

Score:419 bits(1077), Expect:2e-146, 
Method:Compositional matrix adjust., 
Identities:202/206(98%), Positives:203/206(98%), Gaps:0/206(0%)

Query  94   LFTIPDGDFFSTARAIVASNAVATNEDLSKIEAIWKDMKVPTDTMAQAAWDLVRHCADVG  273
            LFTIPDGDFFSTARAIVASNAVATNEDLSKIEAIWKDMKVPTDTMAQAAWDLVRHCADVG
Sbjct  32   LFTIPDGDFFSTARAIVASNAVATNEDLSKIEAIWKDMKVPTDTMAQAAWDLVRHCADVG  91

Query  274  SSAQTEMIDTGPYSNGISRARLAAAIKEVCTLRQFCMKYAPVVWNWMLTNNSPPANWQAQ  453
            SSAQTEMIDTGPYSNGISRARLAAAIKEVCTLRQFCMKYAPVVWNWMLTNNSPPANWQAQ
Sbjct  92   SSAQTEMIDTGPYSNGISRARLAAAIKEVCTLRQFCMKYAPVVWNWMLTNNSPPANWQAQ  151

Query  454  GFKPEHKFAAFDFFNGVTNPAAIMPKEGLIRPPSEAEMNAAQTAAFVKITKARAQSNDFA  633
            GFKPEHKFAAFDFFNGVTNPAAIMPKEGLIRPPSEAEMNAAQTAAFVKITKARAQSNDFA
Sbjct  152  GFKPEHKFAAFDFFNGVTNPAAIMPKEGLIRPPSEAEMNAAQTAAFVKITKARAQSNDFA  211

Query  634  SLDAAVTRGRITGTTTAEAVSLSPPP  711
            SLDAAVT+GRITGTTTAEAV   PPP
Sbjct  212  SLDAAVTQGRITGTTTAEAVVTLPPP  237


>coat protein [Potato virus X]
Sequence ID: QTU67814.1 Length: 237
Range 1: 32 to 237

Score:419 bits(1077), Expect:2e-146, 
Method:Compositional matrix adjust., 
Identities:202/206(98%), Positives:202/206(98%), Gaps:0/206(0%)

Query  94   LFTIPDGDFFSTARAIVASNAVATNEDLSKIEAIWKDMKVPTDTMAQAAWDLVRHCADVG  273
            LFTIPDGDFFSTARAIVASN VATNEDLSKIEAIWKDMKVPTDTMAQAAWDLVRHCADVG
Sbjct  32   LFTIPDGDFFSTARAIVASNVVATNEDLSKIEAIWKDMKVPTDTMAQAAWDLVRHCADVG  91

Query  274  SSAQTEMIDTGPYSNGISRARLAAAIKEVCTLRQFCMKYAPVVWNWMLTNNSPPANWQAQ  453
            SSAQTEMIDTGPYSNGISRARLAAAIKEVCTLRQFCMKYAPVVWNWMLTNNSPPANWQAQ
Sbjct  92   SSAQTEMIDTGPYSNGISRARLAAAIKEVCTLRQFCMKYAPVVWNWMLTNNSPPANWQAQ  151

Query  454  GFKPEHKFAAFDFFNGVTNPAAIMPKEGLIRPPSEAEMNAAQTAAFVKITKARAQSNDFA  633
            GFKPEHKFAAFDFFNGVTNPAAIMPKEGLIRPPSEAEMNAAQTAAFVKITKARAQSNDFA
Sbjct  152  GFKPEHKFAAFDFFNGVTNPAAIMPKEGLIRPPSEAEMNAAQTAAFVKITKARAQSNDFA  211

Query  634  SLDAAVTRGRITGTTTAEAVSLSPPP  711
            SLDAAVTRGRITGTTTAEAV   PPP
Sbjct  212  SLDAAVTRGRITGTTTAEAVVTLPPP  237


>coat protein [Potato virus X]
Sequence ID: QTU68174.1 Length: 237
Range 1: 32 to 237

Score:419 bits(1077), Expect:2e-146, 
Method:Compositional matrix adjust., 
Identities:202/206(98%), Positives:203/206(98%), Gaps:0/206(0%)

Query  94   LFTIPDGDFFSTARAIVASNAVATNEDLSKIEAIWKDMKVPTDTMAQAAWDLVRHCADVG  273
            LFTIPDGDFFSTARAIVASNAVATNEDLSKIEAIWKDMKVPTDTMAQAAWDLVRHCADVG
Sbjct  32   LFTIPDGDFFSTARAIVASNAVATNEDLSKIEAIWKDMKVPTDTMAQAAWDLVRHCADVG  91

Query  274  SSAQTEMIDTGPYSNGISRARLAAAIKEVCTLRQFCMKYAPVVWNWMLTNNSPPANWQAQ  453
            SSAQTEMIDTGPYSNGISRARLAAAIKEVCTLRQFCMKYAPVVWNWMLTNNSPPANWQAQ
Sbjct  92   SSAQTEMIDTGPYSNGISRARLAAAIKEVCTLRQFCMKYAPVVWNWMLTNNSPPANWQAQ  151

Query  454  GFKPEHKFAAFDFFNGVTNPAAIMPKEGLIRPPSEAEMNAAQTAAFVKITKARAQSNDFA  633
            GFKPEHKFAAFDFFNGVTNPAAIMPKEGLIRPPSEAEMNAAQTAAFVKITKARA+SNDFA
Sbjct  152  GFKPEHKFAAFDFFNGVTNPAAIMPKEGLIRPPSEAEMNAAQTAAFVKITKARARSNDFA  211

Query  634  SLDAAVTRGRITGTTTAEAVSLSPPP  711
            SLDAAVTRGRITGTTTAEAV   PPP
Sbjct  212  SLDAAVTRGRITGTTTAEAVVTLPPP  237


>coat protein [Potato virus X]
Sequence ID: QTU90396.1 Length: 237
Range 1: 32 to 237

Score:419 bits(1077), Expect:2e-146, 
Method:Compositional matrix adjust., 
Identities:202/206(98%), Positives:203/206(98%), Gaps:0/206(0%)

Query  94   LFTIPDGDFFSTARAIVASNAVATNEDLSKIEAIWKDMKVPTDTMAQAAWDLVRHCADVG  273
            LFTIPDGDFFSTARAIVASNAVATNEDLSKIEAIWKDMKVPTDTMAQAAWDLVRHCADVG
Sbjct  32   LFTIPDGDFFSTARAIVASNAVATNEDLSKIEAIWKDMKVPTDTMAQAAWDLVRHCADVG  91

Query  274  SSAQTEMIDTGPYSNGISRARLAAAIKEVCTLRQFCMKYAPVVWNWMLTNNSPPANWQAQ  453
            SSAQTEMIDTGPYSNGISRARLAAAIKEVCTLRQFCMKYAPVVWNWMLTN+SPPANWQAQ
Sbjct  92   SSAQTEMIDTGPYSNGISRARLAAAIKEVCTLRQFCMKYAPVVWNWMLTNHSPPANWQAQ  151

Query  454  GFKPEHKFAAFDFFNGVTNPAAIMPKEGLIRPPSEAEMNAAQTAAFVKITKARAQSNDFA  633
            GFKPEHKFAAFDFFNGVTNPAAIMPKEGLIRPPSEAEMNAAQTAAFVKITKARAQSNDFA
Sbjct  152  GFKPEHKFAAFDFFNGVTNPAAIMPKEGLIRPPSEAEMNAAQTAAFVKITKARAQSNDFA  211

Query  634  SLDAAVTRGRITGTTTAEAVSLSPPP  711
            SLDAAVTRGRITGTTTAEAV   PPP
Sbjct  212  SLDAAVTRGRITGTTTAEAVVTLPPP  237


>coat protein [Potato virus X]
Sequence ID: ALJ33092.1 Length: 237
Range 1: 32 to 237

Score:419 bits(1077), Expect:2e-146, 
Method:Compositional matrix adjust., 
Identities:202/206(98%), Positives:203/206(98%), Gaps:0/206(0%)

Query  94   LFTIPDGDFFSTARAIVASNAVATNEDLSKIEAIWKDMKVPTDTMAQAAWDLVRHCADVG  273
            LFTIPDGDFFSTARAIVASNAVATNEDL+KIEAIWKDMKVPTDTMAQAAWDLVRHCADVG
Sbjct  32   LFTIPDGDFFSTARAIVASNAVATNEDLNKIEAIWKDMKVPTDTMAQAAWDLVRHCADVG  91

Query  274  SSAQTEMIDTGPYSNGISRARLAAAIKEVCTLRQFCMKYAPVVWNWMLTNNSPPANWQAQ  453
            SSAQTEMIDTGPYSNGISRARLAAAIKEVCTLRQFCMKYAPVVWNWMLTNNSPPANWQAQ
Sbjct  92   SSAQTEMIDTGPYSNGISRARLAAAIKEVCTLRQFCMKYAPVVWNWMLTNNSPPANWQAQ  151

Query  454  GFKPEHKFAAFDFFNGVTNPAAIMPKEGLIRPPSEAEMNAAQTAAFVKITKARAQSNDFA  633
            GFKPEHKFAAFDFFNGVTNPAAIMPKEGLIRPPSEAEMNAAQTAAFVKITKARAQSNDFA
Sbjct  152  GFKPEHKFAAFDFFNGVTNPAAIMPKEGLIRPPSEAEMNAAQTAAFVKITKARAQSNDFA  211

Query  634  SLDAAVTRGRITGTTTAEAVSLSPPP  711
            SLDAAVTRGRITGTTTAEAV   PPP
Sbjct  212  SLDAAVTRGRITGTTTAEAVVTLPPP  237


>coat protein [Potato virus X]
Sequence ID: QTU69229.1 Length: 237
Range 1: 32 to 237

Score:419 bits(1077), Expect:2e-146, 
Method:Compositional matrix adjust., 
Identities:202/206(98%), Positives:202/206(98%), Gaps:0/206(0%)

Query  94   LFTIPDGDFFSTARAIVASNAVATNEDLSKIEAIWKDMKVPTDTMAQAAWDLVRHCADVG  273
            LFTIPDGDFFSTARAIVASNAVATNEDLSKIEAIWKDMKVP DTMAQAAWDLVRHCADVG
Sbjct  32   LFTIPDGDFFSTARAIVASNAVATNEDLSKIEAIWKDMKVPADTMAQAAWDLVRHCADVG  91

Query  274  SSAQTEMIDTGPYSNGISRARLAAAIKEVCTLRQFCMKYAPVVWNWMLTNNSPPANWQAQ  453
            SSAQTEMIDTGPYSNGISRARLAAAIKEVCTLRQFCMKYAPVVWNWMLTNNSPPANWQAQ
Sbjct  92   SSAQTEMIDTGPYSNGISRARLAAAIKEVCTLRQFCMKYAPVVWNWMLTNNSPPANWQAQ  151

Query  454  GFKPEHKFAAFDFFNGVTNPAAIMPKEGLIRPPSEAEMNAAQTAAFVKITKARAQSNDFA  633
            GFKPEHKFAAFDFFNGVTNPAAIMPKEGLIRPPSEAEMNAAQTAAFVKITKARAQSNDFA
Sbjct  152  GFKPEHKFAAFDFFNGVTNPAAIMPKEGLIRPPSEAEMNAAQTAAFVKITKARAQSNDFA  211

Query  634  SLDAAVTRGRITGTTTAEAVSLSPPP  711
            SLDAAVTRGRITGTTTAEAV   PPP
Sbjct  212  SLDAAVTRGRITGTTTAEAVVTLPPP  237


>coat protein [Potato virus X]
Sequence ID: ADH52721.1 Length: 237
Range 1: 32 to 237

Score:419 bits(1077), Expect:2e-146, 
Method:Compositional matrix adjust., 
Identities:202/206(98%), Positives:202/206(98%), Gaps:0/206(0%)

Query  94   LFTIPDGDFFSTARAIVASNAVATNEDLSKIEAIWKDMKVPTDTMAQAAWDLVRHCADVG  273
            LFTIPDGDFFSTARAI ASNAVATNEDLSKIEAIWKDMKVPTDTMAQAAWDLVRHCADVG
Sbjct  32   LFTIPDGDFFSTARAIAASNAVATNEDLSKIEAIWKDMKVPTDTMAQAAWDLVRHCADVG  91

Query  274  SSAQTEMIDTGPYSNGISRARLAAAIKEVCTLRQFCMKYAPVVWNWMLTNNSPPANWQAQ  453
            SSAQTEMIDTGPYSNGISRARLAAAIKEVCTLRQFCMKYAPVVWNWMLTNNSPPANWQAQ
Sbjct  92   SSAQTEMIDTGPYSNGISRARLAAAIKEVCTLRQFCMKYAPVVWNWMLTNNSPPANWQAQ  151

Query  454  GFKPEHKFAAFDFFNGVTNPAAIMPKEGLIRPPSEAEMNAAQTAAFVKITKARAQSNDFA  633
            GFKPEHKFAAFDFFNGVTNPAAIMPKEGLIRPPSEAEMNAAQTAAFVKITKARAQSNDFA
Sbjct  152  GFKPEHKFAAFDFFNGVTNPAAIMPKEGLIRPPSEAEMNAAQTAAFVKITKARAQSNDFA  211

Query  634  SLDAAVTRGRITGTTTAEAVSLSPPP  711
            SLDAAVTRGRITGTTTAEAV   PPP
Sbjct  212  SLDAAVTRGRITGTTTAEAVVTLPPP  237


>coat protein [Potato virus X]
Sequence ID: QTU68344.1 Length: 237
Range 1: 32 to 237

Score:419 bits(1077), Expect:2e-146, 
Method:Compositional matrix adjust., 
Identities:202/206(98%), Positives:202/206(98%), Gaps:0/206(0%)

Query  94   LFTIPDGDFFSTARAIVASNAVATNEDLSKIEAIWKDMKVPTDTMAQAAWDLVRHCADVG  273
            LFTIPDGDFFSTARAIVASNAVATNEDLSKIEAIWKDMKVPTDTMAQAAWDLVRHCADVG
Sbjct  32   LFTIPDGDFFSTARAIVASNAVATNEDLSKIEAIWKDMKVPTDTMAQAAWDLVRHCADVG  91

Query  274  SSAQTEMIDTGPYSNGISRARLAAAIKEVCTLRQFCMKYAPVVWNWMLTNNSPPANWQAQ  453
            SSAQTEMID GPYSNGISRARLAAAIKEVCTLRQFCMKYAPVVWNWMLTNNSPPANWQAQ
Sbjct  92   SSAQTEMIDAGPYSNGISRARLAAAIKEVCTLRQFCMKYAPVVWNWMLTNNSPPANWQAQ  151

Query  454  GFKPEHKFAAFDFFNGVTNPAAIMPKEGLIRPPSEAEMNAAQTAAFVKITKARAQSNDFA  633
            GFKPEHKFAAFDFFNGVTNPAAIMPKEGLIRPPSEAEMNAAQTAAFVKITKARAQSNDFA
Sbjct  152  GFKPEHKFAAFDFFNGVTNPAAIMPKEGLIRPPSEAEMNAAQTAAFVKITKARAQSNDFA  211

Query  634  SLDAAVTRGRITGTTTAEAVSLSPPP  711
            SLDAAVTRGRITGTTTAEAV   PPP
Sbjct  212  SLDAAVTRGRITGTTTAEAVVTLPPP  237


>coat protein [Potato virus X]
Sequence ID: QTU69289.1 Length: 237
>coat protein [Potato virus X]
Sequence ID: BAA13515.1 Length: 237 
Range 1: 32 to 237

Score:419 bits(1077), Expect:2e-146, 
Method:Compositional matrix adjust., 
Identities:202/206(98%), Positives:202/206(98%), Gaps:0/206(0%)

Query  94   LFTIPDGDFFSTARAIVASNAVATNEDLSKIEAIWKDMKVPTDTMAQAAWDLVRHCADVG  273
            LFTIPDGDFFSTARAIVASNAVATNEDLSKIEAIWKDMKVP DTMAQAAWDLVRHCADVG
Sbjct  32   LFTIPDGDFFSTARAIVASNAVATNEDLSKIEAIWKDMKVPADTMAQAAWDLVRHCADVG  91

Query  274  SSAQTEMIDTGPYSNGISRARLAAAIKEVCTLRQFCMKYAPVVWNWMLTNNSPPANWQAQ  453
            SSAQTEMIDTGPYSNGISRARLAAAIKEVCTLRQFCMKYAPVVWNWMLTNNSPPANWQAQ
Sbjct  92   SSAQTEMIDTGPYSNGISRARLAAAIKEVCTLRQFCMKYAPVVWNWMLTNNSPPANWQAQ  151

Query  454  GFKPEHKFAAFDFFNGVTNPAAIMPKEGLIRPPSEAEMNAAQTAAFVKITKARAQSNDFA  633
            GFKPEHKFAAFDFFNGVTNPAAIMPKEGLIRPPSEAEMNAAQTAAFVKITKARAQSNDFA
Sbjct  152  GFKPEHKFAAFDFFNGVTNPAAIMPKEGLIRPPSEAEMNAAQTAAFVKITKARAQSNDFA  211

Query  634  SLDAAVTRGRITGTTTAEAVSLSPPP  711
            SLDAAVTRGRITGTTTAEAV   PPP
Sbjct  212  SLDAAVTRGRITGTTTAEAVVTLPPP  237


>coat protein [Potato virus X]
Sequence ID: ADL40972.1 Length: 237
>coat protein [Potato virus X]
Sequence ID: ADL40974.1 Length: 237
>coat protein [Potato virus X]
Sequence ID: AIL90365.1 Length: 237 
Range 1: 32 to 237

Score:419 bits(1076), Expect:2e-146, 
Method:Compositional matrix adjust., 
Identities:201/206(98%), Positives:203/206(98%), Gaps:0/206(0%)

Query  94   LFTIPDGDFFSTARAIVASNAVATNEDLSKIEAIWKDMKVPTDTMAQAAWDLVRHCADVG  273
            LFTIPDGDFFSTARA+VASNAVATNEDLSKIEAIWK+MKVPTDTMAQAAWDLVRHCADVG
Sbjct  32   LFTIPDGDFFSTARAVVASNAVATNEDLSKIEAIWKEMKVPTDTMAQAAWDLVRHCADVG  91

Query  274  SSAQTEMIDTGPYSNGISRARLAAAIKEVCTLRQFCMKYAPVVWNWMLTNNSPPANWQAQ  453
            SSAQTEMIDTGPYSNGISRARLAAAIKEVCTLRQFCMKYAPVVWNWMLTNNSPPANWQAQ
Sbjct  92   SSAQTEMIDTGPYSNGISRARLAAAIKEVCTLRQFCMKYAPVVWNWMLTNNSPPANWQAQ  151

Query  454  GFKPEHKFAAFDFFNGVTNPAAIMPKEGLIRPPSEAEMNAAQTAAFVKITKARAQSNDFA  633
            GFKPEHKFAAFDFFNGVTNPAAIMPKEGLIRPPSEAEMNAAQTAAFVKITKARAQSNDFA
Sbjct  152  GFKPEHKFAAFDFFNGVTNPAAIMPKEGLIRPPSEAEMNAAQTAAFVKITKARAQSNDFA  211

Query  634  SLDAAVTRGRITGTTTAEAVSLSPPP  711
            SLDAAVTRGRITGTTTAEAV   PPP
Sbjct  212  SLDAAVTRGRITGTTTAEAVVTLPPP  237


>coat protein [Potato virus X]
Sequence ID: QAY29812.1 Length: 237
Range 1: 32 to 237

Score:419 bits(1076), Expect:2e-146, 
Method:Compositional matrix adjust., 
Identities:202/206(98%), Positives:202/206(98%), Gaps:0/206(0%)

Query  94   LFTIPDGDFFSTARAIVASNAVATNEDLSKIEAIWKDMKVPTDTMAQAAWDLVRHCADVG  273
            LFTIPDGDFFSTARAIVASNAVATNEDL KIEAIWKDMKVPTDTMAQAAWDLVRHCADVG
Sbjct  32   LFTIPDGDFFSTARAIVASNAVATNEDLGKIEAIWKDMKVPTDTMAQAAWDLVRHCADVG  91

Query  274  SSAQTEMIDTGPYSNGISRARLAAAIKEVCTLRQFCMKYAPVVWNWMLTNNSPPANWQAQ  453
            SSAQTEMIDTGPYSNGISRARLAAAIKEVCTLRQFCMKYAPVVWNWMLTNNSPPANWQAQ
Sbjct  92   SSAQTEMIDTGPYSNGISRARLAAAIKEVCTLRQFCMKYAPVVWNWMLTNNSPPANWQAQ  151

Query  454  GFKPEHKFAAFDFFNGVTNPAAIMPKEGLIRPPSEAEMNAAQTAAFVKITKARAQSNDFA  633
            GFKPEHKFAAFDFFNGVTNPAAIMPKEGLIRPPSEAEMNAAQTAAFVKITKARAQSNDFA
Sbjct  152  GFKPEHKFAAFDFFNGVTNPAAIMPKEGLIRPPSEAEMNAAQTAAFVKITKARAQSNDFA  211

Query  634  SLDAAVTRGRITGTTTAEAVSLSPPP  711
            SLDAAVTRGRITGTTTAEAV   PPP
Sbjct  212  SLDAAVTRGRITGTTTAEAVVTLPPP  237


>coat protein, partial [Potato virus X]
Sequence ID: QDA76489.1 Length: 234
Range 1: 30 to 234

Score:419 bits(1076), Expect:2e-146, 
Method:Compositional matrix adjust., 
Identities:202/205(99%), Positives:202/205(98%), Gaps:0/205(0%)

Query  94   LFTIPDGDFFSTARAIVASNAVATNEDLSKIEAIWKDMKVPTDTMAQAAWDLVRHCADVG  273
            LFTIPDGDFFSTARAIVASNAVATNEDLSKIEAIWKDMKVPTDTMAQAAWDLVRHCADVG
Sbjct  30   LFTIPDGDFFSTARAIVASNAVATNEDLSKIEAIWKDMKVPTDTMAQAAWDLVRHCADVG  89

Query  274  SSAQTEMIDTGPYSNGISRARLAAAIKEVCTLRQFCMKYAPVVWNWMLTNNSPPANWQAQ  453
            SSAQTEMIDTGPYSNGISRARLAAAIKEVCTLRQFCMKYAPVVWNWMLTNNSPPANWQAQ
Sbjct  90   SSAQTEMIDTGPYSNGISRARLAAAIKEVCTLRQFCMKYAPVVWNWMLTNNSPPANWQAQ  149

Query  454  GFKPEHKFAAFDFFNGVTNPAAIMPKEGLIRPPSEAEMNAAQTAAFVKITKARAQSNDFA  633
            GFKPEHKFAAFDFFNGVTNPAAIMPKEGLIRPPSEAEMNAAQTAAFVKITKARAQSNDFA
Sbjct  150  GFKPEHKFAAFDFFNGVTNPAAIMPKEGLIRPPSEAEMNAAQTAAFVKITKARAQSNDFA  209

Query  634  SLDAAVTRGRITGTTTAEAVSLSPP  708
            SLDAAVTRGRITGTTTAEAV   PP
Sbjct  210  SLDAAVTRGRITGTTTAEAVVTLPP  234


>Chain A, Coat protein [Potato virus X]
Sequence ID: 6R7G_A Length: 209
>Chain B, Coat protein [Potato virus X]
Sequence ID: 6R7G_B Length: 209
>Chain C, Coat protein [Potato virus X]
Sequence ID: 6R7G_C Length: 209
>Chain D, Coat protein [Potato virus X]
Sequence ID: 6R7G_D Length: 209
>Chain E, Coat protein [Potato virus X]
Sequence ID: 6R7G_E Length: 209
>Chain F, Coat protein [Potato virus X]
Sequence ID: 6R7G_F Length: 209
>Chain G, Coat protein [Potato virus X]
Sequence ID: 6R7G_G Length: 209
>Chain H, Coat protein [Potato virus X]
Sequence ID: 6R7G_H Length: 209
>Chain I, Coat protein [Potato virus X]
Sequence ID: 6R7G_I Length: 209
>Chain J, Coat protein [Potato virus X]
Sequence ID: 6R7G_J Length: 209
>Chain K, Coat protein [Potato virus X]
Sequence ID: 6R7G_K Length: 209
>Chain L, Coat protein [Potato virus X]
Sequence ID: 6R7G_L Length: 209
>Chain M, Coat protein [Potato virus X]
Sequence ID: 6R7G_M Length: 209 
Range 1: 4 to 209

Score:417 bits(1073), Expect:2e-146, 
Method:Compositional matrix adjust., 
Identities:203/206(99%), Positives:203/206(98%), Gaps:0/206(0%)

Query  94   LFTIPDGDFFSTARAIVASNAVATNEDLSKIEAIWKDMKVPTDTMAQAAWDLVRHCADVG  273
            LFTIPDGDFFSTARAIVASNAVATNEDLSKIEAIWKDMKVPTDTMAQAAWDLVRHCADVG
Sbjct  4    LFTIPDGDFFSTARAIVASNAVATNEDLSKIEAIWKDMKVPTDTMAQAAWDLVRHCADVG  63

Query  274  SSAQTEMIDTGPYSNGISRARLAAAIKEVCTLRQFCMKYAPVVWNWMLTNNSPPANWQAQ  453
            SSAQTEMIDTGPYSNGISRARLAAAIKEVCTLRQFCMKYAPVVWNWMLTNNSPPANWQAQ
Sbjct  64   SSAQTEMIDTGPYSNGISRARLAAAIKEVCTLRQFCMKYAPVVWNWMLTNNSPPANWQAQ  123

Query  454  GFKPEHKFAAFDFFNGVTNPAAIMPKEGLIRPPSEAEMNAAQTAAFVKITKARAQSNDFA  633
            GFKPEHKFAAFDFFNGVTNPAAIMPKEGLIRPPSEAEMNAAQTAAFVKITKARAQSNDFA
Sbjct  124  GFKPEHKFAAFDFFNGVTNPAAIMPKEGLIRPPSEAEMNAAQTAAFVKITKARAQSNDFA  183

Query  634  SLDAAVTRGRITGTTTAEAVSLSPPP  711
            SLDAAVTRGRITGTTTAEAV   PPP
Sbjct  184  SLDAAVTRGRITGTTTAEAVVTLPPP  209


>coat protein [Potato virus X]
Sequence ID: QTU90391.1 Length: 237
Range 1: 32 to 237

Score:419 bits(1076), Expect:3e-146, 
Method:Compositional matrix adjust., 
Identities:202/206(98%), Positives:202/206(98%), Gaps:0/206(0%)

Query  94   LFTIPDGDFFSTARAIVASNAVATNEDLSKIEAIWKDMKVPTDTMAQAAWDLVRHCADVG  273
            LFTIPDGDFFSTARAIVASNAVATNEDLSKIEAIWKDMKVP DTMAQAAWDLVRHCADVG
Sbjct  32   LFTIPDGDFFSTARAIVASNAVATNEDLSKIEAIWKDMKVPADTMAQAAWDLVRHCADVG  91

Query  274  SSAQTEMIDTGPYSNGISRARLAAAIKEVCTLRQFCMKYAPVVWNWMLTNNSPPANWQAQ  453
            SSAQTEMIDTGPYSNGISRARLAAAIKEVCTLRQFCMKYAPVVWNWMLTNNSPPANWQAQ
Sbjct  92   SSAQTEMIDTGPYSNGISRARLAAAIKEVCTLRQFCMKYAPVVWNWMLTNNSPPANWQAQ  151

Query  454  GFKPEHKFAAFDFFNGVTNPAAIMPKEGLIRPPSEAEMNAAQTAAFVKITKARAQSNDFA  633
            GFKPEHKFAAFDFFNGVTNPAAIMPKEGLIRPPSEAEMNAAQTAAFVKITKARAQSNDFA
Sbjct  152  GFKPEHKFAAFDFFNGVTNPAAIMPKEGLIRPPSEAEMNAAQTAAFVKITKARAQSNDFA  211

Query  634  SLDAAVTRGRITGTTTAEAVSLSPPP  711
            SLDAAVTRGRITGTTTAEAV   PPP
Sbjct  212  SLDAAVTRGRITGTTTAEAVVTLPPP  237


>coat protein [Potato virus X]
Sequence ID: ALJ33114.1 Length: 237
Range 1: 32 to 237

Score:419 bits(1076), Expect:3e-146, 
Method:Compositional matrix adjust., 
Identities:202/206(98%), Positives:202/206(98%), Gaps:0/206(0%)

Query  94   LFTIPDGDFFSTARAIVASNAVATNEDLSKIEAIWKDMKVPTDTMAQAAWDLVRHCADVG  273
            LFTIPDGDFFSTARAIVASNAVATNEDLSKIEAIWKDMKVPTDTMAQAAWDLVRHCADVG
Sbjct  32   LFTIPDGDFFSTARAIVASNAVATNEDLSKIEAIWKDMKVPTDTMAQAAWDLVRHCADVG  91

Query  274  SSAQTEMIDTGPYSNGISRARLAAAIKEVCTLRQFCMKYAPVVWNWMLTNNSPPANWQAQ  453
            SSAQTEMIDTGPYSNGISRARLAAAIKEVCTLRQFCMKYAPVVWNWMLTNNSPPANWQAQ
Sbjct  92   SSAQTEMIDTGPYSNGISRARLAAAIKEVCTLRQFCMKYAPVVWNWMLTNNSPPANWQAQ  151

Query  454  GFKPEHKFAAFDFFNGVTNPAAIMPKEGLIRPPSEAEMNAAQTAAFVKITKARAQSNDFA  633
            GFKPEHKFAAFDFFNGVTNPAAI PKEGLIRPPSEAEMNAAQTAAFVKITKARAQSNDFA
Sbjct  152  GFKPEHKFAAFDFFNGVTNPAAITPKEGLIRPPSEAEMNAAQTAAFVKITKARAQSNDFA  211

Query  634  SLDAAVTRGRITGTTTAEAVSLSPPP  711
            SLDAAVTRGRITGTTTAEAV   PPP
Sbjct  212  SLDAAVTRGRITGTTTAEAVVTLPPP  237


>coat protein [Potato virus X]
Sequence ID: QTU67934.1 Length: 237
Range 1: 32 to 237

Score:419 bits(1076), Expect:3e-146, 
Method:Compositional matrix adjust., 
Identities:202/206(98%), Positives:202/206(98%), Gaps:0/206(0%)

Query  94   LFTIPDGDFFSTARAIVASNAVATNEDLSKIEAIWKDMKVPTDTMAQAAWDLVRHCADVG  273
            LFTIPDGDFFSTARAIVASNAVATNEDLSK EAIWKDMKVPTDTMAQAAWDLVRHCADVG
Sbjct  32   LFTIPDGDFFSTARAIVASNAVATNEDLSKSEAIWKDMKVPTDTMAQAAWDLVRHCADVG  91

Query  274  SSAQTEMIDTGPYSNGISRARLAAAIKEVCTLRQFCMKYAPVVWNWMLTNNSPPANWQAQ  453
            SSAQTEMIDTGPYSNGISRARLAAAIKEVCTLRQFCMKYAPVVWNWMLTNNSPPANWQAQ
Sbjct  92   SSAQTEMIDTGPYSNGISRARLAAAIKEVCTLRQFCMKYAPVVWNWMLTNNSPPANWQAQ  151

Query  454  GFKPEHKFAAFDFFNGVTNPAAIMPKEGLIRPPSEAEMNAAQTAAFVKITKARAQSNDFA  633
            GFKPEHKFAAFDFFNGVTNPAAIMPKEGLIRPPSEAEMNAAQTAAFVKITKARAQSNDFA
Sbjct  152  GFKPEHKFAAFDFFNGVTNPAAIMPKEGLIRPPSEAEMNAAQTAAFVKITKARAQSNDFA  211

Query  634  SLDAAVTRGRITGTTTAEAVSLSPPP  711
            SLDAAVTRGRITGTTTAEAV   PPP
Sbjct  212  SLDAAVTRGRITGTTTAEAVVTLPPP  237


>coat protein [Potato virus X]
Sequence ID: ADA57763.1 Length: 237
Range 1: 32 to 237

Score:419 bits(1076), Expect:3e-146, 
Method:Compositional matrix adjust., 
Identities:202/206(98%), Positives:202/206(98%), Gaps:0/206(0%)

Query  94   LFTIPDGDFFSTARAIVASNAVATNEDLSKIEAIWKDMKVPTDTMAQAAWDLVRHCADVG  273
            LFTIPDGDFFSTARAIVASNAVATNEDL KIEAIWKDMKVPTDTMAQAAWDLVRHCADVG
Sbjct  32   LFTIPDGDFFSTARAIVASNAVATNEDLCKIEAIWKDMKVPTDTMAQAAWDLVRHCADVG  91

Query  274  SSAQTEMIDTGPYSNGISRARLAAAIKEVCTLRQFCMKYAPVVWNWMLTNNSPPANWQAQ  453
            SSAQTEMIDTGPYSNGISRARLAAAIKEVCTLRQFCMKYAPVVWNWMLTNNSPPANWQAQ
Sbjct  92   SSAQTEMIDTGPYSNGISRARLAAAIKEVCTLRQFCMKYAPVVWNWMLTNNSPPANWQAQ  151

Query  454  GFKPEHKFAAFDFFNGVTNPAAIMPKEGLIRPPSEAEMNAAQTAAFVKITKARAQSNDFA  633
            GFKPEHKFAAFDFFNGVTNPAAIMPKEGLIRPPSEAEMNAAQTAAFVKITKARAQSNDFA
Sbjct  152  GFKPEHKFAAFDFFNGVTNPAAIMPKEGLIRPPSEAEMNAAQTAAFVKITKARAQSNDFA  211

Query  634  SLDAAVTRGRITGTTTAEAVSLSPPP  711
            SLDAAVTRGRITGTTTAEAV   PPP
Sbjct  212  SLDAAVTRGRITGTTTAEAVVTLPPP  237


>coat protein [Potato virus X]
Sequence ID: ALJ33121.1 Length: 237
Range 1: 32 to 237

Score:419 bits(1076), Expect:3e-146, 
Method:Compositional matrix adjust., 
Identities:201/206(98%), Positives:203/206(98%), Gaps:0/206(0%)

Query  94   LFTIPDGDFFSTARAIVASNAVATNEDLSKIEAIWKDMKVPTDTMAQAAWDLVRHCADVG  273
            LFTIPDGDFFSTARAIVASNAVATNEDLSKIEAIWKDMKVPTDTMAQAAWDLVRHCADVG
Sbjct  32   LFTIPDGDFFSTARAIVASNAVATNEDLSKIEAIWKDMKVPTDTMAQAAWDLVRHCADVG  91

Query  274  SSAQTEMIDTGPYSNGISRARLAAAIKEVCTLRQFCMKYAPVVWNWMLTNNSPPANWQAQ  453
            SSAQTEMIDTGPYSNGISRARLAAAIKEVCTLRQFCMKYAPVVWNWMLTNNSPPANWQAQ
Sbjct  92   SSAQTEMIDTGPYSNGISRARLAAAIKEVCTLRQFCMKYAPVVWNWMLTNNSPPANWQAQ  151

Query  454  GFKPEHKFAAFDFFNGVTNPAAIMPKEGLIRPPSEAEMNAAQTAAFVKITKARAQSNDFA  633
            GFKPEHKFAAFDFFNGVTNPAAIMPKEGLIRPPSEAEMNAAQTAAFVKITKARAQSNDFA
Sbjct  152  GFKPEHKFAAFDFFNGVTNPAAIMPKEGLIRPPSEAEMNAAQTAAFVKITKARAQSNDFA  211

Query  634  SLDAAVTRGRITGTTTAEAVSLSPPP  711
            SLDAAVTRGRITGT++AEAV   PPP
Sbjct  212  SLDAAVTRGRITGTSSAEAVVTLPPP  237


>capsid protein [Potato virus X]
Sequence ID: AAN04482.1 Length: 237
>coat protein [Potato virus X]
Sequence ID: AAN04485.1 Length: 237
>coat protein [Potato virus X]
Sequence ID: AAS16475.1 Length: 237 
Range 1: 32 to 237

Score:418 bits(1075), Expect:4e-146, 
Method:Compositional matrix adjust., 
Identities:202/206(98%), Positives:202/206(98%), Gaps:0/206(0%)

Query  94   LFTIPDGDFFSTARAIVASNAVATNEDLSKIEAIWKDMKVPTDTMAQAAWDLVRHCADVG  273
            LFTIPDGDFFSTARAIVASNAVATNEDLSKIEAIWKDMKVPTDTMAQAAWDLVRHCADVG
Sbjct  32   LFTIPDGDFFSTARAIVASNAVATNEDLSKIEAIWKDMKVPTDTMAQAAWDLVRHCADVG  91

Query  274  SSAQTEMIDTGPYSNGISRARLAAAIKEVCTLRQFCMKYAPVVWNWMLTNNSPPANWQAQ  453
            SSAQTEMIDTGPYSNGISRARLAAAIKEVC LRQFCMKYAPVVWNWMLTNNSPPANWQAQ
Sbjct  92   SSAQTEMIDTGPYSNGISRARLAAAIKEVCILRQFCMKYAPVVWNWMLTNNSPPANWQAQ  151

Query  454  GFKPEHKFAAFDFFNGVTNPAAIMPKEGLIRPPSEAEMNAAQTAAFVKITKARAQSNDFA  633
            GFKPEHKFAAFDFFNGVTNPAAIMPKEGLIRPPSEAEMNAAQTAAFVKITKARAQSNDFA
Sbjct  152  GFKPEHKFAAFDFFNGVTNPAAIMPKEGLIRPPSEAEMNAAQTAAFVKITKARAQSNDFA  211

Query  634  SLDAAVTRGRITGTTTAEAVSLSPPP  711
            SLDAAVTRGRITGTTTAEAV   PPP
Sbjct  212  SLDAAVTRGRITGTTTAEAVVTLPPP  237


>coat protein [Potato virus X]
Sequence ID: ALJ33083.1 Length: 237
Range 1: 32 to 237

Score:418 bits(1075), Expect:4e-146, 
Method:Compositional matrix adjust., 
Identities:202/206(98%), Positives:202/206(98%), Gaps:0/206(0%)

Query  94   LFTIPDGDFFSTARAIVASNAVATNEDLSKIEAIWKDMKVPTDTMAQAAWDLVRHCADVG  273
            LFTIPDGDFFSTARAIVASNAVATNEDLSKIEAIWKDMKVPTDTMAQAAWDLVRHCADVG
Sbjct  32   LFTIPDGDFFSTARAIVASNAVATNEDLSKIEAIWKDMKVPTDTMAQAAWDLVRHCADVG  91

Query  274  SSAQTEMIDTGPYSNGISRARLAAAIKEVCTLRQFCMKYAPVVWNWMLTNNSPPANWQAQ  453
            SSAQTEMIDTGPYSNGISRARLAAAIKEVCTLRQFCMKYAPVVWNWMLTNNSPPANWQAQ
Sbjct  92   SSAQTEMIDTGPYSNGISRARLAAAIKEVCTLRQFCMKYAPVVWNWMLTNNSPPANWQAQ  151

Query  454  GFKPEHKFAAFDFFNGVTNPAAIMPKEGLIRPPSEAEMNAAQTAAFVKITKARAQSNDFA  633
            GFKPEHKFAAFDFFNGVTNPAAIMPKEGLIRPPSE EMNAAQTAAFVKITKARAQSNDFA
Sbjct  152  GFKPEHKFAAFDFFNGVTNPAAIMPKEGLIRPPSEDEMNAAQTAAFVKITKARAQSNDFA  211

Query  634  SLDAAVTRGRITGTTTAEAVSLSPPP  711
            SLDAAVTRGRITGTTTAEAV   PPP
Sbjct  212  SLDAAVTRGRITGTTTAEAVVTLPPP  237


>coat protein [Potato virus X]
Sequence ID: CAA82535.1 Length: 237
Range 1: 32 to 237

Score:418 bits(1074), Expect:4e-146, 
Method:Compositional matrix adjust., 
Identities:201/206(98%), Positives:202/206(98%), Gaps:0/206(0%)

Query  94   LFTIPDGDFFSTARAIVASNAVATNEDLSKIEAIWKDMKVPTDTMAQAAWDLVRHCADVG  273
            LFTIPDGDFFSTARAIVASNAVATNEDL+KIEAIWKDMKVPTDTMAQAAWDLVRHC DVG
Sbjct  32   LFTIPDGDFFSTARAIVASNAVATNEDLNKIEAIWKDMKVPTDTMAQAAWDLVRHCVDVG  91

Query  274  SSAQTEMIDTGPYSNGISRARLAAAIKEVCTLRQFCMKYAPVVWNWMLTNNSPPANWQAQ  453
            SSAQTEMIDTGPYSNGISRARLAAAIKEVCTLRQFCMKYAPVVWNWMLTNNSPPANWQAQ
Sbjct  92   SSAQTEMIDTGPYSNGISRARLAAAIKEVCTLRQFCMKYAPVVWNWMLTNNSPPANWQAQ  151

Query  454  GFKPEHKFAAFDFFNGVTNPAAIMPKEGLIRPPSEAEMNAAQTAAFVKITKARAQSNDFA  633
            GFKPEHKFAAFDFFNGVTNPAAIMPKEGLIRPPSEAEMNAAQTAAFVKITKARAQSNDFA
Sbjct  152  GFKPEHKFAAFDFFNGVTNPAAIMPKEGLIRPPSEAEMNAAQTAAFVKITKARAQSNDFA  211

Query  634  SLDAAVTRGRITGTTTAEAVSLSPPP  711
            SLDAAVTRGRITGTTTAEAV   PPP
Sbjct  212  SLDAAVTRGRITGTTTAEAVVTLPPP  237


>coat protein [Potato virus X]
Sequence ID: ALJ33108.1 Length: 237
Range 1: 32 to 237

Score:418 bits(1074), Expect:4e-146, 
Method:Compositional matrix adjust., 
Identities:202/206(98%), Positives:202/206(98%), Gaps:0/206(0%)

Query  94   LFTIPDGDFFSTARAIVASNAVATNEDLSKIEAIWKDMKVPTDTMAQAAWDLVRHCADVG  273
            LFTIPDGDFFSTARAIVASNAVATNEDLSKIEAIWKDMKVPTDTMAQAAWDLVRHCADVG
Sbjct  32   LFTIPDGDFFSTARAIVASNAVATNEDLSKIEAIWKDMKVPTDTMAQAAWDLVRHCADVG  91

Query  274  SSAQTEMIDTGPYSNGISRARLAAAIKEVCTLRQFCMKYAPVVWNWMLTNNSPPANWQAQ  453
            SSAQTEMIDTGPYSNGISRARLAAAIKEVCTLRQFCMKYAPVVWNWMLTNNSPPANWQAQ
Sbjct  92   SSAQTEMIDTGPYSNGISRARLAAAIKEVCTLRQFCMKYAPVVWNWMLTNNSPPANWQAQ  151

Query  454  GFKPEHKFAAFDFFNGVTNPAAIMPKEGLIRPPSEAEMNAAQTAAFVKITKARAQSNDFA  633
            GFKPEHKFAAFDFFNGVTNPAAIMPKEGLIRPPSEAEMNAAQTAAFVKITKARAQSNDFA
Sbjct  152  GFKPEHKFAAFDFFNGVTNPAAIMPKEGLIRPPSEAEMNAAQTAAFVKITKARAQSNDFA  211

Query  634  SLDAAVTRGRITGTTTAEAVSLSPPP  711
            SLDAAVTRGRITGTTT EAV   PPP
Sbjct  212  SLDAAVTRGRITGTTTPEAVVTLPPP  237


>coat protein [Potato virus X]
Sequence ID: QTU67864.1 Length: 237
Range 1: 32 to 237

Score:418 bits(1074), Expect:5e-146, 
Method:Compositional matrix adjust., 
Identities:201/206(98%), Positives:203/206(98%), Gaps:0/206(0%)

Query  94   LFTIPDGDFFSTARAIVASNAVATNEDLSKIEAIWKDMKVPTDTMAQAAWDLVRHCADVG  273
            LFTIPDGDFFSTARAIVASNAVATN+DLSKIEAIWKDMKVPTDTMAQAAWDLVRHCADVG
Sbjct  32   LFTIPDGDFFSTARAIVASNAVATNDDLSKIEAIWKDMKVPTDTMAQAAWDLVRHCADVG  91

Query  274  SSAQTEMIDTGPYSNGISRARLAAAIKEVCTLRQFCMKYAPVVWNWMLTNNSPPANWQAQ  453
            SSAQTEMIDTGPYSNGISRARLAAAIKEVCTLRQFCMKY+PVVWNWMLTNNSPPANWQAQ
Sbjct  92   SSAQTEMIDTGPYSNGISRARLAAAIKEVCTLRQFCMKYSPVVWNWMLTNNSPPANWQAQ  151

Query  454  GFKPEHKFAAFDFFNGVTNPAAIMPKEGLIRPPSEAEMNAAQTAAFVKITKARAQSNDFA  633
            GFKPEHKFAAFDFFNGVTNPAAIMPKEGLIRPPSEAEMNAAQTAAFVKITKARAQSNDFA
Sbjct  152  GFKPEHKFAAFDFFNGVTNPAAIMPKEGLIRPPSEAEMNAAQTAAFVKITKARAQSNDFA  211

Query  634  SLDAAVTRGRITGTTTAEAVSLSPPP  711
            SLDAAVTRGRITGTTTAEAV   PPP
Sbjct  212  SLDAAVTRGRITGTTTAEAVVTLPPP  237


>CP [Potato virus X]
Sequence ID: QPD01696.1 Length: 237
>CP [Potato virus X]
Sequence ID: QPD01701.1 Length: 237
>CP [Potato virus X]
Sequence ID: QPD01706.1 Length: 237
>CP [Potato virus X]
Sequence ID: QPD01716.1 Length: 237 
Range 1: 32 to 237

Score:418 bits(1074), Expect:5e-146, 
Method:Compositional matrix adjust., 
Identities:201/206(98%), Positives:202/206(98%), Gaps:0/206(0%)

Query  94   LFTIPDGDFFSTARAIVASNAVATNEDLSKIEAIWKDMKVPTDTMAQAAWDLVRHCADVG  273
            LFTIPDGDFF TARAIVASNAVATNEDLSKIEAIWKDMKVPTDTMAQAAWDLVRHCADVG
Sbjct  32   LFTIPDGDFFGTARAIVASNAVATNEDLSKIEAIWKDMKVPTDTMAQAAWDLVRHCADVG  91

Query  274  SSAQTEMIDTGPYSNGISRARLAAAIKEVCTLRQFCMKYAPVVWNWMLTNNSPPANWQAQ  453
            SSAQTEMIDTGPYSNGISRARLAAAIKEVCTLRQFCMKYAPVVWNWMLTNNSPPANWQAQ
Sbjct  92   SSAQTEMIDTGPYSNGISRARLAAAIKEVCTLRQFCMKYAPVVWNWMLTNNSPPANWQAQ  151

Query  454  GFKPEHKFAAFDFFNGVTNPAAIMPKEGLIRPPSEAEMNAAQTAAFVKITKARAQSNDFA  633
            GFKPEHKFAAFDFFNGVTNPAAIMPKEGLIRPPSEAEMNAAQT+AFVKITKARAQSNDFA
Sbjct  152  GFKPEHKFAAFDFFNGVTNPAAIMPKEGLIRPPSEAEMNAAQTSAFVKITKARAQSNDFA  211

Query  634  SLDAAVTRGRITGTTTAEAVSLSPPP  711
            SLDAAVTRGRITGTTTAEAV   PPP
Sbjct  212  SLDAAVTRGRITGTTTAEAVVTLPPP  237


>coat protein [Potato virus X]
Sequence ID: QTU68884.1 Length: 237
>coat protein [Potato virus X]
Sequence ID: QTU68889.1 Length: 237 
Range 1: 32 to 237

Score:418 bits(1074), Expect:5e-146, 
Method:Compositional matrix adjust., 
Identities:201/206(98%), Positives:201/206(97%), Gaps:0/206(0%)

Query  94   LFTIPDGDFFSTARAIVASNAVATNEDLSKIEAIWKDMKVPTDTMAQAAWDLVRHCADVG  273
            LFTIPDGDFFSTARAIVASNAVATNEDLSKIEAIWKDMKVPTDTMAQ AWDLVRHCADVG
Sbjct  32   LFTIPDGDFFSTARAIVASNAVATNEDLSKIEAIWKDMKVPTDTMAQTAWDLVRHCADVG  91

Query  274  SSAQTEMIDTGPYSNGISRARLAAAIKEVCTLRQFCMKYAPVVWNWMLTNNSPPANWQAQ  453
            SSAQTEMIDTGPYSNGISRARLAAAIKEVCTLRQFCMKYAPVVWNWMLTNNSPPANWQAQ
Sbjct  92   SSAQTEMIDTGPYSNGISRARLAAAIKEVCTLRQFCMKYAPVVWNWMLTNNSPPANWQAQ  151

Query  454  GFKPEHKFAAFDFFNGVTNPAAIMPKEGLIRPPSEAEMNAAQTAAFVKITKARAQSNDFA  633
            GFKPEHKFAAFDFFNGVTNPAAIMPKEGLIRPPSEAEMNAAQTAAFVKITKARAQSNDFA
Sbjct  152  GFKPEHKFAAFDFFNGVTNPAAIMPKEGLIRPPSEAEMNAAQTAAFVKITKARAQSNDFA  211

Query  634  SLDAAVTRGRITGTTTAEAVSLSPPP  711
            SLDA VTRGRITGTTTAEAV   PPP
Sbjct  212  SLDAVVTRGRITGTTTAEAVVTLPPP  237


>coat protein [Potato virus X]
Sequence ID: ALJ33094.1 Length: 237
Range 1: 32 to 237

Score:418 bits(1074), Expect:5e-146, 
Method:Compositional matrix adjust., 
Identities:201/206(98%), Positives:202/206(98%), Gaps:0/206(0%)

Query  94   LFTIPDGDFFSTARAIVASNAVATNEDLSKIEAIWKDMKVPTDTMAQAAWDLVRHCADVG  273
            LFTIPDGDFFSTARAIVASNAVATNEDLSKIEAIWKDMKVPTDTMAQAAWDLVRHCADVG
Sbjct  32   LFTIPDGDFFSTARAIVASNAVATNEDLSKIEAIWKDMKVPTDTMAQAAWDLVRHCADVG  91

Query  274  SSAQTEMIDTGPYSNGISRARLAAAIKEVCTLRQFCMKYAPVVWNWMLTNNSPPANWQAQ  453
            SSAQTEMIDTGPYSNGISRARLAAAIKEVCTLRQFCMKYAPVVWNWMLTNNSPPANWQAQ
Sbjct  92   SSAQTEMIDTGPYSNGISRARLAAAIKEVCTLRQFCMKYAPVVWNWMLTNNSPPANWQAQ  151

Query  454  GFKPEHKFAAFDFFNGVTNPAAIMPKEGLIRPPSEAEMNAAQTAAFVKITKARAQSNDFA  633
            GFKPEHKFAAFDFFNGVTNPAAIMPKEG+IRPPSE EMNAAQTAAFVKITKARAQSNDFA
Sbjct  152  GFKPEHKFAAFDFFNGVTNPAAIMPKEGVIRPPSEGEMNAAQTAAFVKITKARAQSNDFA  211

Query  634  SLDAAVTRGRITGTTTAEAVSLSPPP  711
            SLDAAVTRGRITGTTTAEAV   PPP
Sbjct  212  SLDAAVTRGRITGTTTAEAVVTLPPP  237


>coat protein, partial [Potato virus X]
Sequence ID: ADC52428.1 Length: 237
Range 1: 32 to 237

Score:417 bits(1073), Expect:8e-146, 
Method:Compositional matrix adjust., 
Identities:201/206(98%), Positives:202/206(98%), Gaps:0/206(0%)

Query  94   LFTIPDGDFFSTARAIVASNAVATNEDLSKIEAIWKDMKVPTDTMAQAAWDLVRHCADVG  273
            LFTIPDGDFFSTARAIVASNAVATNEDLSKIEAIWKDMKVPTDTMAQAAWDLVRHCADVG
Sbjct  32   LFTIPDGDFFSTARAIVASNAVATNEDLSKIEAIWKDMKVPTDTMAQAAWDLVRHCADVG  91

Query  274  SSAQTEMIDTGPYSNGISRARLAAAIKEVCTLRQFCMKYAPVVWNWMLTNNSPPANWQAQ  453
            SSAQTEMIDTGPYSNGISRARLAAA KEVCTLRQFCMKYAPVVWNWMLTNNSPPANWQAQ
Sbjct  92   SSAQTEMIDTGPYSNGISRARLAAATKEVCTLRQFCMKYAPVVWNWMLTNNSPPANWQAQ  151

Query  454  GFKPEHKFAAFDFFNGVTNPAAIMPKEGLIRPPSEAEMNAAQTAAFVKITKARAQSNDFA  633
            GFKPEHKFAAFDFFNGVTNPAAIMPKEGLIRPPSEAE+NAAQTAAFVKITKARAQSNDFA
Sbjct  152  GFKPEHKFAAFDFFNGVTNPAAIMPKEGLIRPPSEAEINAAQTAAFVKITKARAQSNDFA  211

Query  634  SLDAAVTRGRITGTTTAEAVSLSPPP  711
            SLDAAVTRGRITGTTTAEAV   PPP
Sbjct  212  SLDAAVTRGRITGTTTAEAVVTLPPP  237


>coat protein [Potato virus X]
Sequence ID: QTU68479.1 Length: 237
>coat protein [Potato virus X]
Sequence ID: QTU68484.1 Length: 237 
Range 1: 32 to 237

Score:417 bits(1073), Expect:8e-146, 
Method:Compositional matrix adjust., 
Identities:200/206(97%), Positives:202/206(98%), Gaps:0/206(0%)

Query  94   LFTIPDGDFFSTARAIVASNAVATNEDLSKIEAIWKDMKVPTDTMAQAAWDLVRHCADVG  273
            LFTIPDGDFFSTARAIVASNAVATNEDLSKI+ IWKDMK+PTDTMAQAAWDLVRHCADVG
Sbjct  32   LFTIPDGDFFSTARAIVASNAVATNEDLSKIQEIWKDMKIPTDTMAQAAWDLVRHCADVG  91

Query  274  SSAQTEMIDTGPYSNGISRARLAAAIKEVCTLRQFCMKYAPVVWNWMLTNNSPPANWQAQ  453
            SSAQTEMIDTGPYSNGISRARLAAAIKEVCTLRQFCMKYAPVVWNWMLTNNSPPANWQAQ
Sbjct  92   SSAQTEMIDTGPYSNGISRARLAAAIKEVCTLRQFCMKYAPVVWNWMLTNNSPPANWQAQ  151

Query  454  GFKPEHKFAAFDFFNGVTNPAAIMPKEGLIRPPSEAEMNAAQTAAFVKITKARAQSNDFA  633
            GFKPEHKFAAFDFFNGVTNPAAIMPKEGLIRPPSEAEMNAAQTAAFVKITKARAQSNDFA
Sbjct  152  GFKPEHKFAAFDFFNGVTNPAAIMPKEGLIRPPSEAEMNAAQTAAFVKITKARAQSNDFA  211

Query  634  SLDAAVTRGRITGTTTAEAVSLSPPP  711
            SLDAAVTRGRITGTTTAEAV   PPP
Sbjct  212  SLDAAVTRGRITGTTTAEAVVTLPPP  237


>ORF5 [Potato virus X]
Sequence ID: QTW21073.1 Length: 237
Range 1: 32 to 237

Score:417 bits(1073), Expect:8e-146, 
Method:Compositional matrix adjust., 
Identities:202/206(98%), Positives:202/206(98%), Gaps:0/206(0%)

Query  94   LFTIPDGDFFSTARAIVASNAVATNEDLSKIEAIWKDMKVPTDTMAQAAWDLVRHCADVG  273
            LFTIPDGDFFSTARAIVASNAVATNEDLSKIEAIWKDMKVPTDTMA AAWDLVRHCADVG
Sbjct  32   LFTIPDGDFFSTARAIVASNAVATNEDLSKIEAIWKDMKVPTDTMAPAAWDLVRHCADVG  91

Query  274  SSAQTEMIDTGPYSNGISRARLAAAIKEVCTLRQFCMKYAPVVWNWMLTNNSPPANWQAQ  453
            SSAQTEMIDTGPYSNGISRARLAAAIKEVCTLRQFCMKYAPVVWNWMLTNNSPPANWQAQ
Sbjct  92   SSAQTEMIDTGPYSNGISRARLAAAIKEVCTLRQFCMKYAPVVWNWMLTNNSPPANWQAQ  151

Query  454  GFKPEHKFAAFDFFNGVTNPAAIMPKEGLIRPPSEAEMNAAQTAAFVKITKARAQSNDFA  633
            GFKPEHKFAAFDFFNGVTNPAAIMPKEGLIRPPSEAEMNAAQTAAFVKITKARAQSNDFA
Sbjct  152  GFKPEHKFAAFDFFNGVTNPAAIMPKEGLIRPPSEAEMNAAQTAAFVKITKARAQSNDFA  211

Query  634  SLDAAVTRGRITGTTTAEAVSLSPPP  711
            SLDAAVTRGRITGTTTAEAV   PPP
Sbjct  212  SLDAAVTRGRITGTTTAEAVVTLPPP  237


>coat protein, partial [Potato virus X]
Sequence ID: QCT80530.1 Length: 237
Range 1: 32 to 237

Score:417 bits(1072), Expect:9e-146, 
Method:Compositional matrix adjust., 
Identities:202/206(98%), Positives:202/206(98%), Gaps:0/206(0%)

Query  94   LFTIPDGDFFSTARAIVASNAVATNEDLSKIEAIWKDMKVPTDTMAQAAWDLVRHCADVG  273
            LFTIPDGDFFSTARAIVASNAVATNEDLSKIEA WKDMKVPTDTMAQAAWDLVRHCADVG
Sbjct  32   LFTIPDGDFFSTARAIVASNAVATNEDLSKIEASWKDMKVPTDTMAQAAWDLVRHCADVG  91

Query  274  SSAQTEMIDTGPYSNGISRARLAAAIKEVCTLRQFCMKYAPVVWNWMLTNNSPPANWQAQ  453
            SSAQTEMIDTGPYSNGISRARLAAAIKEVCTLRQFCMKYAPVVWNWMLTNNSPPANWQAQ
Sbjct  92   SSAQTEMIDTGPYSNGISRARLAAAIKEVCTLRQFCMKYAPVVWNWMLTNNSPPANWQAQ  151

Query  454  GFKPEHKFAAFDFFNGVTNPAAIMPKEGLIRPPSEAEMNAAQTAAFVKITKARAQSNDFA  633
            GFKPEHKFAAFDFFNGVTNPAAIMPKEGLIRPPSEAEMNAAQTAAFVKITKARAQSNDFA
Sbjct  152  GFKPEHKFAAFDFFNGVTNPAAIMPKEGLIRPPSEAEMNAAQTAAFVKITKARAQSNDFA  211

Query  634  SLDAAVTRGRITGTTTAEAVSLSPPP  711
            SLDAAVTRGRITGTTTAEAV   PPP
Sbjct  212  SLDAAVTRGRITGTTTAEAVVTLPPP  237


>coat protein [Potato virus X]
Sequence ID: QTU69334.1 Length: 237
>coat protein [Potato virus X]
Sequence ID: QTU69339.1 Length: 237 
Range 1: 32 to 237

Score:417 bits(1072), Expect:9e-146, 
Method:Compositional matrix adjust., 
Identities:200/206(97%), Positives:202/206(98%), Gaps:0/206(0%)

Query  94   LFTIPDGDFFSTARAIVASNAVATNEDLSKIEAIWKDMKVPTDTMAQAAWDLVRHCADVG  273
            LFTIPDGDFFSTARAIVASN VATNEDLSKIEAIWKDMK+P+DTMAQAAWDLVRHCADVG
Sbjct  32   LFTIPDGDFFSTARAIVASNVVATNEDLSKIEAIWKDMKIPSDTMAQAAWDLVRHCADVG  91

Query  274  SSAQTEMIDTGPYSNGISRARLAAAIKEVCTLRQFCMKYAPVVWNWMLTNNSPPANWQAQ  453
            SSAQTEMIDTGPYSNGISRARLAAAIKEVCTLRQFCMKYAPVVWNWMLTNNSPPANWQAQ
Sbjct  92   SSAQTEMIDTGPYSNGISRARLAAAIKEVCTLRQFCMKYAPVVWNWMLTNNSPPANWQAQ  151

Query  454  GFKPEHKFAAFDFFNGVTNPAAIMPKEGLIRPPSEAEMNAAQTAAFVKITKARAQSNDFA  633
            GFKPEHKFAAFDFFNGVTNPAAIMPKEGLIRPPSEAEMNAAQTAAFVKITKARAQSNDFA
Sbjct  152  GFKPEHKFAAFDFFNGVTNPAAIMPKEGLIRPPSEAEMNAAQTAAFVKITKARAQSNDFA  211

Query  634  SLDAAVTRGRITGTTTAEAVSLSPPP  711
            SLDAAVTRGRITGTTTAEAV   PPP
Sbjct  212  SLDAAVTRGRITGTTTAEAVVTLPPP  237


>capsid protein [Potato virus X]
Sequence ID: QEE83696.1 Length: 237
Range 1: 32 to 237

Score:417 bits(1072), Expect:9e-146, 
Method:Compositional matrix adjust., 
Identities:202/206(98%), Positives:202/206(98%), Gaps:0/206(0%)

Query  94   LFTIPDGDFFSTARAIVASNAVATNEDLSKIEAIWKDMKVPTDTMAQAAWDLVRHCADVG  273
            LFTIPDGDFFSTARAIVASNAVATNEDLSKIEAIWKDMKVPTDTMAQAAWDLVRHCADVG
Sbjct  32   LFTIPDGDFFSTARAIVASNAVATNEDLSKIEAIWKDMKVPTDTMAQAAWDLVRHCADVG  91

Query  274  SSAQTEMIDTGPYSNGISRARLAAAIKEVCTLRQFCMKYAPVVWNWMLTNNSPPANWQAQ  453
            SSAQTEMIDTGPYSNGISRARLAAAIKEVCTLRQFCMKYAPVVWNWMLTNNSPPANWQAQ
Sbjct  92   SSAQTEMIDTGPYSNGISRARLAAAIKEVCTLRQFCMKYAPVVWNWMLTNNSPPANWQAQ  151

Query  454  GFKPEHKFAAFDFFNGVTNPAAIMPKEGLIRPPSEAEMNAAQTAAFVKITKARAQSNDFA  633
            GFKPEHKFAAFDFFNGVTNPAAIMPKEGLIRPPSEAEMNAAQTAAFVKITKARAQSNDFA
Sbjct  152  GFKPEHKFAAFDFFNGVTNPAAIMPKEGLIRPPSEAEMNAAQTAAFVKITKARAQSNDFA  211

Query  634  SLDAAVTRGRITGTTTAEAVSLSPPP  711
            SLDAAVTRGRITGTT AEAV   PPP
Sbjct  212  SLDAAVTRGRITGTTPAEAVVTLPPP  237


		
