# Supplementary material for: Whole genome sequencing and molecular detection of potato virus X in Bangladesh
Source: PLoS One. 2025 May 8;20(5):e0322935. doi: 10.1371/journal.pone.0322935 (PMC12061425; doi:10.1371/journal.pone.0322935)
Supplement: S8 File — (CSV) [file pone.0322935.s011.csv]

Description	Scientific Name	Max Score	Total Score	Query Cover	E value	Per. ident	Acc. Len	Accession
MK587459.1 |Potato virus X strain 15 capsid protein gene, complete cds		1269	1269	100%	0	98.74	714	Query_7916655
MF589763.1 |Potato virus X isolate PvX-Munshiganj coat protein mRNA, partial cds		1262	1262	97%	0	99.28	711	Query_7916656
JX273242.1 |Potato virus X isolate PVX-BD-B1 capsid protein (CP) gene, complete cds		1253	1253	100%	0	98.32	714	Query_7916657
