# Supplementary material for: Whole genome sequencing and molecular detection of potato virus X in Bangladesh
Source: PLoS One. 2025 May 8;20(5):e0322935. doi: 10.1371/journal.pone.0322935 (PMC12061425; doi:10.1371/journal.pone.0322935)
Supplement: S9 File — (VCF) [file pone.0322935.s012.vcf]

##fileformat=VCFv4.2
##FILTER=<ID=PASS,Description="All filters passed">
##bcftoolsVersion=1.19+htslib-1.19
##bcftoolsCommand=mpileup -f pvx_reference.fasta pvx_sample_sorted.bam
##reference=file://pvx_reference.fasta
##contig=<ID=NC_011620.1,length=6435>
##ALT=<ID=*,Description="Represents allele(s) other than observed.">
##INFO=<ID=INDEL,Number=0,Type=Flag,Description="Indicates that the variant is an INDEL.">
##INFO=<ID=IDV,Number=1,Type=Integer,Description="Maximum number of raw reads supporting an indel">
##INFO=<ID=IMF,Number=1,Type=Float,Description="Maximum fraction of raw reads supporting an indel">
##INFO=<ID=DP,Number=1,Type=Integer,Description="Raw read depth">
##INFO=<ID=VDB,Number=1,Type=Float,Description="Variant Distance Bias for filtering splice-site artefacts in RNA-seq data (bigger is better)",Version="3">
##INFO=<ID=RPBZ,Number=1,Type=Float,Description="Mann-Whitney U-z test of Read Position Bias (closer to 0 is better)">
##INFO=<ID=MQBZ,Number=1,Type=Float,Description="Mann-Whitney U-z test of Mapping Quality Bias (closer to 0 is better)">
##INFO=<ID=BQBZ,Number=1,Type=Float,Description="Mann-Whitney U-z test of Base Quality Bias (closer to 0 is better)">
##INFO=<ID=MQSBZ,Number=1,Type=Float,Description="Mann-Whitney U-z test of Mapping Quality vs Strand Bias (closer to 0 is better)">
##INFO=<ID=SCBZ,Number=1,Type=Float,Description="Mann-Whitney U-z test of Soft-Clip Length Bias (closer to 0 is better)">
##INFO=<ID=SGB,Number=1,Type=Float,Description="Segregation based metric, http://samtools.github.io/bcftools/rd-SegBias.pdf">
##INFO=<ID=MQ0F,Number=1,Type=Float,Description="Fraction of MQ0 reads (smaller is better)">
##FORMAT=<ID=PL,Number=G,Type=Integer,Description="List of Phred-scaled genotype likelihoods">
##FORMAT=<ID=GT,Number=1,Type=String,Description="Genotype">
##INFO=<ID=AC,Number=A,Type=Integer,Description="Allele count in genotypes for each ALT allele, in the same order as listed">
##INFO=<ID=AN,Number=1,Type=Integer,Description="Total number of alleles in called genotypes">
##INFO=<ID=DP4,Number=4,Type=Integer,Description="Number of high-quality ref-forward , ref-reverse, alt-forward and alt-reverse bases">
##INFO=<ID=MQ,Number=1,Type=Integer,Description="Average mapping quality">
##bcftools_callVersion=1.19+htslib-1.19
##bcftools_callCommand=call -mv -Ov -o variants.vcf; Date=Tue Oct  8 14:40:50 2024
##SnpEffVersion="4.3t (build 2017-11-24 10:18), by Pablo Cingolani"
##SnpEffCmd="SnpEff  PVX variants.vcf "
##INFO=<ID=ANN,Number=.,Type=String,Description="Functional annotations: 'Allele | Annotation | Annotation_Impact | Gene_Name | Gene_ID | Feature_Type | Feature_ID | Transcript_BioType | Rank | HGVS.c | HGVS.p | cDNA.pos / cDNA.length | CDS.pos / CDS.length | AA.pos / AA.length | Distance | ERRORS / WARNINGS / INFO' ">
##INFO=<ID=LOF,Number=.,Type=String,Description="Predicted loss of function effects for this variant. Format: 'Gene_Name | Gene_ID | Number_of_transcripts_in_gene | Percent_of_transcripts_affected'">
##INFO=<ID=NMD,Number=.,Type=String,Description="Predicted nonsense mediated decay effects for this variant. Format: 'Gene_Name | Gene_ID | Number_of_transcripts_in_gene | Percent_of_transcripts_affected'">
#CHROM	POS	ID	REF	ALT	QUAL	FILTER	INFO	FORMAT	pvx_sample_sorted.bam
NC_011620.1	171	.	C	T	30.4183	.	DP=1;SGB=-0.379885;MQ0F=0;AC=2;AN=2;DP4=0,0,1,0;MQ=60;ANN=T|synonymous_variant|LOW|PVX_gp1|gene-PVX_gp1|transcript|TRANSCRIPT_gene-PVX_gp1|protein_coding|1/1|c.87C>T|p.Arg29Arg|87/4371|87/4371|29/1456||,T|upstream_gene_variant|MODIFIER|PVX_gp2|gene-PVX_gp2|transcript|TRANSCRIPT_gene-PVX_gp2|protein_coding||c.-4315C>T|||||4315|,T|upstream_gene_variant|MODIFIER|PVX_gp3|gene-PVX_gp3|transcript|TRANSCRIPT_gene-PVX_gp3|protein_coding||c.-4976C>T|||||4976|	GT:PL	1/1:60,3,0
NC_011620.1	177	.	C	T	30.4183	.	DP=1;SGB=-0.379885;MQ0F=0;AC=2;AN=2;DP4=0,0,1,0;MQ=60;ANN=T|synonymous_variant|LOW|PVX_gp1|gene-PVX_gp1|transcript|TRANSCRIPT_gene-PVX_gp1|protein_coding|1/1|c.93C>T|p.Ile31Ile|93/4371|93/4371|31/1456||,T|upstream_gene_variant|MODIFIER|PVX_gp2|gene-PVX_gp2|transcript|TRANSCRIPT_gene-PVX_gp2|protein_coding||c.-4309C>T|||||4309|,T|upstream_gene_variant|MODIFIER|PVX_gp3|gene-PVX_gp3|transcript|TRANSCRIPT_gene-PVX_gp3|protein_coding||c.-4970C>T|||||4970|	GT:PL	1/1:60,3,0
NC_011620.1	204	.	T	G	30.4183	.	DP=1;SGB=-0.379885;MQ0F=0;AC=2;AN=2;DP4=0,0,1,0;MQ=60;ANN=G|synonymous_variant|LOW|PVX_gp1|gene-PVX_gp1|transcript|TRANSCRIPT_gene-PVX_gp1|protein_coding|1/1|c.120T>G|p.Pro40Pro|120/4371|120/4371|40/1456||,G|upstream_gene_variant|MODIFIER|PVX_gp2|gene-PVX_gp2|transcript|TRANSCRIPT_gene-PVX_gp2|protein_coding||c.-4282T>G|||||4282|,G|upstream_gene_variant|MODIFIER|PVX_gp3|gene-PVX_gp3|transcript|TRANSCRIPT_gene-PVX_gp3|protein_coding||c.-4943T>G|||||4943|	GT:PL	1/1:60,3,0
NC_011620.1	222	.	A	G	30.4183	.	DP=1;SGB=-0.379885;MQ0F=0;AC=2;AN=2;DP4=0,0,1,0;MQ=60;ANN=G|synonymous_variant|LOW|PVX_gp1|gene-PVX_gp1|transcript|TRANSCRIPT_gene-PVX_gp1|protein_coding|1/1|c.138A>G|p.Glu46Glu|138/4371|138/4371|46/1456||,G|upstream_gene_variant|MODIFIER|PVX_gp2|gene-PVX_gp2|transcript|TRANSCRIPT_gene-PVX_gp2|protein_coding||c.-4264A>G|||||4264|,G|upstream_gene_variant|MODIFIER|PVX_gp3|gene-PVX_gp3|transcript|TRANSCRIPT_gene-PVX_gp3|protein_coding||c.-4925A>G|||||4925|	GT:PL	1/1:60,3,0
NC_011620.1	258	.	C	T	30.4183	.	DP=1;SGB=-0.379885;MQ0F=0;AC=2;AN=2;DP4=0,0,1,0;MQ=60;ANN=T|synonymous_variant|LOW|PVX_gp1|gene-PVX_gp1|transcript|TRANSCRIPT_gene-PVX_gp1|protein_coding|1/1|c.174C>T|p.Thr58Thr|174/4371|174/4371|58/1456||,T|upstream_gene_variant|MODIFIER|PVX_gp2|gene-PVX_gp2|transcript|TRANSCRIPT_gene-PVX_gp2|protein_coding||c.-4228C>T|||||4228|,T|upstream_gene_variant|MODIFIER|PVX_gp3|gene-PVX_gp3|transcript|TRANSCRIPT_gene-PVX_gp3|protein_coding||c.-4889C>T|||||4889|	GT:PL	1/1:60,3,0
NC_011620.1	312	.	T	C	30.4183	.	DP=1;SGB=-0.379885;MQ0F=0;AC=2;AN=2;DP4=0,0,1,0;MQ=60;ANN=C|synonymous_variant|LOW|PVX_gp1|gene-PVX_gp1|transcript|TRANSCRIPT_gene-PVX_gp1|protein_coding|1/1|c.228T>C|p.Asn76Asn|228/4371|228/4371|76/1456||,C|upstream_gene_variant|MODIFIER|PVX_gp2|gene-PVX_gp2|transcript|TRANSCRIPT_gene-PVX_gp2|protein_coding||c.-4174T>C|||||4174|,C|upstream_gene_variant|MODIFIER|PVX_gp3|gene-PVX_gp3|transcript|TRANSCRIPT_gene-PVX_gp3|protein_coding||c.-4835T>C|||||4835|	GT:PL	1/1:60,3,0
NC_011620.1	402	.	A	G	30.4183	.	DP=1;SGB=-0.379885;MQ0F=0;AC=2;AN=2;DP4=0,0,1,0;MQ=60;ANN=G|synonymous_variant|LOW|PVX_gp1|gene-PVX_gp1|transcript|TRANSCRIPT_gene-PVX_gp1|protein_coding|1/1|c.318A>G|p.Arg106Arg|318/4371|318/4371|106/1456||,G|upstream_gene_variant|MODIFIER|PVX_gp2|gene-PVX_gp2|transcript|TRANSCRIPT_gene-PVX_gp2|protein_coding||c.-4084A>G|||||4084|,G|upstream_gene_variant|MODIFIER|PVX_gp3|gene-PVX_gp3|transcript|TRANSCRIPT_gene-PVX_gp3|protein_coding||c.-4745A>G|||||4745|	GT:PL	1/1:60,3,0
NC_011620.1	444	.	A	G	30.4183	.	DP=1;SGB=-0.379885;MQ0F=0;AC=2;AN=2;DP4=0,0,1,0;MQ=60;ANN=G|synonymous_variant|LOW|PVX_gp1|gene-PVX_gp1|transcript|TRANSCRIPT_gene-PVX_gp1|protein_coding|1/1|c.360A>G|p.Glu120Glu|360/4371|360/4371|120/1456||,G|upstream_gene_variant|MODIFIER|PVX_gp2|gene-PVX_gp2|transcript|TRANSCRIPT_gene-PVX_gp2|protein_coding||c.-4042A>G|||||4042|,G|upstream_gene_variant|MODIFIER|PVX_gp3|gene-PVX_gp3|transcript|TRANSCRIPT_gene-PVX_gp3|protein_coding||c.-4703A>G|||||4703|,G|upstream_gene_variant|MODIFIER|PVX_gp4|gene-PVX_gp4|transcript|TRANSCRIPT_gene-PVX_gp4|protein_coding||c.-4983A>G|||||4983|	GT:PL	1/1:60,3,0
NC_011620.1	510	.	A	C	30.4183	.	DP=1;SGB=-0.379885;MQ0F=0;AC=2;AN=2;DP4=0,0,1,0;MQ=60;ANN=C|missense_variant|MODERATE|PVX_gp1|gene-PVX_gp1|transcript|TRANSCRIPT_gene-PVX_gp1|protein_coding|1/1|c.426A>C|p.Glu142Asp|426/4371|426/4371|142/1456||,C|upstream_gene_variant|MODIFIER|PVX_gp2|gene-PVX_gp2|transcript|TRANSCRIPT_gene-PVX_gp2|protein_coding||c.-3976A>C|||||3976|,C|upstream_gene_variant|MODIFIER|PVX_gp3|gene-PVX_gp3|transcript|TRANSCRIPT_gene-PVX_gp3|protein_coding||c.-4637A>C|||||4637|,C|upstream_gene_variant|MODIFIER|PVX_gp4|gene-PVX_gp4|transcript|TRANSCRIPT_gene-PVX_gp4|protein_coding||c.-4917A>C|||||4917|	GT:PL	1/1:60,3,0
NC_011620.1	528	.	T	C	30.4183	.	DP=1;SGB=-0.379885;MQ0F=0;AC=2;AN=2;DP4=0,0,1,0;MQ=60;ANN=C|synonymous_variant|LOW|PVX_gp1|gene-PVX_gp1|transcript|TRANSCRIPT_gene-PVX_gp1|protein_coding|1/1|c.444T>C|p.Asp148Asp|444/4371|444/4371|148/1456||,C|upstream_gene_variant|MODIFIER|PVX_gp2|gene-PVX_gp2|transcript|TRANSCRIPT_gene-PVX_gp2|protein_coding||c.-3958T>C|||||3958|,C|upstream_gene_variant|MODIFIER|PVX_gp3|gene-PVX_gp3|transcript|TRANSCRIPT_gene-PVX_gp3|protein_coding||c.-4619T>C|||||4619|,C|upstream_gene_variant|MODIFIER|PVX_gp4|gene-PVX_gp4|transcript|TRANSCRIPT_gene-PVX_gp4|protein_coding||c.-4899T>C|||||4899|	GT:PL	1/1:60,3,0
NC_011620.1	546	.	T	C	30.4183	.	DP=1;SGB=-0.379885;MQ0F=0;AC=2;AN=2;DP4=0,0,1,0;MQ=60;ANN=C|synonymous_variant|LOW|PVX_gp1|gene-PVX_gp1|transcript|TRANSCRIPT_gene-PVX_gp1|protein_coding|1/1|c.462T>C|p.Asp154Asp|462/4371|462/4371|154/1456||,C|upstream_gene_variant|MODIFIER|PVX_gp2|gene-PVX_gp2|transcript|TRANSCRIPT_gene-PVX_gp2|protein_coding||c.-3940T>C|||||3940|,C|upstream_gene_variant|MODIFIER|PVX_gp3|gene-PVX_gp3|transcript|TRANSCRIPT_gene-PVX_gp3|protein_coding||c.-4601T>C|||||4601|,C|upstream_gene_variant|MODIFIER|PVX_gp4|gene-PVX_gp4|transcript|TRANSCRIPT_gene-PVX_gp4|protein_coding||c.-4881T>C|||||4881|	GT:PL	1/1:60,3,0
NC_011620.1	586	.	C	T	30.4183	.	DP=1;SGB=-0.379885;MQ0F=0;AC=2;AN=2;DP4=0,0,1,0;MQ=60;ANN=T|synonymous_variant|LOW|PVX_gp1|gene-PVX_gp1|transcript|TRANSCRIPT_gene-PVX_gp1|protein_coding|1/1|c.502C>T|p.Leu168Leu|502/4371|502/4371|168/1456||,T|upstream_gene_variant|MODIFIER|PVX_gp2|gene-PVX_gp2|transcript|TRANSCRIPT_gene-PVX_gp2|protein_coding||c.-3900C>T|||||3900|,T|upstream_gene_variant|MODIFIER|PVX_gp3|gene-PVX_gp3|transcript|TRANSCRIPT_gene-PVX_gp3|protein_coding||c.-4561C>T|||||4561|,T|upstream_gene_variant|MODIFIER|PVX_gp4|gene-PVX_gp4|transcript|TRANSCRIPT_gene-PVX_gp4|protein_coding||c.-4841C>T|||||4841|	GT:PL	1/1:60,3,0
NC_011620.1	654	.	G	A	30.4183	.	DP=1;SGB=-0.379885;MQ0F=0;AC=2;AN=2;DP4=0,0,1,0;MQ=60;ANN=A|synonymous_variant|LOW|PVX_gp1|gene-PVX_gp1|transcript|TRANSCRIPT_gene-PVX_gp1|protein_coding|1/1|c.570G>A|p.Pro190Pro|570/4371|570/4371|190/1456||,A|upstream_gene_variant|MODIFIER|PVX_gp2|gene-PVX_gp2|transcript|TRANSCRIPT_gene-PVX_gp2|protein_coding||c.-3832G>A|||||3832|,A|upstream_gene_variant|MODIFIER|PVX_gp3|gene-PVX_gp3|transcript|TRANSCRIPT_gene-PVX_gp3|protein_coding||c.-4493G>A|||||4493|,A|upstream_gene_variant|MODIFIER|PVX_gp4|gene-PVX_gp4|transcript|TRANSCRIPT_gene-PVX_gp4|protein_coding||c.-4773G>A|||||4773|,A|upstream_gene_variant|MODIFIER|PVX_gp5|gene-PVX_gp5|transcript|TRANSCRIPT_gene-PVX_gp5|protein_coding||c.-4996G>A|||||4996|	GT:PL	1/1:60,3,0
NC_011620.1	693	.	G	A	30.4183	.	DP=1;SGB=-0.379885;MQ0F=0;AC=2;AN=2;DP4=0,0,1,0;MQ=60;ANN=A|synonymous_variant|LOW|PVX_gp1|gene-PVX_gp1|transcript|TRANSCRIPT_gene-PVX_gp1|protein_coding|1/1|c.609G>A|p.Gln203Gln|609/4371|609/4371|203/1456||,A|upstream_gene_variant|MODIFIER|PVX_gp2|gene-PVX_gp2|transcript|TRANSCRIPT_gene-PVX_gp2|protein_coding||c.-3793G>A|||||3793|,A|upstream_gene_variant|MODIFIER|PVX_gp3|gene-PVX_gp3|transcript|TRANSCRIPT_gene-PVX_gp3|protein_coding||c.-4454G>A|||||4454|,A|upstream_gene_variant|MODIFIER|PVX_gp4|gene-PVX_gp4|transcript|TRANSCRIPT_gene-PVX_gp4|protein_coding||c.-4734G>A|||||4734|,A|upstream_gene_variant|MODIFIER|PVX_gp5|gene-PVX_gp5|transcript|TRANSCRIPT_gene-PVX_gp5|protein_coding||c.-4957G>A|||||4957|	GT:PL	1/1:60,3,0
NC_011620.1	717	.	T	C	30.4183	.	DP=1;SGB=-0.379885;MQ0F=0;AC=2;AN=2;DP4=0,0,1,0;MQ=60;ANN=C|synonymous_variant|LOW|PVX_gp1|gene-PVX_gp1|transcript|TRANSCRIPT_gene-PVX_gp1|protein_coding|1/1|c.633T>C|p.Gly211Gly|633/4371|633/4371|211/1456||,C|upstream_gene_variant|MODIFIER|PVX_gp2|gene-PVX_gp2|transcript|TRANSCRIPT_gene-PVX_gp2|protein_coding||c.-3769T>C|||||3769|,C|upstream_gene_variant|MODIFIER|PVX_gp3|gene-PVX_gp3|transcript|TRANSCRIPT_gene-PVX_gp3|protein_coding||c.-4430T>C|||||4430|,C|upstream_gene_variant|MODIFIER|PVX_gp4|gene-PVX_gp4|transcript|TRANSCRIPT_gene-PVX_gp4|protein_coding||c.-4710T>C|||||4710|,C|upstream_gene_variant|MODIFIER|PVX_gp5|gene-PVX_gp5|transcript|TRANSCRIPT_gene-PVX_gp5|protein_coding||c.-4933T>C|||||4933|	GT:PL	1/1:60,3,0
NC_011620.1	738	.	C	T	30.4183	.	DP=1;SGB=-0.379885;MQ0F=0;AC=2;AN=2;DP4=0,0,1,0;MQ=60;ANN=T|synonymous_variant|LOW|PVX_gp1|gene-PVX_gp1|transcript|TRANSCRIPT_gene-PVX_gp1|protein_coding|1/1|c.654C>T|p.Phe218Phe|654/4371|654/4371|218/1456||,T|upstream_gene_variant|MODIFIER|PVX_gp2|gene-PVX_gp2|transcript|TRANSCRIPT_gene-PVX_gp2|protein_coding||c.-3748C>T|||||3748|,T|upstream_gene_variant|MODIFIER|PVX_gp3|gene-PVX_gp3|transcript|TRANSCRIPT_gene-PVX_gp3|protein_coding||c.-4409C>T|||||4409|,T|upstream_gene_variant|MODIFIER|PVX_gp4|gene-PVX_gp4|transcript|TRANSCRIPT_gene-PVX_gp4|protein_coding||c.-4689C>T|||||4689|,T|upstream_gene_variant|MODIFIER|PVX_gp5|gene-PVX_gp5|transcript|TRANSCRIPT_gene-PVX_gp5|protein_coding||c.-4912C>T|||||4912|	GT:PL	1/1:60,3,0
NC_011620.1	739	.	G	T	30.4183	.	DP=1;SGB=-0.379885;MQ0F=0;AC=2;AN=2;DP4=0,0,1,0;MQ=60;ANN=T|missense_variant|MODERATE|PVX_gp1|gene-PVX_gp1|transcript|TRANSCRIPT_gene-PVX_gp1|protein_coding|1/1|c.655G>T|p.Ala219Ser|655/4371|655/4371|219/1456||,T|upstream_gene_variant|MODIFIER|PVX_gp2|gene-PVX_gp2|transcript|TRANSCRIPT_gene-PVX_gp2|protein_coding||c.-3747G>T|||||3747|,T|upstream_gene_variant|MODIFIER|PVX_gp3|gene-PVX_gp3|transcript|TRANSCRIPT_gene-PVX_gp3|protein_coding||c.-4408G>T|||||4408|,T|upstream_gene_variant|MODIFIER|PVX_gp4|gene-PVX_gp4|transcript|TRANSCRIPT_gene-PVX_gp4|protein_coding||c.-4688G>T|||||4688|,T|upstream_gene_variant|MODIFIER|PVX_gp5|gene-PVX_gp5|transcript|TRANSCRIPT_gene-PVX_gp5|protein_coding||c.-4911G>T|||||4911|	GT:PL	1/1:60,3,0
NC_011620.1	789	.	G	A	30.4183	.	DP=1;SGB=-0.379885;MQ0F=0;AC=2;AN=2;DP4=0,0,1,0;MQ=60;ANN=A|synonymous_variant|LOW|PVX_gp1|gene-PVX_gp1|transcript|TRANSCRIPT_gene-PVX_gp1|protein_coding|1/1|c.705G>A|p.Lys235Lys|705/4371|705/4371|235/1456||,A|upstream_gene_variant|MODIFIER|PVX_gp2|gene-PVX_gp2|transcript|TRANSCRIPT_gene-PVX_gp2|protein_coding||c.-3697G>A|||||3697|,A|upstream_gene_variant|MODIFIER|PVX_gp3|gene-PVX_gp3|transcript|TRANSCRIPT_gene-PVX_gp3|protein_coding||c.-4358G>A|||||4358|,A|upstream_gene_variant|MODIFIER|PVX_gp4|gene-PVX_gp4|transcript|TRANSCRIPT_gene-PVX_gp4|protein_coding||c.-4638G>A|||||4638|,A|upstream_gene_variant|MODIFIER|PVX_gp5|gene-PVX_gp5|transcript|TRANSCRIPT_gene-PVX_gp5|protein_coding||c.-4861G>A|||||4861|	GT:PL	1/1:60,3,0
NC_011620.1	856	.	T	C	30.4183	.	DP=1;SGB=-0.379885;MQ0F=0;AC=2;AN=2;DP4=0,0,1,0;MQ=60;ANN=C|synonymous_variant|LOW|PVX_gp1|gene-PVX_gp1|transcript|TRANSCRIPT_gene-PVX_gp1|protein_coding|1/1|c.772T>C|p.Leu258Leu|772/4371|772/4371|258/1456||,C|upstream_gene_variant|MODIFIER|PVX_gp2|gene-PVX_gp2|transcript|TRANSCRIPT_gene-PVX_gp2|protein_coding||c.-3630T>C|||||3630|,C|upstream_gene_variant|MODIFIER|PVX_gp3|gene-PVX_gp3|transcript|TRANSCRIPT_gene-PVX_gp3|protein_coding||c.-4291T>C|||||4291|,C|upstream_gene_variant|MODIFIER|PVX_gp4|gene-PVX_gp4|transcript|TRANSCRIPT_gene-PVX_gp4|protein_coding||c.-4571T>C|||||4571|,C|upstream_gene_variant|MODIFIER|PVX_gp5|gene-PVX_gp5|transcript|TRANSCRIPT_gene-PVX_gp5|protein_coding||c.-4794T>C|||||4794|	GT:PL	1/1:60,3,0
NC_011620.1	870	.	T	C	30.4183	.	DP=1;SGB=-0.379885;MQ0F=0;AC=2;AN=2;DP4=0,0,1,0;MQ=60;ANN=C|synonymous_variant|LOW|PVX_gp1|gene-PVX_gp1|transcript|TRANSCRIPT_gene-PVX_gp1|protein_coding|1/1|c.786T>C|p.Phe262Phe|786/4371|786/4371|262/1456||,C|upstream_gene_variant|MODIFIER|PVX_gp2|gene-PVX_gp2|transcript|TRANSCRIPT_gene-PVX_gp2|protein_coding||c.-3616T>C|||||3616|,C|upstream_gene_variant|MODIFIER|PVX_gp3|gene-PVX_gp3|transcript|TRANSCRIPT_gene-PVX_gp3|protein_coding||c.-4277T>C|||||4277|,C|upstream_gene_variant|MODIFIER|PVX_gp4|gene-PVX_gp4|transcript|TRANSCRIPT_gene-PVX_gp4|protein_coding||c.-4557T>C|||||4557|,C|upstream_gene_variant|MODIFIER|PVX_gp5|gene-PVX_gp5|transcript|TRANSCRIPT_gene-PVX_gp5|protein_coding||c.-4780T>C|||||4780|	GT:PL	1/1:60,3,0
NC_011620.1	894	.	T	C	30.4183	.	DP=1;SGB=-0.379885;MQ0F=0;AC=2;AN=2;DP4=0,0,1,0;MQ=60;ANN=C|synonymous_variant|LOW|PVX_gp1|gene-PVX_gp1|transcript|TRANSCRIPT_gene-PVX_gp1|protein_coding|1/1|c.810T>C|p.Ile270Ile|810/4371|810/4371|270/1456||,C|upstream_gene_variant|MODIFIER|PVX_gp2|gene-PVX_gp2|transcript|TRANSCRIPT_gene-PVX_gp2|protein_coding||c.-3592T>C|||||3592|,C|upstream_gene_variant|MODIFIER|PVX_gp3|gene-PVX_gp3|transcript|TRANSCRIPT_gene-PVX_gp3|protein_coding||c.-4253T>C|||||4253|,C|upstream_gene_variant|MODIFIER|PVX_gp4|gene-PVX_gp4|transcript|TRANSCRIPT_gene-PVX_gp4|protein_coding||c.-4533T>C|||||4533|,C|upstream_gene_variant|MODIFIER|PVX_gp5|gene-PVX_gp5|transcript|TRANSCRIPT_gene-PVX_gp5|protein_coding||c.-4756T>C|||||4756|	GT:PL	1/1:60,3,0
NC_011620.1	909	.	G	A	30.4183	.	DP=1;SGB=-0.379885;MQ0F=0;AC=2;AN=2;DP4=0,0,1,0;MQ=60;ANN=A|synonymous_variant|LOW|PVX_gp1|gene-PVX_gp1|transcript|TRANSCRIPT_gene-PVX_gp1|protein_coding|1/1|c.825G>A|p.Leu275Leu|825/4371|825/4371|275/1456||,A|upstream_gene_variant|MODIFIER|PVX_gp2|gene-PVX_gp2|transcript|TRANSCRIPT_gene-PVX_gp2|protein_coding||c.-3577G>A|||||3577|,A|upstream_gene_variant|MODIFIER|PVX_gp3|gene-PVX_gp3|transcript|TRANSCRIPT_gene-PVX_gp3|protein_coding||c.-4238G>A|||||4238|,A|upstream_gene_variant|MODIFIER|PVX_gp4|gene-PVX_gp4|transcript|TRANSCRIPT_gene-PVX_gp4|protein_coding||c.-4518G>A|||||4518|,A|upstream_gene_variant|MODIFIER|PVX_gp5|gene-PVX_gp5|transcript|TRANSCRIPT_gene-PVX_gp5|protein_coding||c.-4741G>A|||||4741|	GT:PL	1/1:60,3,0
NC_011620.1	927	.	T	C	30.4183	.	DP=1;SGB=-0.379885;MQ0F=0;AC=2;AN=2;DP4=0,0,1,0;MQ=60;ANN=C|synonymous_variant|LOW|PVX_gp1|gene-PVX_gp1|transcript|TRANSCRIPT_gene-PVX_gp1|protein_coding|1/1|c.843T>C|p.Arg281Arg|843/4371|843/4371|281/1456||,C|upstream_gene_variant|MODIFIER|PVX_gp2|gene-PVX_gp2|transcript|TRANSCRIPT_gene-PVX_gp2|protein_coding||c.-3559T>C|||||3559|,C|upstream_gene_variant|MODIFIER|PVX_gp3|gene-PVX_gp3|transcript|TRANSCRIPT_gene-PVX_gp3|protein_coding||c.-4220T>C|||||4220|,C|upstream_gene_variant|MODIFIER|PVX_gp4|gene-PVX_gp4|transcript|TRANSCRIPT_gene-PVX_gp4|protein_coding||c.-4500T>C|||||4500|,C|upstream_gene_variant|MODIFIER|PVX_gp5|gene-PVX_gp5|transcript|TRANSCRIPT_gene-PVX_gp5|protein_coding||c.-4723T>C|||||4723|	GT:PL	1/1:60,3,0
NC_011620.1	969	.	C	T	30.4183	.	DP=1;SGB=-0.379885;MQ0F=0;AC=2;AN=2;DP4=0,0,1,0;MQ=60;ANN=T|synonymous_variant|LOW|PVX_gp1|gene-PVX_gp1|transcript|TRANSCRIPT_gene-PVX_gp1|protein_coding|1/1|c.885C>T|p.Ile295Ile|885/4371|885/4371|295/1456||,T|upstream_gene_variant|MODIFIER|PVX_gp2|gene-PVX_gp2|transcript|TRANSCRIPT_gene-PVX_gp2|protein_coding||c.-3517C>T|||||3517|,T|upstream_gene_variant|MODIFIER|PVX_gp3|gene-PVX_gp3|transcript|TRANSCRIPT_gene-PVX_gp3|protein_coding||c.-4178C>T|||||4178|,T|upstream_gene_variant|MODIFIER|PVX_gp4|gene-PVX_gp4|transcript|TRANSCRIPT_gene-PVX_gp4|protein_coding||c.-4458C>T|||||4458|,T|upstream_gene_variant|MODIFIER|PVX_gp5|gene-PVX_gp5|transcript|TRANSCRIPT_gene-PVX_gp5|protein_coding||c.-4681C>T|||||4681|	GT:PL	1/1:60,3,0
NC_011620.1	972	.	T	C	30.4183	.	DP=1;SGB=-0.379885;MQ0F=0;AC=2;AN=2;DP4=0,0,1,0;MQ=60;ANN=C|synonymous_variant|LOW|PVX_gp1|gene-PVX_gp1|transcript|TRANSCRIPT_gene-PVX_gp1|protein_coding|1/1|c.888T>C|p.Phe296Phe|888/4371|888/4371|296/1456||,C|upstream_gene_variant|MODIFIER|PVX_gp2|gene-PVX_gp2|transcript|TRANSCRIPT_gene-PVX_gp2|protein_coding||c.-3514T>C|||||3514|,C|upstream_gene_variant|MODIFIER|PVX_gp3|gene-PVX_gp3|transcript|TRANSCRIPT_gene-PVX_gp3|protein_coding||c.-4175T>C|||||4175|,C|upstream_gene_variant|MODIFIER|PVX_gp4|gene-PVX_gp4|transcript|TRANSCRIPT_gene-PVX_gp4|protein_coding||c.-4455T>C|||||4455|,C|upstream_gene_variant|MODIFIER|PVX_gp5|gene-PVX_gp5|transcript|TRANSCRIPT_gene-PVX_gp5|protein_coding||c.-4678T>C|||||4678|	GT:PL	1/1:60,3,0
NC_011620.1	978	.	A	G	30.4183	.	DP=1;SGB=-0.379885;MQ0F=0;AC=2;AN=2;DP4=0,0,1,0;MQ=60;ANN=G|synonymous_variant|LOW|PVX_gp1|gene-PVX_gp1|transcript|TRANSCRIPT_gene-PVX_gp1|protein_coding|1/1|c.894A>G|p.Pro298Pro|894/4371|894/4371|298/1456||,G|upstream_gene_variant|MODIFIER|PVX_gp2|gene-PVX_gp2|transcript|TRANSCRIPT_gene-PVX_gp2|protein_coding||c.-3508A>G|||||3508|,G|upstream_gene_variant|MODIFIER|PVX_gp3|gene-PVX_gp3|transcript|TRANSCRIPT_gene-PVX_gp3|protein_coding||c.-4169A>G|||||4169|,G|upstream_gene_variant|MODIFIER|PVX_gp4|gene-PVX_gp4|transcript|TRANSCRIPT_gene-PVX_gp4|protein_coding||c.-4449A>G|||||4449|,G|upstream_gene_variant|MODIFIER|PVX_gp5|gene-PVX_gp5|transcript|TRANSCRIPT_gene-PVX_gp5|protein_coding||c.-4672A>G|||||4672|	GT:PL	1/1:60,3,0
NC_011620.1	982	.	G	A	30.4183	.	DP=1;SGB=-0.379885;MQ0F=0;AC=2;AN=2;DP4=0,0,1,0;MQ=60;ANN=A|missense_variant|MODERATE|PVX_gp1|gene-PVX_gp1|transcript|TRANSCRIPT_gene-PVX_gp1|protein_coding|1/1|c.898G>A|p.Val300Ile|898/4371|898/4371|300/1456||,A|upstream_gene_variant|MODIFIER|PVX_gp2|gene-PVX_gp2|transcript|TRANSCRIPT_gene-PVX_gp2|protein_coding||c.-3504G>A|||||3504|,A|upstream_gene_variant|MODIFIER|PVX_gp3|gene-PVX_gp3|transcript|TRANSCRIPT_gene-PVX_gp3|protein_coding||c.-4165G>A|||||4165|,A|upstream_gene_variant|MODIFIER|PVX_gp4|gene-PVX_gp4|transcript|TRANSCRIPT_gene-PVX_gp4|protein_coding||c.-4445G>A|||||4445|,A|upstream_gene_variant|MODIFIER|PVX_gp5|gene-PVX_gp5|transcript|TRANSCRIPT_gene-PVX_gp5|protein_coding||c.-4668G>A|||||4668|	GT:PL	1/1:60,3,0
NC_011620.1	990	.	C	T	30.4183	.	DP=1;SGB=-0.379885;MQ0F=0;AC=2;AN=2;DP4=0,0,1,0;MQ=60;ANN=T|synonymous_variant|LOW|PVX_gp1|gene-PVX_gp1|transcript|TRANSCRIPT_gene-PVX_gp1|protein_coding|1/1|c.906C>T|p.Asn302Asn|906/4371|906/4371|302/1456||,T|upstream_gene_variant|MODIFIER|PVX_gp2|gene-PVX_gp2|transcript|TRANSCRIPT_gene-PVX_gp2|protein_coding||c.-3496C>T|||||3496|,T|upstream_gene_variant|MODIFIER|PVX_gp3|gene-PVX_gp3|transcript|TRANSCRIPT_gene-PVX_gp3|protein_coding||c.-4157C>T|||||4157|,T|upstream_gene_variant|MODIFIER|PVX_gp4|gene-PVX_gp4|transcript|TRANSCRIPT_gene-PVX_gp4|protein_coding||c.-4437C>T|||||4437|,T|upstream_gene_variant|MODIFIER|PVX_gp5|gene-PVX_gp5|transcript|TRANSCRIPT_gene-PVX_gp5|protein_coding||c.-4660C>T|||||4660|	GT:PL	1/1:60,3,0
NC_011620.1	1074	.	C	T	30.4183	.	DP=1;SGB=-0.379885;MQ0F=0;AC=2;AN=2;DP4=0,0,1,0;MQ=60;ANN=T|synonymous_variant|LOW|PVX_gp1|gene-PVX_gp1|transcript|TRANSCRIPT_gene-PVX_gp1|protein_coding|1/1|c.990C>T|p.Ile330Ile|990/4371|990/4371|330/1456||,T|upstream_gene_variant|MODIFIER|PVX_gp2|gene-PVX_gp2|transcript|TRANSCRIPT_gene-PVX_gp2|protein_coding||c.-3412C>T|||||3412|,T|upstream_gene_variant|MODIFIER|PVX_gp3|gene-PVX_gp3|transcript|TRANSCRIPT_gene-PVX_gp3|protein_coding||c.-4073C>T|||||4073|,T|upstream_gene_variant|MODIFIER|PVX_gp4|gene-PVX_gp4|transcript|TRANSCRIPT_gene-PVX_gp4|protein_coding||c.-4353C>T|||||4353|,T|upstream_gene_variant|MODIFIER|PVX_gp5|gene-PVX_gp5|transcript|TRANSCRIPT_gene-PVX_gp5|protein_coding||c.-4576C>T|||||4576|	GT:PL	1/1:60,3,0
NC_011620.1	1113	.	A	G	30.4183	.	DP=1;SGB=-0.379885;MQ0F=0;AC=2;AN=2;DP4=0,0,1,0;MQ=60;ANN=G|synonymous_variant|LOW|PVX_gp1|gene-PVX_gp1|transcript|TRANSCRIPT_gene-PVX_gp1|protein_coding|1/1|c.1029A>G|p.Leu343Leu|1029/4371|1029/4371|343/1456||,G|upstream_gene_variant|MODIFIER|PVX_gp2|gene-PVX_gp2|transcript|TRANSCRIPT_gene-PVX_gp2|protein_coding||c.-3373A>G|||||3373|,G|upstream_gene_variant|MODIFIER|PVX_gp3|gene-PVX_gp3|transcript|TRANSCRIPT_gene-PVX_gp3|protein_coding||c.-4034A>G|||||4034|,G|upstream_gene_variant|MODIFIER|PVX_gp4|gene-PVX_gp4|transcript|TRANSCRIPT_gene-PVX_gp4|protein_coding||c.-4314A>G|||||4314|,G|upstream_gene_variant|MODIFIER|PVX_gp5|gene-PVX_gp5|transcript|TRANSCRIPT_gene-PVX_gp5|protein_coding||c.-4537A>G|||||4537|	GT:PL	1/1:60,3,0
NC_011620.1	1173	.	T	C	30.4183	.	DP=1;SGB=-0.379885;MQ0F=0;AC=2;AN=2;DP4=0,0,1,0;MQ=60;ANN=C|synonymous_variant|LOW|PVX_gp1|gene-PVX_gp1|transcript|TRANSCRIPT_gene-PVX_gp1|protein_coding|1/1|c.1089T>C|p.Asp363Asp|1089/4371|1089/4371|363/1456||,C|upstream_gene_variant|MODIFIER|PVX_gp2|gene-PVX_gp2|transcript|TRANSCRIPT_gene-PVX_gp2|protein_coding||c.-3313T>C|||||3313|,C|upstream_gene_variant|MODIFIER|PVX_gp3|gene-PVX_gp3|transcript|TRANSCRIPT_gene-PVX_gp3|protein_coding||c.-3974T>C|||||3974|,C|upstream_gene_variant|MODIFIER|PVX_gp4|gene-PVX_gp4|transcript|TRANSCRIPT_gene-PVX_gp4|protein_coding||c.-4254T>C|||||4254|,C|upstream_gene_variant|MODIFIER|PVX_gp5|gene-PVX_gp5|transcript|TRANSCRIPT_gene-PVX_gp5|protein_coding||c.-4477T>C|||||4477|	GT:PL	1/1:60,3,0
NC_011620.1	1182	.	T	C	30.4183	.	DP=1;SGB=-0.379885;MQ0F=0;AC=2;AN=2;DP4=0,0,1,0;MQ=60;ANN=C|synonymous_variant|LOW|PVX_gp1|gene-PVX_gp1|transcript|TRANSCRIPT_gene-PVX_gp1|protein_coding|1/1|c.1098T>C|p.Ala366Ala|1098/4371|1098/4371|366/1456||,C|upstream_gene_variant|MODIFIER|PVX_gp2|gene-PVX_gp2|transcript|TRANSCRIPT_gene-PVX_gp2|protein_coding||c.-3304T>C|||||3304|,C|upstream_gene_variant|MODIFIER|PVX_gp3|gene-PVX_gp3|transcript|TRANSCRIPT_gene-PVX_gp3|protein_coding||c.-3965T>C|||||3965|,C|upstream_gene_variant|MODIFIER|PVX_gp4|gene-PVX_gp4|transcript|TRANSCRIPT_gene-PVX_gp4|protein_coding||c.-4245T>C|||||4245|,C|upstream_gene_variant|MODIFIER|PVX_gp5|gene-PVX_gp5|transcript|TRANSCRIPT_gene-PVX_gp5|protein_coding||c.-4468T>C|||||4468|	GT:PL	1/1:60,3,0
NC_011620.1	1206	.	C	T	30.4183	.	DP=1;SGB=-0.379885;MQ0F=0;AC=2;AN=2;DP4=0,0,1,0;MQ=60;ANN=T|synonymous_variant|LOW|PVX_gp1|gene-PVX_gp1|transcript|TRANSCRIPT_gene-PVX_gp1|protein_coding|1/1|c.1122C>T|p.Leu374Leu|1122/4371|1122/4371|374/1456||,T|upstream_gene_variant|MODIFIER|PVX_gp2|gene-PVX_gp2|transcript|TRANSCRIPT_gene-PVX_gp2|protein_coding||c.-3280C>T|||||3280|,T|upstream_gene_variant|MODIFIER|PVX_gp3|gene-PVX_gp3|transcript|TRANSCRIPT_gene-PVX_gp3|protein_coding||c.-3941C>T|||||3941|,T|upstream_gene_variant|MODIFIER|PVX_gp4|gene-PVX_gp4|transcript|TRANSCRIPT_gene-PVX_gp4|protein_coding||c.-4221C>T|||||4221|,T|upstream_gene_variant|MODIFIER|PVX_gp5|gene-PVX_gp5|transcript|TRANSCRIPT_gene-PVX_gp5|protein_coding||c.-4444C>T|||||4444|	GT:PL	1/1:60,3,0
NC_011620.1	1260	.	A	G	30.4183	.	DP=1;SGB=-0.379885;MQ0F=0;AC=2;AN=2;DP4=0,0,1,0;MQ=60;ANN=G|synonymous_variant|LOW|PVX_gp1|gene-PVX_gp1|transcript|TRANSCRIPT_gene-PVX_gp1|protein_coding|1/1|c.1176A>G|p.Glu392Glu|1176/4371|1176/4371|392/1456||,G|upstream_gene_variant|MODIFIER|PVX_gp2|gene-PVX_gp2|transcript|TRANSCRIPT_gene-PVX_gp2|protein_coding||c.-3226A>G|||||3226|,G|upstream_gene_variant|MODIFIER|PVX_gp3|gene-PVX_gp3|transcript|TRANSCRIPT_gene-PVX_gp3|protein_coding||c.-3887A>G|||||3887|,G|upstream_gene_variant|MODIFIER|PVX_gp4|gene-PVX_gp4|transcript|TRANSCRIPT_gene-PVX_gp4|protein_coding||c.-4167A>G|||||4167|,G|upstream_gene_variant|MODIFIER|PVX_gp5|gene-PVX_gp5|transcript|TRANSCRIPT_gene-PVX_gp5|protein_coding||c.-4390A>G|||||4390|	GT:PL	1/1:60,3,0
NC_011620.1	1263	.	G	A	30.4183	.	DP=1;SGB=-0.379885;MQ0F=0;AC=2;AN=2;DP4=0,0,1,0;MQ=60;ANN=A|synonymous_variant|LOW|PVX_gp1|gene-PVX_gp1|transcript|TRANSCRIPT_gene-PVX_gp1|protein_coding|1/1|c.1179G>A|p.Lys393Lys|1179/4371|1179/4371|393/1456||,A|upstream_gene_variant|MODIFIER|PVX_gp2|gene-PVX_gp2|transcript|TRANSCRIPT_gene-PVX_gp2|protein_coding||c.-3223G>A|||||3223|,A|upstream_gene_variant|MODIFIER|PVX_gp3|gene-PVX_gp3|transcript|TRANSCRIPT_gene-PVX_gp3|protein_coding||c.-3884G>A|||||3884|,A|upstream_gene_variant|MODIFIER|PVX_gp4|gene-PVX_gp4|transcript|TRANSCRIPT_gene-PVX_gp4|protein_coding||c.-4164G>A|||||4164|,A|upstream_gene_variant|MODIFIER|PVX_gp5|gene-PVX_gp5|transcript|TRANSCRIPT_gene-PVX_gp5|protein_coding||c.-4387G>A|||||4387|	GT:PL	1/1:60,3,0
NC_011620.1	1266	.	G	A	30.4183	.	DP=1;SGB=-0.379885;MQ0F=0;AC=2;AN=2;DP4=0,0,1,0;MQ=60;ANN=A|synonymous_variant|LOW|PVX_gp1|gene-PVX_gp1|transcript|TRANSCRIPT_gene-PVX_gp1|protein_coding|1/1|c.1182G>A|p.Lys394Lys|1182/4371|1182/4371|394/1456||,A|upstream_gene_variant|MODIFIER|PVX_gp2|gene-PVX_gp2|transcript|TRANSCRIPT_gene-PVX_gp2|protein_coding||c.-3220G>A|||||3220|,A|upstream_gene_variant|MODIFIER|PVX_gp3|gene-PVX_gp3|transcript|TRANSCRIPT_gene-PVX_gp3|protein_coding||c.-3881G>A|||||3881|,A|upstream_gene_variant|MODIFIER|PVX_gp4|gene-PVX_gp4|transcript|TRANSCRIPT_gene-PVX_gp4|protein_coding||c.-4161G>A|||||4161|,A|upstream_gene_variant|MODIFIER|PVX_gp5|gene-PVX_gp5|transcript|TRANSCRIPT_gene-PVX_gp5|protein_coding||c.-4384G>A|||||4384|	GT:PL	1/1:60,3,0
NC_011620.1	1272	.	G	A	30.4183	.	DP=1;SGB=-0.379885;MQ0F=0;AC=2;AN=2;DP4=0,0,1,0;MQ=60;ANN=A|synonymous_variant|LOW|PVX_gp1|gene-PVX_gp1|transcript|TRANSCRIPT_gene-PVX_gp1|protein_coding|1/1|c.1188G>A|p.Gln396Gln|1188/4371|1188/4371|396/1456||,A|upstream_gene_variant|MODIFIER|PVX_gp2|gene-PVX_gp2|transcript|TRANSCRIPT_gene-PVX_gp2|protein_coding||c.-3214G>A|||||3214|,A|upstream_gene_variant|MODIFIER|PVX_gp3|gene-PVX_gp3|transcript|TRANSCRIPT_gene-PVX_gp3|protein_coding||c.-3875G>A|||||3875|,A|upstream_gene_variant|MODIFIER|PVX_gp4|gene-PVX_gp4|transcript|TRANSCRIPT_gene-PVX_gp4|protein_coding||c.-4155G>A|||||4155|,A|upstream_gene_variant|MODIFIER|PVX_gp5|gene-PVX_gp5|transcript|TRANSCRIPT_gene-PVX_gp5|protein_coding||c.-4378G>A|||||4378|	GT:PL	1/1:60,3,0
NC_011620.1	1275	.	G	A	30.4183	.	DP=1;SGB=-0.379885;MQ0F=0;AC=2;AN=2;DP4=0,0,1,0;MQ=60;ANN=A|synonymous_variant|LOW|PVX_gp1|gene-PVX_gp1|transcript|TRANSCRIPT_gene-PVX_gp1|protein_coding|1/1|c.1191G>A|p.Leu397Leu|1191/4371|1191/4371|397/1456||,A|upstream_gene_variant|MODIFIER|PVX_gp2|gene-PVX_gp2|transcript|TRANSCRIPT_gene-PVX_gp2|protein_coding||c.-3211G>A|||||3211|,A|upstream_gene_variant|MODIFIER|PVX_gp3|gene-PVX_gp3|transcript|TRANSCRIPT_gene-PVX_gp3|protein_coding||c.-3872G>A|||||3872|,A|upstream_gene_variant|MODIFIER|PVX_gp4|gene-PVX_gp4|transcript|TRANSCRIPT_gene-PVX_gp4|protein_coding||c.-4152G>A|||||4152|,A|upstream_gene_variant|MODIFIER|PVX_gp5|gene-PVX_gp5|transcript|TRANSCRIPT_gene-PVX_gp5|protein_coding||c.-4375G>A|||||4375|	GT:PL	1/1:60,3,0
NC_011620.1	1326	.	G	A	30.4183	.	DP=1;SGB=-0.379885;MQ0F=0;AC=2;AN=2;DP4=0,0,1,0;MQ=60;ANN=A|synonymous_variant|LOW|PVX_gp1|gene-PVX_gp1|transcript|TRANSCRIPT_gene-PVX_gp1|protein_coding|1/1|c.1242G>A|p.Pro414Pro|1242/4371|1242/4371|414/1456||,A|upstream_gene_variant|MODIFIER|PVX_gp2|gene-PVX_gp2|transcript|TRANSCRIPT_gene-PVX_gp2|protein_coding||c.-3160G>A|||||3160|,A|upstream_gene_variant|MODIFIER|PVX_gp3|gene-PVX_gp3|transcript|TRANSCRIPT_gene-PVX_gp3|protein_coding||c.-3821G>A|||||3821|,A|upstream_gene_variant|MODIFIER|PVX_gp4|gene-PVX_gp4|transcript|TRANSCRIPT_gene-PVX_gp4|protein_coding||c.-4101G>A|||||4101|,A|upstream_gene_variant|MODIFIER|PVX_gp5|gene-PVX_gp5|transcript|TRANSCRIPT_gene-PVX_gp5|protein_coding||c.-4324G>A|||||4324|	GT:PL	1/1:60,3,0
NC_011620.1	1341	.	C	T	30.4183	.	DP=1;SGB=-0.379885;MQ0F=0;AC=2;AN=2;DP4=0,0,1,0;MQ=60;ANN=T|synonymous_variant|LOW|PVX_gp1|gene-PVX_gp1|transcript|TRANSCRIPT_gene-PVX_gp1|protein_coding|1/1|c.1257C>T|p.Phe419Phe|1257/4371|1257/4371|419/1456||,T|upstream_gene_variant|MODIFIER|PVX_gp2|gene-PVX_gp2|transcript|TRANSCRIPT_gene-PVX_gp2|protein_coding||c.-3145C>T|||||3145|,T|upstream_gene_variant|MODIFIER|PVX_gp3|gene-PVX_gp3|transcript|TRANSCRIPT_gene-PVX_gp3|protein_coding||c.-3806C>T|||||3806|,T|upstream_gene_variant|MODIFIER|PVX_gp4|gene-PVX_gp4|transcript|TRANSCRIPT_gene-PVX_gp4|protein_coding||c.-4086C>T|||||4086|,T|upstream_gene_variant|MODIFIER|PVX_gp5|gene-PVX_gp5|transcript|TRANSCRIPT_gene-PVX_gp5|protein_coding||c.-4309C>T|||||4309|	GT:PL	1/1:60,3,0
NC_011620.1	1344	.	A	G	30.4183	.	DP=1;SGB=-0.379885;MQ0F=0;AC=2;AN=2;DP4=0,0,1,0;MQ=60;ANN=G|synonymous_variant|LOW|PVX_gp1|gene-PVX_gp1|transcript|TRANSCRIPT_gene-PVX_gp1|protein_coding|1/1|c.1260A>G|p.Lys420Lys|1260/4371|1260/4371|420/1456||,G|upstream_gene_variant|MODIFIER|PVX_gp2|gene-PVX_gp2|transcript|TRANSCRIPT_gene-PVX_gp2|protein_coding||c.-3142A>G|||||3142|,G|upstream_gene_variant|MODIFIER|PVX_gp3|gene-PVX_gp3|transcript|TRANSCRIPT_gene-PVX_gp3|protein_coding||c.-3803A>G|||||3803|,G|upstream_gene_variant|MODIFIER|PVX_gp4|gene-PVX_gp4|transcript|TRANSCRIPT_gene-PVX_gp4|protein_coding||c.-4083A>G|||||4083|,G|upstream_gene_variant|MODIFIER|PVX_gp5|gene-PVX_gp5|transcript|TRANSCRIPT_gene-PVX_gp5|protein_coding||c.-4306A>G|||||4306|	GT:PL	1/1:60,3,0
NC_011620.1	1371	.	C	T	30.4183	.	DP=1;SGB=-0.379885;MQ0F=0;AC=2;AN=2;DP4=0,0,1,0;MQ=60;ANN=T|synonymous_variant|LOW|PVX_gp1|gene-PVX_gp1|transcript|TRANSCRIPT_gene-PVX_gp1|protein_coding|1/1|c.1287C>T|p.His429His|1287/4371|1287/4371|429/1456||,T|upstream_gene_variant|MODIFIER|PVX_gp2|gene-PVX_gp2|transcript|TRANSCRIPT_gene-PVX_gp2|protein_coding||c.-3115C>T|||||3115|,T|upstream_gene_variant|MODIFIER|PVX_gp3|gene-PVX_gp3|transcript|TRANSCRIPT_gene-PVX_gp3|protein_coding||c.-3776C>T|||||3776|,T|upstream_gene_variant|MODIFIER|PVX_gp4|gene-PVX_gp4|transcript|TRANSCRIPT_gene-PVX_gp4|protein_coding||c.-4056C>T|||||4056|,T|upstream_gene_variant|MODIFIER|PVX_gp5|gene-PVX_gp5|transcript|TRANSCRIPT_gene-PVX_gp5|protein_coding||c.-4279C>T|||||4279|	GT:PL	1/1:60,3,0
NC_011620.1	1396	.	C	A	30.4183	.	DP=1;SGB=-0.379885;MQ0F=0;AC=2;AN=2;DP4=0,0,1,0;MQ=60;ANN=A|synonymous_variant|LOW|PVX_gp1|gene-PVX_gp1|transcript|TRANSCRIPT_gene-PVX_gp1|protein_coding|1/1|c.1312C>A|p.Arg438Arg|1312/4371|1312/4371|438/1456||,A|upstream_gene_variant|MODIFIER|PVX_gp2|gene-PVX_gp2|transcript|TRANSCRIPT_gene-PVX_gp2|protein_coding||c.-3090C>A|||||3090|,A|upstream_gene_variant|MODIFIER|PVX_gp3|gene-PVX_gp3|transcript|TRANSCRIPT_gene-PVX_gp3|protein_coding||c.-3751C>A|||||3751|,A|upstream_gene_variant|MODIFIER|PVX_gp4|gene-PVX_gp4|transcript|TRANSCRIPT_gene-PVX_gp4|protein_coding||c.-4031C>A|||||4031|,A|upstream_gene_variant|MODIFIER|PVX_gp5|gene-PVX_gp5|transcript|TRANSCRIPT_gene-PVX_gp5|protein_coding||c.-4254C>A|||||4254|	GT:PL	1/1:60,3,0
NC_011620.1	1401	.	A	G	30.4183	.	DP=1;SGB=-0.379885;MQ0F=0;AC=2;AN=2;DP4=0,0,1,0;MQ=60;ANN=G|synonymous_variant|LOW|PVX_gp1|gene-PVX_gp1|transcript|TRANSCRIPT_gene-PVX_gp1|protein_coding|1/1|c.1317A>G|p.Pro439Pro|1317/4371|1317/4371|439/1456||,G|upstream_gene_variant|MODIFIER|PVX_gp2|gene-PVX_gp2|transcript|TRANSCRIPT_gene-PVX_gp2|protein_coding||c.-3085A>G|||||3085|,G|upstream_gene_variant|MODIFIER|PVX_gp3|gene-PVX_gp3|transcript|TRANSCRIPT_gene-PVX_gp3|protein_coding||c.-3746A>G|||||3746|,G|upstream_gene_variant|MODIFIER|PVX_gp4|gene-PVX_gp4|transcript|TRANSCRIPT_gene-PVX_gp4|protein_coding||c.-4026A>G|||||4026|,G|upstream_gene_variant|MODIFIER|PVX_gp5|gene-PVX_gp5|transcript|TRANSCRIPT_gene-PVX_gp5|protein_coding||c.-4249A>G|||||4249|	GT:PL	1/1:60,3,0
NC_011620.1	1440	.	C	T	30.4183	.	DP=1;SGB=-0.379885;MQ0F=0;AC=2;AN=2;DP4=0,0,1,0;MQ=60;ANN=T|synonymous_variant|LOW|PVX_gp1|gene-PVX_gp1|transcript|TRANSCRIPT_gene-PVX_gp1|protein_coding|1/1|c.1356C>T|p.Phe452Phe|1356/4371|1356/4371|452/1456||,T|upstream_gene_variant|MODIFIER|PVX_gp2|gene-PVX_gp2|transcript|TRANSCRIPT_gene-PVX_gp2|protein_coding||c.-3046C>T|||||3046|,T|upstream_gene_variant|MODIFIER|PVX_gp3|gene-PVX_gp3|transcript|TRANSCRIPT_gene-PVX_gp3|protein_coding||c.-3707C>T|||||3707|,T|upstream_gene_variant|MODIFIER|PVX_gp4|gene-PVX_gp4|transcript|TRANSCRIPT_gene-PVX_gp4|protein_coding||c.-3987C>T|||||3987|,T|upstream_gene_variant|MODIFIER|PVX_gp5|gene-PVX_gp5|transcript|TRANSCRIPT_gene-PVX_gp5|protein_coding||c.-4210C>T|||||4210|	GT:PL	1/1:60,3,0
NC_011620.1	1458	.	T	C	30.4183	.	DP=1;SGB=-0.379885;MQ0F=0;AC=2;AN=2;DP4=0,0,1,0;MQ=60;ANN=C|synonymous_variant|LOW|PVX_gp1|gene-PVX_gp1|transcript|TRANSCRIPT_gene-PVX_gp1|protein_coding|1/1|c.1374T>C|p.Leu458Leu|1374/4371|1374/4371|458/1456||,C|upstream_gene_variant|MODIFIER|PVX_gp2|gene-PVX_gp2|transcript|TRANSCRIPT_gene-PVX_gp2|protein_coding||c.-3028T>C|||||3028|,C|upstream_gene_variant|MODIFIER|PVX_gp3|gene-PVX_gp3|transcript|TRANSCRIPT_gene-PVX_gp3|protein_coding||c.-3689T>C|||||3689|,C|upstream_gene_variant|MODIFIER|PVX_gp4|gene-PVX_gp4|transcript|TRANSCRIPT_gene-PVX_gp4|protein_coding||c.-3969T>C|||||3969|,C|upstream_gene_variant|MODIFIER|PVX_gp5|gene-PVX_gp5|transcript|TRANSCRIPT_gene-PVX_gp5|protein_coding||c.-4192T>C|||||4192|	GT:PL	1/1:60,3,0
NC_011620.1	1497	.	A	G	30.4183	.	DP=1;SGB=-0.379885;MQ0F=0;AC=2;AN=2;DP4=0,0,1,0;MQ=60;ANN=G|synonymous_variant|LOW|PVX_gp1|gene-PVX_gp1|transcript|TRANSCRIPT_gene-PVX_gp1|protein_coding|1/1|c.1413A>G|p.Ala471Ala|1413/4371|1413/4371|471/1456||,G|upstream_gene_variant|MODIFIER|PVX_gp2|gene-PVX_gp2|transcript|TRANSCRIPT_gene-PVX_gp2|protein_coding||c.-2989A>G|||||2989|,G|upstream_gene_variant|MODIFIER|PVX_gp3|gene-PVX_gp3|transcript|TRANSCRIPT_gene-PVX_gp3|protein_coding||c.-3650A>G|||||3650|,G|upstream_gene_variant|MODIFIER|PVX_gp4|gene-PVX_gp4|transcript|TRANSCRIPT_gene-PVX_gp4|protein_coding||c.-3930A>G|||||3930|,G|upstream_gene_variant|MODIFIER|PVX_gp5|gene-PVX_gp5|transcript|TRANSCRIPT_gene-PVX_gp5|protein_coding||c.-4153A>G|||||4153|	GT:PL	1/1:60,3,0
NC_011620.1	1513	.	A	G	30.4183	.	DP=1;SGB=-0.379885;MQ0F=0;AC=2;AN=2;DP4=0,0,1,0;MQ=60;ANN=G|missense_variant|MODERATE|PVX_gp1|gene-PVX_gp1|transcript|TRANSCRIPT_gene-PVX_gp1|protein_coding|1/1|c.1429A>G|p.Thr477Ala|1429/4371|1429/4371|477/1456||,G|upstream_gene_variant|MODIFIER|PVX_gp2|gene-PVX_gp2|transcript|TRANSCRIPT_gene-PVX_gp2|protein_coding||c.-2973A>G|||||2973|,G|upstream_gene_variant|MODIFIER|PVX_gp3|gene-PVX_gp3|transcript|TRANSCRIPT_gene-PVX_gp3|protein_coding||c.-3634A>G|||||3634|,G|upstream_gene_variant|MODIFIER|PVX_gp4|gene-PVX_gp4|transcript|TRANSCRIPT_gene-PVX_gp4|protein_coding||c.-3914A>G|||||3914|,G|upstream_gene_variant|MODIFIER|PVX_gp5|gene-PVX_gp5|transcript|TRANSCRIPT_gene-PVX_gp5|protein_coding||c.-4137A>G|||||4137|	GT:PL	1/1:60,3,0
NC_011620.1	1530	.	C	G	30.4183	.	DP=1;SGB=-0.379885;MQ0F=0;AC=2;AN=2;DP4=0,0,1,0;MQ=60;ANN=G|synonymous_variant|LOW|PVX_gp1|gene-PVX_gp1|transcript|TRANSCRIPT_gene-PVX_gp1|protein_coding|1/1|c.1446C>G|p.Pro482Pro|1446/4371|1446/4371|482/1456||,G|upstream_gene_variant|MODIFIER|PVX_gp2|gene-PVX_gp2|transcript|TRANSCRIPT_gene-PVX_gp2|protein_coding||c.-2956C>G|||||2956|,G|upstream_gene_variant|MODIFIER|PVX_gp3|gene-PVX_gp3|transcript|TRANSCRIPT_gene-PVX_gp3|protein_coding||c.-3617C>G|||||3617|,G|upstream_gene_variant|MODIFIER|PVX_gp4|gene-PVX_gp4|transcript|TRANSCRIPT_gene-PVX_gp4|protein_coding||c.-3897C>G|||||3897|,G|upstream_gene_variant|MODIFIER|PVX_gp5|gene-PVX_gp5|transcript|TRANSCRIPT_gene-PVX_gp5|protein_coding||c.-4120C>G|||||4120|	GT:PL	1/1:60,3,0
NC_011620.1	1560	.	G	A	30.4183	.	DP=1;SGB=-0.379885;MQ0F=0;AC=2;AN=2;DP4=0,0,1,0;MQ=60;ANN=A|synonymous_variant|LOW|PVX_gp1|gene-PVX_gp1|transcript|TRANSCRIPT_gene-PVX_gp1|protein_coding|1/1|c.1476G>A|p.Glu492Glu|1476/4371|1476/4371|492/1456||,A|upstream_gene_variant|MODIFIER|PVX_gp2|gene-PVX_gp2|transcript|TRANSCRIPT_gene-PVX_gp2|protein_coding||c.-2926G>A|||||2926|,A|upstream_gene_variant|MODIFIER|PVX_gp3|gene-PVX_gp3|transcript|TRANSCRIPT_gene-PVX_gp3|protein_coding||c.-3587G>A|||||3587|,A|upstream_gene_variant|MODIFIER|PVX_gp4|gene-PVX_gp4|transcript|TRANSCRIPT_gene-PVX_gp4|protein_coding||c.-3867G>A|||||3867|,A|upstream_gene_variant|MODIFIER|PVX_gp5|gene-PVX_gp5|transcript|TRANSCRIPT_gene-PVX_gp5|protein_coding||c.-4090G>A|||||4090|	GT:PL	1/1:60,3,0
NC_011620.1	1596	.	A	G	30.4183	.	DP=1;SGB=-0.379885;MQ0F=0;AC=2;AN=2;DP4=0,0,1,0;MQ=60;ANN=G|synonymous_variant|LOW|PVX_gp1|gene-PVX_gp1|transcript|TRANSCRIPT_gene-PVX_gp1|protein_coding|1/1|c.1512A>G|p.Ala504Ala|1512/4371|1512/4371|504/1456||,G|upstream_gene_variant|MODIFIER|PVX_gp2|gene-PVX_gp2|transcript|TRANSCRIPT_gene-PVX_gp2|protein_coding||c.-2890A>G|||||2890|,G|upstream_gene_variant|MODIFIER|PVX_gp3|gene-PVX_gp3|transcript|TRANSCRIPT_gene-PVX_gp3|protein_coding||c.-3551A>G|||||3551|,G|upstream_gene_variant|MODIFIER|PVX_gp4|gene-PVX_gp4|transcript|TRANSCRIPT_gene-PVX_gp4|protein_coding||c.-3831A>G|||||3831|,G|upstream_gene_variant|MODIFIER|PVX_gp5|gene-PVX_gp5|transcript|TRANSCRIPT_gene-PVX_gp5|protein_coding||c.-4054A>G|||||4054|	GT:PL	1/1:60,3,0
NC_011620.1	1647	.	C	T	30.4183	.	DP=1;SGB=-0.379885;MQ0F=0;AC=2;AN=2;DP4=0,0,1,0;MQ=60;ANN=T|synonymous_variant|LOW|PVX_gp1|gene-PVX_gp1|transcript|TRANSCRIPT_gene-PVX_gp1|protein_coding|1/1|c.1563C>T|p.His521His|1563/4371|1563/4371|521/1456||,T|upstream_gene_variant|MODIFIER|PVX_gp2|gene-PVX_gp2|transcript|TRANSCRIPT_gene-PVX_gp2|protein_coding||c.-2839C>T|||||2839|,T|upstream_gene_variant|MODIFIER|PVX_gp3|gene-PVX_gp3|transcript|TRANSCRIPT_gene-PVX_gp3|protein_coding||c.-3500C>T|||||3500|,T|upstream_gene_variant|MODIFIER|PVX_gp4|gene-PVX_gp4|transcript|TRANSCRIPT_gene-PVX_gp4|protein_coding||c.-3780C>T|||||3780|,T|upstream_gene_variant|MODIFIER|PVX_gp5|gene-PVX_gp5|transcript|TRANSCRIPT_gene-PVX_gp5|protein_coding||c.-4003C>T|||||4003|	GT:PL	1/1:60,3,0
NC_011620.1	1677	.	T	C	30.4183	.	DP=1;SGB=-0.379885;MQ0F=0;AC=2;AN=2;DP4=0,0,1,0;MQ=60;ANN=C|synonymous_variant|LOW|PVX_gp1|gene-PVX_gp1|transcript|TRANSCRIPT_gene-PVX_gp1|protein_coding|1/1|c.1593T>C|p.Ala531Ala|1593/4371|1593/4371|531/1456||,C|upstream_gene_variant|MODIFIER|PVX_gp2|gene-PVX_gp2|transcript|TRANSCRIPT_gene-PVX_gp2|protein_coding||c.-2809T>C|||||2809|,C|upstream_gene_variant|MODIFIER|PVX_gp3|gene-PVX_gp3|transcript|TRANSCRIPT_gene-PVX_gp3|protein_coding||c.-3470T>C|||||3470|,C|upstream_gene_variant|MODIFIER|PVX_gp4|gene-PVX_gp4|transcript|TRANSCRIPT_gene-PVX_gp4|protein_coding||c.-3750T>C|||||3750|,C|upstream_gene_variant|MODIFIER|PVX_gp5|gene-PVX_gp5|transcript|TRANSCRIPT_gene-PVX_gp5|protein_coding||c.-3973T>C|||||3973|	GT:PL	1/1:60,3,0
NC_011620.1	1685	.	A	G	30.4183	.	DP=1;SGB=-0.379885;MQ0F=0;AC=2;AN=2;DP4=0,0,1,0;MQ=60;ANN=G|missense_variant|MODERATE|PVX_gp1|gene-PVX_gp1|transcript|TRANSCRIPT_gene-PVX_gp1|protein_coding|1/1|c.1601A>G|p.Gln534Arg|1601/4371|1601/4371|534/1456||,G|upstream_gene_variant|MODIFIER|PVX_gp2|gene-PVX_gp2|transcript|TRANSCRIPT_gene-PVX_gp2|protein_coding||c.-2801A>G|||||2801|,G|upstream_gene_variant|MODIFIER|PVX_gp3|gene-PVX_gp3|transcript|TRANSCRIPT_gene-PVX_gp3|protein_coding||c.-3462A>G|||||3462|,G|upstream_gene_variant|MODIFIER|PVX_gp4|gene-PVX_gp4|transcript|TRANSCRIPT_gene-PVX_gp4|protein_coding||c.-3742A>G|||||3742|,G|upstream_gene_variant|MODIFIER|PVX_gp5|gene-PVX_gp5|transcript|TRANSCRIPT_gene-PVX_gp5|protein_coding||c.-3965A>G|||||3965|	GT:PL	1/1:60,3,0
NC_011620.1	1716	.	A	G	30.4183	.	DP=1;SGB=-0.379885;MQ0F=0;AC=2;AN=2;DP4=0,0,1,0;MQ=60;ANN=G|synonymous_variant|LOW|PVX_gp1|gene-PVX_gp1|transcript|TRANSCRIPT_gene-PVX_gp1|protein_coding|1/1|c.1632A>G|p.Glu544Glu|1632/4371|1632/4371|544/1456||,G|upstream_gene_variant|MODIFIER|PVX_gp2|gene-PVX_gp2|transcript|TRANSCRIPT_gene-PVX_gp2|protein_coding||c.-2770A>G|||||2770|,G|upstream_gene_variant|MODIFIER|PVX_gp3|gene-PVX_gp3|transcript|TRANSCRIPT_gene-PVX_gp3|protein_coding||c.-3431A>G|||||3431|,G|upstream_gene_variant|MODIFIER|PVX_gp4|gene-PVX_gp4|transcript|TRANSCRIPT_gene-PVX_gp4|protein_coding||c.-3711A>G|||||3711|,G|upstream_gene_variant|MODIFIER|PVX_gp5|gene-PVX_gp5|transcript|TRANSCRIPT_gene-PVX_gp5|protein_coding||c.-3934A>G|||||3934|	GT:PL	1/1:60,3,0
NC_011620.1	1717	.	C	T	30.4183	.	DP=1;SGB=-0.379885;MQ0F=0;AC=2;AN=2;DP4=0,0,1,0;MQ=60;ANN=T|missense_variant|MODERATE|PVX_gp1|gene-PVX_gp1|transcript|TRANSCRIPT_gene-PVX_gp1|protein_coding|1/1|c.1633C>T|p.Pro545Ser|1633/4371|1633/4371|545/1456||,T|upstream_gene_variant|MODIFIER|PVX_gp2|gene-PVX_gp2|transcript|TRANSCRIPT_gene-PVX_gp2|protein_coding||c.-2769C>T|||||2769|,T|upstream_gene_variant|MODIFIER|PVX_gp3|gene-PVX_gp3|transcript|TRANSCRIPT_gene-PVX_gp3|protein_coding||c.-3430C>T|||||3430|,T|upstream_gene_variant|MODIFIER|PVX_gp4|gene-PVX_gp4|transcript|TRANSCRIPT_gene-PVX_gp4|protein_coding||c.-3710C>T|||||3710|,T|upstream_gene_variant|MODIFIER|PVX_gp5|gene-PVX_gp5|transcript|TRANSCRIPT_gene-PVX_gp5|protein_coding||c.-3933C>T|||||3933|	GT:PL	1/1:60,3,0
NC_011620.1	1721	.	A	G	30.4183	.	DP=1;SGB=-0.379885;MQ0F=0;AC=2;AN=2;DP4=0,0,1,0;MQ=60;ANN=G|missense_variant|MODERATE|PVX_gp1|gene-PVX_gp1|transcript|TRANSCRIPT_gene-PVX_gp1|protein_coding|1/1|c.1637A>G|p.Asn546Ser|1637/4371|1637/4371|546/1456||,G|upstream_gene_variant|MODIFIER|PVX_gp2|gene-PVX_gp2|transcript|TRANSCRIPT_gene-PVX_gp2|protein_coding||c.-2765A>G|||||2765|,G|upstream_gene_variant|MODIFIER|PVX_gp3|gene-PVX_gp3|transcript|TRANSCRIPT_gene-PVX_gp3|protein_coding||c.-3426A>G|||||3426|,G|upstream_gene_variant|MODIFIER|PVX_gp4|gene-PVX_gp4|transcript|TRANSCRIPT_gene-PVX_gp4|protein_coding||c.-3706A>G|||||3706|,G|upstream_gene_variant|MODIFIER|PVX_gp5|gene-PVX_gp5|transcript|TRANSCRIPT_gene-PVX_gp5|protein_coding||c.-3929A>G|||||3929|	GT:PL	1/1:60,3,0
NC_011620.1	1725	.	G	A	30.4183	.	DP=1;SGB=-0.379885;MQ0F=0;AC=2;AN=2;DP4=0,0,1,0;MQ=60;ANN=A|synonymous_variant|LOW|PVX_gp1|gene-PVX_gp1|transcript|TRANSCRIPT_gene-PVX_gp1|protein_coding|1/1|c.1641G>A|p.Glu547Glu|1641/4371|1641/4371|547/1456||,A|upstream_gene_variant|MODIFIER|PVX_gp2|gene-PVX_gp2|transcript|TRANSCRIPT_gene-PVX_gp2|protein_coding||c.-2761G>A|||||2761|,A|upstream_gene_variant|MODIFIER|PVX_gp3|gene-PVX_gp3|transcript|TRANSCRIPT_gene-PVX_gp3|protein_coding||c.-3422G>A|||||3422|,A|upstream_gene_variant|MODIFIER|PVX_gp4|gene-PVX_gp4|transcript|TRANSCRIPT_gene-PVX_gp4|protein_coding||c.-3702G>A|||||3702|,A|upstream_gene_variant|MODIFIER|PVX_gp5|gene-PVX_gp5|transcript|TRANSCRIPT_gene-PVX_gp5|protein_coding||c.-3925G>A|||||3925|	GT:PL	1/1:60,3,0
NC_011620.1	1727	.	C	T	30.4183	.	DP=1;SGB=-0.379885;MQ0F=0;AC=2;AN=2;DP4=0,0,1,0;MQ=60;ANN=T|missense_variant|MODERATE|PVX_gp1|gene-PVX_gp1|transcript|TRANSCRIPT_gene-PVX_gp1|protein_coding|1/1|c.1643C>T|p.Thr548Met|1643/4371|1643/4371|548/1456||,T|upstream_gene_variant|MODIFIER|PVX_gp2|gene-PVX_gp2|transcript|TRANSCRIPT_gene-PVX_gp2|protein_coding||c.-2759C>T|||||2759|,T|upstream_gene_variant|MODIFIER|PVX_gp3|gene-PVX_gp3|transcript|TRANSCRIPT_gene-PVX_gp3|protein_coding||c.-3420C>T|||||3420|,T|upstream_gene_variant|MODIFIER|PVX_gp4|gene-PVX_gp4|transcript|TRANSCRIPT_gene-PVX_gp4|protein_coding||c.-3700C>T|||||3700|,T|upstream_gene_variant|MODIFIER|PVX_gp5|gene-PVX_gp5|transcript|TRANSCRIPT_gene-PVX_gp5|protein_coding||c.-3923C>T|||||3923|	GT:PL	1/1:60,3,0
NC_011620.1	1752	.	C	T	30.4183	.	DP=1;SGB=-0.379885;MQ0F=0;AC=2;AN=2;DP4=0,0,1,0;MQ=60;ANN=T|synonymous_variant|LOW|PVX_gp1|gene-PVX_gp1|transcript|TRANSCRIPT_gene-PVX_gp1|protein_coding|1/1|c.1668C>T|p.Pro556Pro|1668/4371|1668/4371|556/1456||,T|upstream_gene_variant|MODIFIER|PVX_gp2|gene-PVX_gp2|transcript|TRANSCRIPT_gene-PVX_gp2|protein_coding||c.-2734C>T|||||2734|,T|upstream_gene_variant|MODIFIER|PVX_gp3|gene-PVX_gp3|transcript|TRANSCRIPT_gene-PVX_gp3|protein_coding||c.-3395C>T|||||3395|,T|upstream_gene_variant|MODIFIER|PVX_gp4|gene-PVX_gp4|transcript|TRANSCRIPT_gene-PVX_gp4|protein_coding||c.-3675C>T|||||3675|,T|upstream_gene_variant|MODIFIER|PVX_gp5|gene-PVX_gp5|transcript|TRANSCRIPT_gene-PVX_gp5|protein_coding||c.-3898C>T|||||3898|	GT:PL	1/1:60,3,0
NC_011620.1	1781	.	A	G	30.4183	.	DP=1;SGB=-0.379885;MQ0F=0;AC=2;AN=2;DP4=0,0,1,0;MQ=60;ANN=G|missense_variant|MODERATE|PVX_gp1|gene-PVX_gp1|transcript|TRANSCRIPT_gene-PVX_gp1|protein_coding|1/1|c.1697A>G|p.Asp566Gly|1697/4371|1697/4371|566/1456||,G|upstream_gene_variant|MODIFIER|PVX_gp2|gene-PVX_gp2|transcript|TRANSCRIPT_gene-PVX_gp2|protein_coding||c.-2705A>G|||||2705|,G|upstream_gene_variant|MODIFIER|PVX_gp3|gene-PVX_gp3|transcript|TRANSCRIPT_gene-PVX_gp3|protein_coding||c.-3366A>G|||||3366|,G|upstream_gene_variant|MODIFIER|PVX_gp4|gene-PVX_gp4|transcript|TRANSCRIPT_gene-PVX_gp4|protein_coding||c.-3646A>G|||||3646|,G|upstream_gene_variant|MODIFIER|PVX_gp5|gene-PVX_gp5|transcript|TRANSCRIPT_gene-PVX_gp5|protein_coding||c.-3869A>G|||||3869|	GT:PL	1/1:60,3,0
NC_011620.1	1796	.	T	C	30.4183	.	DP=1;SGB=-0.379885;MQ0F=0;AC=2;AN=2;DP4=0,0,1,0;MQ=60;ANN=C|missense_variant|MODERATE|PVX_gp1|gene-PVX_gp1|transcript|TRANSCRIPT_gene-PVX_gp1|protein_coding|1/1|c.1712T>C|p.Leu571Pro|1712/4371|1712/4371|571/1456||,C|upstream_gene_variant|MODIFIER|PVX_gp2|gene-PVX_gp2|transcript|TRANSCRIPT_gene-PVX_gp2|protein_coding||c.-2690T>C|||||2690|,C|upstream_gene_variant|MODIFIER|PVX_gp3|gene-PVX_gp3|transcript|TRANSCRIPT_gene-PVX_gp3|protein_coding||c.-3351T>C|||||3351|,C|upstream_gene_variant|MODIFIER|PVX_gp4|gene-PVX_gp4|transcript|TRANSCRIPT_gene-PVX_gp4|protein_coding||c.-3631T>C|||||3631|,C|upstream_gene_variant|MODIFIER|PVX_gp5|gene-PVX_gp5|transcript|TRANSCRIPT_gene-PVX_gp5|protein_coding||c.-3854T>C|||||3854|	GT:PL	1/1:60,3,0
NC_011620.1	1808	.	C	T	30.4183	.	DP=1;SGB=-0.379885;MQ0F=0;AC=2;AN=2;DP4=0,0,1,0;MQ=60;ANN=T|missense_variant|MODERATE|PVX_gp1|gene-PVX_gp1|transcript|TRANSCRIPT_gene-PVX_gp1|protein_coding|1/1|c.1724C>T|p.Thr575Ile|1724/4371|1724/4371|575/1456||,T|upstream_gene_variant|MODIFIER|PVX_gp2|gene-PVX_gp2|transcript|TRANSCRIPT_gene-PVX_gp2|protein_coding||c.-2678C>T|||||2678|,T|upstream_gene_variant|MODIFIER|PVX_gp3|gene-PVX_gp3|transcript|TRANSCRIPT_gene-PVX_gp3|protein_coding||c.-3339C>T|||||3339|,T|upstream_gene_variant|MODIFIER|PVX_gp4|gene-PVX_gp4|transcript|TRANSCRIPT_gene-PVX_gp4|protein_coding||c.-3619C>T|||||3619|,T|upstream_gene_variant|MODIFIER|PVX_gp5|gene-PVX_gp5|transcript|TRANSCRIPT_gene-PVX_gp5|protein_coding||c.-3842C>T|||||3842|	GT:PL	1/1:60,3,0
NC_011620.1	1825	.	G	A	30.4183	.	DP=1;SGB=-0.379885;MQ0F=0;AC=2;AN=2;DP4=0,0,1,0;MQ=60;ANN=A|missense_variant|MODERATE|PVX_gp1|gene-PVX_gp1|transcript|TRANSCRIPT_gene-PVX_gp1|protein_coding|1/1|c.1741G>A|p.Ala581Thr|1741/4371|1741/4371|581/1456||,A|upstream_gene_variant|MODIFIER|PVX_gp2|gene-PVX_gp2|transcript|TRANSCRIPT_gene-PVX_gp2|protein_coding||c.-2661G>A|||||2661|,A|upstream_gene_variant|MODIFIER|PVX_gp3|gene-PVX_gp3|transcript|TRANSCRIPT_gene-PVX_gp3|protein_coding||c.-3322G>A|||||3322|,A|upstream_gene_variant|MODIFIER|PVX_gp4|gene-PVX_gp4|transcript|TRANSCRIPT_gene-PVX_gp4|protein_coding||c.-3602G>A|||||3602|,A|upstream_gene_variant|MODIFIER|PVX_gp5|gene-PVX_gp5|transcript|TRANSCRIPT_gene-PVX_gp5|protein_coding||c.-3825G>A|||||3825|	GT:PL	1/1:60,3,0
NC_011620.1	1827	.	A	C	30.4183	.	DP=1;SGB=-0.379885;MQ0F=0;AC=2;AN=2;DP4=0,0,1,0;MQ=60;ANN=C|synonymous_variant|LOW|PVX_gp1|gene-PVX_gp1|transcript|TRANSCRIPT_gene-PVX_gp1|protein_coding|1/1|c.1743A>C|p.Ala581Ala|1743/4371|1743/4371|581/1456||,C|upstream_gene_variant|MODIFIER|PVX_gp2|gene-PVX_gp2|transcript|TRANSCRIPT_gene-PVX_gp2|protein_coding||c.-2659A>C|||||2659|,C|upstream_gene_variant|MODIFIER|PVX_gp3|gene-PVX_gp3|transcript|TRANSCRIPT_gene-PVX_gp3|protein_coding||c.-3320A>C|||||3320|,C|upstream_gene_variant|MODIFIER|PVX_gp4|gene-PVX_gp4|transcript|TRANSCRIPT_gene-PVX_gp4|protein_coding||c.-3600A>C|||||3600|,C|upstream_gene_variant|MODIFIER|PVX_gp5|gene-PVX_gp5|transcript|TRANSCRIPT_gene-PVX_gp5|protein_coding||c.-3823A>C|||||3823|	GT:PL	1/1:60,3,0
NC_011620.1	1878	.	A	G	30.4183	.	DP=1;SGB=-0.379885;MQ0F=0;AC=2;AN=2;DP4=0,0,1,0;MQ=60;ANN=G|synonymous_variant|LOW|PVX_gp1|gene-PVX_gp1|transcript|TRANSCRIPT_gene-PVX_gp1|protein_coding|1/1|c.1794A>G|p.Val598Val|1794/4371|1794/4371|598/1456||,G|upstream_gene_variant|MODIFIER|PVX_gp2|gene-PVX_gp2|transcript|TRANSCRIPT_gene-PVX_gp2|protein_coding||c.-2608A>G|||||2608|,G|upstream_gene_variant|MODIFIER|PVX_gp3|gene-PVX_gp3|transcript|TRANSCRIPT_gene-PVX_gp3|protein_coding||c.-3269A>G|||||3269|,G|upstream_gene_variant|MODIFIER|PVX_gp4|gene-PVX_gp4|transcript|TRANSCRIPT_gene-PVX_gp4|protein_coding||c.-3549A>G|||||3549|,G|upstream_gene_variant|MODIFIER|PVX_gp5|gene-PVX_gp5|transcript|TRANSCRIPT_gene-PVX_gp5|protein_coding||c.-3772A>G|||||3772|	GT:PL	1/1:60,3,0
NC_011620.1	1880	.	G	A	30.4183	.	DP=1;SGB=-0.379885;MQ0F=0;AC=2;AN=2;DP4=0,0,1,0;MQ=60;ANN=A|missense_variant|MODERATE|PVX_gp1|gene-PVX_gp1|transcript|TRANSCRIPT_gene-PVX_gp1|protein_coding|1/1|c.1796G>A|p.Arg599Lys|1796/4371|1796/4371|599/1456||,A|upstream_gene_variant|MODIFIER|PVX_gp2|gene-PVX_gp2|transcript|TRANSCRIPT_gene-PVX_gp2|protein_coding||c.-2606G>A|||||2606|,A|upstream_gene_variant|MODIFIER|PVX_gp3|gene-PVX_gp3|transcript|TRANSCRIPT_gene-PVX_gp3|protein_coding||c.-3267G>A|||||3267|,A|upstream_gene_variant|MODIFIER|PVX_gp4|gene-PVX_gp4|transcript|TRANSCRIPT_gene-PVX_gp4|protein_coding||c.-3547G>A|||||3547|,A|upstream_gene_variant|MODIFIER|PVX_gp5|gene-PVX_gp5|transcript|TRANSCRIPT_gene-PVX_gp5|protein_coding||c.-3770G>A|||||3770|	GT:PL	1/1:60,3,0
NC_011620.1	1886	.	T	C	30.4183	.	DP=1;SGB=-0.379885;MQ0F=0;AC=2;AN=2;DP4=0,0,1,0;MQ=60;ANN=C|missense_variant|MODERATE|PVX_gp1|gene-PVX_gp1|transcript|TRANSCRIPT_gene-PVX_gp1|protein_coding|1/1|c.1802T>C|p.Leu601Pro|1802/4371|1802/4371|601/1456||,C|upstream_gene_variant|MODIFIER|PVX_gp2|gene-PVX_gp2|transcript|TRANSCRIPT_gene-PVX_gp2|protein_coding||c.-2600T>C|||||2600|,C|upstream_gene_variant|MODIFIER|PVX_gp3|gene-PVX_gp3|transcript|TRANSCRIPT_gene-PVX_gp3|protein_coding||c.-3261T>C|||||3261|,C|upstream_gene_variant|MODIFIER|PVX_gp4|gene-PVX_gp4|transcript|TRANSCRIPT_gene-PVX_gp4|protein_coding||c.-3541T>C|||||3541|,C|upstream_gene_variant|MODIFIER|PVX_gp5|gene-PVX_gp5|transcript|TRANSCRIPT_gene-PVX_gp5|protein_coding||c.-3764T>C|||||3764|	GT:PL	1/1:60,3,0
NC_011620.1	1891	.	G	A	30.4183	.	DP=1;SGB=-0.379885;MQ0F=0;AC=2;AN=2;DP4=0,0,1,0;MQ=60;ANN=A|missense_variant|MODERATE|PVX_gp1|gene-PVX_gp1|transcript|TRANSCRIPT_gene-PVX_gp1|protein_coding|1/1|c.1807G>A|p.Glu603Lys|1807/4371|1807/4371|603/1456||,A|upstream_gene_variant|MODIFIER|PVX_gp2|gene-PVX_gp2|transcript|TRANSCRIPT_gene-PVX_gp2|protein_coding||c.-2595G>A|||||2595|,A|upstream_gene_variant|MODIFIER|PVX_gp3|gene-PVX_gp3|transcript|TRANSCRIPT_gene-PVX_gp3|protein_coding||c.-3256G>A|||||3256|,A|upstream_gene_variant|MODIFIER|PVX_gp4|gene-PVX_gp4|transcript|TRANSCRIPT_gene-PVX_gp4|protein_coding||c.-3536G>A|||||3536|,A|upstream_gene_variant|MODIFIER|PVX_gp5|gene-PVX_gp5|transcript|TRANSCRIPT_gene-PVX_gp5|protein_coding||c.-3759G>A|||||3759|	GT:PL	1/1:60,3,0
NC_011620.1	1899	.	A	C	30.4183	.	DP=1;SGB=-0.379885;MQ0F=0;AC=2;AN=2;DP4=0,0,1,0;MQ=60;ANN=C|synonymous_variant|LOW|PVX_gp1|gene-PVX_gp1|transcript|TRANSCRIPT_gene-PVX_gp1|protein_coding|1/1|c.1815A>C|p.Ala605Ala|1815/4371|1815/4371|605/1456||,C|upstream_gene_variant|MODIFIER|PVX_gp2|gene-PVX_gp2|transcript|TRANSCRIPT_gene-PVX_gp2|protein_coding||c.-2587A>C|||||2587|,C|upstream_gene_variant|MODIFIER|PVX_gp3|gene-PVX_gp3|transcript|TRANSCRIPT_gene-PVX_gp3|protein_coding||c.-3248A>C|||||3248|,C|upstream_gene_variant|MODIFIER|PVX_gp4|gene-PVX_gp4|transcript|TRANSCRIPT_gene-PVX_gp4|protein_coding||c.-3528A>C|||||3528|,C|upstream_gene_variant|MODIFIER|PVX_gp5|gene-PVX_gp5|transcript|TRANSCRIPT_gene-PVX_gp5|protein_coding||c.-3751A>C|||||3751|	GT:PL	1/1:60,3,0
NC_011620.1	1905	.	A	G	30.4183	.	DP=1;SGB=-0.379885;MQ0F=0;AC=2;AN=2;DP4=0,0,1,0;MQ=60;ANN=G|synonymous_variant|LOW|PVX_gp1|gene-PVX_gp1|transcript|TRANSCRIPT_gene-PVX_gp1|protein_coding|1/1|c.1821A>G|p.Lys607Lys|1821/4371|1821/4371|607/1456||,G|upstream_gene_variant|MODIFIER|PVX_gp2|gene-PVX_gp2|transcript|TRANSCRIPT_gene-PVX_gp2|protein_coding||c.-2581A>G|||||2581|,G|upstream_gene_variant|MODIFIER|PVX_gp3|gene-PVX_gp3|transcript|TRANSCRIPT_gene-PVX_gp3|protein_coding||c.-3242A>G|||||3242|,G|upstream_gene_variant|MODIFIER|PVX_gp4|gene-PVX_gp4|transcript|TRANSCRIPT_gene-PVX_gp4|protein_coding||c.-3522A>G|||||3522|,G|upstream_gene_variant|MODIFIER|PVX_gp5|gene-PVX_gp5|transcript|TRANSCRIPT_gene-PVX_gp5|protein_coding||c.-3745A>G|||||3745|	GT:PL	1/1:60,3,0
NC_011620.1	1917	.	G	A	30.4183	.	DP=1;SGB=-0.379885;MQ0F=0;AC=2;AN=2;DP4=0,0,1,0;MQ=60;ANN=A|synonymous_variant|LOW|PVX_gp1|gene-PVX_gp1|transcript|TRANSCRIPT_gene-PVX_gp1|protein_coding|1/1|c.1833G>A|p.Gln611Gln|1833/4371|1833/4371|611/1456||,A|upstream_gene_variant|MODIFIER|PVX_gp2|gene-PVX_gp2|transcript|TRANSCRIPT_gene-PVX_gp2|protein_coding||c.-2569G>A|||||2569|,A|upstream_gene_variant|MODIFIER|PVX_gp3|gene-PVX_gp3|transcript|TRANSCRIPT_gene-PVX_gp3|protein_coding||c.-3230G>A|||||3230|,A|upstream_gene_variant|MODIFIER|PVX_gp4|gene-PVX_gp4|transcript|TRANSCRIPT_gene-PVX_gp4|protein_coding||c.-3510G>A|||||3510|,A|upstream_gene_variant|MODIFIER|PVX_gp5|gene-PVX_gp5|transcript|TRANSCRIPT_gene-PVX_gp5|protein_coding||c.-3733G>A|||||3733|	GT:PL	1/1:60,3,0
NC_011620.1	1923	.	C	T	30.4183	.	DP=1;SGB=-0.379885;MQ0F=0;AC=2;AN=2;DP4=0,0,1,0;MQ=60;ANN=T|synonymous_variant|LOW|PVX_gp1|gene-PVX_gp1|transcript|TRANSCRIPT_gene-PVX_gp1|protein_coding|1/1|c.1839C>T|p.Val613Val|1839/4371|1839/4371|613/1456||,T|upstream_gene_variant|MODIFIER|PVX_gp2|gene-PVX_gp2|transcript|TRANSCRIPT_gene-PVX_gp2|protein_coding||c.-2563C>T|||||2563|,T|upstream_gene_variant|MODIFIER|PVX_gp3|gene-PVX_gp3|transcript|TRANSCRIPT_gene-PVX_gp3|protein_coding||c.-3224C>T|||||3224|,T|upstream_gene_variant|MODIFIER|PVX_gp4|gene-PVX_gp4|transcript|TRANSCRIPT_gene-PVX_gp4|protein_coding||c.-3504C>T|||||3504|,T|upstream_gene_variant|MODIFIER|PVX_gp5|gene-PVX_gp5|transcript|TRANSCRIPT_gene-PVX_gp5|protein_coding||c.-3727C>T|||||3727|	GT:PL	1/1:60,3,0
NC_011620.1	1928	.	A	G	30.4183	.	DP=1;SGB=-0.379885;MQ0F=0;AC=2;AN=2;DP4=0,0,1,0;MQ=60;ANN=G|missense_variant|MODERATE|PVX_gp1|gene-PVX_gp1|transcript|TRANSCRIPT_gene-PVX_gp1|protein_coding|1/1|c.1844A>G|p.Glu615Gly|1844/4371|1844/4371|615/1456||,G|upstream_gene_variant|MODIFIER|PVX_gp2|gene-PVX_gp2|transcript|TRANSCRIPT_gene-PVX_gp2|protein_coding||c.-2558A>G|||||2558|,G|upstream_gene_variant|MODIFIER|PVX_gp3|gene-PVX_gp3|transcript|TRANSCRIPT_gene-PVX_gp3|protein_coding||c.-3219A>G|||||3219|,G|upstream_gene_variant|MODIFIER|PVX_gp4|gene-PVX_gp4|transcript|TRANSCRIPT_gene-PVX_gp4|protein_coding||c.-3499A>G|||||3499|,G|upstream_gene_variant|MODIFIER|PVX_gp5|gene-PVX_gp5|transcript|TRANSCRIPT_gene-PVX_gp5|protein_coding||c.-3722A>G|||||3722|	GT:PL	1/1:60,3,0
NC_011620.1	1953	.	T	C	30.4183	.	DP=1;SGB=-0.379885;MQ0F=0;AC=2;AN=2;DP4=0,0,1,0;MQ=60;ANN=C|synonymous_variant|LOW|PVX_gp1|gene-PVX_gp1|transcript|TRANSCRIPT_gene-PVX_gp1|protein_coding|1/1|c.1869T>C|p.Ile623Ile|1869/4371|1869/4371|623/1456||,C|upstream_gene_variant|MODIFIER|PVX_gp2|gene-PVX_gp2|transcript|TRANSCRIPT_gene-PVX_gp2|protein_coding||c.-2533T>C|||||2533|,C|upstream_gene_variant|MODIFIER|PVX_gp3|gene-PVX_gp3|transcript|TRANSCRIPT_gene-PVX_gp3|protein_coding||c.-3194T>C|||||3194|,C|upstream_gene_variant|MODIFIER|PVX_gp4|gene-PVX_gp4|transcript|TRANSCRIPT_gene-PVX_gp4|protein_coding||c.-3474T>C|||||3474|,C|upstream_gene_variant|MODIFIER|PVX_gp5|gene-PVX_gp5|transcript|TRANSCRIPT_gene-PVX_gp5|protein_coding||c.-3697T>C|||||3697|	GT:PL	1/1:60,3,0
NC_011620.1	1987	.	T	G	30.4183	.	DP=1;SGB=-0.379885;MQ0F=0;AC=2;AN=2;DP4=0,0,1,0;MQ=60;ANN=G|missense_variant|MODERATE|PVX_gp1|gene-PVX_gp1|transcript|TRANSCRIPT_gene-PVX_gp1|protein_coding|1/1|c.1903T>G|p.Leu635Val|1903/4371|1903/4371|635/1456||,G|upstream_gene_variant|MODIFIER|PVX_gp2|gene-PVX_gp2|transcript|TRANSCRIPT_gene-PVX_gp2|protein_coding||c.-2499T>G|||||2499|,G|upstream_gene_variant|MODIFIER|PVX_gp3|gene-PVX_gp3|transcript|TRANSCRIPT_gene-PVX_gp3|protein_coding||c.-3160T>G|||||3160|,G|upstream_gene_variant|MODIFIER|PVX_gp4|gene-PVX_gp4|transcript|TRANSCRIPT_gene-PVX_gp4|protein_coding||c.-3440T>G|||||3440|,G|upstream_gene_variant|MODIFIER|PVX_gp5|gene-PVX_gp5|transcript|TRANSCRIPT_gene-PVX_gp5|protein_coding||c.-3663T>G|||||3663|	GT:PL	1/1:60,3,0
NC_011620.1	1988	.	T	A	30.4183	.	DP=1;SGB=-0.379885;MQ0F=0;AC=2;AN=2;DP4=0,0,1,0;MQ=60;ANN=A|stop_gained|HIGH|PVX_gp1|gene-PVX_gp1|transcript|TRANSCRIPT_gene-PVX_gp1|protein_coding|1/1|c.1904T>A|p.Leu635*|1904/4371|1904/4371|635/1456||,A|upstream_gene_variant|MODIFIER|PVX_gp2|gene-PVX_gp2|transcript|TRANSCRIPT_gene-PVX_gp2|protein_coding||c.-2498T>A|||||2498|,A|upstream_gene_variant|MODIFIER|PVX_gp3|gene-PVX_gp3|transcript|TRANSCRIPT_gene-PVX_gp3|protein_coding||c.-3159T>A|||||3159|,A|upstream_gene_variant|MODIFIER|PVX_gp4|gene-PVX_gp4|transcript|TRANSCRIPT_gene-PVX_gp4|protein_coding||c.-3439T>A|||||3439|,A|upstream_gene_variant|MODIFIER|PVX_gp5|gene-PVX_gp5|transcript|TRANSCRIPT_gene-PVX_gp5|protein_coding||c.-3662T>A|||||3662|	GT:PL	1/1:60,3,0
NC_011620.1	1989	.	A	G	30.4183	.	DP=1;SGB=-0.379885;MQ0F=0;AC=2;AN=2;DP4=0,0,1,0;MQ=60;ANN=G|synonymous_variant|LOW|PVX_gp1|gene-PVX_gp1|transcript|TRANSCRIPT_gene-PVX_gp1|protein_coding|1/1|c.1905A>G|p.Leu635Leu|1905/4371|1905/4371|635/1456||,G|upstream_gene_variant|MODIFIER|PVX_gp2|gene-PVX_gp2|transcript|TRANSCRIPT_gene-PVX_gp2|protein_coding||c.-2497A>G|||||2497|,G|upstream_gene_variant|MODIFIER|PVX_gp3|gene-PVX_gp3|transcript|TRANSCRIPT_gene-PVX_gp3|protein_coding||c.-3158A>G|||||3158|,G|upstream_gene_variant|MODIFIER|PVX_gp4|gene-PVX_gp4|transcript|TRANSCRIPT_gene-PVX_gp4|protein_coding||c.-3438A>G|||||3438|,G|upstream_gene_variant|MODIFIER|PVX_gp5|gene-PVX_gp5|transcript|TRANSCRIPT_gene-PVX_gp5|protein_coding||c.-3661A>G|||||3661|	GT:PL	1/1:60,3,0
NC_011620.1	1992	.	C	T	30.4183	.	DP=1;SGB=-0.379885;MQ0F=0;AC=2;AN=2;DP4=0,0,1,0;MQ=60;ANN=T|synonymous_variant|LOW|PVX_gp1|gene-PVX_gp1|transcript|TRANSCRIPT_gene-PVX_gp1|protein_coding|1/1|c.1908C>T|p.Ile636Ile|1908/4371|1908/4371|636/1456||,T|upstream_gene_variant|MODIFIER|PVX_gp2|gene-PVX_gp2|transcript|TRANSCRIPT_gene-PVX_gp2|protein_coding||c.-2494C>T|||||2494|,T|upstream_gene_variant|MODIFIER|PVX_gp3|gene-PVX_gp3|transcript|TRANSCRIPT_gene-PVX_gp3|protein_coding||c.-3155C>T|||||3155|,T|upstream_gene_variant|MODIFIER|PVX_gp4|gene-PVX_gp4|transcript|TRANSCRIPT_gene-PVX_gp4|protein_coding||c.-3435C>T|||||3435|,T|upstream_gene_variant|MODIFIER|PVX_gp5|gene-PVX_gp5|transcript|TRANSCRIPT_gene-PVX_gp5|protein_coding||c.-3658C>T|||||3658|	GT:PL	1/1:60,3,0
NC_011620.1	1995	.	G	A	30.4183	.	DP=1;SGB=-0.379885;MQ0F=0;AC=2;AN=2;DP4=0,0,1,0;MQ=60;ANN=A|synonymous_variant|LOW|PVX_gp1|gene-PVX_gp1|transcript|TRANSCRIPT_gene-PVX_gp1|protein_coding|1/1|c.1911G>A|p.Gln637Gln|1911/4371|1911/4371|637/1456||,A|upstream_gene_variant|MODIFIER|PVX_gp2|gene-PVX_gp2|transcript|TRANSCRIPT_gene-PVX_gp2|protein_coding||c.-2491G>A|||||2491|,A|upstream_gene_variant|MODIFIER|PVX_gp3|gene-PVX_gp3|transcript|TRANSCRIPT_gene-PVX_gp3|protein_coding||c.-3152G>A|||||3152|,A|upstream_gene_variant|MODIFIER|PVX_gp4|gene-PVX_gp4|transcript|TRANSCRIPT_gene-PVX_gp4|protein_coding||c.-3432G>A|||||3432|,A|upstream_gene_variant|MODIFIER|PVX_gp5|gene-PVX_gp5|transcript|TRANSCRIPT_gene-PVX_gp5|protein_coding||c.-3655G>A|||||3655|	GT:PL	1/1:60,3,0
NC_011620.1	2002	.	A	C	30.4183	.	DP=1;SGB=-0.379885;MQ0F=0;AC=2;AN=2;DP4=0,0,1,0;MQ=60;ANN=C|synonymous_variant|LOW|PVX_gp1|gene-PVX_gp1|transcript|TRANSCRIPT_gene-PVX_gp1|protein_coding|1/1|c.1918A>C|p.Arg640Arg|1918/4371|1918/4371|640/1456||,C|upstream_gene_variant|MODIFIER|PVX_gp2|gene-PVX_gp2|transcript|TRANSCRIPT_gene-PVX_gp2|protein_coding||c.-2484A>C|||||2484|,C|upstream_gene_variant|MODIFIER|PVX_gp3|gene-PVX_gp3|transcript|TRANSCRIPT_gene-PVX_gp3|protein_coding||c.-3145A>C|||||3145|,C|upstream_gene_variant|MODIFIER|PVX_gp4|gene-PVX_gp4|transcript|TRANSCRIPT_gene-PVX_gp4|protein_coding||c.-3425A>C|||||3425|,C|upstream_gene_variant|MODIFIER|PVX_gp5|gene-PVX_gp5|transcript|TRANSCRIPT_gene-PVX_gp5|protein_coding||c.-3648A>C|||||3648|	GT:PL	1/1:60,3,0
NC_011620.1	2007	.	T	C	30.4183	.	DP=1;SGB=-0.379885;MQ0F=0;AC=2;AN=2;DP4=0,0,1,0;MQ=60;ANN=C|synonymous_variant|LOW|PVX_gp1|gene-PVX_gp1|transcript|TRANSCRIPT_gene-PVX_gp1|protein_coding|1/1|c.1923T>C|p.Ser641Ser|1923/4371|1923/4371|641/1456||,C|upstream_gene_variant|MODIFIER|PVX_gp2|gene-PVX_gp2|transcript|TRANSCRIPT_gene-PVX_gp2|protein_coding||c.-2479T>C|||||2479|,C|upstream_gene_variant|MODIFIER|PVX_gp3|gene-PVX_gp3|transcript|TRANSCRIPT_gene-PVX_gp3|protein_coding||c.-3140T>C|||||3140|,C|upstream_gene_variant|MODIFIER|PVX_gp4|gene-PVX_gp4|transcript|TRANSCRIPT_gene-PVX_gp4|protein_coding||c.-3420T>C|||||3420|,C|upstream_gene_variant|MODIFIER|PVX_gp5|gene-PVX_gp5|transcript|TRANSCRIPT_gene-PVX_gp5|protein_coding||c.-3643T>C|||||3643|	GT:PL	1/1:60,3,0
NC_011620.1	2013	.	G	A	30.4183	.	DP=1;SGB=-0.379885;MQ0F=0;AC=2;AN=2;DP4=0,0,1,0;MQ=60;ANN=A|synonymous_variant|LOW|PVX_gp1|gene-PVX_gp1|transcript|TRANSCRIPT_gene-PVX_gp1|protein_coding|1/1|c.1929G>A|p.Thr643Thr|1929/4371|1929/4371|643/1456||,A|upstream_gene_variant|MODIFIER|PVX_gp2|gene-PVX_gp2|transcript|TRANSCRIPT_gene-PVX_gp2|protein_coding||c.-2473G>A|||||2473|,A|upstream_gene_variant|MODIFIER|PVX_gp3|gene-PVX_gp3|transcript|TRANSCRIPT_gene-PVX_gp3|protein_coding||c.-3134G>A|||||3134|,A|upstream_gene_variant|MODIFIER|PVX_gp4|gene-PVX_gp4|transcript|TRANSCRIPT_gene-PVX_gp4|protein_coding||c.-3414G>A|||||3414|,A|upstream_gene_variant|MODIFIER|PVX_gp5|gene-PVX_gp5|transcript|TRANSCRIPT_gene-PVX_gp5|protein_coding||c.-3637G>A|||||3637|	GT:PL	1/1:60,3,0
NC_011620.1	2040	.	C	T	30.4183	.	DP=1;SGB=-0.379885;MQ0F=0;AC=2;AN=2;DP4=0,0,1,0;MQ=60;ANN=T|synonymous_variant|LOW|PVX_gp1|gene-PVX_gp1|transcript|TRANSCRIPT_gene-PVX_gp1|protein_coding|1/1|c.1956C>T|p.Val652Val|1956/4371|1956/4371|652/1456||,T|upstream_gene_variant|MODIFIER|PVX_gp2|gene-PVX_gp2|transcript|TRANSCRIPT_gene-PVX_gp2|protein_coding||c.-2446C>T|||||2446|,T|upstream_gene_variant|MODIFIER|PVX_gp3|gene-PVX_gp3|transcript|TRANSCRIPT_gene-PVX_gp3|protein_coding||c.-3107C>T|||||3107|,T|upstream_gene_variant|MODIFIER|PVX_gp4|gene-PVX_gp4|transcript|TRANSCRIPT_gene-PVX_gp4|protein_coding||c.-3387C>T|||||3387|,T|upstream_gene_variant|MODIFIER|PVX_gp5|gene-PVX_gp5|transcript|TRANSCRIPT_gene-PVX_gp5|protein_coding||c.-3610C>T|||||3610|	GT:PL	1/1:60,3,0
NC_011620.1	2041	.	T	C	30.4183	.	DP=1;SGB=-0.379885;MQ0F=0;AC=2;AN=2;DP4=0,0,1,0;MQ=60;ANN=C|missense_variant|MODERATE|PVX_gp1|gene-PVX_gp1|transcript|TRANSCRIPT_gene-PVX_gp1|protein_coding|1/1|c.1957T>C|p.Ser653Pro|1957/4371|1957/4371|653/1456||,C|upstream_gene_variant|MODIFIER|PVX_gp2|gene-PVX_gp2|transcript|TRANSCRIPT_gene-PVX_gp2|protein_coding||c.-2445T>C|||||2445|,C|upstream_gene_variant|MODIFIER|PVX_gp3|gene-PVX_gp3|transcript|TRANSCRIPT_gene-PVX_gp3|protein_coding||c.-3106T>C|||||3106|,C|upstream_gene_variant|MODIFIER|PVX_gp4|gene-PVX_gp4|transcript|TRANSCRIPT_gene-PVX_gp4|protein_coding||c.-3386T>C|||||3386|,C|upstream_gene_variant|MODIFIER|PVX_gp5|gene-PVX_gp5|transcript|TRANSCRIPT_gene-PVX_gp5|protein_coding||c.-3609T>C|||||3609|	GT:PL	1/1:60,3,0
NC_011620.1	2067	.	G	A	30.4183	.	DP=1;SGB=-0.379885;MQ0F=0;AC=2;AN=2;DP4=0,0,1,0;MQ=60;ANN=A|synonymous_variant|LOW|PVX_gp1|gene-PVX_gp1|transcript|TRANSCRIPT_gene-PVX_gp1|protein_coding|1/1|c.1983G>A|p.Pro661Pro|1983/4371|1983/4371|661/1456||,A|upstream_gene_variant|MODIFIER|PVX_gp2|gene-PVX_gp2|transcript|TRANSCRIPT_gene-PVX_gp2|protein_coding||c.-2419G>A|||||2419|,A|upstream_gene_variant|MODIFIER|PVX_gp3|gene-PVX_gp3|transcript|TRANSCRIPT_gene-PVX_gp3|protein_coding||c.-3080G>A|||||3080|,A|upstream_gene_variant|MODIFIER|PVX_gp4|gene-PVX_gp4|transcript|TRANSCRIPT_gene-PVX_gp4|protein_coding||c.-3360G>A|||||3360|,A|upstream_gene_variant|MODIFIER|PVX_gp5|gene-PVX_gp5|transcript|TRANSCRIPT_gene-PVX_gp5|protein_coding||c.-3583G>A|||||3583|	GT:PL	1/1:60,3,0
NC_011620.1	2100	.	A	G	30.4183	.	DP=1;SGB=-0.379885;MQ0F=0;AC=2;AN=2;DP4=0,0,1,0;MQ=60;ANN=G|synonymous_variant|LOW|PVX_gp1|gene-PVX_gp1|transcript|TRANSCRIPT_gene-PVX_gp1|protein_coding|1/1|c.2016A>G|p.Leu672Leu|2016/4371|2016/4371|672/1456||,G|upstream_gene_variant|MODIFIER|PVX_gp2|gene-PVX_gp2|transcript|TRANSCRIPT_gene-PVX_gp2|protein_coding||c.-2386A>G|||||2386|,G|upstream_gene_variant|MODIFIER|PVX_gp3|gene-PVX_gp3|transcript|TRANSCRIPT_gene-PVX_gp3|protein_coding||c.-3047A>G|||||3047|,G|upstream_gene_variant|MODIFIER|PVX_gp4|gene-PVX_gp4|transcript|TRANSCRIPT_gene-PVX_gp4|protein_coding||c.-3327A>G|||||3327|,G|upstream_gene_variant|MODIFIER|PVX_gp5|gene-PVX_gp5|transcript|TRANSCRIPT_gene-PVX_gp5|protein_coding||c.-3550A>G|||||3550|	GT:PL	1/1:60,3,0
NC_011620.1	2105	.	T	C	30.4183	.	DP=1;SGB=-0.379885;MQ0F=0;AC=2;AN=2;DP4=0,0,1,0;MQ=60;ANN=C|missense_variant|MODERATE|PVX_gp1|gene-PVX_gp1|transcript|TRANSCRIPT_gene-PVX_gp1|protein_coding|1/1|c.2021T>C|p.Val674Ala|2021/4371|2021/4371|674/1456||,C|upstream_gene_variant|MODIFIER|PVX_gp2|gene-PVX_gp2|transcript|TRANSCRIPT_gene-PVX_gp2|protein_coding||c.-2381T>C|||||2381|,C|upstream_gene_variant|MODIFIER|PVX_gp3|gene-PVX_gp3|transcript|TRANSCRIPT_gene-PVX_gp3|protein_coding||c.-3042T>C|||||3042|,C|upstream_gene_variant|MODIFIER|PVX_gp4|gene-PVX_gp4|transcript|TRANSCRIPT_gene-PVX_gp4|protein_coding||c.-3322T>C|||||3322|,C|upstream_gene_variant|MODIFIER|PVX_gp5|gene-PVX_gp5|transcript|TRANSCRIPT_gene-PVX_gp5|protein_coding||c.-3545T>C|||||3545|	GT:PL	1/1:60,3,0
NC_011620.1	2127	.	C	T	30.4183	.	DP=1;SGB=-0.379885;MQ0F=0;AC=2;AN=2;DP4=0,0,1,0;MQ=60;ANN=T|synonymous_variant|LOW|PVX_gp1|gene-PVX_gp1|transcript|TRANSCRIPT_gene-PVX_gp1|protein_coding|1/1|c.2043C>T|p.Thr681Thr|2043/4371|2043/4371|681/1456||,T|upstream_gene_variant|MODIFIER|PVX_gp2|gene-PVX_gp2|transcript|TRANSCRIPT_gene-PVX_gp2|protein_coding||c.-2359C>T|||||2359|,T|upstream_gene_variant|MODIFIER|PVX_gp3|gene-PVX_gp3|transcript|TRANSCRIPT_gene-PVX_gp3|protein_coding||c.-3020C>T|||||3020|,T|upstream_gene_variant|MODIFIER|PVX_gp4|gene-PVX_gp4|transcript|TRANSCRIPT_gene-PVX_gp4|protein_coding||c.-3300C>T|||||3300|,T|upstream_gene_variant|MODIFIER|PVX_gp5|gene-PVX_gp5|transcript|TRANSCRIPT_gene-PVX_gp5|protein_coding||c.-3523C>T|||||3523|	GT:PL	1/1:60,3,0
NC_011620.1	2172	.	A	G	30.4183	.	DP=1;SGB=-0.379885;MQ0F=0;AC=2;AN=2;DP4=0,0,1,0;MQ=60;ANN=G|synonymous_variant|LOW|PVX_gp1|gene-PVX_gp1|transcript|TRANSCRIPT_gene-PVX_gp1|protein_coding|1/1|c.2088A>G|p.Val696Val|2088/4371|2088/4371|696/1456||,G|upstream_gene_variant|MODIFIER|PVX_gp2|gene-PVX_gp2|transcript|TRANSCRIPT_gene-PVX_gp2|protein_coding||c.-2314A>G|||||2314|,G|upstream_gene_variant|MODIFIER|PVX_gp3|gene-PVX_gp3|transcript|TRANSCRIPT_gene-PVX_gp3|protein_coding||c.-2975A>G|||||2975|,G|upstream_gene_variant|MODIFIER|PVX_gp4|gene-PVX_gp4|transcript|TRANSCRIPT_gene-PVX_gp4|protein_coding||c.-3255A>G|||||3255|,G|upstream_gene_variant|MODIFIER|PVX_gp5|gene-PVX_gp5|transcript|TRANSCRIPT_gene-PVX_gp5|protein_coding||c.-3478A>G|||||3478|	GT:PL	1/1:60,3,0
NC_011620.1	2208	.	G	A	30.4183	.	DP=1;SGB=-0.379885;MQ0F=0;AC=2;AN=2;DP4=0,0,1,0;MQ=60;ANN=A|synonymous_variant|LOW|PVX_gp1|gene-PVX_gp1|transcript|TRANSCRIPT_gene-PVX_gp1|protein_coding|1/1|c.2124G>A|p.Gln708Gln|2124/4371|2124/4371|708/1456||,A|upstream_gene_variant|MODIFIER|PVX_gp2|gene-PVX_gp2|transcript|TRANSCRIPT_gene-PVX_gp2|protein_coding||c.-2278G>A|||||2278|,A|upstream_gene_variant|MODIFIER|PVX_gp3|gene-PVX_gp3|transcript|TRANSCRIPT_gene-PVX_gp3|protein_coding||c.-2939G>A|||||2939|,A|upstream_gene_variant|MODIFIER|PVX_gp4|gene-PVX_gp4|transcript|TRANSCRIPT_gene-PVX_gp4|protein_coding||c.-3219G>A|||||3219|,A|upstream_gene_variant|MODIFIER|PVX_gp5|gene-PVX_gp5|transcript|TRANSCRIPT_gene-PVX_gp5|protein_coding||c.-3442G>A|||||3442|	GT:PL	1/1:60,3,0
NC_011620.1	2214	.	G	A	30.4183	.	DP=1;SGB=-0.379885;MQ0F=0;AC=2;AN=2;DP4=0,0,1,0;MQ=60;ANN=A|synonymous_variant|LOW|PVX_gp1|gene-PVX_gp1|transcript|TRANSCRIPT_gene-PVX_gp1|protein_coding|1/1|c.2130G>A|p.Thr710Thr|2130/4371|2130/4371|710/1456||,A|upstream_gene_variant|MODIFIER|PVX_gp2|gene-PVX_gp2|transcript|TRANSCRIPT_gene-PVX_gp2|protein_coding||c.-2272G>A|||||2272|,A|upstream_gene_variant|MODIFIER|PVX_gp3|gene-PVX_gp3|transcript|TRANSCRIPT_gene-PVX_gp3|protein_coding||c.-2933G>A|||||2933|,A|upstream_gene_variant|MODIFIER|PVX_gp4|gene-PVX_gp4|transcript|TRANSCRIPT_gene-PVX_gp4|protein_coding||c.-3213G>A|||||3213|,A|upstream_gene_variant|MODIFIER|PVX_gp5|gene-PVX_gp5|transcript|TRANSCRIPT_gene-PVX_gp5|protein_coding||c.-3436G>A|||||3436|	GT:PL	1/1:60,3,0
NC_011620.1	2230	.	T	C	30.4183	.	DP=1;SGB=-0.379885;MQ0F=0;AC=2;AN=2;DP4=0,0,1,0;MQ=60;ANN=C|synonymous_variant|LOW|PVX_gp1|gene-PVX_gp1|transcript|TRANSCRIPT_gene-PVX_gp1|protein_coding|1/1|c.2146T>C|p.Leu716Leu|2146/4371|2146/4371|716/1456||,C|upstream_gene_variant|MODIFIER|PVX_gp2|gene-PVX_gp2|transcript|TRANSCRIPT_gene-PVX_gp2|protein_coding||c.-2256T>C|||||2256|,C|upstream_gene_variant|MODIFIER|PVX_gp3|gene-PVX_gp3|transcript|TRANSCRIPT_gene-PVX_gp3|protein_coding||c.-2917T>C|||||2917|,C|upstream_gene_variant|MODIFIER|PVX_gp4|gene-PVX_gp4|transcript|TRANSCRIPT_gene-PVX_gp4|protein_coding||c.-3197T>C|||||3197|,C|upstream_gene_variant|MODIFIER|PVX_gp5|gene-PVX_gp5|transcript|TRANSCRIPT_gene-PVX_gp5|protein_coding||c.-3420T>C|||||3420|	GT:PL	1/1:60,3,0
NC_011620.1	2272	.	A	G	30.4183	.	DP=1;SGB=-0.379885;MQ0F=0;AC=2;AN=2;DP4=0,0,1,0;MQ=60;ANN=G|missense_variant|MODERATE|PVX_gp1|gene-PVX_gp1|transcript|TRANSCRIPT_gene-PVX_gp1|protein_coding|1/1|c.2188A>G|p.Thr730Ala|2188/4371|2188/4371|730/1456||,G|upstream_gene_variant|MODIFIER|PVX_gp2|gene-PVX_gp2|transcript|TRANSCRIPT_gene-PVX_gp2|protein_coding||c.-2214A>G|||||2214|,G|upstream_gene_variant|MODIFIER|PVX_gp3|gene-PVX_gp3|transcript|TRANSCRIPT_gene-PVX_gp3|protein_coding||c.-2875A>G|||||2875|,G|upstream_gene_variant|MODIFIER|PVX_gp4|gene-PVX_gp4|transcript|TRANSCRIPT_gene-PVX_gp4|protein_coding||c.-3155A>G|||||3155|,G|upstream_gene_variant|MODIFIER|PVX_gp5|gene-PVX_gp5|transcript|TRANSCRIPT_gene-PVX_gp5|protein_coding||c.-3378A>G|||||3378|	GT:PL	1/1:60,3,0
NC_011620.1	2274	.	T	C	30.4183	.	DP=1;SGB=-0.379885;MQ0F=0;AC=2;AN=2;DP4=0,0,1,0;MQ=60;ANN=C|synonymous_variant|LOW|PVX_gp1|gene-PVX_gp1|transcript|TRANSCRIPT_gene-PVX_gp1|protein_coding|1/1|c.2190T>C|p.Thr730Thr|2190/4371|2190/4371|730/1456||,C|upstream_gene_variant|MODIFIER|PVX_gp2|gene-PVX_gp2|transcript|TRANSCRIPT_gene-PVX_gp2|protein_coding||c.-2212T>C|||||2212|,C|upstream_gene_variant|MODIFIER|PVX_gp3|gene-PVX_gp3|transcript|TRANSCRIPT_gene-PVX_gp3|protein_coding||c.-2873T>C|||||2873|,C|upstream_gene_variant|MODIFIER|PVX_gp4|gene-PVX_gp4|transcript|TRANSCRIPT_gene-PVX_gp4|protein_coding||c.-3153T>C|||||3153|,C|upstream_gene_variant|MODIFIER|PVX_gp5|gene-PVX_gp5|transcript|TRANSCRIPT_gene-PVX_gp5|protein_coding||c.-3376T>C|||||3376|	GT:PL	1/1:60,3,0
NC_011620.1	2277	.	T	C	30.4183	.	DP=1;SGB=-0.379885;MQ0F=0;AC=2;AN=2;DP4=0,0,1,0;MQ=60;ANN=C|synonymous_variant|LOW|PVX_gp1|gene-PVX_gp1|transcript|TRANSCRIPT_gene-PVX_gp1|protein_coding|1/1|c.2193T>C|p.Cys731Cys|2193/4371|2193/4371|731/1456||,C|upstream_gene_variant|MODIFIER|PVX_gp2|gene-PVX_gp2|transcript|TRANSCRIPT_gene-PVX_gp2|protein_coding||c.-2209T>C|||||2209|,C|upstream_gene_variant|MODIFIER|PVX_gp3|gene-PVX_gp3|transcript|TRANSCRIPT_gene-PVX_gp3|protein_coding||c.-2870T>C|||||2870|,C|upstream_gene_variant|MODIFIER|PVX_gp4|gene-PVX_gp4|transcript|TRANSCRIPT_gene-PVX_gp4|protein_coding||c.-3150T>C|||||3150|,C|upstream_gene_variant|MODIFIER|PVX_gp5|gene-PVX_gp5|transcript|TRANSCRIPT_gene-PVX_gp5|protein_coding||c.-3373T>C|||||3373|	GT:PL	1/1:60,3,0
NC_011620.1	2304	.	G	A	30.4183	.	DP=1;SGB=-0.379885;MQ0F=0;AC=2;AN=2;DP4=0,0,1,0;MQ=60;ANN=A|synonymous_variant|LOW|PVX_gp1|gene-PVX_gp1|transcript|TRANSCRIPT_gene-PVX_gp1|protein_coding|1/1|c.2220G>A|p.Gly740Gly|2220/4371|2220/4371|740/1456||,A|upstream_gene_variant|MODIFIER|PVX_gp2|gene-PVX_gp2|transcript|TRANSCRIPT_gene-PVX_gp2|protein_coding||c.-2182G>A|||||2182|,A|upstream_gene_variant|MODIFIER|PVX_gp3|gene-PVX_gp3|transcript|TRANSCRIPT_gene-PVX_gp3|protein_coding||c.-2843G>A|||||2843|,A|upstream_gene_variant|MODIFIER|PVX_gp4|gene-PVX_gp4|transcript|TRANSCRIPT_gene-PVX_gp4|protein_coding||c.-3123G>A|||||3123|,A|upstream_gene_variant|MODIFIER|PVX_gp5|gene-PVX_gp5|transcript|TRANSCRIPT_gene-PVX_gp5|protein_coding||c.-3346G>A|||||3346|	GT:PL	1/1:60,3,0
NC_011620.1	2316	.	C	T	30.4183	.	DP=1;SGB=-0.379885;MQ0F=0;AC=2;AN=2;DP4=0,0,1,0;MQ=60;ANN=T|synonymous_variant|LOW|PVX_gp1|gene-PVX_gp1|transcript|TRANSCRIPT_gene-PVX_gp1|protein_coding|1/1|c.2232C>T|p.Ala744Ala|2232/4371|2232/4371|744/1456||,T|upstream_gene_variant|MODIFIER|PVX_gp2|gene-PVX_gp2|transcript|TRANSCRIPT_gene-PVX_gp2|protein_coding||c.-2170C>T|||||2170|,T|upstream_gene_variant|MODIFIER|PVX_gp3|gene-PVX_gp3|transcript|TRANSCRIPT_gene-PVX_gp3|protein_coding||c.-2831C>T|||||2831|,T|upstream_gene_variant|MODIFIER|PVX_gp4|gene-PVX_gp4|transcript|TRANSCRIPT_gene-PVX_gp4|protein_coding||c.-3111C>T|||||3111|,T|upstream_gene_variant|MODIFIER|PVX_gp5|gene-PVX_gp5|transcript|TRANSCRIPT_gene-PVX_gp5|protein_coding||c.-3334C>T|||||3334|	GT:PL	1/1:60,3,0
NC_011620.1	2319	.	C	T	30.4183	.	DP=1;SGB=-0.379885;MQ0F=0;AC=2;AN=2;DP4=0,0,1,0;MQ=60;ANN=T|synonymous_variant|LOW|PVX_gp1|gene-PVX_gp1|transcript|TRANSCRIPT_gene-PVX_gp1|protein_coding|1/1|c.2235C>T|p.Ile745Ile|2235/4371|2235/4371|745/1456||,T|upstream_gene_variant|MODIFIER|PVX_gp2|gene-PVX_gp2|transcript|TRANSCRIPT_gene-PVX_gp2|protein_coding||c.-2167C>T|||||2167|,T|upstream_gene_variant|MODIFIER|PVX_gp3|gene-PVX_gp3|transcript|TRANSCRIPT_gene-PVX_gp3|protein_coding||c.-2828C>T|||||2828|,T|upstream_gene_variant|MODIFIER|PVX_gp4|gene-PVX_gp4|transcript|TRANSCRIPT_gene-PVX_gp4|protein_coding||c.-3108C>T|||||3108|,T|upstream_gene_variant|MODIFIER|PVX_gp5|gene-PVX_gp5|transcript|TRANSCRIPT_gene-PVX_gp5|protein_coding||c.-3331C>T|||||3331|	GT:PL	1/1:60,3,0
NC_011620.1	2329	.	C	T	30.4183	.	DP=1;SGB=-0.379885;MQ0F=0;AC=2;AN=2;DP4=0,0,1,0;MQ=60;ANN=T|synonymous_variant|LOW|PVX_gp1|gene-PVX_gp1|transcript|TRANSCRIPT_gene-PVX_gp1|protein_coding|1/1|c.2245C>T|p.Leu749Leu|2245/4371|2245/4371|749/1456||,T|upstream_gene_variant|MODIFIER|PVX_gp2|gene-PVX_gp2|transcript|TRANSCRIPT_gene-PVX_gp2|protein_coding||c.-2157C>T|||||2157|,T|upstream_gene_variant|MODIFIER|PVX_gp3|gene-PVX_gp3|transcript|TRANSCRIPT_gene-PVX_gp3|protein_coding||c.-2818C>T|||||2818|,T|upstream_gene_variant|MODIFIER|PVX_gp4|gene-PVX_gp4|transcript|TRANSCRIPT_gene-PVX_gp4|protein_coding||c.-3098C>T|||||3098|,T|upstream_gene_variant|MODIFIER|PVX_gp5|gene-PVX_gp5|transcript|TRANSCRIPT_gene-PVX_gp5|protein_coding||c.-3321C>T|||||3321|	GT:PL	1/1:60,3,0
NC_011620.1	2352	.	G	A	30.4183	.	DP=1;SGB=-0.379885;MQ0F=0;AC=2;AN=2;DP4=0,0,1,0;MQ=60;ANN=A|synonymous_variant|LOW|PVX_gp1|gene-PVX_gp1|transcript|TRANSCRIPT_gene-PVX_gp1|protein_coding|1/1|c.2268G>A|p.Ser756Ser|2268/4371|2268/4371|756/1456||,A|upstream_gene_variant|MODIFIER|PVX_gp2|gene-PVX_gp2|transcript|TRANSCRIPT_gene-PVX_gp2|protein_coding||c.-2134G>A|||||2134|,A|upstream_gene_variant|MODIFIER|PVX_gp3|gene-PVX_gp3|transcript|TRANSCRIPT_gene-PVX_gp3|protein_coding||c.-2795G>A|||||2795|,A|upstream_gene_variant|MODIFIER|PVX_gp4|gene-PVX_gp4|transcript|TRANSCRIPT_gene-PVX_gp4|protein_coding||c.-3075G>A|||||3075|,A|upstream_gene_variant|MODIFIER|PVX_gp5|gene-PVX_gp5|transcript|TRANSCRIPT_gene-PVX_gp5|protein_coding||c.-3298G>A|||||3298|	GT:PL	1/1:60,3,0
NC_011620.1	2388	.	G	A	30.4183	.	DP=1;SGB=-0.379885;MQ0F=0;AC=2;AN=2;DP4=0,0,1,0;MQ=60;ANN=A|synonymous_variant|LOW|PVX_gp1|gene-PVX_gp1|transcript|TRANSCRIPT_gene-PVX_gp1|protein_coding|1/1|c.2304G>A|p.Arg768Arg|2304/4371|2304/4371|768/1456||,A|upstream_gene_variant|MODIFIER|PVX_gp2|gene-PVX_gp2|transcript|TRANSCRIPT_gene-PVX_gp2|protein_coding||c.-2098G>A|||||2098|,A|upstream_gene_variant|MODIFIER|PVX_gp3|gene-PVX_gp3|transcript|TRANSCRIPT_gene-PVX_gp3|protein_coding||c.-2759G>A|||||2759|,A|upstream_gene_variant|MODIFIER|PVX_gp4|gene-PVX_gp4|transcript|TRANSCRIPT_gene-PVX_gp4|protein_coding||c.-3039G>A|||||3039|,A|upstream_gene_variant|MODIFIER|PVX_gp5|gene-PVX_gp5|transcript|TRANSCRIPT_gene-PVX_gp5|protein_coding||c.-3262G>A|||||3262|	GT:PL	1/1:60,3,0
NC_011620.1	2406	.	G	A	30.4183	.	DP=1;SGB=-0.379885;MQ0F=0;AC=2;AN=2;DP4=0,0,1,0;MQ=60;ANN=A|synonymous_variant|LOW|PVX_gp1|gene-PVX_gp1|transcript|TRANSCRIPT_gene-PVX_gp1|protein_coding|1/1|c.2322G>A|p.Lys774Lys|2322/4371|2322/4371|774/1456||,A|upstream_gene_variant|MODIFIER|PVX_gp2|gene-PVX_gp2|transcript|TRANSCRIPT_gene-PVX_gp2|protein_coding||c.-2080G>A|||||2080|,A|upstream_gene_variant|MODIFIER|PVX_gp3|gene-PVX_gp3|transcript|TRANSCRIPT_gene-PVX_gp3|protein_coding||c.-2741G>A|||||2741|,A|upstream_gene_variant|MODIFIER|PVX_gp4|gene-PVX_gp4|transcript|TRANSCRIPT_gene-PVX_gp4|protein_coding||c.-3021G>A|||||3021|,A|upstream_gene_variant|MODIFIER|PVX_gp5|gene-PVX_gp5|transcript|TRANSCRIPT_gene-PVX_gp5|protein_coding||c.-3244G>A|||||3244|	GT:PL	1/1:60,3,0
NC_011620.1	2412	.	T	C	30.4183	.	DP=1;SGB=-0.379885;MQ0F=0;AC=2;AN=2;DP4=0,0,1,0;MQ=60;ANN=C|synonymous_variant|LOW|PVX_gp1|gene-PVX_gp1|transcript|TRANSCRIPT_gene-PVX_gp1|protein_coding|1/1|c.2328T>C|p.Pro776Pro|2328/4371|2328/4371|776/1456||,C|upstream_gene_variant|MODIFIER|PVX_gp2|gene-PVX_gp2|transcript|TRANSCRIPT_gene-PVX_gp2|protein_coding||c.-2074T>C|||||2074|,C|upstream_gene_variant|MODIFIER|PVX_gp3|gene-PVX_gp3|transcript|TRANSCRIPT_gene-PVX_gp3|protein_coding||c.-2735T>C|||||2735|,C|upstream_gene_variant|MODIFIER|PVX_gp4|gene-PVX_gp4|transcript|TRANSCRIPT_gene-PVX_gp4|protein_coding||c.-3015T>C|||||3015|,C|upstream_gene_variant|MODIFIER|PVX_gp5|gene-PVX_gp5|transcript|TRANSCRIPT_gene-PVX_gp5|protein_coding||c.-3238T>C|||||3238|	GT:PL	1/1:60,3,0
NC_011620.1	2418	.	T	C	30.4183	.	DP=1;SGB=-0.379885;MQ0F=0;AC=2;AN=2;DP4=0,0,1,0;MQ=60;ANN=C|synonymous_variant|LOW|PVX_gp1|gene-PVX_gp1|transcript|TRANSCRIPT_gene-PVX_gp1|protein_coding|1/1|c.2334T>C|p.Thr778Thr|2334/4371|2334/4371|778/1456||,C|upstream_gene_variant|MODIFIER|PVX_gp2|gene-PVX_gp2|transcript|TRANSCRIPT_gene-PVX_gp2|protein_coding||c.-2068T>C|||||2068|,C|upstream_gene_variant|MODIFIER|PVX_gp3|gene-PVX_gp3|transcript|TRANSCRIPT_gene-PVX_gp3|protein_coding||c.-2729T>C|||||2729|,C|upstream_gene_variant|MODIFIER|PVX_gp4|gene-PVX_gp4|transcript|TRANSCRIPT_gene-PVX_gp4|protein_coding||c.-3009T>C|||||3009|,C|upstream_gene_variant|MODIFIER|PVX_gp5|gene-PVX_gp5|transcript|TRANSCRIPT_gene-PVX_gp5|protein_coding||c.-3232T>C|||||3232|	GT:PL	1/1:60,3,0
NC_011620.1	2424	.	C	A	30.4183	.	DP=1;SGB=-0.379885;MQ0F=0;AC=2;AN=2;DP4=0,0,1,0;MQ=60;ANN=A|synonymous_variant|LOW|PVX_gp1|gene-PVX_gp1|transcript|TRANSCRIPT_gene-PVX_gp1|protein_coding|1/1|c.2340C>A|p.Pro780Pro|2340/4371|2340/4371|780/1456||,A|upstream_gene_variant|MODIFIER|PVX_gp2|gene-PVX_gp2|transcript|TRANSCRIPT_gene-PVX_gp2|protein_coding||c.-2062C>A|||||2062|,A|upstream_gene_variant|MODIFIER|PVX_gp3|gene-PVX_gp3|transcript|TRANSCRIPT_gene-PVX_gp3|protein_coding||c.-2723C>A|||||2723|,A|upstream_gene_variant|MODIFIER|PVX_gp4|gene-PVX_gp4|transcript|TRANSCRIPT_gene-PVX_gp4|protein_coding||c.-3003C>A|||||3003|,A|upstream_gene_variant|MODIFIER|PVX_gp5|gene-PVX_gp5|transcript|TRANSCRIPT_gene-PVX_gp5|protein_coding||c.-3226C>A|||||3226|	GT:PL	1/1:60,3,0
NC_011620.1	2442	.	C	T	30.4183	.	DP=1;SGB=-0.379885;MQ0F=0;AC=2;AN=2;DP4=0,0,1,0;MQ=60;ANN=T|synonymous_variant|LOW|PVX_gp1|gene-PVX_gp1|transcript|TRANSCRIPT_gene-PVX_gp1|protein_coding|1/1|c.2358C>T|p.Tyr786Tyr|2358/4371|2358/4371|786/1456||,T|upstream_gene_variant|MODIFIER|PVX_gp2|gene-PVX_gp2|transcript|TRANSCRIPT_gene-PVX_gp2|protein_coding||c.-2044C>T|||||2044|,T|upstream_gene_variant|MODIFIER|PVX_gp3|gene-PVX_gp3|transcript|TRANSCRIPT_gene-PVX_gp3|protein_coding||c.-2705C>T|||||2705|,T|upstream_gene_variant|MODIFIER|PVX_gp4|gene-PVX_gp4|transcript|TRANSCRIPT_gene-PVX_gp4|protein_coding||c.-2985C>T|||||2985|,T|upstream_gene_variant|MODIFIER|PVX_gp5|gene-PVX_gp5|transcript|TRANSCRIPT_gene-PVX_gp5|protein_coding||c.-3208C>T|||||3208|	GT:PL	1/1:60,3,0
NC_011620.1	2466	.	A	G	30.4183	.	DP=1;SGB=-0.379885;MQ0F=0;AC=2;AN=2;DP4=0,0,1,0;MQ=60;ANN=G|synonymous_variant|LOW|PVX_gp1|gene-PVX_gp1|transcript|TRANSCRIPT_gene-PVX_gp1|protein_coding|1/1|c.2382A>G|p.Thr794Thr|2382/4371|2382/4371|794/1456||,G|upstream_gene_variant|MODIFIER|PVX_gp2|gene-PVX_gp2|transcript|TRANSCRIPT_gene-PVX_gp2|protein_coding||c.-2020A>G|||||2020|,G|upstream_gene_variant|MODIFIER|PVX_gp3|gene-PVX_gp3|transcript|TRANSCRIPT_gene-PVX_gp3|protein_coding||c.-2681A>G|||||2681|,G|upstream_gene_variant|MODIFIER|PVX_gp4|gene-PVX_gp4|transcript|TRANSCRIPT_gene-PVX_gp4|protein_coding||c.-2961A>G|||||2961|,G|upstream_gene_variant|MODIFIER|PVX_gp5|gene-PVX_gp5|transcript|TRANSCRIPT_gene-PVX_gp5|protein_coding||c.-3184A>G|||||3184|	GT:PL	1/1:60,3,0
NC_011620.1	2472	.	C	T	30.4183	.	DP=1;SGB=-0.379885;MQ0F=0;AC=2;AN=2;DP4=0,0,1,0;MQ=60;ANN=T|synonymous_variant|LOW|PVX_gp1|gene-PVX_gp1|transcript|TRANSCRIPT_gene-PVX_gp1|protein_coding|1/1|c.2388C>T|p.Ser796Ser|2388/4371|2388/4371|796/1456||,T|upstream_gene_variant|MODIFIER|PVX_gp2|gene-PVX_gp2|transcript|TRANSCRIPT_gene-PVX_gp2|protein_coding||c.-2014C>T|||||2014|,T|upstream_gene_variant|MODIFIER|PVX_gp3|gene-PVX_gp3|transcript|TRANSCRIPT_gene-PVX_gp3|protein_coding||c.-2675C>T|||||2675|,T|upstream_gene_variant|MODIFIER|PVX_gp4|gene-PVX_gp4|transcript|TRANSCRIPT_gene-PVX_gp4|protein_coding||c.-2955C>T|||||2955|,T|upstream_gene_variant|MODIFIER|PVX_gp5|gene-PVX_gp5|transcript|TRANSCRIPT_gene-PVX_gp5|protein_coding||c.-3178C>T|||||3178|	GT:PL	1/1:60,3,0
NC_011620.1	2526	.	A	G	30.4183	.	DP=1;SGB=-0.379885;MQ0F=0;AC=2;AN=2;DP4=0,0,1,0;MQ=60;ANN=G|synonymous_variant|LOW|PVX_gp1|gene-PVX_gp1|transcript|TRANSCRIPT_gene-PVX_gp1|protein_coding|1/1|c.2442A>G|p.Leu814Leu|2442/4371|2442/4371|814/1456||,G|upstream_gene_variant|MODIFIER|PVX_gp2|gene-PVX_gp2|transcript|TRANSCRIPT_gene-PVX_gp2|protein_coding||c.-1960A>G|||||1960|,G|upstream_gene_variant|MODIFIER|PVX_gp3|gene-PVX_gp3|transcript|TRANSCRIPT_gene-PVX_gp3|protein_coding||c.-2621A>G|||||2621|,G|upstream_gene_variant|MODIFIER|PVX_gp4|gene-PVX_gp4|transcript|TRANSCRIPT_gene-PVX_gp4|protein_coding||c.-2901A>G|||||2901|,G|upstream_gene_variant|MODIFIER|PVX_gp5|gene-PVX_gp5|transcript|TRANSCRIPT_gene-PVX_gp5|protein_coding||c.-3124A>G|||||3124|	GT:PL	1/1:60,3,0
NC_011620.1	2527	.	G	A	30.4183	.	DP=1;SGB=-0.379885;MQ0F=0;AC=2;AN=2;DP4=0,0,1,0;MQ=60;ANN=A|missense_variant|MODERATE|PVX_gp1|gene-PVX_gp1|transcript|TRANSCRIPT_gene-PVX_gp1|protein_coding|1/1|c.2443G>A|p.Val815Ile|2443/4371|2443/4371|815/1456||,A|upstream_gene_variant|MODIFIER|PVX_gp2|gene-PVX_gp2|transcript|TRANSCRIPT_gene-PVX_gp2|protein_coding||c.-1959G>A|||||1959|,A|upstream_gene_variant|MODIFIER|PVX_gp3|gene-PVX_gp3|transcript|TRANSCRIPT_gene-PVX_gp3|protein_coding||c.-2620G>A|||||2620|,A|upstream_gene_variant|MODIFIER|PVX_gp4|gene-PVX_gp4|transcript|TRANSCRIPT_gene-PVX_gp4|protein_coding||c.-2900G>A|||||2900|,A|upstream_gene_variant|MODIFIER|PVX_gp5|gene-PVX_gp5|transcript|TRANSCRIPT_gene-PVX_gp5|protein_coding||c.-3123G>A|||||3123|	GT:PL	1/1:60,3,0
NC_011620.1	2541	.	C	T	30.4183	.	DP=1;SGB=-0.379885;MQ0F=0;AC=2;AN=2;DP4=0,0,1,0;MQ=60;ANN=T|synonymous_variant|LOW|PVX_gp1|gene-PVX_gp1|transcript|TRANSCRIPT_gene-PVX_gp1|protein_coding|1/1|c.2457C>T|p.Ser819Ser|2457/4371|2457/4371|819/1456||,T|upstream_gene_variant|MODIFIER|PVX_gp2|gene-PVX_gp2|transcript|TRANSCRIPT_gene-PVX_gp2|protein_coding||c.-1945C>T|||||1945|,T|upstream_gene_variant|MODIFIER|PVX_gp3|gene-PVX_gp3|transcript|TRANSCRIPT_gene-PVX_gp3|protein_coding||c.-2606C>T|||||2606|,T|upstream_gene_variant|MODIFIER|PVX_gp4|gene-PVX_gp4|transcript|TRANSCRIPT_gene-PVX_gp4|protein_coding||c.-2886C>T|||||2886|,T|upstream_gene_variant|MODIFIER|PVX_gp5|gene-PVX_gp5|transcript|TRANSCRIPT_gene-PVX_gp5|protein_coding||c.-3109C>T|||||3109|	GT:PL	1/1:60,3,0
NC_011620.1	2554	.	A	G	30.4183	.	DP=1;SGB=-0.379885;MQ0F=0;AC=2;AN=2;DP4=0,0,1,0;MQ=60;ANN=G|missense_variant|MODERATE|PVX_gp1|gene-PVX_gp1|transcript|TRANSCRIPT_gene-PVX_gp1|protein_coding|1/1|c.2470A>G|p.Ile824Val|2470/4371|2470/4371|824/1456||,G|upstream_gene_variant|MODIFIER|PVX_gp2|gene-PVX_gp2|transcript|TRANSCRIPT_gene-PVX_gp2|protein_coding||c.-1932A>G|||||1932|,G|upstream_gene_variant|MODIFIER|PVX_gp3|gene-PVX_gp3|transcript|TRANSCRIPT_gene-PVX_gp3|protein_coding||c.-2593A>G|||||2593|,G|upstream_gene_variant|MODIFIER|PVX_gp4|gene-PVX_gp4|transcript|TRANSCRIPT_gene-PVX_gp4|protein_coding||c.-2873A>G|||||2873|,G|upstream_gene_variant|MODIFIER|PVX_gp5|gene-PVX_gp5|transcript|TRANSCRIPT_gene-PVX_gp5|protein_coding||c.-3096A>G|||||3096|	GT:PL	1/1:60,3,0
NC_011620.1	2619	.	G	A	30.4183	.	DP=1;SGB=-0.379885;MQ0F=0;AC=2;AN=2;DP4=0,0,1,0;MQ=60;ANN=A|synonymous_variant|LOW|PVX_gp1|gene-PVX_gp1|transcript|TRANSCRIPT_gene-PVX_gp1|protein_coding|1/1|c.2535G>A|p.Arg845Arg|2535/4371|2535/4371|845/1456||,A|upstream_gene_variant|MODIFIER|PVX_gp2|gene-PVX_gp2|transcript|TRANSCRIPT_gene-PVX_gp2|protein_coding||c.-1867G>A|||||1867|,A|upstream_gene_variant|MODIFIER|PVX_gp3|gene-PVX_gp3|transcript|TRANSCRIPT_gene-PVX_gp3|protein_coding||c.-2528G>A|||||2528|,A|upstream_gene_variant|MODIFIER|PVX_gp4|gene-PVX_gp4|transcript|TRANSCRIPT_gene-PVX_gp4|protein_coding||c.-2808G>A|||||2808|,A|upstream_gene_variant|MODIFIER|PVX_gp5|gene-PVX_gp5|transcript|TRANSCRIPT_gene-PVX_gp5|protein_coding||c.-3031G>A|||||3031|	GT:PL	1/1:60,3,0
NC_011620.1	2628	.	G	A	30.4183	.	DP=1;SGB=-0.379885;MQ0F=0;AC=2;AN=2;DP4=0,0,1,0;MQ=60;ANN=A|synonymous_variant|LOW|PVX_gp1|gene-PVX_gp1|transcript|TRANSCRIPT_gene-PVX_gp1|protein_coding|1/1|c.2544G>A|p.Gly848Gly|2544/4371|2544/4371|848/1456||,A|upstream_gene_variant|MODIFIER|PVX_gp2|gene-PVX_gp2|transcript|TRANSCRIPT_gene-PVX_gp2|protein_coding||c.-1858G>A|||||1858|,A|upstream_gene_variant|MODIFIER|PVX_gp3|gene-PVX_gp3|transcript|TRANSCRIPT_gene-PVX_gp3|protein_coding||c.-2519G>A|||||2519|,A|upstream_gene_variant|MODIFIER|PVX_gp4|gene-PVX_gp4|transcript|TRANSCRIPT_gene-PVX_gp4|protein_coding||c.-2799G>A|||||2799|,A|upstream_gene_variant|MODIFIER|PVX_gp5|gene-PVX_gp5|transcript|TRANSCRIPT_gene-PVX_gp5|protein_coding||c.-3022G>A|||||3022|	GT:PL	1/1:60,3,0
NC_011620.1	2676	.	T	C	30.4183	.	DP=1;SGB=-0.379885;MQ0F=0;AC=2;AN=2;DP4=0,0,1,0;MQ=60;ANN=C|synonymous_variant|LOW|PVX_gp1|gene-PVX_gp1|transcript|TRANSCRIPT_gene-PVX_gp1|protein_coding|1/1|c.2592T>C|p.Ala864Ala|2592/4371|2592/4371|864/1456||,C|upstream_gene_variant|MODIFIER|PVX_gp2|gene-PVX_gp2|transcript|TRANSCRIPT_gene-PVX_gp2|protein_coding||c.-1810T>C|||||1810|,C|upstream_gene_variant|MODIFIER|PVX_gp3|gene-PVX_gp3|transcript|TRANSCRIPT_gene-PVX_gp3|protein_coding||c.-2471T>C|||||2471|,C|upstream_gene_variant|MODIFIER|PVX_gp4|gene-PVX_gp4|transcript|TRANSCRIPT_gene-PVX_gp4|protein_coding||c.-2751T>C|||||2751|,C|upstream_gene_variant|MODIFIER|PVX_gp5|gene-PVX_gp5|transcript|TRANSCRIPT_gene-PVX_gp5|protein_coding||c.-2974T>C|||||2974|	GT:PL	1/1:60,3,0
NC_011620.1	2703	.	G	A	30.4183	.	DP=1;SGB=-0.379885;MQ0F=0;AC=2;AN=2;DP4=0,0,1,0;MQ=60;ANN=A|synonymous_variant|LOW|PVX_gp1|gene-PVX_gp1|transcript|TRANSCRIPT_gene-PVX_gp1|protein_coding|1/1|c.2619G>A|p.Ala873Ala|2619/4371|2619/4371|873/1456||,A|upstream_gene_variant|MODIFIER|PVX_gp2|gene-PVX_gp2|transcript|TRANSCRIPT_gene-PVX_gp2|protein_coding||c.-1783G>A|||||1783|,A|upstream_gene_variant|MODIFIER|PVX_gp3|gene-PVX_gp3|transcript|TRANSCRIPT_gene-PVX_gp3|protein_coding||c.-2444G>A|||||2444|,A|upstream_gene_variant|MODIFIER|PVX_gp4|gene-PVX_gp4|transcript|TRANSCRIPT_gene-PVX_gp4|protein_coding||c.-2724G>A|||||2724|,A|upstream_gene_variant|MODIFIER|PVX_gp5|gene-PVX_gp5|transcript|TRANSCRIPT_gene-PVX_gp5|protein_coding||c.-2947G>A|||||2947|	GT:PL	1/1:60,3,0
NC_011620.1	2742	.	T	C	30.4183	.	DP=1;SGB=-0.379885;MQ0F=0;AC=2;AN=2;DP4=0,0,1,0;MQ=60;ANN=C|synonymous_variant|LOW|PVX_gp1|gene-PVX_gp1|transcript|TRANSCRIPT_gene-PVX_gp1|protein_coding|1/1|c.2658T>C|p.Thr886Thr|2658/4371|2658/4371|886/1456||,C|upstream_gene_variant|MODIFIER|PVX_gp2|gene-PVX_gp2|transcript|TRANSCRIPT_gene-PVX_gp2|protein_coding||c.-1744T>C|||||1744|,C|upstream_gene_variant|MODIFIER|PVX_gp3|gene-PVX_gp3|transcript|TRANSCRIPT_gene-PVX_gp3|protein_coding||c.-2405T>C|||||2405|,C|upstream_gene_variant|MODIFIER|PVX_gp4|gene-PVX_gp4|transcript|TRANSCRIPT_gene-PVX_gp4|protein_coding||c.-2685T>C|||||2685|,C|upstream_gene_variant|MODIFIER|PVX_gp5|gene-PVX_gp5|transcript|TRANSCRIPT_gene-PVX_gp5|protein_coding||c.-2908T>C|||||2908|	GT:PL	1/1:60,3,0
NC_011620.1	2766	.	T	C	30.4183	.	DP=1;SGB=-0.379885;MQ0F=0;AC=2;AN=2;DP4=0,0,1,0;MQ=60;ANN=C|synonymous_variant|LOW|PVX_gp1|gene-PVX_gp1|transcript|TRANSCRIPT_gene-PVX_gp1|protein_coding|1/1|c.2682T>C|p.Phe894Phe|2682/4371|2682/4371|894/1456||,C|upstream_gene_variant|MODIFIER|PVX_gp2|gene-PVX_gp2|transcript|TRANSCRIPT_gene-PVX_gp2|protein_coding||c.-1720T>C|||||1720|,C|upstream_gene_variant|MODIFIER|PVX_gp3|gene-PVX_gp3|transcript|TRANSCRIPT_gene-PVX_gp3|protein_coding||c.-2381T>C|||||2381|,C|upstream_gene_variant|MODIFIER|PVX_gp4|gene-PVX_gp4|transcript|TRANSCRIPT_gene-PVX_gp4|protein_coding||c.-2661T>C|||||2661|,C|upstream_gene_variant|MODIFIER|PVX_gp5|gene-PVX_gp5|transcript|TRANSCRIPT_gene-PVX_gp5|protein_coding||c.-2884T>C|||||2884|	GT:PL	1/1:60,3,0
NC_011620.1	2793	.	C	T	30.4183	.	DP=1;SGB=-0.379885;MQ0F=0;AC=2;AN=2;DP4=0,0,1,0;MQ=60;ANN=T|synonymous_variant|LOW|PVX_gp1|gene-PVX_gp1|transcript|TRANSCRIPT_gene-PVX_gp1|protein_coding|1/1|c.2709C>T|p.Pro903Pro|2709/4371|2709/4371|903/1456||,T|upstream_gene_variant|MODIFIER|PVX_gp2|gene-PVX_gp2|transcript|TRANSCRIPT_gene-PVX_gp2|protein_coding||c.-1693C>T|||||1693|,T|upstream_gene_variant|MODIFIER|PVX_gp3|gene-PVX_gp3|transcript|TRANSCRIPT_gene-PVX_gp3|protein_coding||c.-2354C>T|||||2354|,T|upstream_gene_variant|MODIFIER|PVX_gp4|gene-PVX_gp4|transcript|TRANSCRIPT_gene-PVX_gp4|protein_coding||c.-2634C>T|||||2634|,T|upstream_gene_variant|MODIFIER|PVX_gp5|gene-PVX_gp5|transcript|TRANSCRIPT_gene-PVX_gp5|protein_coding||c.-2857C>T|||||2857|	GT:PL	1/1:60,3,0
NC_011620.1	2810	.	A	G	30.4183	.	DP=1;SGB=-0.379885;MQ0F=0;AC=2;AN=2;DP4=0,0,1,0;MQ=60;ANN=G|missense_variant|MODERATE|PVX_gp1|gene-PVX_gp1|transcript|TRANSCRIPT_gene-PVX_gp1|protein_coding|1/1|c.2726A>G|p.Lys909Arg|2726/4371|2726/4371|909/1456||,G|upstream_gene_variant|MODIFIER|PVX_gp2|gene-PVX_gp2|transcript|TRANSCRIPT_gene-PVX_gp2|protein_coding||c.-1676A>G|||||1676|,G|upstream_gene_variant|MODIFIER|PVX_gp3|gene-PVX_gp3|transcript|TRANSCRIPT_gene-PVX_gp3|protein_coding||c.-2337A>G|||||2337|,G|upstream_gene_variant|MODIFIER|PVX_gp4|gene-PVX_gp4|transcript|TRANSCRIPT_gene-PVX_gp4|protein_coding||c.-2617A>G|||||2617|,G|upstream_gene_variant|MODIFIER|PVX_gp5|gene-PVX_gp5|transcript|TRANSCRIPT_gene-PVX_gp5|protein_coding||c.-2840A>G|||||2840|	GT:PL	1/1:60,3,0
NC_011620.1	2826	.	C	T	30.4183	.	DP=1;SGB=-0.379885;MQ0F=0;AC=2;AN=2;DP4=0,0,1,0;MQ=60;ANN=T|synonymous_variant|LOW|PVX_gp1|gene-PVX_gp1|transcript|TRANSCRIPT_gene-PVX_gp1|protein_coding|1/1|c.2742C>T|p.Thr914Thr|2742/4371|2742/4371|914/1456||,T|upstream_gene_variant|MODIFIER|PVX_gp2|gene-PVX_gp2|transcript|TRANSCRIPT_gene-PVX_gp2|protein_coding||c.-1660C>T|||||1660|,T|upstream_gene_variant|MODIFIER|PVX_gp3|gene-PVX_gp3|transcript|TRANSCRIPT_gene-PVX_gp3|protein_coding||c.-2321C>T|||||2321|,T|upstream_gene_variant|MODIFIER|PVX_gp4|gene-PVX_gp4|transcript|TRANSCRIPT_gene-PVX_gp4|protein_coding||c.-2601C>T|||||2601|,T|upstream_gene_variant|MODIFIER|PVX_gp5|gene-PVX_gp5|transcript|TRANSCRIPT_gene-PVX_gp5|protein_coding||c.-2824C>T|||||2824|	GT:PL	1/1:60,3,0
NC_011620.1	2841	.	A	G	30.4183	.	DP=1;SGB=-0.379885;MQ0F=0;AC=2;AN=2;DP4=0,0,1,0;MQ=60;ANN=G|synonymous_variant|LOW|PVX_gp1|gene-PVX_gp1|transcript|TRANSCRIPT_gene-PVX_gp1|protein_coding|1/1|c.2757A>G|p.Thr919Thr|2757/4371|2757/4371|919/1456||,G|upstream_gene_variant|MODIFIER|PVX_gp2|gene-PVX_gp2|transcript|TRANSCRIPT_gene-PVX_gp2|protein_coding||c.-1645A>G|||||1645|,G|upstream_gene_variant|MODIFIER|PVX_gp3|gene-PVX_gp3|transcript|TRANSCRIPT_gene-PVX_gp3|protein_coding||c.-2306A>G|||||2306|,G|upstream_gene_variant|MODIFIER|PVX_gp4|gene-PVX_gp4|transcript|TRANSCRIPT_gene-PVX_gp4|protein_coding||c.-2586A>G|||||2586|,G|upstream_gene_variant|MODIFIER|PVX_gp5|gene-PVX_gp5|transcript|TRANSCRIPT_gene-PVX_gp5|protein_coding||c.-2809A>G|||||2809|	GT:PL	1/1:60,3,0
NC_011620.1	2859	.	C	T	30.4183	.	DP=1;SGB=-0.379885;MQ0F=0;AC=2;AN=2;DP4=0,0,1,0;MQ=60;ANN=T|synonymous_variant|LOW|PVX_gp1|gene-PVX_gp1|transcript|TRANSCRIPT_gene-PVX_gp1|protein_coding|1/1|c.2775C>T|p.Cys925Cys|2775/4371|2775/4371|925/1456||,T|upstream_gene_variant|MODIFIER|PVX_gp2|gene-PVX_gp2|transcript|TRANSCRIPT_gene-PVX_gp2|protein_coding||c.-1627C>T|||||1627|,T|upstream_gene_variant|MODIFIER|PVX_gp3|gene-PVX_gp3|transcript|TRANSCRIPT_gene-PVX_gp3|protein_coding||c.-2288C>T|||||2288|,T|upstream_gene_variant|MODIFIER|PVX_gp4|gene-PVX_gp4|transcript|TRANSCRIPT_gene-PVX_gp4|protein_coding||c.-2568C>T|||||2568|,T|upstream_gene_variant|MODIFIER|PVX_gp5|gene-PVX_gp5|transcript|TRANSCRIPT_gene-PVX_gp5|protein_coding||c.-2791C>T|||||2791|	GT:PL	1/1:60,3,0
NC_011620.1	2865	.	G	C	30.4183	.	DP=1;SGB=-0.379885;MQ0F=0;AC=2;AN=2;DP4=0,0,1,0;MQ=60;ANN=C|synonymous_variant|LOW|PVX_gp1|gene-PVX_gp1|transcript|TRANSCRIPT_gene-PVX_gp1|protein_coding|1/1|c.2781G>C|p.Gly927Gly|2781/4371|2781/4371|927/1456||,C|upstream_gene_variant|MODIFIER|PVX_gp2|gene-PVX_gp2|transcript|TRANSCRIPT_gene-PVX_gp2|protein_coding||c.-1621G>C|||||1621|,C|upstream_gene_variant|MODIFIER|PVX_gp3|gene-PVX_gp3|transcript|TRANSCRIPT_gene-PVX_gp3|protein_coding||c.-2282G>C|||||2282|,C|upstream_gene_variant|MODIFIER|PVX_gp4|gene-PVX_gp4|transcript|TRANSCRIPT_gene-PVX_gp4|protein_coding||c.-2562G>C|||||2562|,C|upstream_gene_variant|MODIFIER|PVX_gp5|gene-PVX_gp5|transcript|TRANSCRIPT_gene-PVX_gp5|protein_coding||c.-2785G>C|||||2785|	GT:PL	1/1:60,3,0
NC_011620.1	2880	.	A	G	30.4183	.	DP=1;SGB=-0.379885;MQ0F=0;AC=2;AN=2;DP4=0,0,1,0;MQ=60;ANN=G|synonymous_variant|LOW|PVX_gp1|gene-PVX_gp1|transcript|TRANSCRIPT_gene-PVX_gp1|protein_coding|1/1|c.2796A>G|p.Lys932Lys|2796/4371|2796/4371|932/1456||,G|upstream_gene_variant|MODIFIER|PVX_gp2|gene-PVX_gp2|transcript|TRANSCRIPT_gene-PVX_gp2|protein_coding||c.-1606A>G|||||1606|,G|upstream_gene_variant|MODIFIER|PVX_gp3|gene-PVX_gp3|transcript|TRANSCRIPT_gene-PVX_gp3|protein_coding||c.-2267A>G|||||2267|,G|upstream_gene_variant|MODIFIER|PVX_gp4|gene-PVX_gp4|transcript|TRANSCRIPT_gene-PVX_gp4|protein_coding||c.-2547A>G|||||2547|,G|upstream_gene_variant|MODIFIER|PVX_gp5|gene-PVX_gp5|transcript|TRANSCRIPT_gene-PVX_gp5|protein_coding||c.-2770A>G|||||2770|	GT:PL	1/1:60,3,0
NC_011620.1	2919	.	T	C	30.4183	.	DP=1;SGB=-0.379885;MQ0F=0;AC=2;AN=2;DP4=0,0,1,0;MQ=60;ANN=C|synonymous_variant|LOW|PVX_gp1|gene-PVX_gp1|transcript|TRANSCRIPT_gene-PVX_gp1|protein_coding|1/1|c.2835T>C|p.Ser945Ser|2835/4371|2835/4371|945/1456||,C|upstream_gene_variant|MODIFIER|PVX_gp2|gene-PVX_gp2|transcript|TRANSCRIPT_gene-PVX_gp2|protein_coding||c.-1567T>C|||||1567|,C|upstream_gene_variant|MODIFIER|PVX_gp3|gene-PVX_gp3|transcript|TRANSCRIPT_gene-PVX_gp3|protein_coding||c.-2228T>C|||||2228|,C|upstream_gene_variant|MODIFIER|PVX_gp4|gene-PVX_gp4|transcript|TRANSCRIPT_gene-PVX_gp4|protein_coding||c.-2508T>C|||||2508|,C|upstream_gene_variant|MODIFIER|PVX_gp5|gene-PVX_gp5|transcript|TRANSCRIPT_gene-PVX_gp5|protein_coding||c.-2731T>C|||||2731|	GT:PL	1/1:60,3,0
NC_011620.1	2955	.	C	A	30.4183	.	DP=1;SGB=-0.379885;MQ0F=0;AC=2;AN=2;DP4=0,0,1,0;MQ=60;ANN=A|synonymous_variant|LOW|PVX_gp1|gene-PVX_gp1|transcript|TRANSCRIPT_gene-PVX_gp1|protein_coding|1/1|c.2871C>A|p.Thr957Thr|2871/4371|2871/4371|957/1456||,A|upstream_gene_variant|MODIFIER|PVX_gp2|gene-PVX_gp2|transcript|TRANSCRIPT_gene-PVX_gp2|protein_coding||c.-1531C>A|||||1531|,A|upstream_gene_variant|MODIFIER|PVX_gp3|gene-PVX_gp3|transcript|TRANSCRIPT_gene-PVX_gp3|protein_coding||c.-2192C>A|||||2192|,A|upstream_gene_variant|MODIFIER|PVX_gp4|gene-PVX_gp4|transcript|TRANSCRIPT_gene-PVX_gp4|protein_coding||c.-2472C>A|||||2472|,A|upstream_gene_variant|MODIFIER|PVX_gp5|gene-PVX_gp5|transcript|TRANSCRIPT_gene-PVX_gp5|protein_coding||c.-2695C>A|||||2695|	GT:PL	1/1:60,3,0
NC_011620.1	2958	.	T	C	30.4183	.	DP=1;SGB=-0.379885;MQ0F=0;AC=2;AN=2;DP4=0,0,1,0;MQ=60;ANN=C|synonymous_variant|LOW|PVX_gp1|gene-PVX_gp1|transcript|TRANSCRIPT_gene-PVX_gp1|protein_coding|1/1|c.2874T>C|p.Asp958Asp|2874/4371|2874/4371|958/1456||,C|upstream_gene_variant|MODIFIER|PVX_gp2|gene-PVX_gp2|transcript|TRANSCRIPT_gene-PVX_gp2|protein_coding||c.-1528T>C|||||1528|,C|upstream_gene_variant|MODIFIER|PVX_gp3|gene-PVX_gp3|transcript|TRANSCRIPT_gene-PVX_gp3|protein_coding||c.-2189T>C|||||2189|,C|upstream_gene_variant|MODIFIER|PVX_gp4|gene-PVX_gp4|transcript|TRANSCRIPT_gene-PVX_gp4|protein_coding||c.-2469T>C|||||2469|,C|upstream_gene_variant|MODIFIER|PVX_gp5|gene-PVX_gp5|transcript|TRANSCRIPT_gene-PVX_gp5|protein_coding||c.-2692T>C|||||2692|	GT:PL	1/1:60,3,0
NC_011620.1	2991	.	C	T	30.4183	.	DP=1;SGB=-0.379885;MQ0F=0;AC=2;AN=2;DP4=0,0,1,0;MQ=60;ANN=T|synonymous_variant|LOW|PVX_gp1|gene-PVX_gp1|transcript|TRANSCRIPT_gene-PVX_gp1|protein_coding|1/1|c.2907C>T|p.Ser969Ser|2907/4371|2907/4371|969/1456||,T|upstream_gene_variant|MODIFIER|PVX_gp2|gene-PVX_gp2|transcript|TRANSCRIPT_gene-PVX_gp2|protein_coding||c.-1495C>T|||||1495|,T|upstream_gene_variant|MODIFIER|PVX_gp3|gene-PVX_gp3|transcript|TRANSCRIPT_gene-PVX_gp3|protein_coding||c.-2156C>T|||||2156|,T|upstream_gene_variant|MODIFIER|PVX_gp4|gene-PVX_gp4|transcript|TRANSCRIPT_gene-PVX_gp4|protein_coding||c.-2436C>T|||||2436|,T|upstream_gene_variant|MODIFIER|PVX_gp5|gene-PVX_gp5|transcript|TRANSCRIPT_gene-PVX_gp5|protein_coding||c.-2659C>T|||||2659|	GT:PL	1/1:60,3,0
NC_011620.1	2992	.	T	C	30.4183	.	DP=1;SGB=-0.379885;MQ0F=0;AC=2;AN=2;DP4=0,0,1,0;MQ=60;ANN=C|missense_variant|MODERATE|PVX_gp1|gene-PVX_gp1|transcript|TRANSCRIPT_gene-PVX_gp1|protein_coding|1/1|c.2908T>C|p.Ser970Pro|2908/4371|2908/4371|970/1456||,C|upstream_gene_variant|MODIFIER|PVX_gp2|gene-PVX_gp2|transcript|TRANSCRIPT_gene-PVX_gp2|protein_coding||c.-1494T>C|||||1494|,C|upstream_gene_variant|MODIFIER|PVX_gp3|gene-PVX_gp3|transcript|TRANSCRIPT_gene-PVX_gp3|protein_coding||c.-2155T>C|||||2155|,C|upstream_gene_variant|MODIFIER|PVX_gp4|gene-PVX_gp4|transcript|TRANSCRIPT_gene-PVX_gp4|protein_coding||c.-2435T>C|||||2435|,C|upstream_gene_variant|MODIFIER|PVX_gp5|gene-PVX_gp5|transcript|TRANSCRIPT_gene-PVX_gp5|protein_coding||c.-2658T>C|||||2658|	GT:PL	1/1:60,3,0
NC_011620.1	3012	.	G	A	30.4183	.	DP=1;SGB=-0.379885;MQ0F=0;AC=2;AN=2;DP4=0,0,1,0;MQ=60;ANN=A|synonymous_variant|LOW|PVX_gp1|gene-PVX_gp1|transcript|TRANSCRIPT_gene-PVX_gp1|protein_coding|1/1|c.2928G>A|p.Leu976Leu|2928/4371|2928/4371|976/1456||,A|upstream_gene_variant|MODIFIER|PVX_gp2|gene-PVX_gp2|transcript|TRANSCRIPT_gene-PVX_gp2|protein_coding||c.-1474G>A|||||1474|,A|upstream_gene_variant|MODIFIER|PVX_gp3|gene-PVX_gp3|transcript|TRANSCRIPT_gene-PVX_gp3|protein_coding||c.-2135G>A|||||2135|,A|upstream_gene_variant|MODIFIER|PVX_gp4|gene-PVX_gp4|transcript|TRANSCRIPT_gene-PVX_gp4|protein_coding||c.-2415G>A|||||2415|,A|upstream_gene_variant|MODIFIER|PVX_gp5|gene-PVX_gp5|transcript|TRANSCRIPT_gene-PVX_gp5|protein_coding||c.-2638G>A|||||2638|	GT:PL	1/1:60,3,0
NC_011620.1	3027	.	C	T	30.4183	.	DP=1;SGB=-0.379885;MQ0F=0;AC=2;AN=2;DP4=0,0,1,0;MQ=60;ANN=T|synonymous_variant|LOW|PVX_gp1|gene-PVX_gp1|transcript|TRANSCRIPT_gene-PVX_gp1|protein_coding|1/1|c.2943C>T|p.Tyr981Tyr|2943/4371|2943/4371|981/1456||,T|upstream_gene_variant|MODIFIER|PVX_gp2|gene-PVX_gp2|transcript|TRANSCRIPT_gene-PVX_gp2|protein_coding||c.-1459C>T|||||1459|,T|upstream_gene_variant|MODIFIER|PVX_gp3|gene-PVX_gp3|transcript|TRANSCRIPT_gene-PVX_gp3|protein_coding||c.-2120C>T|||||2120|,T|upstream_gene_variant|MODIFIER|PVX_gp4|gene-PVX_gp4|transcript|TRANSCRIPT_gene-PVX_gp4|protein_coding||c.-2400C>T|||||2400|,T|upstream_gene_variant|MODIFIER|PVX_gp5|gene-PVX_gp5|transcript|TRANSCRIPT_gene-PVX_gp5|protein_coding||c.-2623C>T|||||2623|	GT:PL	1/1:60,3,0
NC_011620.1	3063	.	A	G	30.4183	.	DP=1;SGB=-0.379885;MQ0F=0;AC=2;AN=2;DP4=0,0,1,0;MQ=60;ANN=G|synonymous_variant|LOW|PVX_gp1|gene-PVX_gp1|transcript|TRANSCRIPT_gene-PVX_gp1|protein_coding|1/1|c.2979A>G|p.Ala993Ala|2979/4371|2979/4371|993/1456||,G|upstream_gene_variant|MODIFIER|PVX_gp2|gene-PVX_gp2|transcript|TRANSCRIPT_gene-PVX_gp2|protein_coding||c.-1423A>G|||||1423|,G|upstream_gene_variant|MODIFIER|PVX_gp3|gene-PVX_gp3|transcript|TRANSCRIPT_gene-PVX_gp3|protein_coding||c.-2084A>G|||||2084|,G|upstream_gene_variant|MODIFIER|PVX_gp4|gene-PVX_gp4|transcript|TRANSCRIPT_gene-PVX_gp4|protein_coding||c.-2364A>G|||||2364|,G|upstream_gene_variant|MODIFIER|PVX_gp5|gene-PVX_gp5|transcript|TRANSCRIPT_gene-PVX_gp5|protein_coding||c.-2587A>G|||||2587|	GT:PL	1/1:60,3,0
NC_011620.1	3075	.	T	C	30.4183	.	DP=1;SGB=-0.379885;MQ0F=0;AC=2;AN=2;DP4=0,0,1,0;MQ=60;ANN=C|synonymous_variant|LOW|PVX_gp1|gene-PVX_gp1|transcript|TRANSCRIPT_gene-PVX_gp1|protein_coding|1/1|c.2991T>C|p.Tyr997Tyr|2991/4371|2991/4371|997/1456||,C|upstream_gene_variant|MODIFIER|PVX_gp2|gene-PVX_gp2|transcript|TRANSCRIPT_gene-PVX_gp2|protein_coding||c.-1411T>C|||||1411|,C|upstream_gene_variant|MODIFIER|PVX_gp3|gene-PVX_gp3|transcript|TRANSCRIPT_gene-PVX_gp3|protein_coding||c.-2072T>C|||||2072|,C|upstream_gene_variant|MODIFIER|PVX_gp4|gene-PVX_gp4|transcript|TRANSCRIPT_gene-PVX_gp4|protein_coding||c.-2352T>C|||||2352|,C|upstream_gene_variant|MODIFIER|PVX_gp5|gene-PVX_gp5|transcript|TRANSCRIPT_gene-PVX_gp5|protein_coding||c.-2575T>C|||||2575|	GT:PL	1/1:60,3,0
NC_011620.1	3101	.	A	G	30.4183	.	DP=1;SGB=-0.379885;MQ0F=0;AC=2;AN=2;DP4=0,0,1,0;MQ=60;ANN=G|missense_variant|MODERATE|PVX_gp1|gene-PVX_gp1|transcript|TRANSCRIPT_gene-PVX_gp1|protein_coding|1/1|c.3017A>G|p.Gln1006Arg|3017/4371|3017/4371|1006/1456||,G|upstream_gene_variant|MODIFIER|PVX_gp2|gene-PVX_gp2|transcript|TRANSCRIPT_gene-PVX_gp2|protein_coding||c.-1385A>G|||||1385|,G|upstream_gene_variant|MODIFIER|PVX_gp3|gene-PVX_gp3|transcript|TRANSCRIPT_gene-PVX_gp3|protein_coding||c.-2046A>G|||||2046|,G|upstream_gene_variant|MODIFIER|PVX_gp4|gene-PVX_gp4|transcript|TRANSCRIPT_gene-PVX_gp4|protein_coding||c.-2326A>G|||||2326|,G|upstream_gene_variant|MODIFIER|PVX_gp5|gene-PVX_gp5|transcript|TRANSCRIPT_gene-PVX_gp5|protein_coding||c.-2549A>G|||||2549|	GT:PL	1/1:60,3,0
NC_011620.1	3180	.	A	G	30.4183	.	DP=1;SGB=-0.379885;MQ0F=0;AC=2;AN=2;DP4=0,0,1,0;MQ=60;ANN=G|synonymous_variant|LOW|PVX_gp1|gene-PVX_gp1|transcript|TRANSCRIPT_gene-PVX_gp1|protein_coding|1/1|c.3096A>G|p.Glu1032Glu|3096/4371|3096/4371|1032/1456||,G|upstream_gene_variant|MODIFIER|PVX_gp2|gene-PVX_gp2|transcript|TRANSCRIPT_gene-PVX_gp2|protein_coding||c.-1306A>G|||||1306|,G|upstream_gene_variant|MODIFIER|PVX_gp3|gene-PVX_gp3|transcript|TRANSCRIPT_gene-PVX_gp3|protein_coding||c.-1967A>G|||||1967|,G|upstream_gene_variant|MODIFIER|PVX_gp4|gene-PVX_gp4|transcript|TRANSCRIPT_gene-PVX_gp4|protein_coding||c.-2247A>G|||||2247|,G|upstream_gene_variant|MODIFIER|PVX_gp5|gene-PVX_gp5|transcript|TRANSCRIPT_gene-PVX_gp5|protein_coding||c.-2470A>G|||||2470|	GT:PL	1/1:60,3,0
NC_011620.1	3186	.	T	C	30.4183	.	DP=1;SGB=-0.379885;MQ0F=0;AC=2;AN=2;DP4=0,0,1,0;MQ=60;ANN=C|synonymous_variant|LOW|PVX_gp1|gene-PVX_gp1|transcript|TRANSCRIPT_gene-PVX_gp1|protein_coding|1/1|c.3102T>C|p.Phe1034Phe|3102/4371|3102/4371|1034/1456||,C|upstream_gene_variant|MODIFIER|PVX_gp2|gene-PVX_gp2|transcript|TRANSCRIPT_gene-PVX_gp2|protein_coding||c.-1300T>C|||||1300|,C|upstream_gene_variant|MODIFIER|PVX_gp3|gene-PVX_gp3|transcript|TRANSCRIPT_gene-PVX_gp3|protein_coding||c.-1961T>C|||||1961|,C|upstream_gene_variant|MODIFIER|PVX_gp4|gene-PVX_gp4|transcript|TRANSCRIPT_gene-PVX_gp4|protein_coding||c.-2241T>C|||||2241|,C|upstream_gene_variant|MODIFIER|PVX_gp5|gene-PVX_gp5|transcript|TRANSCRIPT_gene-PVX_gp5|protein_coding||c.-2464T>C|||||2464|	GT:PL	1/1:60,3,0
NC_011620.1	3198	.	A	C	30.4183	.	DP=1;SGB=-0.379885;MQ0F=0;AC=2;AN=2;DP4=0,0,1,0;MQ=60;ANN=C|synonymous_variant|LOW|PVX_gp1|gene-PVX_gp1|transcript|TRANSCRIPT_gene-PVX_gp1|protein_coding|1/1|c.3114A>C|p.Ile1038Ile|3114/4371|3114/4371|1038/1456||,C|upstream_gene_variant|MODIFIER|PVX_gp2|gene-PVX_gp2|transcript|TRANSCRIPT_gene-PVX_gp2|protein_coding||c.-1288A>C|||||1288|,C|upstream_gene_variant|MODIFIER|PVX_gp3|gene-PVX_gp3|transcript|TRANSCRIPT_gene-PVX_gp3|protein_coding||c.-1949A>C|||||1949|,C|upstream_gene_variant|MODIFIER|PVX_gp4|gene-PVX_gp4|transcript|TRANSCRIPT_gene-PVX_gp4|protein_coding||c.-2229A>C|||||2229|,C|upstream_gene_variant|MODIFIER|PVX_gp5|gene-PVX_gp5|transcript|TRANSCRIPT_gene-PVX_gp5|protein_coding||c.-2452A>C|||||2452|	GT:PL	1/1:60,3,0
NC_011620.1	3204	.	T	C	30.4183	.	DP=1;SGB=-0.379885;MQ0F=0;AC=2;AN=2;DP4=0,0,1,0;MQ=60;ANN=C|synonymous_variant|LOW|PVX_gp1|gene-PVX_gp1|transcript|TRANSCRIPT_gene-PVX_gp1|protein_coding|1/1|c.3120T>C|p.Ser1040Ser|3120/4371|3120/4371|1040/1456||,C|upstream_gene_variant|MODIFIER|PVX_gp2|gene-PVX_gp2|transcript|TRANSCRIPT_gene-PVX_gp2|protein_coding||c.-1282T>C|||||1282|,C|upstream_gene_variant|MODIFIER|PVX_gp3|gene-PVX_gp3|transcript|TRANSCRIPT_gene-PVX_gp3|protein_coding||c.-1943T>C|||||1943|,C|upstream_gene_variant|MODIFIER|PVX_gp4|gene-PVX_gp4|transcript|TRANSCRIPT_gene-PVX_gp4|protein_coding||c.-2223T>C|||||2223|,C|upstream_gene_variant|MODIFIER|PVX_gp5|gene-PVX_gp5|transcript|TRANSCRIPT_gene-PVX_gp5|protein_coding||c.-2446T>C|||||2446|	GT:PL	1/1:60,3,0
NC_011620.1	3219	.	T	C	30.4183	.	DP=1;SGB=-0.379885;MQ0F=0;AC=2;AN=2;DP4=0,0,1,0;MQ=60;ANN=C|synonymous_variant|LOW|PVX_gp1|gene-PVX_gp1|transcript|TRANSCRIPT_gene-PVX_gp1|protein_coding|1/1|c.3135T>C|p.His1045His|3135/4371|3135/4371|1045/1456||,C|upstream_gene_variant|MODIFIER|PVX_gp2|gene-PVX_gp2|transcript|TRANSCRIPT_gene-PVX_gp2|protein_coding||c.-1267T>C|||||1267|,C|upstream_gene_variant|MODIFIER|PVX_gp3|gene-PVX_gp3|transcript|TRANSCRIPT_gene-PVX_gp3|protein_coding||c.-1928T>C|||||1928|,C|upstream_gene_variant|MODIFIER|PVX_gp4|gene-PVX_gp4|transcript|TRANSCRIPT_gene-PVX_gp4|protein_coding||c.-2208T>C|||||2208|,C|upstream_gene_variant|MODIFIER|PVX_gp5|gene-PVX_gp5|transcript|TRANSCRIPT_gene-PVX_gp5|protein_coding||c.-2431T>C|||||2431|	GT:PL	1/1:60,3,0
NC_011620.1	3234	.	A	G	30.4183	.	DP=1;SGB=-0.379885;MQ0F=0;AC=2;AN=2;DP4=0,0,1,0;MQ=60;ANN=G|synonymous_variant|LOW|PVX_gp1|gene-PVX_gp1|transcript|TRANSCRIPT_gene-PVX_gp1|protein_coding|1/1|c.3150A>G|p.Gln1050Gln|3150/4371|3150/4371|1050/1456||,G|upstream_gene_variant|MODIFIER|PVX_gp2|gene-PVX_gp2|transcript|TRANSCRIPT_gene-PVX_gp2|protein_coding||c.-1252A>G|||||1252|,G|upstream_gene_variant|MODIFIER|PVX_gp3|gene-PVX_gp3|transcript|TRANSCRIPT_gene-PVX_gp3|protein_coding||c.-1913A>G|||||1913|,G|upstream_gene_variant|MODIFIER|PVX_gp4|gene-PVX_gp4|transcript|TRANSCRIPT_gene-PVX_gp4|protein_coding||c.-2193A>G|||||2193|,G|upstream_gene_variant|MODIFIER|PVX_gp5|gene-PVX_gp5|transcript|TRANSCRIPT_gene-PVX_gp5|protein_coding||c.-2416A>G|||||2416|	GT:PL	1/1:60,3,0
NC_011620.1	3276	.	A	G	30.4183	.	DP=1;SGB=-0.379885;MQ0F=0;AC=2;AN=2;DP4=0,0,1,0;MQ=60;ANN=G|synonymous_variant|LOW|PVX_gp1|gene-PVX_gp1|transcript|TRANSCRIPT_gene-PVX_gp1|protein_coding|1/1|c.3192A>G|p.Ala1064Ala|3192/4371|3192/4371|1064/1456||,G|upstream_gene_variant|MODIFIER|PVX_gp2|gene-PVX_gp2|transcript|TRANSCRIPT_gene-PVX_gp2|protein_coding||c.-1210A>G|||||1210|,G|upstream_gene_variant|MODIFIER|PVX_gp3|gene-PVX_gp3|transcript|TRANSCRIPT_gene-PVX_gp3|protein_coding||c.-1871A>G|||||1871|,G|upstream_gene_variant|MODIFIER|PVX_gp4|gene-PVX_gp4|transcript|TRANSCRIPT_gene-PVX_gp4|protein_coding||c.-2151A>G|||||2151|,G|upstream_gene_variant|MODIFIER|PVX_gp5|gene-PVX_gp5|transcript|TRANSCRIPT_gene-PVX_gp5|protein_coding||c.-2374A>G|||||2374|	GT:PL	1/1:60,3,0
NC_011620.1	3291	.	C	T	30.4183	.	DP=1;SGB=-0.379885;MQ0F=0;AC=2;AN=2;DP4=0,0,1,0;MQ=60;ANN=T|synonymous_variant|LOW|PVX_gp1|gene-PVX_gp1|transcript|TRANSCRIPT_gene-PVX_gp1|protein_coding|1/1|c.3207C>T|p.Leu1069Leu|3207/4371|3207/4371|1069/1456||,T|upstream_gene_variant|MODIFIER|PVX_gp2|gene-PVX_gp2|transcript|TRANSCRIPT_gene-PVX_gp2|protein_coding||c.-1195C>T|||||1195|,T|upstream_gene_variant|MODIFIER|PVX_gp3|gene-PVX_gp3|transcript|TRANSCRIPT_gene-PVX_gp3|protein_coding||c.-1856C>T|||||1856|,T|upstream_gene_variant|MODIFIER|PVX_gp4|gene-PVX_gp4|transcript|TRANSCRIPT_gene-PVX_gp4|protein_coding||c.-2136C>T|||||2136|,T|upstream_gene_variant|MODIFIER|PVX_gp5|gene-PVX_gp5|transcript|TRANSCRIPT_gene-PVX_gp5|protein_coding||c.-2359C>T|||||2359|	GT:PL	1/1:60,3,0
NC_011620.1	3300	.	G	A	30.4183	.	DP=1;SGB=-0.379885;MQ0F=0;AC=2;AN=2;DP4=0,0,1,0;MQ=60;ANN=A|synonymous_variant|LOW|PVX_gp1|gene-PVX_gp1|transcript|TRANSCRIPT_gene-PVX_gp1|protein_coding|1/1|c.3216G>A|p.Ala1072Ala|3216/4371|3216/4371|1072/1456||,A|upstream_gene_variant|MODIFIER|PVX_gp2|gene-PVX_gp2|transcript|TRANSCRIPT_gene-PVX_gp2|protein_coding||c.-1186G>A|||||1186|,A|upstream_gene_variant|MODIFIER|PVX_gp3|gene-PVX_gp3|transcript|TRANSCRIPT_gene-PVX_gp3|protein_coding||c.-1847G>A|||||1847|,A|upstream_gene_variant|MODIFIER|PVX_gp4|gene-PVX_gp4|transcript|TRANSCRIPT_gene-PVX_gp4|protein_coding||c.-2127G>A|||||2127|,A|upstream_gene_variant|MODIFIER|PVX_gp5|gene-PVX_gp5|transcript|TRANSCRIPT_gene-PVX_gp5|protein_coding||c.-2350G>A|||||2350|	GT:PL	1/1:60,3,0
NC_011620.1	3303	.	C	T	30.4183	.	DP=1;SGB=-0.379885;MQ0F=0;AC=2;AN=2;DP4=0,0,1,0;MQ=60;ANN=T|synonymous_variant|LOW|PVX_gp1|gene-PVX_gp1|transcript|TRANSCRIPT_gene-PVX_gp1|protein_coding|1/1|c.3219C>T|p.Thr1073Thr|3219/4371|3219/4371|1073/1456||,T|upstream_gene_variant|MODIFIER|PVX_gp2|gene-PVX_gp2|transcript|TRANSCRIPT_gene-PVX_gp2|protein_coding||c.-1183C>T|||||1183|,T|upstream_gene_variant|MODIFIER|PVX_gp3|gene-PVX_gp3|transcript|TRANSCRIPT_gene-PVX_gp3|protein_coding||c.-1844C>T|||||1844|,T|upstream_gene_variant|MODIFIER|PVX_gp4|gene-PVX_gp4|transcript|TRANSCRIPT_gene-PVX_gp4|protein_coding||c.-2124C>T|||||2124|,T|upstream_gene_variant|MODIFIER|PVX_gp5|gene-PVX_gp5|transcript|TRANSCRIPT_gene-PVX_gp5|protein_coding||c.-2347C>T|||||2347|	GT:PL	1/1:60,3,0
NC_011620.1	3337	.	G	A	30.4183	.	DP=1;SGB=-0.379885;MQ0F=0;AC=2;AN=2;DP4=0,0,1,0;MQ=60;ANN=A|missense_variant|MODERATE|PVX_gp1|gene-PVX_gp1|transcript|TRANSCRIPT_gene-PVX_gp1|protein_coding|1/1|c.3253G>A|p.Ala1085Thr|3253/4371|3253/4371|1085/1456||,A|upstream_gene_variant|MODIFIER|PVX_gp2|gene-PVX_gp2|transcript|TRANSCRIPT_gene-PVX_gp2|protein_coding||c.-1149G>A|||||1149|,A|upstream_gene_variant|MODIFIER|PVX_gp3|gene-PVX_gp3|transcript|TRANSCRIPT_gene-PVX_gp3|protein_coding||c.-1810G>A|||||1810|,A|upstream_gene_variant|MODIFIER|PVX_gp4|gene-PVX_gp4|transcript|TRANSCRIPT_gene-PVX_gp4|protein_coding||c.-2090G>A|||||2090|,A|upstream_gene_variant|MODIFIER|PVX_gp5|gene-PVX_gp5|transcript|TRANSCRIPT_gene-PVX_gp5|protein_coding||c.-2313G>A|||||2313|	GT:PL	1/1:60,3,0
NC_011620.1	3355	.	C	T	30.4183	.	DP=1;SGB=-0.379885;MQ0F=0;AC=2;AN=2;DP4=0,0,1,0;MQ=60;ANN=T|synonymous_variant|LOW|PVX_gp1|gene-PVX_gp1|transcript|TRANSCRIPT_gene-PVX_gp1|protein_coding|1/1|c.3271C>T|p.Leu1091Leu|3271/4371|3271/4371|1091/1456||,T|upstream_gene_variant|MODIFIER|PVX_gp2|gene-PVX_gp2|transcript|TRANSCRIPT_gene-PVX_gp2|protein_coding||c.-1131C>T|||||1131|,T|upstream_gene_variant|MODIFIER|PVX_gp3|gene-PVX_gp3|transcript|TRANSCRIPT_gene-PVX_gp3|protein_coding||c.-1792C>T|||||1792|,T|upstream_gene_variant|MODIFIER|PVX_gp4|gene-PVX_gp4|transcript|TRANSCRIPT_gene-PVX_gp4|protein_coding||c.-2072C>T|||||2072|,T|upstream_gene_variant|MODIFIER|PVX_gp5|gene-PVX_gp5|transcript|TRANSCRIPT_gene-PVX_gp5|protein_coding||c.-2295C>T|||||2295|	GT:PL	1/1:60,3,0
NC_011620.1	3390	.	A	G	30.4183	.	DP=1;SGB=-0.379885;MQ0F=0;AC=2;AN=2;DP4=0,0,1,0;MQ=60;ANN=G|synonymous_variant|LOW|PVX_gp1|gene-PVX_gp1|transcript|TRANSCRIPT_gene-PVX_gp1|protein_coding|1/1|c.3306A>G|p.Leu1102Leu|3306/4371|3306/4371|1102/1456||,G|upstream_gene_variant|MODIFIER|PVX_gp2|gene-PVX_gp2|transcript|TRANSCRIPT_gene-PVX_gp2|protein_coding||c.-1096A>G|||||1096|,G|upstream_gene_variant|MODIFIER|PVX_gp3|gene-PVX_gp3|transcript|TRANSCRIPT_gene-PVX_gp3|protein_coding||c.-1757A>G|||||1757|,G|upstream_gene_variant|MODIFIER|PVX_gp4|gene-PVX_gp4|transcript|TRANSCRIPT_gene-PVX_gp4|protein_coding||c.-2037A>G|||||2037|,G|upstream_gene_variant|MODIFIER|PVX_gp5|gene-PVX_gp5|transcript|TRANSCRIPT_gene-PVX_gp5|protein_coding||c.-2260A>G|||||2260|	GT:PL	1/1:60,3,0
NC_011620.1	3412	.	T	C	30.4183	.	DP=1;SGB=-0.379885;MQ0F=0;AC=2;AN=2;DP4=0,0,1,0;MQ=60;ANN=C|synonymous_variant|LOW|PVX_gp1|gene-PVX_gp1|transcript|TRANSCRIPT_gene-PVX_gp1|protein_coding|1/1|c.3328T>C|p.Leu1110Leu|3328/4371|3328/4371|1110/1456||,C|upstream_gene_variant|MODIFIER|PVX_gp2|gene-PVX_gp2|transcript|TRANSCRIPT_gene-PVX_gp2|protein_coding||c.-1074T>C|||||1074|,C|upstream_gene_variant|MODIFIER|PVX_gp3|gene-PVX_gp3|transcript|TRANSCRIPT_gene-PVX_gp3|protein_coding||c.-1735T>C|||||1735|,C|upstream_gene_variant|MODIFIER|PVX_gp4|gene-PVX_gp4|transcript|TRANSCRIPT_gene-PVX_gp4|protein_coding||c.-2015T>C|||||2015|,C|upstream_gene_variant|MODIFIER|PVX_gp5|gene-PVX_gp5|transcript|TRANSCRIPT_gene-PVX_gp5|protein_coding||c.-2238T>C|||||2238|	GT:PL	1/1:60,3,0
NC_011620.1	3438	.	C	A	30.4183	.	DP=1;SGB=-0.379885;MQ0F=0;AC=2;AN=2;DP4=0,0,1,0;MQ=60;ANN=A|synonymous_variant|LOW|PVX_gp1|gene-PVX_gp1|transcript|TRANSCRIPT_gene-PVX_gp1|protein_coding|1/1|c.3354C>A|p.Ser1118Ser|3354/4371|3354/4371|1118/1456||,A|upstream_gene_variant|MODIFIER|PVX_gp2|gene-PVX_gp2|transcript|TRANSCRIPT_gene-PVX_gp2|protein_coding||c.-1048C>A|||||1048|,A|upstream_gene_variant|MODIFIER|PVX_gp3|gene-PVX_gp3|transcript|TRANSCRIPT_gene-PVX_gp3|protein_coding||c.-1709C>A|||||1709|,A|upstream_gene_variant|MODIFIER|PVX_gp4|gene-PVX_gp4|transcript|TRANSCRIPT_gene-PVX_gp4|protein_coding||c.-1989C>A|||||1989|,A|upstream_gene_variant|MODIFIER|PVX_gp5|gene-PVX_gp5|transcript|TRANSCRIPT_gene-PVX_gp5|protein_coding||c.-2212C>A|||||2212|	GT:PL	1/1:60,3,0
NC_011620.1	3453	.	A	G	30.4183	.	DP=1;SGB=-0.379885;MQ0F=0;AC=2;AN=2;DP4=0,0,1,0;MQ=60;ANN=G|synonymous_variant|LOW|PVX_gp1|gene-PVX_gp1|transcript|TRANSCRIPT_gene-PVX_gp1|protein_coding|1/1|c.3369A>G|p.Glu1123Glu|3369/4371|3369/4371|1123/1456||,G|upstream_gene_variant|MODIFIER|PVX_gp2|gene-PVX_gp2|transcript|TRANSCRIPT_gene-PVX_gp2|protein_coding||c.-1033A>G|||||1033|,G|upstream_gene_variant|MODIFIER|PVX_gp3|gene-PVX_gp3|transcript|TRANSCRIPT_gene-PVX_gp3|protein_coding||c.-1694A>G|||||1694|,G|upstream_gene_variant|MODIFIER|PVX_gp4|gene-PVX_gp4|transcript|TRANSCRIPT_gene-PVX_gp4|protein_coding||c.-1974A>G|||||1974|,G|upstream_gene_variant|MODIFIER|PVX_gp5|gene-PVX_gp5|transcript|TRANSCRIPT_gene-PVX_gp5|protein_coding||c.-2197A>G|||||2197|	GT:PL	1/1:60,3,0
NC_011620.1	3456	.	T	C	30.4183	.	DP=1;SGB=-0.379885;MQ0F=0;AC=2;AN=2;DP4=0,0,1,0;MQ=60;ANN=C|synonymous_variant|LOW|PVX_gp1|gene-PVX_gp1|transcript|TRANSCRIPT_gene-PVX_gp1|protein_coding|1/1|c.3372T>C|p.Ala1124Ala|3372/4371|3372/4371|1124/1456||,C|upstream_gene_variant|MODIFIER|PVX_gp2|gene-PVX_gp2|transcript|TRANSCRIPT_gene-PVX_gp2|protein_coding||c.-1030T>C|||||1030|,C|upstream_gene_variant|MODIFIER|PVX_gp3|gene-PVX_gp3|transcript|TRANSCRIPT_gene-PVX_gp3|protein_coding||c.-1691T>C|||||1691|,C|upstream_gene_variant|MODIFIER|PVX_gp4|gene-PVX_gp4|transcript|TRANSCRIPT_gene-PVX_gp4|protein_coding||c.-1971T>C|||||1971|,C|upstream_gene_variant|MODIFIER|PVX_gp5|gene-PVX_gp5|transcript|TRANSCRIPT_gene-PVX_gp5|protein_coding||c.-2194T>C|||||2194|	GT:PL	1/1:60,3,0
NC_011620.1	3489	.	T	C	30.4183	.	DP=1;SGB=-0.379885;MQ0F=0;AC=2;AN=2;DP4=0,0,1,0;MQ=60;ANN=C|synonymous_variant|LOW|PVX_gp1|gene-PVX_gp1|transcript|TRANSCRIPT_gene-PVX_gp1|protein_coding|1/1|c.3405T>C|p.Ser1135Ser|3405/4371|3405/4371|1135/1456||,C|upstream_gene_variant|MODIFIER|PVX_gp2|gene-PVX_gp2|transcript|TRANSCRIPT_gene-PVX_gp2|protein_coding||c.-997T>C|||||997|,C|upstream_gene_variant|MODIFIER|PVX_gp3|gene-PVX_gp3|transcript|TRANSCRIPT_gene-PVX_gp3|protein_coding||c.-1658T>C|||||1658|,C|upstream_gene_variant|MODIFIER|PVX_gp4|gene-PVX_gp4|transcript|TRANSCRIPT_gene-PVX_gp4|protein_coding||c.-1938T>C|||||1938|,C|upstream_gene_variant|MODIFIER|PVX_gp5|gene-PVX_gp5|transcript|TRANSCRIPT_gene-PVX_gp5|protein_coding||c.-2161T>C|||||2161|	GT:PL	1/1:60,3,0
NC_011620.1	3540	.	C	T	30.4183	.	DP=1;SGB=-0.379885;MQ0F=0;AC=2;AN=2;DP4=0,0,1,0;MQ=60;ANN=T|synonymous_variant|LOW|PVX_gp1|gene-PVX_gp1|transcript|TRANSCRIPT_gene-PVX_gp1|protein_coding|1/1|c.3456C>T|p.Phe1152Phe|3456/4371|3456/4371|1152/1456||,T|upstream_gene_variant|MODIFIER|PVX_gp2|gene-PVX_gp2|transcript|TRANSCRIPT_gene-PVX_gp2|protein_coding||c.-946C>T|||||946|,T|upstream_gene_variant|MODIFIER|PVX_gp3|gene-PVX_gp3|transcript|TRANSCRIPT_gene-PVX_gp3|protein_coding||c.-1607C>T|||||1607|,T|upstream_gene_variant|MODIFIER|PVX_gp4|gene-PVX_gp4|transcript|TRANSCRIPT_gene-PVX_gp4|protein_coding||c.-1887C>T|||||1887|,T|upstream_gene_variant|MODIFIER|PVX_gp5|gene-PVX_gp5|transcript|TRANSCRIPT_gene-PVX_gp5|protein_coding||c.-2110C>T|||||2110|	GT:PL	1/1:60,3,0
NC_011620.1	3552	.	G	A	30.4183	.	DP=1;SGB=-0.379885;MQ0F=0;AC=2;AN=2;DP4=0,0,1,0;MQ=60;ANN=A|synonymous_variant|LOW|PVX_gp1|gene-PVX_gp1|transcript|TRANSCRIPT_gene-PVX_gp1|protein_coding|1/1|c.3468G>A|p.Lys1156Lys|3468/4371|3468/4371|1156/1456||,A|upstream_gene_variant|MODIFIER|PVX_gp2|gene-PVX_gp2|transcript|TRANSCRIPT_gene-PVX_gp2|protein_coding||c.-934G>A|||||934|,A|upstream_gene_variant|MODIFIER|PVX_gp3|gene-PVX_gp3|transcript|TRANSCRIPT_gene-PVX_gp3|protein_coding||c.-1595G>A|||||1595|,A|upstream_gene_variant|MODIFIER|PVX_gp4|gene-PVX_gp4|transcript|TRANSCRIPT_gene-PVX_gp4|protein_coding||c.-1875G>A|||||1875|,A|upstream_gene_variant|MODIFIER|PVX_gp5|gene-PVX_gp5|transcript|TRANSCRIPT_gene-PVX_gp5|protein_coding||c.-2098G>A|||||2098|	GT:PL	1/1:60,3,0
NC_011620.1	3597	.	A	G	30.4183	.	DP=1;SGB=-0.379885;MQ0F=0;AC=2;AN=2;DP4=0,0,1,0;MQ=60;ANN=G|synonymous_variant|LOW|PVX_gp1|gene-PVX_gp1|transcript|TRANSCRIPT_gene-PVX_gp1|protein_coding|1/1|c.3513A>G|p.Lys1171Lys|3513/4371|3513/4371|1171/1456||,G|upstream_gene_variant|MODIFIER|PVX_gp2|gene-PVX_gp2|transcript|TRANSCRIPT_gene-PVX_gp2|protein_coding||c.-889A>G|||||889|,G|upstream_gene_variant|MODIFIER|PVX_gp3|gene-PVX_gp3|transcript|TRANSCRIPT_gene-PVX_gp3|protein_coding||c.-1550A>G|||||1550|,G|upstream_gene_variant|MODIFIER|PVX_gp4|gene-PVX_gp4|transcript|TRANSCRIPT_gene-PVX_gp4|protein_coding||c.-1830A>G|||||1830|,G|upstream_gene_variant|MODIFIER|PVX_gp5|gene-PVX_gp5|transcript|TRANSCRIPT_gene-PVX_gp5|protein_coding||c.-2053A>G|||||2053|	GT:PL	1/1:60,3,0
NC_011620.1	3630	.	C	T	30.4183	.	DP=1;SGB=-0.379885;MQ0F=0;AC=2;AN=2;DP4=0,0,1,0;MQ=60;ANN=T|synonymous_variant|LOW|PVX_gp1|gene-PVX_gp1|transcript|TRANSCRIPT_gene-PVX_gp1|protein_coding|1/1|c.3546C>T|p.Thr1182Thr|3546/4371|3546/4371|1182/1456||,T|upstream_gene_variant|MODIFIER|PVX_gp2|gene-PVX_gp2|transcript|TRANSCRIPT_gene-PVX_gp2|protein_coding||c.-856C>T|||||856|,T|upstream_gene_variant|MODIFIER|PVX_gp3|gene-PVX_gp3|transcript|TRANSCRIPT_gene-PVX_gp3|protein_coding||c.-1517C>T|||||1517|,T|upstream_gene_variant|MODIFIER|PVX_gp4|gene-PVX_gp4|transcript|TRANSCRIPT_gene-PVX_gp4|protein_coding||c.-1797C>T|||||1797|,T|upstream_gene_variant|MODIFIER|PVX_gp5|gene-PVX_gp5|transcript|TRANSCRIPT_gene-PVX_gp5|protein_coding||c.-2020C>T|||||2020|	GT:PL	1/1:60,3,0
NC_011620.1	3639	.	C	T	30.4183	.	DP=1;SGB=-0.379885;MQ0F=0;AC=2;AN=2;DP4=0,0,1,0;MQ=60;ANN=T|synonymous_variant|LOW|PVX_gp1|gene-PVX_gp1|transcript|TRANSCRIPT_gene-PVX_gp1|protein_coding|1/1|c.3555C>T|p.Ala1185Ala|3555/4371|3555/4371|1185/1456||,T|upstream_gene_variant|MODIFIER|PVX_gp2|gene-PVX_gp2|transcript|TRANSCRIPT_gene-PVX_gp2|protein_coding||c.-847C>T|||||847|,T|upstream_gene_variant|MODIFIER|PVX_gp3|gene-PVX_gp3|transcript|TRANSCRIPT_gene-PVX_gp3|protein_coding||c.-1508C>T|||||1508|,T|upstream_gene_variant|MODIFIER|PVX_gp4|gene-PVX_gp4|transcript|TRANSCRIPT_gene-PVX_gp4|protein_coding||c.-1788C>T|||||1788|,T|upstream_gene_variant|MODIFIER|PVX_gp5|gene-PVX_gp5|transcript|TRANSCRIPT_gene-PVX_gp5|protein_coding||c.-2011C>T|||||2011|	GT:PL	1/1:60,3,0
NC_011620.1	3645	.	C	T	30.4183	.	DP=1;SGB=-0.379885;MQ0F=0;AC=2;AN=2;DP4=0,0,1,0;MQ=60;ANN=T|synonymous_variant|LOW|PVX_gp1|gene-PVX_gp1|transcript|TRANSCRIPT_gene-PVX_gp1|protein_coding|1/1|c.3561C>T|p.Tyr1187Tyr|3561/4371|3561/4371|1187/1456||,T|upstream_gene_variant|MODIFIER|PVX_gp2|gene-PVX_gp2|transcript|TRANSCRIPT_gene-PVX_gp2|protein_coding||c.-841C>T|||||841|,T|upstream_gene_variant|MODIFIER|PVX_gp3|gene-PVX_gp3|transcript|TRANSCRIPT_gene-PVX_gp3|protein_coding||c.-1502C>T|||||1502|,T|upstream_gene_variant|MODIFIER|PVX_gp4|gene-PVX_gp4|transcript|TRANSCRIPT_gene-PVX_gp4|protein_coding||c.-1782C>T|||||1782|,T|upstream_gene_variant|MODIFIER|PVX_gp5|gene-PVX_gp5|transcript|TRANSCRIPT_gene-PVX_gp5|protein_coding||c.-2005C>T|||||2005|	GT:PL	1/1:60,3,0
NC_011620.1	3648	.	G	A	30.4183	.	DP=1;SGB=-0.379885;MQ0F=0;AC=2;AN=2;DP4=0,0,1,0;MQ=60;ANN=A|synonymous_variant|LOW|PVX_gp1|gene-PVX_gp1|transcript|TRANSCRIPT_gene-PVX_gp1|protein_coding|1/1|c.3564G>A|p.Gln1188Gln|3564/4371|3564/4371|1188/1456||,A|upstream_gene_variant|MODIFIER|PVX_gp2|gene-PVX_gp2|transcript|TRANSCRIPT_gene-PVX_gp2|protein_coding||c.-838G>A|||||838|,A|upstream_gene_variant|MODIFIER|PVX_gp3|gene-PVX_gp3|transcript|TRANSCRIPT_gene-PVX_gp3|protein_coding||c.-1499G>A|||||1499|,A|upstream_gene_variant|MODIFIER|PVX_gp4|gene-PVX_gp4|transcript|TRANSCRIPT_gene-PVX_gp4|protein_coding||c.-1779G>A|||||1779|,A|upstream_gene_variant|MODIFIER|PVX_gp5|gene-PVX_gp5|transcript|TRANSCRIPT_gene-PVX_gp5|protein_coding||c.-2002G>A|||||2002|	GT:PL	1/1:60,3,0
NC_011620.1	3654	.	T	C	30.4183	.	DP=1;SGB=-0.379885;MQ0F=0;AC=2;AN=2;DP4=0,0,1,0;MQ=60;ANN=C|synonymous_variant|LOW|PVX_gp1|gene-PVX_gp1|transcript|TRANSCRIPT_gene-PVX_gp1|protein_coding|1/1|c.3570T>C|p.Thr1190Thr|3570/4371|3570/4371|1190/1456||,C|upstream_gene_variant|MODIFIER|PVX_gp2|gene-PVX_gp2|transcript|TRANSCRIPT_gene-PVX_gp2|protein_coding||c.-832T>C|||||832|,C|upstream_gene_variant|MODIFIER|PVX_gp3|gene-PVX_gp3|transcript|TRANSCRIPT_gene-PVX_gp3|protein_coding||c.-1493T>C|||||1493|,C|upstream_gene_variant|MODIFIER|PVX_gp4|gene-PVX_gp4|transcript|TRANSCRIPT_gene-PVX_gp4|protein_coding||c.-1773T>C|||||1773|,C|upstream_gene_variant|MODIFIER|PVX_gp5|gene-PVX_gp5|transcript|TRANSCRIPT_gene-PVX_gp5|protein_coding||c.-1996T>C|||||1996|	GT:PL	1/1:60,3,0
NC_011620.1	3678	.	T	C	30.4183	.	DP=1;SGB=-0.379885;MQ0F=0;AC=2;AN=2;DP4=0,0,1,0;MQ=60;ANN=C|synonymous_variant|LOW|PVX_gp1|gene-PVX_gp1|transcript|TRANSCRIPT_gene-PVX_gp1|protein_coding|1/1|c.3594T>C|p.Ala1198Ala|3594/4371|3594/4371|1198/1456||,C|upstream_gene_variant|MODIFIER|PVX_gp2|gene-PVX_gp2|transcript|TRANSCRIPT_gene-PVX_gp2|protein_coding||c.-808T>C|||||808|,C|upstream_gene_variant|MODIFIER|PVX_gp3|gene-PVX_gp3|transcript|TRANSCRIPT_gene-PVX_gp3|protein_coding||c.-1469T>C|||||1469|,C|upstream_gene_variant|MODIFIER|PVX_gp4|gene-PVX_gp4|transcript|TRANSCRIPT_gene-PVX_gp4|protein_coding||c.-1749T>C|||||1749|,C|upstream_gene_variant|MODIFIER|PVX_gp5|gene-PVX_gp5|transcript|TRANSCRIPT_gene-PVX_gp5|protein_coding||c.-1972T>C|||||1972|	GT:PL	1/1:60,3,0
NC_011620.1	3761	.	T	C	30.4183	.	DP=1;SGB=-0.379885;MQ0F=0;AC=2;AN=2;DP4=0,0,1,0;MQ=60;ANN=C|missense_variant|MODERATE|PVX_gp1|gene-PVX_gp1|transcript|TRANSCRIPT_gene-PVX_gp1|protein_coding|1/1|c.3677T>C|p.Val1226Ala|3677/4371|3677/4371|1226/1456||,C|upstream_gene_variant|MODIFIER|PVX_gp2|gene-PVX_gp2|transcript|TRANSCRIPT_gene-PVX_gp2|protein_coding||c.-725T>C|||||725|,C|upstream_gene_variant|MODIFIER|PVX_gp3|gene-PVX_gp3|transcript|TRANSCRIPT_gene-PVX_gp3|protein_coding||c.-1386T>C|||||1386|,C|upstream_gene_variant|MODIFIER|PVX_gp4|gene-PVX_gp4|transcript|TRANSCRIPT_gene-PVX_gp4|protein_coding||c.-1666T>C|||||1666|,C|upstream_gene_variant|MODIFIER|PVX_gp5|gene-PVX_gp5|transcript|TRANSCRIPT_gene-PVX_gp5|protein_coding||c.-1889T>C|||||1889|	GT:PL	1/1:60,3,0
NC_011620.1	3783	.	T	C	30.4183	.	DP=1;SGB=-0.379885;MQ0F=0;AC=2;AN=2;DP4=0,0,1,0;MQ=60;ANN=C|synonymous_variant|LOW|PVX_gp1|gene-PVX_gp1|transcript|TRANSCRIPT_gene-PVX_gp1|protein_coding|1/1|c.3699T>C|p.Asn1233Asn|3699/4371|3699/4371|1233/1456||,C|upstream_gene_variant|MODIFIER|PVX_gp2|gene-PVX_gp2|transcript|TRANSCRIPT_gene-PVX_gp2|protein_coding||c.-703T>C|||||703|,C|upstream_gene_variant|MODIFIER|PVX_gp3|gene-PVX_gp3|transcript|TRANSCRIPT_gene-PVX_gp3|protein_coding||c.-1364T>C|||||1364|,C|upstream_gene_variant|MODIFIER|PVX_gp4|gene-PVX_gp4|transcript|TRANSCRIPT_gene-PVX_gp4|protein_coding||c.-1644T>C|||||1644|,C|upstream_gene_variant|MODIFIER|PVX_gp5|gene-PVX_gp5|transcript|TRANSCRIPT_gene-PVX_gp5|protein_coding||c.-1867T>C|||||1867|	GT:PL	1/1:60,3,0
NC_011620.1	3787	.	A	G	30.4183	.	DP=1;SGB=-0.379885;MQ0F=0;AC=2;AN=2;DP4=0,0,1,0;MQ=60;ANN=G|missense_variant|MODERATE|PVX_gp1|gene-PVX_gp1|transcript|TRANSCRIPT_gene-PVX_gp1|protein_coding|1/1|c.3703A>G|p.Ser1235Gly|3703/4371|3703/4371|1235/1456||,G|upstream_gene_variant|MODIFIER|PVX_gp2|gene-PVX_gp2|transcript|TRANSCRIPT_gene-PVX_gp2|protein_coding||c.-699A>G|||||699|,G|upstream_gene_variant|MODIFIER|PVX_gp3|gene-PVX_gp3|transcript|TRANSCRIPT_gene-PVX_gp3|protein_coding||c.-1360A>G|||||1360|,G|upstream_gene_variant|MODIFIER|PVX_gp4|gene-PVX_gp4|transcript|TRANSCRIPT_gene-PVX_gp4|protein_coding||c.-1640A>G|||||1640|,G|upstream_gene_variant|MODIFIER|PVX_gp5|gene-PVX_gp5|transcript|TRANSCRIPT_gene-PVX_gp5|protein_coding||c.-1863A>G|||||1863|	GT:PL	1/1:60,3,0
NC_011620.1	3792	.	A	G	30.4183	.	DP=1;SGB=-0.379885;MQ0F=0;AC=2;AN=2;DP4=0,0,1,0;MQ=60;ANN=G|synonymous_variant|LOW|PVX_gp1|gene-PVX_gp1|transcript|TRANSCRIPT_gene-PVX_gp1|protein_coding|1/1|c.3708A>G|p.Arg1236Arg|3708/4371|3708/4371|1236/1456||,G|upstream_gene_variant|MODIFIER|PVX_gp2|gene-PVX_gp2|transcript|TRANSCRIPT_gene-PVX_gp2|protein_coding||c.-694A>G|||||694|,G|upstream_gene_variant|MODIFIER|PVX_gp3|gene-PVX_gp3|transcript|TRANSCRIPT_gene-PVX_gp3|protein_coding||c.-1355A>G|||||1355|,G|upstream_gene_variant|MODIFIER|PVX_gp4|gene-PVX_gp4|transcript|TRANSCRIPT_gene-PVX_gp4|protein_coding||c.-1635A>G|||||1635|,G|upstream_gene_variant|MODIFIER|PVX_gp5|gene-PVX_gp5|transcript|TRANSCRIPT_gene-PVX_gp5|protein_coding||c.-1858A>G|||||1858|	GT:PL	1/1:60,3,0
NC_011620.1	3801	.	A	G	30.4183	.	DP=1;SGB=-0.379885;MQ0F=0;AC=2;AN=2;DP4=0,0,1,0;MQ=60;ANN=G|synonymous_variant|LOW|PVX_gp1|gene-PVX_gp1|transcript|TRANSCRIPT_gene-PVX_gp1|protein_coding|1/1|c.3717A>G|p.Leu1239Leu|3717/4371|3717/4371|1239/1456||,G|upstream_gene_variant|MODIFIER|PVX_gp2|gene-PVX_gp2|transcript|TRANSCRIPT_gene-PVX_gp2|protein_coding||c.-685A>G|||||685|,G|upstream_gene_variant|MODIFIER|PVX_gp3|gene-PVX_gp3|transcript|TRANSCRIPT_gene-PVX_gp3|protein_coding||c.-1346A>G|||||1346|,G|upstream_gene_variant|MODIFIER|PVX_gp4|gene-PVX_gp4|transcript|TRANSCRIPT_gene-PVX_gp4|protein_coding||c.-1626A>G|||||1626|,G|upstream_gene_variant|MODIFIER|PVX_gp5|gene-PVX_gp5|transcript|TRANSCRIPT_gene-PVX_gp5|protein_coding||c.-1849A>G|||||1849|	GT:PL	1/1:60,3,0
NC_011620.1	3813	.	C	T	30.4183	.	DP=1;SGB=-0.379885;MQ0F=0;AC=2;AN=2;DP4=0,0,1,0;MQ=60;ANN=T|synonymous_variant|LOW|PVX_gp1|gene-PVX_gp1|transcript|TRANSCRIPT_gene-PVX_gp1|protein_coding|1/1|c.3729C>T|p.Tyr1243Tyr|3729/4371|3729/4371|1243/1456||,T|upstream_gene_variant|MODIFIER|PVX_gp2|gene-PVX_gp2|transcript|TRANSCRIPT_gene-PVX_gp2|protein_coding||c.-673C>T|||||673|,T|upstream_gene_variant|MODIFIER|PVX_gp3|gene-PVX_gp3|transcript|TRANSCRIPT_gene-PVX_gp3|protein_coding||c.-1334C>T|||||1334|,T|upstream_gene_variant|MODIFIER|PVX_gp4|gene-PVX_gp4|transcript|TRANSCRIPT_gene-PVX_gp4|protein_coding||c.-1614C>T|||||1614|,T|upstream_gene_variant|MODIFIER|PVX_gp5|gene-PVX_gp5|transcript|TRANSCRIPT_gene-PVX_gp5|protein_coding||c.-1837C>T|||||1837|	GT:PL	1/1:60,3,0
NC_011620.1	3834	.	G	A	30.4183	.	DP=1;SGB=-0.379885;MQ0F=0;AC=2;AN=2;DP4=0,0,1,0;MQ=60;ANN=A|synonymous_variant|LOW|PVX_gp1|gene-PVX_gp1|transcript|TRANSCRIPT_gene-PVX_gp1|protein_coding|1/1|c.3750G>A|p.Gln1250Gln|3750/4371|3750/4371|1250/1456||,A|upstream_gene_variant|MODIFIER|PVX_gp2|gene-PVX_gp2|transcript|TRANSCRIPT_gene-PVX_gp2|protein_coding||c.-652G>A|||||652|,A|upstream_gene_variant|MODIFIER|PVX_gp3|gene-PVX_gp3|transcript|TRANSCRIPT_gene-PVX_gp3|protein_coding||c.-1313G>A|||||1313|,A|upstream_gene_variant|MODIFIER|PVX_gp4|gene-PVX_gp4|transcript|TRANSCRIPT_gene-PVX_gp4|protein_coding||c.-1593G>A|||||1593|,A|upstream_gene_variant|MODIFIER|PVX_gp5|gene-PVX_gp5|transcript|TRANSCRIPT_gene-PVX_gp5|protein_coding||c.-1816G>A|||||1816|	GT:PL	1/1:60,3,0
NC_011620.1	3849	.	G	A	30.4183	.	DP=1;SGB=-0.379885;MQ0F=0;AC=2;AN=2;DP4=0,0,1,0;MQ=60;ANN=A|synonymous_variant|LOW|PVX_gp1|gene-PVX_gp1|transcript|TRANSCRIPT_gene-PVX_gp1|protein_coding|1/1|c.3765G>A|p.Leu1255Leu|3765/4371|3765/4371|1255/1456||,A|upstream_gene_variant|MODIFIER|PVX_gp2|gene-PVX_gp2|transcript|TRANSCRIPT_gene-PVX_gp2|protein_coding||c.-637G>A|||||637|,A|upstream_gene_variant|MODIFIER|PVX_gp3|gene-PVX_gp3|transcript|TRANSCRIPT_gene-PVX_gp3|protein_coding||c.-1298G>A|||||1298|,A|upstream_gene_variant|MODIFIER|PVX_gp4|gene-PVX_gp4|transcript|TRANSCRIPT_gene-PVX_gp4|protein_coding||c.-1578G>A|||||1578|,A|upstream_gene_variant|MODIFIER|PVX_gp5|gene-PVX_gp5|transcript|TRANSCRIPT_gene-PVX_gp5|protein_coding||c.-1801G>A|||||1801|	GT:PL	1/1:60,3,0
NC_011620.1	3855	.	T	C	30.4183	.	DP=1;SGB=-0.379885;MQ0F=0;AC=2;AN=2;DP4=0,0,1,0;MQ=60;ANN=C|synonymous_variant|LOW|PVX_gp1|gene-PVX_gp1|transcript|TRANSCRIPT_gene-PVX_gp1|protein_coding|1/1|c.3771T>C|p.Phe1257Phe|3771/4371|3771/4371|1257/1456||,C|upstream_gene_variant|MODIFIER|PVX_gp2|gene-PVX_gp2|transcript|TRANSCRIPT_gene-PVX_gp2|protein_coding||c.-631T>C|||||631|,C|upstream_gene_variant|MODIFIER|PVX_gp3|gene-PVX_gp3|transcript|TRANSCRIPT_gene-PVX_gp3|protein_coding||c.-1292T>C|||||1292|,C|upstream_gene_variant|MODIFIER|PVX_gp4|gene-PVX_gp4|transcript|TRANSCRIPT_gene-PVX_gp4|protein_coding||c.-1572T>C|||||1572|,C|upstream_gene_variant|MODIFIER|PVX_gp5|gene-PVX_gp5|transcript|TRANSCRIPT_gene-PVX_gp5|protein_coding||c.-1795T>C|||||1795|	GT:PL	1/1:60,3,0
NC_011620.1	3873	.	G	A	30.4183	.	DP=1;SGB=-0.379885;MQ0F=0;AC=2;AN=2;DP4=0,0,1,0;MQ=60;ANN=A|synonymous_variant|LOW|PVX_gp1|gene-PVX_gp1|transcript|TRANSCRIPT_gene-PVX_gp1|protein_coding|1/1|c.3789G>A|p.Lys1263Lys|3789/4371|3789/4371|1263/1456||,A|upstream_gene_variant|MODIFIER|PVX_gp2|gene-PVX_gp2|transcript|TRANSCRIPT_gene-PVX_gp2|protein_coding||c.-613G>A|||||613|,A|upstream_gene_variant|MODIFIER|PVX_gp3|gene-PVX_gp3|transcript|TRANSCRIPT_gene-PVX_gp3|protein_coding||c.-1274G>A|||||1274|,A|upstream_gene_variant|MODIFIER|PVX_gp4|gene-PVX_gp4|transcript|TRANSCRIPT_gene-PVX_gp4|protein_coding||c.-1554G>A|||||1554|,A|upstream_gene_variant|MODIFIER|PVX_gp5|gene-PVX_gp5|transcript|TRANSCRIPT_gene-PVX_gp5|protein_coding||c.-1777G>A|||||1777|	GT:PL	1/1:60,3,0
NC_011620.1	3918	.	T	C	30.4183	.	DP=1;SGB=-0.379885;MQ0F=0;AC=2;AN=2;DP4=0,0,1,0;MQ=60;ANN=C|synonymous_variant|LOW|PVX_gp1|gene-PVX_gp1|transcript|TRANSCRIPT_gene-PVX_gp1|protein_coding|1/1|c.3834T>C|p.Ile1278Ile|3834/4371|3834/4371|1278/1456||,C|upstream_gene_variant|MODIFIER|PVX_gp2|gene-PVX_gp2|transcript|TRANSCRIPT_gene-PVX_gp2|protein_coding||c.-568T>C|||||568|,C|upstream_gene_variant|MODIFIER|PVX_gp3|gene-PVX_gp3|transcript|TRANSCRIPT_gene-PVX_gp3|protein_coding||c.-1229T>C|||||1229|,C|upstream_gene_variant|MODIFIER|PVX_gp4|gene-PVX_gp4|transcript|TRANSCRIPT_gene-PVX_gp4|protein_coding||c.-1509T>C|||||1509|,C|upstream_gene_variant|MODIFIER|PVX_gp5|gene-PVX_gp5|transcript|TRANSCRIPT_gene-PVX_gp5|protein_coding||c.-1732T>C|||||1732|	GT:PL	1/1:60,3,0
NC_011620.1	3936	.	T	C	30.4183	.	DP=1;SGB=-0.379885;MQ0F=0;AC=2;AN=2;DP4=0,0,1,0;MQ=60;ANN=C|synonymous_variant|LOW|PVX_gp1|gene-PVX_gp1|transcript|TRANSCRIPT_gene-PVX_gp1|protein_coding|1/1|c.3852T>C|p.Ile1284Ile|3852/4371|3852/4371|1284/1456||,C|upstream_gene_variant|MODIFIER|PVX_gp2|gene-PVX_gp2|transcript|TRANSCRIPT_gene-PVX_gp2|protein_coding||c.-550T>C|||||550|,C|upstream_gene_variant|MODIFIER|PVX_gp3|gene-PVX_gp3|transcript|TRANSCRIPT_gene-PVX_gp3|protein_coding||c.-1211T>C|||||1211|,C|upstream_gene_variant|MODIFIER|PVX_gp4|gene-PVX_gp4|transcript|TRANSCRIPT_gene-PVX_gp4|protein_coding||c.-1491T>C|||||1491|,C|upstream_gene_variant|MODIFIER|PVX_gp5|gene-PVX_gp5|transcript|TRANSCRIPT_gene-PVX_gp5|protein_coding||c.-1714T>C|||||1714|	GT:PL	1/1:60,3,0
NC_011620.1	3945	.	C	T	30.4183	.	DP=1;SGB=-0.379885;MQ0F=0;AC=2;AN=2;DP4=0,0,1,0;MQ=60;ANN=T|synonymous_variant|LOW|PVX_gp1|gene-PVX_gp1|transcript|TRANSCRIPT_gene-PVX_gp1|protein_coding|1/1|c.3861C>T|p.Gly1287Gly|3861/4371|3861/4371|1287/1456||,T|upstream_gene_variant|MODIFIER|PVX_gp2|gene-PVX_gp2|transcript|TRANSCRIPT_gene-PVX_gp2|protein_coding||c.-541C>T|||||541|,T|upstream_gene_variant|MODIFIER|PVX_gp3|gene-PVX_gp3|transcript|TRANSCRIPT_gene-PVX_gp3|protein_coding||c.-1202C>T|||||1202|,T|upstream_gene_variant|MODIFIER|PVX_gp4|gene-PVX_gp4|transcript|TRANSCRIPT_gene-PVX_gp4|protein_coding||c.-1482C>T|||||1482|,T|upstream_gene_variant|MODIFIER|PVX_gp5|gene-PVX_gp5|transcript|TRANSCRIPT_gene-PVX_gp5|protein_coding||c.-1705C>T|||||1705|	GT:PL	1/1:60,3,0
NC_011620.1	3948	.	A	G	30.4183	.	DP=1;SGB=-0.379885;MQ0F=0;AC=2;AN=2;DP4=0,0,1,0;MQ=60;ANN=G|synonymous_variant|LOW|PVX_gp1|gene-PVX_gp1|transcript|TRANSCRIPT_gene-PVX_gp1|protein_coding|1/1|c.3864A>G|p.Thr1288Thr|3864/4371|3864/4371|1288/1456||,G|upstream_gene_variant|MODIFIER|PVX_gp2|gene-PVX_gp2|transcript|TRANSCRIPT_gene-PVX_gp2|protein_coding||c.-538A>G|||||538|,G|upstream_gene_variant|MODIFIER|PVX_gp3|gene-PVX_gp3|transcript|TRANSCRIPT_gene-PVX_gp3|protein_coding||c.-1199A>G|||||1199|,G|upstream_gene_variant|MODIFIER|PVX_gp4|gene-PVX_gp4|transcript|TRANSCRIPT_gene-PVX_gp4|protein_coding||c.-1479A>G|||||1479|,G|upstream_gene_variant|MODIFIER|PVX_gp5|gene-PVX_gp5|transcript|TRANSCRIPT_gene-PVX_gp5|protein_coding||c.-1702A>G|||||1702|	GT:PL	1/1:60,3,0
NC_011620.1	3951	.	A	G	30.4183	.	DP=1;SGB=-0.379885;MQ0F=0;AC=2;AN=2;DP4=0,0,1,0;MQ=60;ANN=G|synonymous_variant|LOW|PVX_gp1|gene-PVX_gp1|transcript|TRANSCRIPT_gene-PVX_gp1|protein_coding|1/1|c.3867A>G|p.Leu1289Leu|3867/4371|3867/4371|1289/1456||,G|upstream_gene_variant|MODIFIER|PVX_gp2|gene-PVX_gp2|transcript|TRANSCRIPT_gene-PVX_gp2|protein_coding||c.-535A>G|||||535|,G|upstream_gene_variant|MODIFIER|PVX_gp3|gene-PVX_gp3|transcript|TRANSCRIPT_gene-PVX_gp3|protein_coding||c.-1196A>G|||||1196|,G|upstream_gene_variant|MODIFIER|PVX_gp4|gene-PVX_gp4|transcript|TRANSCRIPT_gene-PVX_gp4|protein_coding||c.-1476A>G|||||1476|,G|upstream_gene_variant|MODIFIER|PVX_gp5|gene-PVX_gp5|transcript|TRANSCRIPT_gene-PVX_gp5|protein_coding||c.-1699A>G|||||1699|	GT:PL	1/1:60,3,0
NC_011620.1	3954	.	G	A	30.4183	.	DP=1;SGB=-0.379885;MQ0F=0;AC=2;AN=2;DP4=0,0,1,0;MQ=60;ANN=A|synonymous_variant|LOW|PVX_gp1|gene-PVX_gp1|transcript|TRANSCRIPT_gene-PVX_gp1|protein_coding|1/1|c.3870G>A|p.Ser1290Ser|3870/4371|3870/4371|1290/1456||,A|upstream_gene_variant|MODIFIER|PVX_gp2|gene-PVX_gp2|transcript|TRANSCRIPT_gene-PVX_gp2|protein_coding||c.-532G>A|||||532|,A|upstream_gene_variant|MODIFIER|PVX_gp3|gene-PVX_gp3|transcript|TRANSCRIPT_gene-PVX_gp3|protein_coding||c.-1193G>A|||||1193|,A|upstream_gene_variant|MODIFIER|PVX_gp4|gene-PVX_gp4|transcript|TRANSCRIPT_gene-PVX_gp4|protein_coding||c.-1473G>A|||||1473|,A|upstream_gene_variant|MODIFIER|PVX_gp5|gene-PVX_gp5|transcript|TRANSCRIPT_gene-PVX_gp5|protein_coding||c.-1696G>A|||||1696|	GT:PL	1/1:60,3,0
NC_011620.1	3957	.	T	C	30.4183	.	DP=1;SGB=-0.379885;MQ0F=0;AC=2;AN=2;DP4=0,0,1,0;MQ=60;ANN=C|synonymous_variant|LOW|PVX_gp1|gene-PVX_gp1|transcript|TRANSCRIPT_gene-PVX_gp1|protein_coding|1/1|c.3873T>C|p.Ile1291Ile|3873/4371|3873/4371|1291/1456||,C|upstream_gene_variant|MODIFIER|PVX_gp2|gene-PVX_gp2|transcript|TRANSCRIPT_gene-PVX_gp2|protein_coding||c.-529T>C|||||529|,C|upstream_gene_variant|MODIFIER|PVX_gp3|gene-PVX_gp3|transcript|TRANSCRIPT_gene-PVX_gp3|protein_coding||c.-1190T>C|||||1190|,C|upstream_gene_variant|MODIFIER|PVX_gp4|gene-PVX_gp4|transcript|TRANSCRIPT_gene-PVX_gp4|protein_coding||c.-1470T>C|||||1470|,C|upstream_gene_variant|MODIFIER|PVX_gp5|gene-PVX_gp5|transcript|TRANSCRIPT_gene-PVX_gp5|protein_coding||c.-1693T>C|||||1693|	GT:PL	1/1:60,3,0
NC_011620.1	3987	.	T	C	30.4183	.	DP=1;SGB=-0.379885;MQ0F=0;AC=2;AN=2;DP4=0,0,1,0;MQ=60;ANN=C|synonymous_variant|LOW|PVX_gp1|gene-PVX_gp1|transcript|TRANSCRIPT_gene-PVX_gp1|protein_coding|1/1|c.3903T>C|p.Phe1301Phe|3903/4371|3903/4371|1301/1456||,C|upstream_gene_variant|MODIFIER|PVX_gp2|gene-PVX_gp2|transcript|TRANSCRIPT_gene-PVX_gp2|protein_coding||c.-499T>C|||||499|,C|upstream_gene_variant|MODIFIER|PVX_gp3|gene-PVX_gp3|transcript|TRANSCRIPT_gene-PVX_gp3|protein_coding||c.-1160T>C|||||1160|,C|upstream_gene_variant|MODIFIER|PVX_gp4|gene-PVX_gp4|transcript|TRANSCRIPT_gene-PVX_gp4|protein_coding||c.-1440T>C|||||1440|,C|upstream_gene_variant|MODIFIER|PVX_gp5|gene-PVX_gp5|transcript|TRANSCRIPT_gene-PVX_gp5|protein_coding||c.-1663T>C|||||1663|	GT:PL	1/1:60,3,0
NC_011620.1	4059	.	T	G	30.4183	.	DP=1;SGB=-0.379885;MQ0F=0;AC=2;AN=2;DP4=0,0,1,0;MQ=60;ANN=G|synonymous_variant|LOW|PVX_gp1|gene-PVX_gp1|transcript|TRANSCRIPT_gene-PVX_gp1|protein_coding|1/1|c.3975T>G|p.Val1325Val|3975/4371|3975/4371|1325/1456||,G|upstream_gene_variant|MODIFIER|PVX_gp2|gene-PVX_gp2|transcript|TRANSCRIPT_gene-PVX_gp2|protein_coding||c.-427T>G|||||427|,G|upstream_gene_variant|MODIFIER|PVX_gp3|gene-PVX_gp3|transcript|TRANSCRIPT_gene-PVX_gp3|protein_coding||c.-1088T>G|||||1088|,G|upstream_gene_variant|MODIFIER|PVX_gp4|gene-PVX_gp4|transcript|TRANSCRIPT_gene-PVX_gp4|protein_coding||c.-1368T>G|||||1368|,G|upstream_gene_variant|MODIFIER|PVX_gp5|gene-PVX_gp5|transcript|TRANSCRIPT_gene-PVX_gp5|protein_coding||c.-1591T>G|||||1591|	GT:PL	1/1:60,3,0
NC_011620.1	4077	.	C	A	30.4183	.	DP=1;SGB=-0.379885;MQ0F=0;AC=2;AN=2;DP4=0,0,1,0;MQ=60;ANN=A|synonymous_variant|LOW|PVX_gp1|gene-PVX_gp1|transcript|TRANSCRIPT_gene-PVX_gp1|protein_coding|1/1|c.3993C>A|p.Ser1331Ser|3993/4371|3993/4371|1331/1456||,A|upstream_gene_variant|MODIFIER|PVX_gp2|gene-PVX_gp2|transcript|TRANSCRIPT_gene-PVX_gp2|protein_coding||c.-409C>A|||||409|,A|upstream_gene_variant|MODIFIER|PVX_gp3|gene-PVX_gp3|transcript|TRANSCRIPT_gene-PVX_gp3|protein_coding||c.-1070C>A|||||1070|,A|upstream_gene_variant|MODIFIER|PVX_gp4|gene-PVX_gp4|transcript|TRANSCRIPT_gene-PVX_gp4|protein_coding||c.-1350C>A|||||1350|,A|upstream_gene_variant|MODIFIER|PVX_gp5|gene-PVX_gp5|transcript|TRANSCRIPT_gene-PVX_gp5|protein_coding||c.-1573C>A|||||1573|	GT:PL	1/1:60,3,0
NC_011620.1	4152	.	T	C	30.4183	.	DP=1;SGB=-0.379885;MQ0F=0;AC=2;AN=2;DP4=0,0,1,0;MQ=60;ANN=C|synonymous_variant|LOW|PVX_gp1|gene-PVX_gp1|transcript|TRANSCRIPT_gene-PVX_gp1|protein_coding|1/1|c.4068T>C|p.Pro1356Pro|4068/4371|4068/4371|1356/1456||,C|upstream_gene_variant|MODIFIER|PVX_gp2|gene-PVX_gp2|transcript|TRANSCRIPT_gene-PVX_gp2|protein_coding||c.-334T>C|||||334|,C|upstream_gene_variant|MODIFIER|PVX_gp3|gene-PVX_gp3|transcript|TRANSCRIPT_gene-PVX_gp3|protein_coding||c.-995T>C|||||995|,C|upstream_gene_variant|MODIFIER|PVX_gp4|gene-PVX_gp4|transcript|TRANSCRIPT_gene-PVX_gp4|protein_coding||c.-1275T>C|||||1275|,C|upstream_gene_variant|MODIFIER|PVX_gp5|gene-PVX_gp5|transcript|TRANSCRIPT_gene-PVX_gp5|protein_coding||c.-1498T>C|||||1498|	GT:PL	1/1:60,3,0
NC_011620.1	4161	.	G	A	30.4183	.	DP=1;SGB=-0.379885;MQ0F=0;AC=2;AN=2;DP4=0,0,1,0;MQ=60;ANN=A|synonymous_variant|LOW|PVX_gp1|gene-PVX_gp1|transcript|TRANSCRIPT_gene-PVX_gp1|protein_coding|1/1|c.4077G>A|p.Thr1359Thr|4077/4371|4077/4371|1359/1456||,A|upstream_gene_variant|MODIFIER|PVX_gp2|gene-PVX_gp2|transcript|TRANSCRIPT_gene-PVX_gp2|protein_coding||c.-325G>A|||||325|,A|upstream_gene_variant|MODIFIER|PVX_gp3|gene-PVX_gp3|transcript|TRANSCRIPT_gene-PVX_gp3|protein_coding||c.-986G>A|||||986|,A|upstream_gene_variant|MODIFIER|PVX_gp4|gene-PVX_gp4|transcript|TRANSCRIPT_gene-PVX_gp4|protein_coding||c.-1266G>A|||||1266|,A|upstream_gene_variant|MODIFIER|PVX_gp5|gene-PVX_gp5|transcript|TRANSCRIPT_gene-PVX_gp5|protein_coding||c.-1489G>A|||||1489|	GT:PL	1/1:60,3,0
NC_011620.1	4206	.	C	T	30.4183	.	DP=1;SGB=-0.379885;MQ0F=0;AC=2;AN=2;DP4=0,0,1,0;MQ=60;ANN=T|synonymous_variant|LOW|PVX_gp1|gene-PVX_gp1|transcript|TRANSCRIPT_gene-PVX_gp1|protein_coding|1/1|c.4122C>T|p.Ile1374Ile|4122/4371|4122/4371|1374/1456||,T|upstream_gene_variant|MODIFIER|PVX_gp2|gene-PVX_gp2|transcript|TRANSCRIPT_gene-PVX_gp2|protein_coding||c.-280C>T|||||280|,T|upstream_gene_variant|MODIFIER|PVX_gp3|gene-PVX_gp3|transcript|TRANSCRIPT_gene-PVX_gp3|protein_coding||c.-941C>T|||||941|,T|upstream_gene_variant|MODIFIER|PVX_gp4|gene-PVX_gp4|transcript|TRANSCRIPT_gene-PVX_gp4|protein_coding||c.-1221C>T|||||1221|,T|upstream_gene_variant|MODIFIER|PVX_gp5|gene-PVX_gp5|transcript|TRANSCRIPT_gene-PVX_gp5|protein_coding||c.-1444C>T|||||1444|	GT:PL	1/1:60,3,0
NC_011620.1	4239	.	G	A	30.4183	.	DP=1;SGB=-0.379885;MQ0F=0;AC=2;AN=2;DP4=0,0,1,0;MQ=60;ANN=A|synonymous_variant|LOW|PVX_gp1|gene-PVX_gp1|transcript|TRANSCRIPT_gene-PVX_gp1|protein_coding|1/1|c.4155G>A|p.Lys1385Lys|4155/4371|4155/4371|1385/1456||,A|upstream_gene_variant|MODIFIER|PVX_gp2|gene-PVX_gp2|transcript|TRANSCRIPT_gene-PVX_gp2|protein_coding||c.-247G>A|||||247|,A|upstream_gene_variant|MODIFIER|PVX_gp3|gene-PVX_gp3|transcript|TRANSCRIPT_gene-PVX_gp3|protein_coding||c.-908G>A|||||908|,A|upstream_gene_variant|MODIFIER|PVX_gp4|gene-PVX_gp4|transcript|TRANSCRIPT_gene-PVX_gp4|protein_coding||c.-1188G>A|||||1188|,A|upstream_gene_variant|MODIFIER|PVX_gp5|gene-PVX_gp5|transcript|TRANSCRIPT_gene-PVX_gp5|protein_coding||c.-1411G>A|||||1411|	GT:PL	1/1:60,3,0
NC_011620.1	4312	.	C	T	30.4183	.	DP=1;SGB=-0.379885;MQ0F=0;AC=2;AN=2;DP4=0,0,1,0;MQ=60;ANN=T|synonymous_variant|LOW|PVX_gp1|gene-PVX_gp1|transcript|TRANSCRIPT_gene-PVX_gp1|protein_coding|1/1|c.4228C>T|p.Leu1410Leu|4228/4371|4228/4371|1410/1456||,T|upstream_gene_variant|MODIFIER|PVX_gp2|gene-PVX_gp2|transcript|TRANSCRIPT_gene-PVX_gp2|protein_coding||c.-174C>T|||||174|,T|upstream_gene_variant|MODIFIER|PVX_gp3|gene-PVX_gp3|transcript|TRANSCRIPT_gene-PVX_gp3|protein_coding||c.-835C>T|||||835|,T|upstream_gene_variant|MODIFIER|PVX_gp4|gene-PVX_gp4|transcript|TRANSCRIPT_gene-PVX_gp4|protein_coding||c.-1115C>T|||||1115|,T|upstream_gene_variant|MODIFIER|PVX_gp5|gene-PVX_gp5|transcript|TRANSCRIPT_gene-PVX_gp5|protein_coding||c.-1338C>T|||||1338|	GT:PL	1/1:60,3,0
NC_011620.1	4323	.	C	T	30.4183	.	DP=1;SGB=-0.379885;MQ0F=0;AC=2;AN=2;DP4=0,0,1,0;MQ=60;ANN=T|synonymous_variant|LOW|PVX_gp1|gene-PVX_gp1|transcript|TRANSCRIPT_gene-PVX_gp1|protein_coding|1/1|c.4239C>T|p.Ala1413Ala|4239/4371|4239/4371|1413/1456||,T|upstream_gene_variant|MODIFIER|PVX_gp2|gene-PVX_gp2|transcript|TRANSCRIPT_gene-PVX_gp2|protein_coding||c.-163C>T|||||163|,T|upstream_gene_variant|MODIFIER|PVX_gp3|gene-PVX_gp3|transcript|TRANSCRIPT_gene-PVX_gp3|protein_coding||c.-824C>T|||||824|,T|upstream_gene_variant|MODIFIER|PVX_gp4|gene-PVX_gp4|transcript|TRANSCRIPT_gene-PVX_gp4|protein_coding||c.-1104C>T|||||1104|,T|upstream_gene_variant|MODIFIER|PVX_gp5|gene-PVX_gp5|transcript|TRANSCRIPT_gene-PVX_gp5|protein_coding||c.-1327C>T|||||1327|	GT:PL	1/1:60,3,0
NC_011620.1	4362	.	G	A	30.4183	.	DP=1;SGB=-0.379885;MQ0F=0;AC=2;AN=2;DP4=0,0,1,0;MQ=60;ANN=A|synonymous_variant|LOW|PVX_gp1|gene-PVX_gp1|transcript|TRANSCRIPT_gene-PVX_gp1|protein_coding|1/1|c.4278G>A|p.Glu1426Glu|4278/4371|4278/4371|1426/1456||,A|upstream_gene_variant|MODIFIER|PVX_gp2|gene-PVX_gp2|transcript|TRANSCRIPT_gene-PVX_gp2|protein_coding||c.-124G>A|||||124|,A|upstream_gene_variant|MODIFIER|PVX_gp3|gene-PVX_gp3|transcript|TRANSCRIPT_gene-PVX_gp3|protein_coding||c.-785G>A|||||785|,A|upstream_gene_variant|MODIFIER|PVX_gp4|gene-PVX_gp4|transcript|TRANSCRIPT_gene-PVX_gp4|protein_coding||c.-1065G>A|||||1065|,A|upstream_gene_variant|MODIFIER|PVX_gp5|gene-PVX_gp5|transcript|TRANSCRIPT_gene-PVX_gp5|protein_coding||c.-1288G>A|||||1288|	GT:PL	1/1:60,3,0
NC_011620.1	4380	.	T	C	30.4183	.	DP=1;SGB=-0.379885;MQ0F=0;AC=2;AN=2;DP4=0,0,1,0;MQ=60;ANN=C|synonymous_variant|LOW|PVX_gp1|gene-PVX_gp1|transcript|TRANSCRIPT_gene-PVX_gp1|protein_coding|1/1|c.4296T>C|p.His1432His|4296/4371|4296/4371|1432/1456||,C|upstream_gene_variant|MODIFIER|PVX_gp2|gene-PVX_gp2|transcript|TRANSCRIPT_gene-PVX_gp2|protein_coding||c.-106T>C|||||106|,C|upstream_gene_variant|MODIFIER|PVX_gp3|gene-PVX_gp3|transcript|TRANSCRIPT_gene-PVX_gp3|protein_coding||c.-767T>C|||||767|,C|upstream_gene_variant|MODIFIER|PVX_gp4|gene-PVX_gp4|transcript|TRANSCRIPT_gene-PVX_gp4|protein_coding||c.-1047T>C|||||1047|,C|upstream_gene_variant|MODIFIER|PVX_gp5|gene-PVX_gp5|transcript|TRANSCRIPT_gene-PVX_gp5|protein_coding||c.-1270T>C|||||1270|	GT:PL	1/1:60,3,0
NC_011620.1	4398	.	A	T	30.4183	.	DP=1;SGB=-0.379885;MQ0F=0;AC=2;AN=2;DP4=0,0,1,0;MQ=60;ANN=T|synonymous_variant|LOW|PVX_gp1|gene-PVX_gp1|transcript|TRANSCRIPT_gene-PVX_gp1|protein_coding|1/1|c.4314A>T|p.Thr1438Thr|4314/4371|4314/4371|1438/1456||,T|upstream_gene_variant|MODIFIER|PVX_gp2|gene-PVX_gp2|transcript|TRANSCRIPT_gene-PVX_gp2|protein_coding||c.-88A>T|||||88|,T|upstream_gene_variant|MODIFIER|PVX_gp3|gene-PVX_gp3|transcript|TRANSCRIPT_gene-PVX_gp3|protein_coding||c.-749A>T|||||749|,T|upstream_gene_variant|MODIFIER|PVX_gp4|gene-PVX_gp4|transcript|TRANSCRIPT_gene-PVX_gp4|protein_coding||c.-1029A>T|||||1029|,T|upstream_gene_variant|MODIFIER|PVX_gp5|gene-PVX_gp5|transcript|TRANSCRIPT_gene-PVX_gp5|protein_coding||c.-1252A>T|||||1252|	GT:PL	1/1:60,3,0
NC_011620.1	4441	.	A	C	30.4183	.	DP=1;SGB=-0.379885;MQ0F=0;AC=2;AN=2;DP4=0,0,1,0;MQ=60;ANN=C|synonymous_variant|LOW|PVX_gp1|gene-PVX_gp1|transcript|TRANSCRIPT_gene-PVX_gp1|protein_coding|1/1|c.4357A>C|p.Arg1453Arg|4357/4371|4357/4371|1453/1456||,C|upstream_gene_variant|MODIFIER|PVX_gp2|gene-PVX_gp2|transcript|TRANSCRIPT_gene-PVX_gp2|protein_coding||c.-45A>C|||||45|,C|upstream_gene_variant|MODIFIER|PVX_gp3|gene-PVX_gp3|transcript|TRANSCRIPT_gene-PVX_gp3|protein_coding||c.-706A>C|||||706|,C|upstream_gene_variant|MODIFIER|PVX_gp4|gene-PVX_gp4|transcript|TRANSCRIPT_gene-PVX_gp4|protein_coding||c.-986A>C|||||986|,C|upstream_gene_variant|MODIFIER|PVX_gp5|gene-PVX_gp5|transcript|TRANSCRIPT_gene-PVX_gp5|protein_coding||c.-1209A>C|||||1209|	GT:PL	1/1:60,3,0
NC_011620.1	4443	.	A	G	30.4183	.	DP=1;SGB=-0.379885;MQ0F=0;AC=2;AN=2;DP4=0,0,1,0;MQ=60;ANN=G|synonymous_variant|LOW|PVX_gp1|gene-PVX_gp1|transcript|TRANSCRIPT_gene-PVX_gp1|protein_coding|1/1|c.4359A>G|p.Arg1453Arg|4359/4371|4359/4371|1453/1456||,G|upstream_gene_variant|MODIFIER|PVX_gp2|gene-PVX_gp2|transcript|TRANSCRIPT_gene-PVX_gp2|protein_coding||c.-43A>G|||||43|,G|upstream_gene_variant|MODIFIER|PVX_gp3|gene-PVX_gp3|transcript|TRANSCRIPT_gene-PVX_gp3|protein_coding||c.-704A>G|||||704|,G|upstream_gene_variant|MODIFIER|PVX_gp4|gene-PVX_gp4|transcript|TRANSCRIPT_gene-PVX_gp4|protein_coding||c.-984A>G|||||984|,G|upstream_gene_variant|MODIFIER|PVX_gp5|gene-PVX_gp5|transcript|TRANSCRIPT_gene-PVX_gp5|protein_coding||c.-1207A>G|||||1207|	GT:PL	1/1:60,3,0
NC_011620.1	4463	.	T	G	30.4183	.	DP=1;SGB=-0.379885;MQ0F=0;AC=2;AN=2;DP4=0,0,1,0;MQ=60;ANN=G|upstream_gene_variant|MODIFIER|PVX_gp2|gene-PVX_gp2|transcript|TRANSCRIPT_gene-PVX_gp2|protein_coding||c.-23T>G|||||23|,G|upstream_gene_variant|MODIFIER|PVX_gp3|gene-PVX_gp3|transcript|TRANSCRIPT_gene-PVX_gp3|protein_coding||c.-684T>G|||||684|,G|upstream_gene_variant|MODIFIER|PVX_gp4|gene-PVX_gp4|transcript|TRANSCRIPT_gene-PVX_gp4|protein_coding||c.-964T>G|||||964|,G|upstream_gene_variant|MODIFIER|PVX_gp5|gene-PVX_gp5|transcript|TRANSCRIPT_gene-PVX_gp5|protein_coding||c.-1187T>G|||||1187|,G|downstream_gene_variant|MODIFIER|PVX_gp1|gene-PVX_gp1|transcript|TRANSCRIPT_gene-PVX_gp1|protein_coding||c.*8T>G|||||8|,G|intergenic_region|MODIFIER|PVX_gp1-PVX_gp2|gene-PVX_gp1-gene-PVX_gp2|intergenic_region|gene-PVX_gp1-gene-PVX_gp2|||n.4463T>G||||||	GT:PL	1/1:60,3,0
NC_011620.1	4472	.	T	G	30.4183	.	DP=1;SGB=-0.379885;MQ0F=0;AC=2;AN=2;DP4=0,0,1,0;MQ=60;ANN=G|upstream_gene_variant|MODIFIER|PVX_gp2|gene-PVX_gp2|transcript|TRANSCRIPT_gene-PVX_gp2|protein_coding||c.-14T>G|||||14|,G|upstream_gene_variant|MODIFIER|PVX_gp3|gene-PVX_gp3|transcript|TRANSCRIPT_gene-PVX_gp3|protein_coding||c.-675T>G|||||675|,G|upstream_gene_variant|MODIFIER|PVX_gp4|gene-PVX_gp4|transcript|TRANSCRIPT_gene-PVX_gp4|protein_coding||c.-955T>G|||||955|,G|upstream_gene_variant|MODIFIER|PVX_gp5|gene-PVX_gp5|transcript|TRANSCRIPT_gene-PVX_gp5|protein_coding||c.-1178T>G|||||1178|,G|downstream_gene_variant|MODIFIER|PVX_gp1|gene-PVX_gp1|transcript|TRANSCRIPT_gene-PVX_gp1|protein_coding||c.*17T>G|||||17|,G|intergenic_region|MODIFIER|PVX_gp1-PVX_gp2|gene-PVX_gp1-gene-PVX_gp2|intergenic_region|gene-PVX_gp1-gene-PVX_gp2|||n.4472T>G||||||	GT:PL	1/1:60,3,0
NC_011620.1	4502	.	G	T	30.4183	.	DP=1;SGB=-0.379885;MQ0F=0;AC=2;AN=2;DP4=0,0,1,0;MQ=60;ANN=T|missense_variant|MODERATE|PVX_gp2|gene-PVX_gp2|transcript|TRANSCRIPT_gene-PVX_gp2|protein_coding|1/1|c.17G>T|p.Ser6Ile|17/681|17/681|6/226||,T|upstream_gene_variant|MODIFIER|PVX_gp3|gene-PVX_gp3|transcript|TRANSCRIPT_gene-PVX_gp3|protein_coding||c.-645G>T|||||645|,T|upstream_gene_variant|MODIFIER|PVX_gp4|gene-PVX_gp4|transcript|TRANSCRIPT_gene-PVX_gp4|protein_coding||c.-925G>T|||||925|,T|upstream_gene_variant|MODIFIER|PVX_gp5|gene-PVX_gp5|transcript|TRANSCRIPT_gene-PVX_gp5|protein_coding||c.-1148G>T|||||1148|,T|downstream_gene_variant|MODIFIER|PVX_gp1|gene-PVX_gp1|transcript|TRANSCRIPT_gene-PVX_gp1|protein_coding||c.*47G>T|||||47|	GT:PL	1/1:60,3,0
NC_011620.1	4534	.	T	C	30.4183	.	DP=1;SGB=-0.379885;MQ0F=0;AC=2;AN=2;DP4=0,0,1,0;MQ=60;ANN=C|missense_variant|MODERATE|PVX_gp2|gene-PVX_gp2|transcript|TRANSCRIPT_gene-PVX_gp2|protein_coding|1/1|c.49T>C|p.Ser17Pro|49/681|49/681|17/226||,C|upstream_gene_variant|MODIFIER|PVX_gp3|gene-PVX_gp3|transcript|TRANSCRIPT_gene-PVX_gp3|protein_coding||c.-613T>C|||||613|,C|upstream_gene_variant|MODIFIER|PVX_gp4|gene-PVX_gp4|transcript|TRANSCRIPT_gene-PVX_gp4|protein_coding||c.-893T>C|||||893|,C|upstream_gene_variant|MODIFIER|PVX_gp5|gene-PVX_gp5|transcript|TRANSCRIPT_gene-PVX_gp5|protein_coding||c.-1116T>C|||||1116|,C|downstream_gene_variant|MODIFIER|PVX_gp1|gene-PVX_gp1|transcript|TRANSCRIPT_gene-PVX_gp1|protein_coding||c.*79T>C|||||79|	GT:PL	1/1:60,3,0
NC_011620.1	4535	.	C	A	30.4183	.	DP=1;SGB=-0.379885;MQ0F=0;AC=2;AN=2;DP4=0,0,1,0;MQ=60;ANN=A|missense_variant|MODERATE|PVX_gp2|gene-PVX_gp2|transcript|TRANSCRIPT_gene-PVX_gp2|protein_coding|1/1|c.50C>A|p.Ser17Tyr|50/681|50/681|17/226||,A|upstream_gene_variant|MODIFIER|PVX_gp3|gene-PVX_gp3|transcript|TRANSCRIPT_gene-PVX_gp3|protein_coding||c.-612C>A|||||612|,A|upstream_gene_variant|MODIFIER|PVX_gp4|gene-PVX_gp4|transcript|TRANSCRIPT_gene-PVX_gp4|protein_coding||c.-892C>A|||||892|,A|upstream_gene_variant|MODIFIER|PVX_gp5|gene-PVX_gp5|transcript|TRANSCRIPT_gene-PVX_gp5|protein_coding||c.-1115C>A|||||1115|,A|downstream_gene_variant|MODIFIER|PVX_gp1|gene-PVX_gp1|transcript|TRANSCRIPT_gene-PVX_gp1|protein_coding||c.*80C>A|||||80|	GT:PL	1/1:60,3,0
NC_011620.1	4584	.	A	C	30.4183	.	DP=1;SGB=-0.379885;MQ0F=0;AC=2;AN=2;DP4=0,0,1,0;MQ=60;ANN=C|synonymous_variant|LOW|PVX_gp2|gene-PVX_gp2|transcript|TRANSCRIPT_gene-PVX_gp2|protein_coding|1/1|c.99A>C|p.Ala33Ala|99/681|99/681|33/226||,C|upstream_gene_variant|MODIFIER|PVX_gp3|gene-PVX_gp3|transcript|TRANSCRIPT_gene-PVX_gp3|protein_coding||c.-563A>C|||||563|,C|upstream_gene_variant|MODIFIER|PVX_gp4|gene-PVX_gp4|transcript|TRANSCRIPT_gene-PVX_gp4|protein_coding||c.-843A>C|||||843|,C|upstream_gene_variant|MODIFIER|PVX_gp5|gene-PVX_gp5|transcript|TRANSCRIPT_gene-PVX_gp5|protein_coding||c.-1066A>C|||||1066|,C|downstream_gene_variant|MODIFIER|PVX_gp1|gene-PVX_gp1|transcript|TRANSCRIPT_gene-PVX_gp1|protein_coding||c.*129A>C|||||129|	GT:PL	1/1:60,3,0
NC_011620.1	4635	.	C	T	30.4183	.	DP=1;SGB=-0.379885;MQ0F=0;AC=2;AN=2;DP4=0,0,1,0;MQ=60;ANN=T|synonymous_variant|LOW|PVX_gp2|gene-PVX_gp2|transcript|TRANSCRIPT_gene-PVX_gp2|protein_coding|1/1|c.150C>T|p.Thr50Thr|150/681|150/681|50/226||,T|upstream_gene_variant|MODIFIER|PVX_gp3|gene-PVX_gp3|transcript|TRANSCRIPT_gene-PVX_gp3|protein_coding||c.-512C>T|||||512|,T|upstream_gene_variant|MODIFIER|PVX_gp4|gene-PVX_gp4|transcript|TRANSCRIPT_gene-PVX_gp4|protein_coding||c.-792C>T|||||792|,T|upstream_gene_variant|MODIFIER|PVX_gp5|gene-PVX_gp5|transcript|TRANSCRIPT_gene-PVX_gp5|protein_coding||c.-1015C>T|||||1015|,T|downstream_gene_variant|MODIFIER|PVX_gp1|gene-PVX_gp1|transcript|TRANSCRIPT_gene-PVX_gp1|protein_coding||c.*180C>T|||||180|	GT:PL	1/1:60,3,0
NC_011620.1	4701	.	T	C	30.4183	.	DP=1;SGB=-0.379885;MQ0F=0;AC=2;AN=2;DP4=0,0,1,0;MQ=60;ANN=C|synonymous_variant|LOW|PVX_gp2|gene-PVX_gp2|transcript|TRANSCRIPT_gene-PVX_gp2|protein_coding|1/1|c.216T>C|p.Pro72Pro|216/681|216/681|72/226||,C|upstream_gene_variant|MODIFIER|PVX_gp3|gene-PVX_gp3|transcript|TRANSCRIPT_gene-PVX_gp3|protein_coding||c.-446T>C|||||446|,C|upstream_gene_variant|MODIFIER|PVX_gp4|gene-PVX_gp4|transcript|TRANSCRIPT_gene-PVX_gp4|protein_coding||c.-726T>C|||||726|,C|upstream_gene_variant|MODIFIER|PVX_gp5|gene-PVX_gp5|transcript|TRANSCRIPT_gene-PVX_gp5|protein_coding||c.-949T>C|||||949|,C|downstream_gene_variant|MODIFIER|PVX_gp1|gene-PVX_gp1|transcript|TRANSCRIPT_gene-PVX_gp1|protein_coding||c.*246T>C|||||246|	GT:PL	1/1:60,3,0
NC_011620.1	4707	.	T	C	30.4183	.	DP=1;SGB=-0.379885;MQ0F=0;AC=2;AN=2;DP4=0,0,1,0;MQ=60;ANN=C|synonymous_variant|LOW|PVX_gp2|gene-PVX_gp2|transcript|TRANSCRIPT_gene-PVX_gp2|protein_coding|1/1|c.222T>C|p.Pro74Pro|222/681|222/681|74/226||,C|upstream_gene_variant|MODIFIER|PVX_gp3|gene-PVX_gp3|transcript|TRANSCRIPT_gene-PVX_gp3|protein_coding||c.-440T>C|||||440|,C|upstream_gene_variant|MODIFIER|PVX_gp4|gene-PVX_gp4|transcript|TRANSCRIPT_gene-PVX_gp4|protein_coding||c.-720T>C|||||720|,C|upstream_gene_variant|MODIFIER|PVX_gp5|gene-PVX_gp5|transcript|TRANSCRIPT_gene-PVX_gp5|protein_coding||c.-943T>C|||||943|,C|downstream_gene_variant|MODIFIER|PVX_gp1|gene-PVX_gp1|transcript|TRANSCRIPT_gene-PVX_gp1|protein_coding||c.*252T>C|||||252|	GT:PL	1/1:60,3,0
NC_011620.1	4716	.	T	C	30.4183	.	DP=1;SGB=-0.379885;MQ0F=0;AC=2;AN=2;DP4=0,0,1,0;MQ=60;ANN=C|synonymous_variant|LOW|PVX_gp2|gene-PVX_gp2|transcript|TRANSCRIPT_gene-PVX_gp2|protein_coding|1/1|c.231T>C|p.Asn77Asn|231/681|231/681|77/226||,C|upstream_gene_variant|MODIFIER|PVX_gp3|gene-PVX_gp3|transcript|TRANSCRIPT_gene-PVX_gp3|protein_coding||c.-431T>C|||||431|,C|upstream_gene_variant|MODIFIER|PVX_gp4|gene-PVX_gp4|transcript|TRANSCRIPT_gene-PVX_gp4|protein_coding||c.-711T>C|||||711|,C|upstream_gene_variant|MODIFIER|PVX_gp5|gene-PVX_gp5|transcript|TRANSCRIPT_gene-PVX_gp5|protein_coding||c.-934T>C|||||934|,C|downstream_gene_variant|MODIFIER|PVX_gp1|gene-PVX_gp1|transcript|TRANSCRIPT_gene-PVX_gp1|protein_coding||c.*261T>C|||||261|	GT:PL	1/1:60,3,0
NC_011620.1	4728	.	C	A	30.4183	.	DP=1;SGB=-0.379885;MQ0F=0;AC=2;AN=2;DP4=0,0,1,0;MQ=60;ANN=A|synonymous_variant|LOW|PVX_gp2|gene-PVX_gp2|transcript|TRANSCRIPT_gene-PVX_gp2|protein_coding|1/1|c.243C>A|p.Leu81Leu|243/681|243/681|81/226||,A|upstream_gene_variant|MODIFIER|PVX_gp3|gene-PVX_gp3|transcript|TRANSCRIPT_gene-PVX_gp3|protein_coding||c.-419C>A|||||419|,A|upstream_gene_variant|MODIFIER|PVX_gp4|gene-PVX_gp4|transcript|TRANSCRIPT_gene-PVX_gp4|protein_coding||c.-699C>A|||||699|,A|upstream_gene_variant|MODIFIER|PVX_gp5|gene-PVX_gp5|transcript|TRANSCRIPT_gene-PVX_gp5|protein_coding||c.-922C>A|||||922|,A|downstream_gene_variant|MODIFIER|PVX_gp1|gene-PVX_gp1|transcript|TRANSCRIPT_gene-PVX_gp1|protein_coding||c.*273C>A|||||273|	GT:PL	1/1:60,3,0
NC_011620.1	4750	.	A	C	30.4183	.	DP=1;SGB=-0.379885;MQ0F=0;AC=2;AN=2;DP4=0,0,1,0;MQ=60;ANN=C|missense_variant|MODERATE|PVX_gp2|gene-PVX_gp2|transcript|TRANSCRIPT_gene-PVX_gp2|protein_coding|1/1|c.265A>C|p.Thr89Pro|265/681|265/681|89/226||,C|upstream_gene_variant|MODIFIER|PVX_gp3|gene-PVX_gp3|transcript|TRANSCRIPT_gene-PVX_gp3|protein_coding||c.-397A>C|||||397|,C|upstream_gene_variant|MODIFIER|PVX_gp4|gene-PVX_gp4|transcript|TRANSCRIPT_gene-PVX_gp4|protein_coding||c.-677A>C|||||677|,C|upstream_gene_variant|MODIFIER|PVX_gp5|gene-PVX_gp5|transcript|TRANSCRIPT_gene-PVX_gp5|protein_coding||c.-900A>C|||||900|,C|downstream_gene_variant|MODIFIER|PVX_gp1|gene-PVX_gp1|transcript|TRANSCRIPT_gene-PVX_gp1|protein_coding||c.*295A>C|||||295|	GT:PL	1/1:60,3,0
NC_011620.1	4758	.	G	A	30.4183	.	DP=1;SGB=-0.379885;MQ0F=0;AC=2;AN=2;DP4=0,0,1,0;MQ=60;ANN=A|synonymous_variant|LOW|PVX_gp2|gene-PVX_gp2|transcript|TRANSCRIPT_gene-PVX_gp2|protein_coding|1/1|c.273G>A|p.Arg91Arg|273/681|273/681|91/226||,A|upstream_gene_variant|MODIFIER|PVX_gp3|gene-PVX_gp3|transcript|TRANSCRIPT_gene-PVX_gp3|protein_coding||c.-389G>A|||||389|,A|upstream_gene_variant|MODIFIER|PVX_gp4|gene-PVX_gp4|transcript|TRANSCRIPT_gene-PVX_gp4|protein_coding||c.-669G>A|||||669|,A|upstream_gene_variant|MODIFIER|PVX_gp5|gene-PVX_gp5|transcript|TRANSCRIPT_gene-PVX_gp5|protein_coding||c.-892G>A|||||892|,A|downstream_gene_variant|MODIFIER|PVX_gp1|gene-PVX_gp1|transcript|TRANSCRIPT_gene-PVX_gp1|protein_coding||c.*303G>A|||||303|	GT:PL	1/1:60,3,0
NC_011620.1	4836	.	A	C	30.4183	.	DP=1;SGB=-0.379885;MQ0F=0;AC=2;AN=2;DP4=0,0,1,0;MQ=60;ANN=C|synonymous_variant|LOW|PVX_gp2|gene-PVX_gp2|transcript|TRANSCRIPT_gene-PVX_gp2|protein_coding|1/1|c.351A>C|p.Thr117Thr|351/681|351/681|117/226||,C|upstream_gene_variant|MODIFIER|PVX_gp3|gene-PVX_gp3|transcript|TRANSCRIPT_gene-PVX_gp3|protein_coding||c.-311A>C|||||311|,C|upstream_gene_variant|MODIFIER|PVX_gp4|gene-PVX_gp4|transcript|TRANSCRIPT_gene-PVX_gp4|protein_coding||c.-591A>C|||||591|,C|upstream_gene_variant|MODIFIER|PVX_gp5|gene-PVX_gp5|transcript|TRANSCRIPT_gene-PVX_gp5|protein_coding||c.-814A>C|||||814|,C|downstream_gene_variant|MODIFIER|PVX_gp1|gene-PVX_gp1|transcript|TRANSCRIPT_gene-PVX_gp1|protein_coding||c.*381A>C|||||381|	GT:PL	1/1:60,3,0
NC_011620.1	4875	.	T	A	30.4183	.	DP=1;SGB=-0.379885;MQ0F=0;AC=2;AN=2;DP4=0,0,1,0;MQ=60;ANN=A|synonymous_variant|LOW|PVX_gp2|gene-PVX_gp2|transcript|TRANSCRIPT_gene-PVX_gp2|protein_coding|1/1|c.390T>A|p.Ala130Ala|390/681|390/681|130/226||,A|upstream_gene_variant|MODIFIER|PVX_gp3|gene-PVX_gp3|transcript|TRANSCRIPT_gene-PVX_gp3|protein_coding||c.-272T>A|||||272|,A|upstream_gene_variant|MODIFIER|PVX_gp4|gene-PVX_gp4|transcript|TRANSCRIPT_gene-PVX_gp4|protein_coding||c.-552T>A|||||552|,A|upstream_gene_variant|MODIFIER|PVX_gp5|gene-PVX_gp5|transcript|TRANSCRIPT_gene-PVX_gp5|protein_coding||c.-775T>A|||||775|,A|downstream_gene_variant|MODIFIER|PVX_gp1|gene-PVX_gp1|transcript|TRANSCRIPT_gene-PVX_gp1|protein_coding||c.*420T>A|||||420|	GT:PL	1/1:60,3,0
NC_011620.1	4878	.	C	T	30.4183	.	DP=1;SGB=-0.379885;MQ0F=0;AC=2;AN=2;DP4=0,0,1,0;MQ=60;ANN=T|synonymous_variant|LOW|PVX_gp2|gene-PVX_gp2|transcript|TRANSCRIPT_gene-PVX_gp2|protein_coding|1/1|c.393C>T|p.Gly131Gly|393/681|393/681|131/226||,T|upstream_gene_variant|MODIFIER|PVX_gp3|gene-PVX_gp3|transcript|TRANSCRIPT_gene-PVX_gp3|protein_coding||c.-269C>T|||||269|,T|upstream_gene_variant|MODIFIER|PVX_gp4|gene-PVX_gp4|transcript|TRANSCRIPT_gene-PVX_gp4|protein_coding||c.-549C>T|||||549|,T|upstream_gene_variant|MODIFIER|PVX_gp5|gene-PVX_gp5|transcript|TRANSCRIPT_gene-PVX_gp5|protein_coding||c.-772C>T|||||772|,T|downstream_gene_variant|MODIFIER|PVX_gp1|gene-PVX_gp1|transcript|TRANSCRIPT_gene-PVX_gp1|protein_coding||c.*423C>T|||||423|	GT:PL	1/1:60,3,0
NC_011620.1	4899	.	T	C	30.4183	.	DP=1;SGB=-0.379885;MQ0F=0;AC=2;AN=2;DP4=0,0,1,0;MQ=60;ANN=C|synonymous_variant|LOW|PVX_gp2|gene-PVX_gp2|transcript|TRANSCRIPT_gene-PVX_gp2|protein_coding|1/1|c.414T>C|p.Thr138Thr|414/681|414/681|138/226||,C|upstream_gene_variant|MODIFIER|PVX_gp3|gene-PVX_gp3|transcript|TRANSCRIPT_gene-PVX_gp3|protein_coding||c.-248T>C|||||248|,C|upstream_gene_variant|MODIFIER|PVX_gp4|gene-PVX_gp4|transcript|TRANSCRIPT_gene-PVX_gp4|protein_coding||c.-528T>C|||||528|,C|upstream_gene_variant|MODIFIER|PVX_gp5|gene-PVX_gp5|transcript|TRANSCRIPT_gene-PVX_gp5|protein_coding||c.-751T>C|||||751|,C|downstream_gene_variant|MODIFIER|PVX_gp1|gene-PVX_gp1|transcript|TRANSCRIPT_gene-PVX_gp1|protein_coding||c.*444T>C|||||444|	GT:PL	1/1:60,3,0
NC_011620.1	4920	.	T	C	30.4183	.	DP=1;SGB=-0.379885;MQ0F=0;AC=2;AN=2;DP4=0,0,1,0;MQ=60;ANN=C|synonymous_variant|LOW|PVX_gp2|gene-PVX_gp2|transcript|TRANSCRIPT_gene-PVX_gp2|protein_coding|1/1|c.435T>C|p.His145His|435/681|435/681|145/226||,C|upstream_gene_variant|MODIFIER|PVX_gp3|gene-PVX_gp3|transcript|TRANSCRIPT_gene-PVX_gp3|protein_coding||c.-227T>C|||||227|,C|upstream_gene_variant|MODIFIER|PVX_gp4|gene-PVX_gp4|transcript|TRANSCRIPT_gene-PVX_gp4|protein_coding||c.-507T>C|||||507|,C|upstream_gene_variant|MODIFIER|PVX_gp5|gene-PVX_gp5|transcript|TRANSCRIPT_gene-PVX_gp5|protein_coding||c.-730T>C|||||730|,C|downstream_gene_variant|MODIFIER|PVX_gp1|gene-PVX_gp1|transcript|TRANSCRIPT_gene-PVX_gp1|protein_coding||c.*465T>C|||||465|	GT:PL	1/1:60,3,0
NC_011620.1	4935	.	C	T	30.4183	.	DP=1;SGB=-0.379885;MQ0F=0;AC=2;AN=2;DP4=0,0,1,0;MQ=60;ANN=T|synonymous_variant|LOW|PVX_gp2|gene-PVX_gp2|transcript|TRANSCRIPT_gene-PVX_gp2|protein_coding|1/1|c.450C>T|p.Gly150Gly|450/681|450/681|150/226||,T|upstream_gene_variant|MODIFIER|PVX_gp3|gene-PVX_gp3|transcript|TRANSCRIPT_gene-PVX_gp3|protein_coding||c.-212C>T|||||212|,T|upstream_gene_variant|MODIFIER|PVX_gp4|gene-PVX_gp4|transcript|TRANSCRIPT_gene-PVX_gp4|protein_coding||c.-492C>T|||||492|,T|upstream_gene_variant|MODIFIER|PVX_gp5|gene-PVX_gp5|transcript|TRANSCRIPT_gene-PVX_gp5|protein_coding||c.-715C>T|||||715|,T|downstream_gene_variant|MODIFIER|PVX_gp1|gene-PVX_gp1|transcript|TRANSCRIPT_gene-PVX_gp1|protein_coding||c.*480C>T|||||480|	GT:PL	1/1:60,3,0
NC_011620.1	4959	.	A	G	30.4183	.	DP=1;SGB=-0.379885;MQ0F=0;AC=2;AN=2;DP4=0,0,1,0;MQ=60;ANN=G|synonymous_variant|LOW|PVX_gp2|gene-PVX_gp2|transcript|TRANSCRIPT_gene-PVX_gp2|protein_coding|1/1|c.474A>G|p.Gly158Gly|474/681|474/681|158/226||,G|upstream_gene_variant|MODIFIER|PVX_gp3|gene-PVX_gp3|transcript|TRANSCRIPT_gene-PVX_gp3|protein_coding||c.-188A>G|||||188|,G|upstream_gene_variant|MODIFIER|PVX_gp4|gene-PVX_gp4|transcript|TRANSCRIPT_gene-PVX_gp4|protein_coding||c.-468A>G|||||468|,G|upstream_gene_variant|MODIFIER|PVX_gp5|gene-PVX_gp5|transcript|TRANSCRIPT_gene-PVX_gp5|protein_coding||c.-691A>G|||||691|,G|downstream_gene_variant|MODIFIER|PVX_gp1|gene-PVX_gp1|transcript|TRANSCRIPT_gene-PVX_gp1|protein_coding||c.*504A>G|||||504|	GT:PL	1/1:60,3,0
NC_011620.1	4977	.	T	C	30.4183	.	DP=1;SGB=-0.379885;MQ0F=0;AC=2;AN=2;DP4=0,0,1,0;MQ=60;ANN=C|synonymous_variant|LOW|PVX_gp2|gene-PVX_gp2|transcript|TRANSCRIPT_gene-PVX_gp2|protein_coding|1/1|c.492T>C|p.Asp164Asp|492/681|492/681|164/226||,C|upstream_gene_variant|MODIFIER|PVX_gp3|gene-PVX_gp3|transcript|TRANSCRIPT_gene-PVX_gp3|protein_coding||c.-170T>C|||||170|,C|upstream_gene_variant|MODIFIER|PVX_gp4|gene-PVX_gp4|transcript|TRANSCRIPT_gene-PVX_gp4|protein_coding||c.-450T>C|||||450|,C|upstream_gene_variant|MODIFIER|PVX_gp5|gene-PVX_gp5|transcript|TRANSCRIPT_gene-PVX_gp5|protein_coding||c.-673T>C|||||673|,C|downstream_gene_variant|MODIFIER|PVX_gp1|gene-PVX_gp1|transcript|TRANSCRIPT_gene-PVX_gp1|protein_coding||c.*522T>C|||||522|	GT:PL	1/1:60,3,0
NC_011620.1	4980	.	G	A	30.4183	.	DP=1;SGB=-0.379885;MQ0F=0;AC=2;AN=2;DP4=0,0,1,0;MQ=60;ANN=A|synonymous_variant|LOW|PVX_gp2|gene-PVX_gp2|transcript|TRANSCRIPT_gene-PVX_gp2|protein_coding|1/1|c.495G>A|p.Glu165Glu|495/681|495/681|165/226||,A|upstream_gene_variant|MODIFIER|PVX_gp3|gene-PVX_gp3|transcript|TRANSCRIPT_gene-PVX_gp3|protein_coding||c.-167G>A|||||167|,A|upstream_gene_variant|MODIFIER|PVX_gp4|gene-PVX_gp4|transcript|TRANSCRIPT_gene-PVX_gp4|protein_coding||c.-447G>A|||||447|,A|upstream_gene_variant|MODIFIER|PVX_gp5|gene-PVX_gp5|transcript|TRANSCRIPT_gene-PVX_gp5|protein_coding||c.-670G>A|||||670|,A|downstream_gene_variant|MODIFIER|PVX_gp1|gene-PVX_gp1|transcript|TRANSCRIPT_gene-PVX_gp1|protein_coding||c.*525G>A|||||525|	GT:PL	1/1:60,3,0
NC_011620.1	4989	.	G	A	30.4183	.	DP=1;SGB=-0.379885;MQ0F=0;AC=2;AN=2;DP4=0,0,1,0;MQ=60;ANN=A|synonymous_variant|LOW|PVX_gp2|gene-PVX_gp2|transcript|TRANSCRIPT_gene-PVX_gp2|protein_coding|1/1|c.504G>A|p.Glu168Glu|504/681|504/681|168/226||,A|upstream_gene_variant|MODIFIER|PVX_gp3|gene-PVX_gp3|transcript|TRANSCRIPT_gene-PVX_gp3|protein_coding||c.-158G>A|||||158|,A|upstream_gene_variant|MODIFIER|PVX_gp4|gene-PVX_gp4|transcript|TRANSCRIPT_gene-PVX_gp4|protein_coding||c.-438G>A|||||438|,A|upstream_gene_variant|MODIFIER|PVX_gp5|gene-PVX_gp5|transcript|TRANSCRIPT_gene-PVX_gp5|protein_coding||c.-661G>A|||||661|,A|downstream_gene_variant|MODIFIER|PVX_gp1|gene-PVX_gp1|transcript|TRANSCRIPT_gene-PVX_gp1|protein_coding||c.*534G>A|||||534|	GT:PL	1/1:60,3,0
NC_011620.1	4992	.	A	G	30.4183	.	DP=1;SGB=-0.379885;MQ0F=0;AC=2;AN=2;DP4=0,0,1,0;MQ=60;ANN=G|synonymous_variant|LOW|PVX_gp2|gene-PVX_gp2|transcript|TRANSCRIPT_gene-PVX_gp2|protein_coding|1/1|c.507A>G|p.Thr169Thr|507/681|507/681|169/226||,G|upstream_gene_variant|MODIFIER|PVX_gp3|gene-PVX_gp3|transcript|TRANSCRIPT_gene-PVX_gp3|protein_coding||c.-155A>G|||||155|,G|upstream_gene_variant|MODIFIER|PVX_gp4|gene-PVX_gp4|transcript|TRANSCRIPT_gene-PVX_gp4|protein_coding||c.-435A>G|||||435|,G|upstream_gene_variant|MODIFIER|PVX_gp5|gene-PVX_gp5|transcript|TRANSCRIPT_gene-PVX_gp5|protein_coding||c.-658A>G|||||658|,G|downstream_gene_variant|MODIFIER|PVX_gp1|gene-PVX_gp1|transcript|TRANSCRIPT_gene-PVX_gp1|protein_coding||c.*537A>G|||||537|	GT:PL	1/1:60,3,0
NC_011620.1	5001	.	C	T	30.4183	.	DP=1;SGB=-0.379885;MQ0F=0;AC=2;AN=2;DP4=0,0,1,0;MQ=60;ANN=T|synonymous_variant|LOW|PVX_gp2|gene-PVX_gp2|transcript|TRANSCRIPT_gene-PVX_gp2|protein_coding|1/1|c.516C>T|p.Ser172Ser|516/681|516/681|172/226||,T|upstream_gene_variant|MODIFIER|PVX_gp3|gene-PVX_gp3|transcript|TRANSCRIPT_gene-PVX_gp3|protein_coding||c.-146C>T|||||146|,T|upstream_gene_variant|MODIFIER|PVX_gp4|gene-PVX_gp4|transcript|TRANSCRIPT_gene-PVX_gp4|protein_coding||c.-426C>T|||||426|,T|upstream_gene_variant|MODIFIER|PVX_gp5|gene-PVX_gp5|transcript|TRANSCRIPT_gene-PVX_gp5|protein_coding||c.-649C>T|||||649|,T|downstream_gene_variant|MODIFIER|PVX_gp1|gene-PVX_gp1|transcript|TRANSCRIPT_gene-PVX_gp1|protein_coding||c.*546C>T|||||546|	GT:PL	1/1:60,3,0
NC_011620.1	5052	.	G	C	30.4183	.	DP=1;SGB=-0.379885;MQ0F=0;AC=2;AN=2;DP4=0,0,1,0;MQ=60;ANN=C|missense_variant|MODERATE|PVX_gp2|gene-PVX_gp2|transcript|TRANSCRIPT_gene-PVX_gp2|protein_coding|1/1|c.567G>C|p.Leu189Phe|567/681|567/681|189/226||,C|upstream_gene_variant|MODIFIER|PVX_gp3|gene-PVX_gp3|transcript|TRANSCRIPT_gene-PVX_gp3|protein_coding||c.-95G>C|||||95|,C|upstream_gene_variant|MODIFIER|PVX_gp4|gene-PVX_gp4|transcript|TRANSCRIPT_gene-PVX_gp4|protein_coding||c.-375G>C|||||375|,C|upstream_gene_variant|MODIFIER|PVX_gp5|gene-PVX_gp5|transcript|TRANSCRIPT_gene-PVX_gp5|protein_coding||c.-598G>C|||||598|,C|downstream_gene_variant|MODIFIER|PVX_gp1|gene-PVX_gp1|transcript|TRANSCRIPT_gene-PVX_gp1|protein_coding||c.*597G>C|||||597|	GT:PL	1/1:60,3,0
NC_011620.1	5112	.	C	T	30.4183	.	DP=1;SGB=-0.379885;MQ0F=0;AC=2;AN=2;DP4=0,0,1,0;MQ=60;ANN=T|synonymous_variant|LOW|PVX_gp2|gene-PVX_gp2|transcript|TRANSCRIPT_gene-PVX_gp2|protein_coding|1/1|c.627C>T|p.Phe209Phe|627/681|627/681|209/226||,T|upstream_gene_variant|MODIFIER|PVX_gp3|gene-PVX_gp3|transcript|TRANSCRIPT_gene-PVX_gp3|protein_coding||c.-35C>T|||||35|,T|upstream_gene_variant|MODIFIER|PVX_gp4|gene-PVX_gp4|transcript|TRANSCRIPT_gene-PVX_gp4|protein_coding||c.-315C>T|||||315|,T|upstream_gene_variant|MODIFIER|PVX_gp5|gene-PVX_gp5|transcript|TRANSCRIPT_gene-PVX_gp5|protein_coding||c.-538C>T|||||538|,T|downstream_gene_variant|MODIFIER|PVX_gp1|gene-PVX_gp1|transcript|TRANSCRIPT_gene-PVX_gp1|protein_coding||c.*657C>T|||||657|	GT:PL	1/1:60,3,0
NC_011620.1	5121	.	T	C	30.4183	.	DP=1;SGB=-0.379885;MQ0F=0;AC=2;AN=2;DP4=0,0,1,0;MQ=60;ANN=C|synonymous_variant|LOW|PVX_gp2|gene-PVX_gp2|transcript|TRANSCRIPT_gene-PVX_gp2|protein_coding|1/1|c.636T>C|p.Ala212Ala|636/681|636/681|212/226||,C|upstream_gene_variant|MODIFIER|PVX_gp3|gene-PVX_gp3|transcript|TRANSCRIPT_gene-PVX_gp3|protein_coding||c.-26T>C|||||26|,C|upstream_gene_variant|MODIFIER|PVX_gp4|gene-PVX_gp4|transcript|TRANSCRIPT_gene-PVX_gp4|protein_coding||c.-306T>C|||||306|,C|upstream_gene_variant|MODIFIER|PVX_gp5|gene-PVX_gp5|transcript|TRANSCRIPT_gene-PVX_gp5|protein_coding||c.-529T>C|||||529|,C|downstream_gene_variant|MODIFIER|PVX_gp1|gene-PVX_gp1|transcript|TRANSCRIPT_gene-PVX_gp1|protein_coding||c.*666T>C|||||666|	GT:PL	1/1:60,3,0
NC_011620.1	5140	.	T	C	30.4183	.	DP=1;SGB=-0.379885;MQ0F=0;AC=2;AN=2;DP4=0,0,1,0;MQ=60;ANN=C|synonymous_variant|LOW|PVX_gp2|gene-PVX_gp2|transcript|TRANSCRIPT_gene-PVX_gp2|protein_coding|1/1|c.655T>C|p.Leu219Leu|655/681|655/681|219/226||,C|upstream_gene_variant|MODIFIER|PVX_gp3|gene-PVX_gp3|transcript|TRANSCRIPT_gene-PVX_gp3|protein_coding||c.-7T>C|||||7|,C|upstream_gene_variant|MODIFIER|PVX_gp4|gene-PVX_gp4|transcript|TRANSCRIPT_gene-PVX_gp4|protein_coding||c.-287T>C|||||287|,C|upstream_gene_variant|MODIFIER|PVX_gp5|gene-PVX_gp5|transcript|TRANSCRIPT_gene-PVX_gp5|protein_coding||c.-510T>C|||||510|,C|downstream_gene_variant|MODIFIER|PVX_gp1|gene-PVX_gp1|transcript|TRANSCRIPT_gene-PVX_gp1|protein_coding||c.*685T>C|||||685|	GT:PL	1/1:60,3,0
NC_011620.1	5239	.	T	C	30.4183	.	DP=1;SGB=-0.379885;MQ0F=0;AC=2;AN=2;DP4=0,0,1,0;MQ=60;ANN=C|synonymous_variant|LOW|PVX_gp3|gene-PVX_gp3|transcript|TRANSCRIPT_gene-PVX_gp3|protein_coding|1/1|c.93T>C|p.Thr31Thr|93/348|93/348|31/115||,C|upstream_gene_variant|MODIFIER|PVX_gp4|gene-PVX_gp4|transcript|TRANSCRIPT_gene-PVX_gp4|protein_coding||c.-188T>C|||||188|,C|upstream_gene_variant|MODIFIER|PVX_gp5|gene-PVX_gp5|transcript|TRANSCRIPT_gene-PVX_gp5|protein_coding||c.-411T>C|||||411|,C|downstream_gene_variant|MODIFIER|PVX_gp1|gene-PVX_gp1|transcript|TRANSCRIPT_gene-PVX_gp1|protein_coding||c.*784T>C|||||784|,C|downstream_gene_variant|MODIFIER|PVX_gp2|gene-PVX_gp2|transcript|TRANSCRIPT_gene-PVX_gp2|protein_coding||c.*73T>C|||||73|	GT:PL	1/1:60,3,0
NC_011620.1	5242	.	C	T	30.4183	.	DP=1;SGB=-0.379885;MQ0F=0;AC=2;AN=2;DP4=0,0,1,0;MQ=60;ANN=T|synonymous_variant|LOW|PVX_gp3|gene-PVX_gp3|transcript|TRANSCRIPT_gene-PVX_gp3|protein_coding|1/1|c.96C>T|p.Phe32Phe|96/348|96/348|32/115||,T|upstream_gene_variant|MODIFIER|PVX_gp4|gene-PVX_gp4|transcript|TRANSCRIPT_gene-PVX_gp4|protein_coding||c.-185C>T|||||185|,T|upstream_gene_variant|MODIFIER|PVX_gp5|gene-PVX_gp5|transcript|TRANSCRIPT_gene-PVX_gp5|protein_coding||c.-408C>T|||||408|,T|downstream_gene_variant|MODIFIER|PVX_gp1|gene-PVX_gp1|transcript|TRANSCRIPT_gene-PVX_gp1|protein_coding||c.*787C>T|||||787|,T|downstream_gene_variant|MODIFIER|PVX_gp2|gene-PVX_gp2|transcript|TRANSCRIPT_gene-PVX_gp2|protein_coding||c.*76C>T|||||76|	GT:PL	1/1:60,3,0
NC_011620.1	5263	.	G	A	30.4183	.	DP=1;SGB=-0.379885;MQ0F=0;AC=2;AN=2;DP4=0,0,1,0;MQ=60;ANN=A|synonymous_variant|LOW|PVX_gp3|gene-PVX_gp3|transcript|TRANSCRIPT_gene-PVX_gp3|protein_coding|1/1|c.117G>A|p.Leu39Leu|117/348|117/348|39/115||,A|upstream_gene_variant|MODIFIER|PVX_gp4|gene-PVX_gp4|transcript|TRANSCRIPT_gene-PVX_gp4|protein_coding||c.-164G>A|||||164|,A|upstream_gene_variant|MODIFIER|PVX_gp5|gene-PVX_gp5|transcript|TRANSCRIPT_gene-PVX_gp5|protein_coding||c.-387G>A|||||387|,A|downstream_gene_variant|MODIFIER|PVX_gp1|gene-PVX_gp1|transcript|TRANSCRIPT_gene-PVX_gp1|protein_coding||c.*808G>A|||||808|,A|downstream_gene_variant|MODIFIER|PVX_gp2|gene-PVX_gp2|transcript|TRANSCRIPT_gene-PVX_gp2|protein_coding||c.*97G>A|||||97|	GT:PL	1/1:60,3,0
NC_011620.1	5278	.	C	T	30.4183	.	DP=1;SGB=-0.379885;MQ0F=0;AC=2;AN=2;DP4=0,0,1,0;MQ=60;ANN=T|synonymous_variant|LOW|PVX_gp3|gene-PVX_gp3|transcript|TRANSCRIPT_gene-PVX_gp3|protein_coding|1/1|c.132C>T|p.Asp44Asp|132/348|132/348|44/115||,T|upstream_gene_variant|MODIFIER|PVX_gp4|gene-PVX_gp4|transcript|TRANSCRIPT_gene-PVX_gp4|protein_coding||c.-149C>T|||||149|,T|upstream_gene_variant|MODIFIER|PVX_gp5|gene-PVX_gp5|transcript|TRANSCRIPT_gene-PVX_gp5|protein_coding||c.-372C>T|||||372|,T|downstream_gene_variant|MODIFIER|PVX_gp1|gene-PVX_gp1|transcript|TRANSCRIPT_gene-PVX_gp1|protein_coding||c.*823C>T|||||823|,T|downstream_gene_variant|MODIFIER|PVX_gp2|gene-PVX_gp2|transcript|TRANSCRIPT_gene-PVX_gp2|protein_coding||c.*112C>T|||||112|	GT:PL	1/1:60,3,0
NC_011620.1	5281	.	C	T	30.4183	.	DP=1;SGB=-0.379885;MQ0F=0;AC=2;AN=2;DP4=0,0,1,0;MQ=60;ANN=T|synonymous_variant|LOW|PVX_gp3|gene-PVX_gp3|transcript|TRANSCRIPT_gene-PVX_gp3|protein_coding|1/1|c.135C>T|p.Asn45Asn|135/348|135/348|45/115||,T|upstream_gene_variant|MODIFIER|PVX_gp4|gene-PVX_gp4|transcript|TRANSCRIPT_gene-PVX_gp4|protein_coding||c.-146C>T|||||146|,T|upstream_gene_variant|MODIFIER|PVX_gp5|gene-PVX_gp5|transcript|TRANSCRIPT_gene-PVX_gp5|protein_coding||c.-369C>T|||||369|,T|downstream_gene_variant|MODIFIER|PVX_gp1|gene-PVX_gp1|transcript|TRANSCRIPT_gene-PVX_gp1|protein_coding||c.*826C>T|||||826|,T|downstream_gene_variant|MODIFIER|PVX_gp2|gene-PVX_gp2|transcript|TRANSCRIPT_gene-PVX_gp2|protein_coding||c.*115C>T|||||115|	GT:PL	1/1:60,3,0
NC_011620.1	5290	.	C	T	30.4183	.	DP=1;SGB=-0.379885;MQ0F=0;AC=2;AN=2;DP4=0,0,1,0;MQ=60;ANN=T|synonymous_variant|LOW|PVX_gp3|gene-PVX_gp3|transcript|TRANSCRIPT_gene-PVX_gp3|protein_coding|1/1|c.144C>T|p.Ser48Ser|144/348|144/348|48/115||,T|upstream_gene_variant|MODIFIER|PVX_gp4|gene-PVX_gp4|transcript|TRANSCRIPT_gene-PVX_gp4|protein_coding||c.-137C>T|||||137|,T|upstream_gene_variant|MODIFIER|PVX_gp5|gene-PVX_gp5|transcript|TRANSCRIPT_gene-PVX_gp5|protein_coding||c.-360C>T|||||360|,T|downstream_gene_variant|MODIFIER|PVX_gp1|gene-PVX_gp1|transcript|TRANSCRIPT_gene-PVX_gp1|protein_coding||c.*835C>T|||||835|,T|downstream_gene_variant|MODIFIER|PVX_gp2|gene-PVX_gp2|transcript|TRANSCRIPT_gene-PVX_gp2|protein_coding||c.*124C>T|||||124|	GT:PL	1/1:60,3,0
NC_011620.1	5293	.	G	A	30.4183	.	DP=1;SGB=-0.379885;MQ0F=0;AC=2;AN=2;DP4=0,0,1,0;MQ=60;ANN=A|synonymous_variant|LOW|PVX_gp3|gene-PVX_gp3|transcript|TRANSCRIPT_gene-PVX_gp3|protein_coding|1/1|c.147G>A|p.Leu49Leu|147/348|147/348|49/115||,A|upstream_gene_variant|MODIFIER|PVX_gp4|gene-PVX_gp4|transcript|TRANSCRIPT_gene-PVX_gp4|protein_coding||c.-134G>A|||||134|,A|upstream_gene_variant|MODIFIER|PVX_gp5|gene-PVX_gp5|transcript|TRANSCRIPT_gene-PVX_gp5|protein_coding||c.-357G>A|||||357|,A|downstream_gene_variant|MODIFIER|PVX_gp1|gene-PVX_gp1|transcript|TRANSCRIPT_gene-PVX_gp1|protein_coding||c.*838G>A|||||838|,A|downstream_gene_variant|MODIFIER|PVX_gp2|gene-PVX_gp2|transcript|TRANSCRIPT_gene-PVX_gp2|protein_coding||c.*127G>A|||||127|	GT:PL	1/1:60,3,0
NC_011620.1	5419	.	G	A	30.4183	.	DP=1;SGB=-0.379885;MQ0F=0;AC=2;AN=2;DP4=0,0,1,0;MQ=60;ANN=A|synonymous_variant|LOW|PVX_gp3|gene-PVX_gp3|transcript|TRANSCRIPT_gene-PVX_gp3|protein_coding|1/1|c.273G>A|p.Leu91Leu|273/348|273/348|91/115||,A|upstream_gene_variant|MODIFIER|PVX_gp4|gene-PVX_gp4|transcript|TRANSCRIPT_gene-PVX_gp4|protein_coding||c.-8G>A|||||8|,A|upstream_gene_variant|MODIFIER|PVX_gp5|gene-PVX_gp5|transcript|TRANSCRIPT_gene-PVX_gp5|protein_coding||c.-231G>A|||||231|,A|downstream_gene_variant|MODIFIER|PVX_gp1|gene-PVX_gp1|transcript|TRANSCRIPT_gene-PVX_gp1|protein_coding||c.*964G>A|||||964|,A|downstream_gene_variant|MODIFIER|PVX_gp2|gene-PVX_gp2|transcript|TRANSCRIPT_gene-PVX_gp2|protein_coding||c.*253G>A|||||253|	GT:PL	1/1:60,3,0
NC_011620.1	5434	.	T	C	30.4183	.	DP=1;SGB=-0.379885;MQ0F=0;AC=2;AN=2;DP4=0,0,1,0;MQ=60;ANN=C|missense_variant|MODERATE|PVX_gp4|gene-PVX_gp4|transcript|TRANSCRIPT_gene-PVX_gp4|protein_coding|1/1|c.8T>C|p.Val3Ala|8/213|8/213|3/70||,C|synonymous_variant|LOW|PVX_gp3|gene-PVX_gp3|transcript|TRANSCRIPT_gene-PVX_gp3|protein_coding|1/1|c.288T>C|p.Ser96Ser|288/348|288/348|96/115||,C|upstream_gene_variant|MODIFIER|PVX_gp5|gene-PVX_gp5|transcript|TRANSCRIPT_gene-PVX_gp5|protein_coding||c.-216T>C|||||216|,C|downstream_gene_variant|MODIFIER|PVX_gp1|gene-PVX_gp1|transcript|TRANSCRIPT_gene-PVX_gp1|protein_coding||c.*979T>C|||||979|,C|downstream_gene_variant|MODIFIER|PVX_gp2|gene-PVX_gp2|transcript|TRANSCRIPT_gene-PVX_gp2|protein_coding||c.*268T>C|||||268|	GT:PL	1/1:60,3,0
NC_011620.1	5534	.	T	C	30.4183	.	DP=1;SGB=-0.379885;MQ0F=0;AC=2;AN=2;DP4=0,0,1,0;MQ=60;ANN=C|synonymous_variant|LOW|PVX_gp4|gene-PVX_gp4|transcript|TRANSCRIPT_gene-PVX_gp4|protein_coding|1/1|c.108T>C|p.Ile36Ile|108/213|108/213|36/70||,C|upstream_gene_variant|MODIFIER|PVX_gp5|gene-PVX_gp5|transcript|TRANSCRIPT_gene-PVX_gp5|protein_coding||c.-116T>C|||||116|,C|downstream_gene_variant|MODIFIER|PVX_gp1|gene-PVX_gp1|transcript|TRANSCRIPT_gene-PVX_gp1|protein_coding||c.*1079T>C|||||1079|,C|downstream_gene_variant|MODIFIER|PVX_gp2|gene-PVX_gp2|transcript|TRANSCRIPT_gene-PVX_gp2|protein_coding||c.*368T>C|||||368|,C|downstream_gene_variant|MODIFIER|PVX_gp3|gene-PVX_gp3|transcript|TRANSCRIPT_gene-PVX_gp3|protein_coding||c.*40T>C|||||40|	GT:PL	1/1:60,3,0
NC_011620.1	5540	.	G	A	30.4183	.	DP=1;SGB=-0.379885;MQ0F=0;AC=2;AN=2;DP4=0,0,1,0;MQ=60;ANN=A|synonymous_variant|LOW|PVX_gp4|gene-PVX_gp4|transcript|TRANSCRIPT_gene-PVX_gp4|protein_coding|1/1|c.114G>A|p.Gly38Gly|114/213|114/213|38/70||,A|upstream_gene_variant|MODIFIER|PVX_gp5|gene-PVX_gp5|transcript|TRANSCRIPT_gene-PVX_gp5|protein_coding||c.-110G>A|||||110|,A|downstream_gene_variant|MODIFIER|PVX_gp1|gene-PVX_gp1|transcript|TRANSCRIPT_gene-PVX_gp1|protein_coding||c.*1085G>A|||||1085|,A|downstream_gene_variant|MODIFIER|PVX_gp2|gene-PVX_gp2|transcript|TRANSCRIPT_gene-PVX_gp2|protein_coding||c.*374G>A|||||374|,A|downstream_gene_variant|MODIFIER|PVX_gp3|gene-PVX_gp3|transcript|TRANSCRIPT_gene-PVX_gp3|protein_coding||c.*46G>A|||||46|	GT:PL	1/1:60,3,0
NC_011620.1	5582	.	T	C	30.4183	.	DP=1;SGB=-0.379885;MQ0F=0;AC=2;AN=2;DP4=0,0,1,0;MQ=60;ANN=C|synonymous_variant|LOW|PVX_gp4|gene-PVX_gp4|transcript|TRANSCRIPT_gene-PVX_gp4|protein_coding|1/1|c.156T>C|p.Thr52Thr|156/213|156/213|52/70||,C|upstream_gene_variant|MODIFIER|PVX_gp5|gene-PVX_gp5|transcript|TRANSCRIPT_gene-PVX_gp5|protein_coding||c.-68T>C|||||68|,C|downstream_gene_variant|MODIFIER|PVX_gp1|gene-PVX_gp1|transcript|TRANSCRIPT_gene-PVX_gp1|protein_coding||c.*1127T>C|||||1127|,C|downstream_gene_variant|MODIFIER|PVX_gp2|gene-PVX_gp2|transcript|TRANSCRIPT_gene-PVX_gp2|protein_coding||c.*416T>C|||||416|,C|downstream_gene_variant|MODIFIER|PVX_gp3|gene-PVX_gp3|transcript|TRANSCRIPT_gene-PVX_gp3|protein_coding||c.*88T>C|||||88|	GT:PL	1/1:60,3,0
NC_011620.1	5585	.	A	C	30.4183	.	DP=1;SGB=-0.379885;MQ0F=0;AC=2;AN=2;DP4=0,0,1,0;MQ=60;ANN=C|synonymous_variant|LOW|PVX_gp4|gene-PVX_gp4|transcript|TRANSCRIPT_gene-PVX_gp4|protein_coding|1/1|c.159A>C|p.Ile53Ile|159/213|159/213|53/70||,C|upstream_gene_variant|MODIFIER|PVX_gp5|gene-PVX_gp5|transcript|TRANSCRIPT_gene-PVX_gp5|protein_coding||c.-65A>C|||||65|,C|downstream_gene_variant|MODIFIER|PVX_gp1|gene-PVX_gp1|transcript|TRANSCRIPT_gene-PVX_gp1|protein_coding||c.*1130A>C|||||1130|,C|downstream_gene_variant|MODIFIER|PVX_gp2|gene-PVX_gp2|transcript|TRANSCRIPT_gene-PVX_gp2|protein_coding||c.*419A>C|||||419|,C|downstream_gene_variant|MODIFIER|PVX_gp3|gene-PVX_gp3|transcript|TRANSCRIPT_gene-PVX_gp3|protein_coding||c.*91A>C|||||91|	GT:PL	1/1:60,3,0
NC_011620.1	5587	.	A	G	30.4183	.	DP=1;SGB=-0.379885;MQ0F=0;AC=2;AN=2;DP4=0,0,1,0;MQ=60;ANN=G|missense_variant|MODERATE|PVX_gp4|gene-PVX_gp4|transcript|TRANSCRIPT_gene-PVX_gp4|protein_coding|1/1|c.161A>G|p.Lys54Arg|161/213|161/213|54/70||,G|upstream_gene_variant|MODIFIER|PVX_gp5|gene-PVX_gp5|transcript|TRANSCRIPT_gene-PVX_gp5|protein_coding||c.-63A>G|||||63|,G|downstream_gene_variant|MODIFIER|PVX_gp1|gene-PVX_gp1|transcript|TRANSCRIPT_gene-PVX_gp1|protein_coding||c.*1132A>G|||||1132|,G|downstream_gene_variant|MODIFIER|PVX_gp2|gene-PVX_gp2|transcript|TRANSCRIPT_gene-PVX_gp2|protein_coding||c.*421A>G|||||421|,G|downstream_gene_variant|MODIFIER|PVX_gp3|gene-PVX_gp3|transcript|TRANSCRIPT_gene-PVX_gp3|protein_coding||c.*93A>G|||||93|	GT:PL	1/1:60,3,0
NC_011620.1	5643	.	T	C	30.4183	.	DP=1;SGB=-0.379885;MQ0F=0;AC=2;AN=2;DP4=0,0,1,0;MQ=60;ANN=C|upstream_gene_variant|MODIFIER|PVX_gp5|gene-PVX_gp5|transcript|TRANSCRIPT_gene-PVX_gp5|protein_coding||c.-7T>C|||||7|,C|downstream_gene_variant|MODIFIER|PVX_gp1|gene-PVX_gp1|transcript|TRANSCRIPT_gene-PVX_gp1|protein_coding||c.*1188T>C|||||1188|,C|downstream_gene_variant|MODIFIER|PVX_gp2|gene-PVX_gp2|transcript|TRANSCRIPT_gene-PVX_gp2|protein_coding||c.*477T>C|||||477|,C|downstream_gene_variant|MODIFIER|PVX_gp3|gene-PVX_gp3|transcript|TRANSCRIPT_gene-PVX_gp3|protein_coding||c.*149T>C|||||149|,C|downstream_gene_variant|MODIFIER|PVX_gp4|gene-PVX_gp4|transcript|TRANSCRIPT_gene-PVX_gp4|protein_coding||c.*4T>C|||||4|,C|intergenic_region|MODIFIER|PVX_gp4-PVX_gp5|gene-PVX_gp4-gene-PVX_gp5|intergenic_region|gene-PVX_gp4-gene-PVX_gp5|||n.5643T>C||||||	GT:PL	1/1:60,3,0
NC_011620.1	5688	.	A	G	30.4183	.	DP=1;SGB=-0.379885;MQ0F=0;AC=2;AN=2;DP4=0,0,1,0;MQ=60;ANN=G|synonymous_variant|LOW|PVX_gp5|gene-PVX_gp5|transcript|TRANSCRIPT_gene-PVX_gp5|protein_coding|1/1|c.39A>G|p.Ser13Ser|39/714|39/714|13/237||,G|downstream_gene_variant|MODIFIER|PVX_gp1|gene-PVX_gp1|transcript|TRANSCRIPT_gene-PVX_gp1|protein_coding||c.*1233A>G|||||1233|,G|downstream_gene_variant|MODIFIER|PVX_gp2|gene-PVX_gp2|transcript|TRANSCRIPT_gene-PVX_gp2|protein_coding||c.*522A>G|||||522|,G|downstream_gene_variant|MODIFIER|PVX_gp3|gene-PVX_gp3|transcript|TRANSCRIPT_gene-PVX_gp3|protein_coding||c.*194A>G|||||194|,G|downstream_gene_variant|MODIFIER|PVX_gp4|gene-PVX_gp4|transcript|TRANSCRIPT_gene-PVX_gp4|protein_coding||c.*49A>G|||||49|	GT:PL	1/1:60,3,0
NC_011620.1	5700	.	T	C	30.4183	.	DP=1;SGB=-0.379885;MQ0F=0;AC=2;AN=2;DP4=0,0,1,0;MQ=60;ANN=C|synonymous_variant|LOW|PVX_gp5|gene-PVX_gp5|transcript|TRANSCRIPT_gene-PVX_gp5|protein_coding|1/1|c.51T>C|p.Thr17Thr|51/714|51/714|17/237||,C|downstream_gene_variant|MODIFIER|PVX_gp1|gene-PVX_gp1|transcript|TRANSCRIPT_gene-PVX_gp1|protein_coding||c.*1245T>C|||||1245|,C|downstream_gene_variant|MODIFIER|PVX_gp2|gene-PVX_gp2|transcript|TRANSCRIPT_gene-PVX_gp2|protein_coding||c.*534T>C|||||534|,C|downstream_gene_variant|MODIFIER|PVX_gp3|gene-PVX_gp3|transcript|TRANSCRIPT_gene-PVX_gp3|protein_coding||c.*206T>C|||||206|,C|downstream_gene_variant|MODIFIER|PVX_gp4|gene-PVX_gp4|transcript|TRANSCRIPT_gene-PVX_gp4|protein_coding||c.*61T>C|||||61|	GT:PL	1/1:60,3,0
NC_011620.1	5706	.	G	A	30.4183	.	DP=1;SGB=-0.379885;MQ0F=0;AC=2;AN=2;DP4=0,0,1,0;MQ=60;ANN=A|synonymous_variant|LOW|PVX_gp5|gene-PVX_gp5|transcript|TRANSCRIPT_gene-PVX_gp5|protein_coding|1/1|c.57G>A|p.Thr19Thr|57/714|57/714|19/237||,A|downstream_gene_variant|MODIFIER|PVX_gp1|gene-PVX_gp1|transcript|TRANSCRIPT_gene-PVX_gp1|protein_coding||c.*1251G>A|||||1251|,A|downstream_gene_variant|MODIFIER|PVX_gp2|gene-PVX_gp2|transcript|TRANSCRIPT_gene-PVX_gp2|protein_coding||c.*540G>A|||||540|,A|downstream_gene_variant|MODIFIER|PVX_gp3|gene-PVX_gp3|transcript|TRANSCRIPT_gene-PVX_gp3|protein_coding||c.*212G>A|||||212|,A|downstream_gene_variant|MODIFIER|PVX_gp4|gene-PVX_gp4|transcript|TRANSCRIPT_gene-PVX_gp4|protein_coding||c.*67G>A|||||67|	GT:PL	1/1:60,3,0
NC_011620.1	5710	.	A	C	30.4183	.	DP=1;SGB=-0.379885;MQ0F=0;AC=2;AN=2;DP4=0,0,1,0;MQ=60;ANN=C|missense_variant|MODERATE|PVX_gp5|gene-PVX_gp5|transcript|TRANSCRIPT_gene-PVX_gp5|protein_coding|1/1|c.61A>C|p.Thr21Pro|61/714|61/714|21/237||,C|downstream_gene_variant|MODIFIER|PVX_gp1|gene-PVX_gp1|transcript|TRANSCRIPT_gene-PVX_gp1|protein_coding||c.*1255A>C|||||1255|,C|downstream_gene_variant|MODIFIER|PVX_gp2|gene-PVX_gp2|transcript|TRANSCRIPT_gene-PVX_gp2|protein_coding||c.*544A>C|||||544|,C|downstream_gene_variant|MODIFIER|PVX_gp3|gene-PVX_gp3|transcript|TRANSCRIPT_gene-PVX_gp3|protein_coding||c.*216A>C|||||216|,C|downstream_gene_variant|MODIFIER|PVX_gp4|gene-PVX_gp4|transcript|TRANSCRIPT_gene-PVX_gp4|protein_coding||c.*71A>C|||||71|	GT:PL	1/1:60,3,0
NC_011620.1	5742	.	C	A	30.4183	.	DP=1;SGB=-0.379885;MQ0F=0;AC=2;AN=2;DP4=0,0,1,0;MQ=60;ANN=A|synonymous_variant|LOW|PVX_gp5|gene-PVX_gp5|transcript|TRANSCRIPT_gene-PVX_gp5|protein_coding|1/1|c.93C>A|p.Gly31Gly|93/714|93/714|31/237||,A|downstream_gene_variant|MODIFIER|PVX_gp1|gene-PVX_gp1|transcript|TRANSCRIPT_gene-PVX_gp1|protein_coding||c.*1287C>A|||||1287|,A|downstream_gene_variant|MODIFIER|PVX_gp2|gene-PVX_gp2|transcript|TRANSCRIPT_gene-PVX_gp2|protein_coding||c.*576C>A|||||576|,A|downstream_gene_variant|MODIFIER|PVX_gp3|gene-PVX_gp3|transcript|TRANSCRIPT_gene-PVX_gp3|protein_coding||c.*248C>A|||||248|,A|downstream_gene_variant|MODIFIER|PVX_gp4|gene-PVX_gp4|transcript|TRANSCRIPT_gene-PVX_gp4|protein_coding||c.*103C>A|||||103|	GT:PL	1/1:60,3,0
NC_011620.1	5781	.	T	C	30.4183	.	DP=1;SGB=-0.379885;MQ0F=0;AC=2;AN=2;DP4=0,0,1,0;MQ=60;ANN=C|synonymous_variant|LOW|PVX_gp5|gene-PVX_gp5|transcript|TRANSCRIPT_gene-PVX_gp5|protein_coding|1/1|c.132T>C|p.Ala44Ala|132/714|132/714|44/237||,C|downstream_gene_variant|MODIFIER|PVX_gp1|gene-PVX_gp1|transcript|TRANSCRIPT_gene-PVX_gp1|protein_coding||c.*1326T>C|||||1326|,C|downstream_gene_variant|MODIFIER|PVX_gp2|gene-PVX_gp2|transcript|TRANSCRIPT_gene-PVX_gp2|protein_coding||c.*615T>C|||||615|,C|downstream_gene_variant|MODIFIER|PVX_gp3|gene-PVX_gp3|transcript|TRANSCRIPT_gene-PVX_gp3|protein_coding||c.*287T>C|||||287|,C|downstream_gene_variant|MODIFIER|PVX_gp4|gene-PVX_gp4|transcript|TRANSCRIPT_gene-PVX_gp4|protein_coding||c.*142T>C|||||142|	GT:PL	1/1:60,3,0
NC_011620.1	5787	.	C	T	30.4183	.	DP=1;SGB=-0.379885;MQ0F=0;AC=2;AN=2;DP4=0,0,1,0;MQ=60;ANN=T|synonymous_variant|LOW|PVX_gp5|gene-PVX_gp5|transcript|TRANSCRIPT_gene-PVX_gp5|protein_coding|1/1|c.138C>T|p.Ala46Ala|138/714|138/714|46/237||,T|downstream_gene_variant|MODIFIER|PVX_gp1|gene-PVX_gp1|transcript|TRANSCRIPT_gene-PVX_gp1|protein_coding||c.*1332C>T|||||1332|,T|downstream_gene_variant|MODIFIER|PVX_gp2|gene-PVX_gp2|transcript|TRANSCRIPT_gene-PVX_gp2|protein_coding||c.*621C>T|||||621|,T|downstream_gene_variant|MODIFIER|PVX_gp3|gene-PVX_gp3|transcript|TRANSCRIPT_gene-PVX_gp3|protein_coding||c.*293C>T|||||293|,T|downstream_gene_variant|MODIFIER|PVX_gp4|gene-PVX_gp4|transcript|TRANSCRIPT_gene-PVX_gp4|protein_coding||c.*148C>T|||||148|	GT:PL	1/1:60,3,0
NC_011620.1	5805	.	T	A	30.4183	.	DP=1;SGB=-0.379885;MQ0F=0;AC=2;AN=2;DP4=0,0,1,0;MQ=60;ANN=A|synonymous_variant|LOW|PVX_gp5|gene-PVX_gp5|transcript|TRANSCRIPT_gene-PVX_gp5|protein_coding|1/1|c.156T>A|p.Ala52Ala|156/714|156/714|52/237||,A|downstream_gene_variant|MODIFIER|PVX_gp1|gene-PVX_gp1|transcript|TRANSCRIPT_gene-PVX_gp1|protein_coding||c.*1350T>A|||||1350|,A|downstream_gene_variant|MODIFIER|PVX_gp2|gene-PVX_gp2|transcript|TRANSCRIPT_gene-PVX_gp2|protein_coding||c.*639T>A|||||639|,A|downstream_gene_variant|MODIFIER|PVX_gp3|gene-PVX_gp3|transcript|TRANSCRIPT_gene-PVX_gp3|protein_coding||c.*311T>A|||||311|,A|downstream_gene_variant|MODIFIER|PVX_gp4|gene-PVX_gp4|transcript|TRANSCRIPT_gene-PVX_gp4|protein_coding||c.*166T>A|||||166|	GT:PL	1/1:60,3,0
NC_011620.1	5808	.	C	T	30.4183	.	DP=1;SGB=-0.379885;MQ0F=0;AC=2;AN=2;DP4=0,0,1,0;MQ=60;ANN=T|synonymous_variant|LOW|PVX_gp5|gene-PVX_gp5|transcript|TRANSCRIPT_gene-PVX_gp5|protein_coding|1/1|c.159C>T|p.Val53Val|159/714|159/714|53/237||,T|downstream_gene_variant|MODIFIER|PVX_gp1|gene-PVX_gp1|transcript|TRANSCRIPT_gene-PVX_gp1|protein_coding||c.*1353C>T|||||1353|,T|downstream_gene_variant|MODIFIER|PVX_gp2|gene-PVX_gp2|transcript|TRANSCRIPT_gene-PVX_gp2|protein_coding||c.*642C>T|||||642|,T|downstream_gene_variant|MODIFIER|PVX_gp3|gene-PVX_gp3|transcript|TRANSCRIPT_gene-PVX_gp3|protein_coding||c.*314C>T|||||314|,T|downstream_gene_variant|MODIFIER|PVX_gp4|gene-PVX_gp4|transcript|TRANSCRIPT_gene-PVX_gp4|protein_coding||c.*169C>T|||||169|	GT:PL	1/1:60,3,0
NC_011620.1	5844	.	T	C	30.4183	.	DP=1;SGB=-0.379885;MQ0F=0;AC=2;AN=2;DP4=0,0,1,0;MQ=60;ANN=C|synonymous_variant|LOW|PVX_gp5|gene-PVX_gp5|transcript|TRANSCRIPT_gene-PVX_gp5|protein_coding|1/1|c.195T>C|p.Ile65Ile|195/714|195/714|65/237||,C|downstream_gene_variant|MODIFIER|PVX_gp1|gene-PVX_gp1|transcript|TRANSCRIPT_gene-PVX_gp1|protein_coding||c.*1389T>C|||||1389|,C|downstream_gene_variant|MODIFIER|PVX_gp2|gene-PVX_gp2|transcript|TRANSCRIPT_gene-PVX_gp2|protein_coding||c.*678T>C|||||678|,C|downstream_gene_variant|MODIFIER|PVX_gp3|gene-PVX_gp3|transcript|TRANSCRIPT_gene-PVX_gp3|protein_coding||c.*350T>C|||||350|,C|downstream_gene_variant|MODIFIER|PVX_gp4|gene-PVX_gp4|transcript|TRANSCRIPT_gene-PVX_gp4|protein_coding||c.*205T>C|||||205|	GT:PL	1/1:60,3,0
NC_011620.1	5910	.	T	C	30.4183	.	DP=1;SGB=-0.379885;MQ0F=0;AC=2;AN=2;DP4=0,0,1,0;MQ=60;ANN=C|synonymous_variant|LOW|PVX_gp5|gene-PVX_gp5|transcript|TRANSCRIPT_gene-PVX_gp5|protein_coding|1/1|c.261T>C|p.Cys87Cys|261/714|261/714|87/237||,C|downstream_gene_variant|MODIFIER|PVX_gp1|gene-PVX_gp1|transcript|TRANSCRIPT_gene-PVX_gp1|protein_coding||c.*1455T>C|||||1455|,C|downstream_gene_variant|MODIFIER|PVX_gp2|gene-PVX_gp2|transcript|TRANSCRIPT_gene-PVX_gp2|protein_coding||c.*744T>C|||||744|,C|downstream_gene_variant|MODIFIER|PVX_gp3|gene-PVX_gp3|transcript|TRANSCRIPT_gene-PVX_gp3|protein_coding||c.*416T>C|||||416|,C|downstream_gene_variant|MODIFIER|PVX_gp4|gene-PVX_gp4|transcript|TRANSCRIPT_gene-PVX_gp4|protein_coding||c.*271T>C|||||271|	GT:PL	1/1:60,3,0
NC_011620.1	5922	.	A	C	30.4183	.	DP=1;SGB=-0.379885;MQ0F=0;AC=2;AN=2;DP4=0,0,1,0;MQ=60;ANN=C|synonymous_variant|LOW|PVX_gp5|gene-PVX_gp5|transcript|TRANSCRIPT_gene-PVX_gp5|protein_coding|1/1|c.273A>C|p.Gly91Gly|273/714|273/714|91/237||,C|downstream_gene_variant|MODIFIER|PVX_gp1|gene-PVX_gp1|transcript|TRANSCRIPT_gene-PVX_gp1|protein_coding||c.*1467A>C|||||1467|,C|downstream_gene_variant|MODIFIER|PVX_gp2|gene-PVX_gp2|transcript|TRANSCRIPT_gene-PVX_gp2|protein_coding||c.*756A>C|||||756|,C|downstream_gene_variant|MODIFIER|PVX_gp3|gene-PVX_gp3|transcript|TRANSCRIPT_gene-PVX_gp3|protein_coding||c.*428A>C|||||428|,C|downstream_gene_variant|MODIFIER|PVX_gp4|gene-PVX_gp4|transcript|TRANSCRIPT_gene-PVX_gp4|protein_coding||c.*283A>C|||||283|	GT:PL	1/1:60,3,0
NC_011620.1	5928	.	T	C	30.4183	.	DP=1;SGB=-0.379885;MQ0F=0;AC=2;AN=2;DP4=0,0,1,0;MQ=60;ANN=C|synonymous_variant|LOW|PVX_gp5|gene-PVX_gp5|transcript|TRANSCRIPT_gene-PVX_gp5|protein_coding|1/1|c.279T>C|p.Ser93Ser|279/714|279/714|93/237||,C|downstream_gene_variant|MODIFIER|PVX_gp1|gene-PVX_gp1|transcript|TRANSCRIPT_gene-PVX_gp1|protein_coding||c.*1473T>C|||||1473|,C|downstream_gene_variant|MODIFIER|PVX_gp2|gene-PVX_gp2|transcript|TRANSCRIPT_gene-PVX_gp2|protein_coding||c.*762T>C|||||762|,C|downstream_gene_variant|MODIFIER|PVX_gp3|gene-PVX_gp3|transcript|TRANSCRIPT_gene-PVX_gp3|protein_coding||c.*434T>C|||||434|,C|downstream_gene_variant|MODIFIER|PVX_gp4|gene-PVX_gp4|transcript|TRANSCRIPT_gene-PVX_gp4|protein_coding||c.*289T>C|||||289|	GT:PL	1/1:60,3,0
NC_011620.1	5958	.	T	C	30.4183	.	DP=1;SGB=-0.379885;MQ0F=0;AC=2;AN=2;DP4=0,0,1,0;MQ=60;ANN=C|synonymous_variant|LOW|PVX_gp5|gene-PVX_gp5|transcript|TRANSCRIPT_gene-PVX_gp5|protein_coding|1/1|c.309T>C|p.Pro103Pro|309/714|309/714|103/237||,C|downstream_gene_variant|MODIFIER|PVX_gp1|gene-PVX_gp1|transcript|TRANSCRIPT_gene-PVX_gp1|protein_coding||c.*1503T>C|||||1503|,C|downstream_gene_variant|MODIFIER|PVX_gp2|gene-PVX_gp2|transcript|TRANSCRIPT_gene-PVX_gp2|protein_coding||c.*792T>C|||||792|,C|downstream_gene_variant|MODIFIER|PVX_gp3|gene-PVX_gp3|transcript|TRANSCRIPT_gene-PVX_gp3|protein_coding||c.*464T>C|||||464|,C|downstream_gene_variant|MODIFIER|PVX_gp4|gene-PVX_gp4|transcript|TRANSCRIPT_gene-PVX_gp4|protein_coding||c.*319T>C|||||319|	GT:PL	1/1:60,3,0
NC_011620.1	5982	.	T	C	30.4183	.	DP=1;SGB=-0.379885;MQ0F=0;AC=2;AN=2;DP4=0,0,1,0;MQ=60;ANN=C|synonymous_variant|LOW|PVX_gp5|gene-PVX_gp5|transcript|TRANSCRIPT_gene-PVX_gp5|protein_coding|1/1|c.333T>C|p.Ala111Ala|333/714|333/714|111/237||,C|downstream_gene_variant|MODIFIER|PVX_gp1|gene-PVX_gp1|transcript|TRANSCRIPT_gene-PVX_gp1|protein_coding||c.*1527T>C|||||1527|,C|downstream_gene_variant|MODIFIER|PVX_gp2|gene-PVX_gp2|transcript|TRANSCRIPT_gene-PVX_gp2|protein_coding||c.*816T>C|||||816|,C|downstream_gene_variant|MODIFIER|PVX_gp3|gene-PVX_gp3|transcript|TRANSCRIPT_gene-PVX_gp3|protein_coding||c.*488T>C|||||488|,C|downstream_gene_variant|MODIFIER|PVX_gp4|gene-PVX_gp4|transcript|TRANSCRIPT_gene-PVX_gp4|protein_coding||c.*343T>C|||||343|	GT:PL	1/1:60,3,0
NC_011620.1	5997	.	A	G	30.4183	.	DP=1;SGB=-0.379885;MQ0F=0;AC=2;AN=2;DP4=0,0,1,0;MQ=60;ANN=G|synonymous_variant|LOW|PVX_gp5|gene-PVX_gp5|transcript|TRANSCRIPT_gene-PVX_gp5|protein_coding|1/1|c.348A>G|p.Ala116Ala|348/714|348/714|116/237||,G|downstream_gene_variant|MODIFIER|PVX_gp1|gene-PVX_gp1|transcript|TRANSCRIPT_gene-PVX_gp1|protein_coding||c.*1542A>G|||||1542|,G|downstream_gene_variant|MODIFIER|PVX_gp2|gene-PVX_gp2|transcript|TRANSCRIPT_gene-PVX_gp2|protein_coding||c.*831A>G|||||831|,G|downstream_gene_variant|MODIFIER|PVX_gp3|gene-PVX_gp3|transcript|TRANSCRIPT_gene-PVX_gp3|protein_coding||c.*503A>G|||||503|,G|downstream_gene_variant|MODIFIER|PVX_gp4|gene-PVX_gp4|transcript|TRANSCRIPT_gene-PVX_gp4|protein_coding||c.*358A>G|||||358|	GT:PL	1/1:60,3,0
NC_011620.1	6000	.	C	T	30.4183	.	DP=1;SGB=-0.379885;MQ0F=0;AC=2;AN=2;DP4=0,0,1,0;MQ=60;ANN=T|synonymous_variant|LOW|PVX_gp5|gene-PVX_gp5|transcript|TRANSCRIPT_gene-PVX_gp5|protein_coding|1/1|c.351C>T|p.Ile117Ile|351/714|351/714|117/237||,T|downstream_gene_variant|MODIFIER|PVX_gp1|gene-PVX_gp1|transcript|TRANSCRIPT_gene-PVX_gp1|protein_coding||c.*1545C>T|||||1545|,T|downstream_gene_variant|MODIFIER|PVX_gp2|gene-PVX_gp2|transcript|TRANSCRIPT_gene-PVX_gp2|protein_coding||c.*834C>T|||||834|,T|downstream_gene_variant|MODIFIER|PVX_gp3|gene-PVX_gp3|transcript|TRANSCRIPT_gene-PVX_gp3|protein_coding||c.*506C>T|||||506|,T|downstream_gene_variant|MODIFIER|PVX_gp4|gene-PVX_gp4|transcript|TRANSCRIPT_gene-PVX_gp4|protein_coding||c.*361C>T|||||361|	GT:PL	1/1:60,3,0
NC_011620.1	6042	.	T	C	30.4183	.	DP=1;SGB=-0.379885;MQ0F=0;AC=2;AN=2;DP4=0,0,1,0;MQ=60;ANN=C|synonymous_variant|LOW|PVX_gp5|gene-PVX_gp5|transcript|TRANSCRIPT_gene-PVX_gp5|protein_coding|1/1|c.393T>C|p.Ala131Ala|393/714|393/714|131/237||,C|downstream_gene_variant|MODIFIER|PVX_gp1|gene-PVX_gp1|transcript|TRANSCRIPT_gene-PVX_gp1|protein_coding||c.*1587T>C|||||1587|,C|downstream_gene_variant|MODIFIER|PVX_gp2|gene-PVX_gp2|transcript|TRANSCRIPT_gene-PVX_gp2|protein_coding||c.*876T>C|||||876|,C|downstream_gene_variant|MODIFIER|PVX_gp3|gene-PVX_gp3|transcript|TRANSCRIPT_gene-PVX_gp3|protein_coding||c.*548T>C|||||548|,C|downstream_gene_variant|MODIFIER|PVX_gp4|gene-PVX_gp4|transcript|TRANSCRIPT_gene-PVX_gp4|protein_coding||c.*403T>C|||||403|	GT:PL	1/1:60,3,0
NC_011620.1	6064	.	T	C	30.4183	.	DP=1;SGB=-0.379885;MQ0F=0;AC=2;AN=2;DP4=0,0,1,0;MQ=60;ANN=C|synonymous_variant|LOW|PVX_gp5|gene-PVX_gp5|transcript|TRANSCRIPT_gene-PVX_gp5|protein_coding|1/1|c.415T>C|p.Leu139Leu|415/714|415/714|139/237||,C|downstream_gene_variant|MODIFIER|PVX_gp1|gene-PVX_gp1|transcript|TRANSCRIPT_gene-PVX_gp1|protein_coding||c.*1609T>C|||||1609|,C|downstream_gene_variant|MODIFIER|PVX_gp2|gene-PVX_gp2|transcript|TRANSCRIPT_gene-PVX_gp2|protein_coding||c.*898T>C|||||898|,C|downstream_gene_variant|MODIFIER|PVX_gp3|gene-PVX_gp3|transcript|TRANSCRIPT_gene-PVX_gp3|protein_coding||c.*570T>C|||||570|,C|downstream_gene_variant|MODIFIER|PVX_gp4|gene-PVX_gp4|transcript|TRANSCRIPT_gene-PVX_gp4|protein_coding||c.*425T>C|||||425|	GT:PL	1/1:60,3,0
NC_011620.1	6066	.	A	G	30.4183	.	DP=1;SGB=-0.379885;MQ0F=0;AC=2;AN=2;DP4=0,0,1,0;MQ=60;ANN=G|synonymous_variant|LOW|PVX_gp5|gene-PVX_gp5|transcript|TRANSCRIPT_gene-PVX_gp5|protein_coding|1/1|c.417A>G|p.Leu139Leu|417/714|417/714|139/237||,G|downstream_gene_variant|MODIFIER|PVX_gp1|gene-PVX_gp1|transcript|TRANSCRIPT_gene-PVX_gp1|protein_coding||c.*1611A>G|||||1611|,G|downstream_gene_variant|MODIFIER|PVX_gp2|gene-PVX_gp2|transcript|TRANSCRIPT_gene-PVX_gp2|protein_coding||c.*900A>G|||||900|,G|downstream_gene_variant|MODIFIER|PVX_gp3|gene-PVX_gp3|transcript|TRANSCRIPT_gene-PVX_gp3|protein_coding||c.*572A>G|||||572|,G|downstream_gene_variant|MODIFIER|PVX_gp4|gene-PVX_gp4|transcript|TRANSCRIPT_gene-PVX_gp4|protein_coding||c.*427A>G|||||427|	GT:PL	1/1:60,3,0
NC_011620.1	6186	.	G	A	30.4183	.	DP=1;SGB=-0.379885;MQ0F=0;AC=2;AN=2;DP4=0,0,1,0;MQ=60;ANN=A|synonymous_variant|LOW|PVX_gp5|gene-PVX_gp5|transcript|TRANSCRIPT_gene-PVX_gp5|protein_coding|1/1|c.537G>A|p.Gly179Gly|537/714|537/714|179/237||,A|downstream_gene_variant|MODIFIER|PVX_gp1|gene-PVX_gp1|transcript|TRANSCRIPT_gene-PVX_gp1|protein_coding||c.*1731G>A|||||1731|,A|downstream_gene_variant|MODIFIER|PVX_gp2|gene-PVX_gp2|transcript|TRANSCRIPT_gene-PVX_gp2|protein_coding||c.*1020G>A|||||1020|,A|downstream_gene_variant|MODIFIER|PVX_gp3|gene-PVX_gp3|transcript|TRANSCRIPT_gene-PVX_gp3|protein_coding||c.*692G>A|||||692|,A|downstream_gene_variant|MODIFIER|PVX_gp4|gene-PVX_gp4|transcript|TRANSCRIPT_gene-PVX_gp4|protein_coding||c.*547G>A|||||547|	GT:PL	1/1:60,3,0
NC_011620.1	6237	.	T	C	30.4183	.	DP=1;SGB=-0.379885;MQ0F=0;AC=2;AN=2;DP4=0,0,1,0;MQ=60;ANN=C|synonymous_variant|LOW|PVX_gp5|gene-PVX_gp5|transcript|TRANSCRIPT_gene-PVX_gp5|protein_coding|1/1|c.588T>C|p.Ala196Ala|588/714|588/714|196/237||,C|downstream_gene_variant|MODIFIER|PVX_gp1|gene-PVX_gp1|transcript|TRANSCRIPT_gene-PVX_gp1|protein_coding||c.*1782T>C|||||1782|,C|downstream_gene_variant|MODIFIER|PVX_gp2|gene-PVX_gp2|transcript|TRANSCRIPT_gene-PVX_gp2|protein_coding||c.*1071T>C|||||1071|,C|downstream_gene_variant|MODIFIER|PVX_gp3|gene-PVX_gp3|transcript|TRANSCRIPT_gene-PVX_gp3|protein_coding||c.*743T>C|||||743|,C|downstream_gene_variant|MODIFIER|PVX_gp4|gene-PVX_gp4|transcript|TRANSCRIPT_gene-PVX_gp4|protein_coding||c.*598T>C|||||598|	GT:PL	1/1:60,3,0
NC_011620.1	6252	.	A	G	30.4183	.	DP=1;SGB=-0.379885;MQ0F=0;AC=2;AN=2;DP4=0,0,1,0;MQ=60;ANN=G|synonymous_variant|LOW|PVX_gp5|gene-PVX_gp5|transcript|TRANSCRIPT_gene-PVX_gp5|protein_coding|1/1|c.603A>G|p.Thr201Thr|603/714|603/714|201/237||,G|downstream_gene_variant|MODIFIER|PVX_gp1|gene-PVX_gp1|transcript|TRANSCRIPT_gene-PVX_gp1|protein_coding||c.*1797A>G|||||1797|,G|downstream_gene_variant|MODIFIER|PVX_gp2|gene-PVX_gp2|transcript|TRANSCRIPT_gene-PVX_gp2|protein_coding||c.*1086A>G|||||1086|,G|downstream_gene_variant|MODIFIER|PVX_gp3|gene-PVX_gp3|transcript|TRANSCRIPT_gene-PVX_gp3|protein_coding||c.*758A>G|||||758|,G|downstream_gene_variant|MODIFIER|PVX_gp4|gene-PVX_gp4|transcript|TRANSCRIPT_gene-PVX_gp4|protein_coding||c.*613A>G|||||613|	GT:PL	1/1:60,3,0
NC_011620.1	6349	.	C	T	30.4183	.	DP=1;SGB=-0.379885;MQ0F=0;AC=2;AN=2;DP4=0,0,1,0;MQ=60;ANN=T|synonymous_variant|LOW|PVX_gp5|gene-PVX_gp5|transcript|TRANSCRIPT_gene-PVX_gp5|protein_coding|1/1|c.700C>T|p.Leu234Leu|700/714|700/714|234/237||,T|downstream_gene_variant|MODIFIER|PVX_gp1|gene-PVX_gp1|transcript|TRANSCRIPT_gene-PVX_gp1|protein_coding||c.*1894C>T|||||1894|,T|downstream_gene_variant|MODIFIER|PVX_gp2|gene-PVX_gp2|transcript|TRANSCRIPT_gene-PVX_gp2|protein_coding||c.*1183C>T|||||1183|,T|downstream_gene_variant|MODIFIER|PVX_gp3|gene-PVX_gp3|transcript|TRANSCRIPT_gene-PVX_gp3|protein_coding||c.*855C>T|||||855|,T|downstream_gene_variant|MODIFIER|PVX_gp4|gene-PVX_gp4|transcript|TRANSCRIPT_gene-PVX_gp4|protein_coding||c.*710C>T|||||710|	GT:PL	1/1:60,3,0
NC_011620.1	6351	.	A	C	30.4183	.	DP=1;SGB=-0.379885;MQ0F=0;AC=2;AN=2;DP4=0,0,1,0;MQ=60;ANN=C|synonymous_variant|LOW|PVX_gp5|gene-PVX_gp5|transcript|TRANSCRIPT_gene-PVX_gp5|protein_coding|1/1|c.702A>C|p.Leu234Leu|702/714|702/714|234/237||,C|downstream_gene_variant|MODIFIER|PVX_gp1|gene-PVX_gp1|transcript|TRANSCRIPT_gene-PVX_gp1|protein_coding||c.*1896A>C|||||1896|,C|downstream_gene_variant|MODIFIER|PVX_gp2|gene-PVX_gp2|transcript|TRANSCRIPT_gene-PVX_gp2|protein_coding||c.*1185A>C|||||1185|,C|downstream_gene_variant|MODIFIER|PVX_gp3|gene-PVX_gp3|transcript|TRANSCRIPT_gene-PVX_gp3|protein_coding||c.*857A>C|||||857|,C|downstream_gene_variant|MODIFIER|PVX_gp4|gene-PVX_gp4|transcript|TRANSCRIPT_gene-PVX_gp4|protein_coding||c.*712A>C|||||712|	GT:PL	1/1:60,3,0
NC_011620.1	6354	.	A	C	30.4183	.	DP=1;SGB=-0.379885;MQ0F=0;AC=2;AN=2;DP4=0,0,1,0;MQ=60;ANN=C|synonymous_variant|LOW|PVX_gp5|gene-PVX_gp5|transcript|TRANSCRIPT_gene-PVX_gp5|protein_coding|1/1|c.705A>C|p.Pro235Pro|705/714|705/714|235/237||,C|downstream_gene_variant|MODIFIER|PVX_gp1|gene-PVX_gp1|transcript|TRANSCRIPT_gene-PVX_gp1|protein_coding||c.*1899A>C|||||1899|,C|downstream_gene_variant|MODIFIER|PVX_gp2|gene-PVX_gp2|transcript|TRANSCRIPT_gene-PVX_gp2|protein_coding||c.*1188A>C|||||1188|,C|downstream_gene_variant|MODIFIER|PVX_gp3|gene-PVX_gp3|transcript|TRANSCRIPT_gene-PVX_gp3|protein_coding||c.*860A>C|||||860|,C|downstream_gene_variant|MODIFIER|PVX_gp4|gene-PVX_gp4|transcript|TRANSCRIPT_gene-PVX_gp4|protein_coding||c.*715A>C|||||715|	GT:PL	1/1:60,3,0
NC_011620.1	6357	.	A	C	30.4183	.	DP=1;SGB=-0.379885;MQ0F=0;AC=2;AN=2;DP4=0,0,1,0;MQ=60;ANN=C|synonymous_variant|LOW|PVX_gp5|gene-PVX_gp5|transcript|TRANSCRIPT_gene-PVX_gp5|protein_coding|1/1|c.708A>C|p.Pro236Pro|708/714|708/714|236/237||,C|downstream_gene_variant|MODIFIER|PVX_gp1|gene-PVX_gp1|transcript|TRANSCRIPT_gene-PVX_gp1|protein_coding||c.*1902A>C|||||1902|,C|downstream_gene_variant|MODIFIER|PVX_gp2|gene-PVX_gp2|transcript|TRANSCRIPT_gene-PVX_gp2|protein_coding||c.*1191A>C|||||1191|,C|downstream_gene_variant|MODIFIER|PVX_gp3|gene-PVX_gp3|transcript|TRANSCRIPT_gene-PVX_gp3|protein_coding||c.*863A>C|||||863|,C|downstream_gene_variant|MODIFIER|PVX_gp4|gene-PVX_gp4|transcript|TRANSCRIPT_gene-PVX_gp4|protein_coding||c.*718A>C|||||718|	GT:PL	1/1:60,3,0
